# Supplementary material for: Nuclear-capture of endosomes depletes nuclear G-actin to promote SRF/MRTF activation and cancer cell invasion
Source: Nat Commun. 2021 Nov 24;12:6829. doi: 10.1038/s41467-021-26839-y (PMC8613289; doi:10.1038/s41467-021-26839-y)
Supplement: Supplementary file 4 — Supplementary Data 1 [file 41467_2021_26839_MOESM4_ESM.xlsx]

## Sheet: nuc_hgf nuc_ctrl
id	Protein names	Gene names	Ratio L/H Normalized Expt1_C C/B (Nuc HGF/Nuc Ctl)	Ratio L/H Normalized Expt2_C C/B (Nuc HGF/Nuc Ctl)
34	Peroxiredoxin-1	PRDX1	NaN	0.529635
47	Semaphorin-4C	SEMA4C	NaN	0.00205012
59	Plakophilin-4	PKP4	NaN	NaN
77	DnaJ homolog subfamily C member 8	DNAJC8	NaN	0.109499
84	Caveolin;Caveolin-1	CAV1	NaN	0.217155
93	Flotillin-2	FLOT2	NaN	0.373888
135	Erythrocyte band 7 integral membrane protein	STOM	NaN	0.716813
222	Junction plakoglobin	JUP	NaN	2.07169
234	NADH-cytochrome b5 reductase 3;NADH-cytochrome b5 reductase 3 membrane-bound form;NADH-cytochrome b5 reductase 3 soluble form	CYB5R3	NaN	0.168188
406	Voltage-dependent anion-selective channel protein 3	VDAC3	NaN	-0.0306892
429	TLD domain-containing protein 1	TLDC1	NaN	0.353284
448	Forkhead box protein K1	FOXK1	NaN	0.511218
484	Mitochondrial carrier homolog 2	MTCH2	NaN	0.111274
504	Ras-related protein Ral-B	RALB	NaN	0.534642
624	Dehydrogenase/reductase SDR family member 7B	DHRS7B	NaN	0.508362
772	Tricarboxylate transport protein, mitochondrial	SLC25A1	NaN	0.350523
789	ATP synthase F(0) complex subunit B1, mitochondrial	ATP5F1	NaN	0.711299
812	F-actin-capping protein subunit alpha-2	CAPZA2	NaN	0.458644
833	Bifunctional methylenetetrahydrofolate dehydrogenase/cyclohydrolase, mitochondrial;NAD-dependent methylenetetrahydrofolate dehydrogenase;Methenyltetrahydrofolate cyclohydrolase	MTHFD2	NaN	0.360823
839	WD repeat-containing protein 82	WDR82	NaN	0.0791732
851	Hexokinase-1	HK1	NaN	-0.19774
856	Enhancer of mRNA-decapping protein 4	EDC4	NaN	0.583593
878	Casein kinase II subunit beta	CSNK2B;CSNK2B-LY6G5B-1181;CSNK2B-LY6G5B--991	NaN	0.0993553
908	Ataxin-2-like protein	ATXN2L	NaN	NaN
910	Protein ERGIC-53	LMAN1	NaN	0.638366
915	Endoplasmin	HSP90B1	NaN	0.269286
952	Transmembrane emp24 domain-containing protein 9	TMED9	NaN	0.051743
954	26S proteasome non-ATPase regulatory subunit 4	PSMD4	NaN	0.507911
961	Malate dehydrogenase, mitochondrial;Malate dehydrogenase	MDH2	NaN	0.404458
994	14-3-3 protein gamma;14-3-3 protein gamma, N-terminally processed	YWHAG	NaN	0.570679
1028	Acyl-CoA dehydrogenase family member 9, mitochondrial	ACAD9	NaN	-10.6866
1048	Prolyl 3-hydroxylase 1	LEPRE1	NaN	-0.360645
1055	Protein disulfide-isomerase A3	PDIA3	NaN	0.253997
1064	F-actin-capping protein subunit beta	CAPZB	NaN	0.608144
1090	Alpha-1,3-mannosyl-glycoprotein 2-beta-N-acetylglucosaminyltransferase	MGAT1	NaN	-0.292428
1140	COP9 signalosome complex subunit 3	COPS3	NaN	-0.184217
1200	Eukaryotic translation initiation factor 3 subunit K	EIF3K	NaN	0.0426648
1202	Protein SCO1 homolog, mitochondrial	SCO1	NaN	0.397999
1214	ATP-dependent RNA helicase DDX19A;ATP-dependent RNA helicase DDX19B	DDX19A;DDX19B	NaN	0.491044
1225	Coronin-1B;Coronin	CORO1B	NaN	0.711086
1229	BAG family molecular chaperone regulator 2	BAG2	NaN	0.272925
1237	GrpE protein homolog 1, mitochondrial	GRPEL1	NaN	0.443811
1260	E3 ubiquitin-protein ligase BRE1A	RNF20	NaN	0.228385
1264	Heat shock protein 105 kDa	HSPH1	NaN	0.0447021
1276	BRCA1-A complex subunit BRE	BRE	NaN	0.0144122
1337	Heat shock 70 kDa protein 4	HSPA4	NaN	0.304469
1376	cAMP-dependent protein kinase type II-alpha regulatory subunit	PRKAR2A	NaN	0.230685
1437	Ras-related protein Rap-1b;Ras-related protein Rap-1A;Ras-related protein Rap-1b-like protein	RAP1B;RAP1A	NaN	0.353487
1448	Protein disulfide-isomerase A6	PDIA6	NaN	0.101614
1457	Cell division control protein 42 homolog	CDC42	NaN	0.622221
1470	Nucleoside diphosphate kinase B;Nucleoside diphosphate kinase;Putative nucleoside diphosphate kinase;Nucleoside diphosphate kinase A	NME2;NME1-NME2;NME1;NME2P1	NaN	0.47305
1471	Nuclear inhibitor of protein phosphatase 1;Activator of RNA decay	PPP1R8	NaN	-0.0289935
1479	L-lactate dehydrogenase A chain	LDHA	NaN	NaN
1485	14-3-3 protein epsilon	YWHAE	NaN	0.335954
1519	Lon protease homolog, mitochondrial	LONP1	NaN	0.489787
1529	Ras-related protein Rab-2A	RAB2A	NaN	0.353616
1568	Glyceraldehyde-3-phosphate dehydrogenase	GAPDH	NaN	0.519218
1576	Ras-related protein Rab-5C	RAB5C	NaN	0.278216
1601	Ras-related protein Rab-1A	RAB1A	NaN	0.2624
1616	Ras-related protein Rab-14	RAB14	NaN	0.382833
1619	Developmentally-regulated GTP-binding protein 1	DRG1	NaN	0.345216
1620	LIM domain and actin-binding protein 1	LIMA1	NaN	NaN
1624	Proteasome subunit beta type-6	PSMB6	NaN	0.292316
1626	Ras-related protein Rab-8A	RAB8A	NaN	0.327692
1640	Phenylalanine--tRNA ligase beta subunit	FARSB	NaN	0.647648
1678	Cofilin-1	CFL1	NaN	0.582793
1696	Golgi to ER traffic protein 4 homolog	GET4	NaN	0.221842
1711	Casein kinase II subunit alpha	CSNK2A2	NaN	0.0844256
1748	Pyruvate dehydrogenase E1 component subunit beta, mitochondrial	PDHB	NaN	0.741758
1756	Proliferating cell nuclear antigen	PCNA	NaN	0.0154617
1763	Eukaryotic translation initiation factor 3 subunit H	EIF3H	NaN	0.292458
1767	Serine/threonine-protein phosphatase 2A catalytic subunit alpha isoform	PPP2CA	NaN	-0.117296
1771	Probable serine carboxypeptidase CPVL	CPVL	NaN	0.172051
1786	WD repeat-containing protein 1	WDR1	NaN	0.478688
1794	PDZ and LIM domain protein 7	PDLIM7	NaN	0.0992163
1800	14-3-3 protein eta	YWHAH	NaN	-0.0854246
1830	14-3-3 protein theta	YWHAQ	NaN	0.335062
1833	Serpin H1	SERPINH1	NaN	0.474071
1854	Smoothelin	SMTN	NaN	0.530302
1861	Alpha-enolase;Enolase	ENO1	NaN	0.90498
1885	Glycylpeptide N-tetradecanoyltransferase 1	NMT1	NaN	0.739902
1886	Eukaryotic initiation factor 4A-II;Eukaryotic initiation factor 4A-II, N-terminally processed	EIF4A2	NaN	0.0749424
1893	14-3-3 protein zeta/delta	YWHAZ	NaN	0.429595
1905	ATP synthase subunit d, mitochondrial	ATP5H	NaN	0.745237
1914	14-3-3 protein beta/alpha;14-3-3 protein beta/alpha, N-terminally processed	YWHAB	NaN	NaN
1920	Ras-related protein Rab-1B;Putative Ras-related protein Rab-1C	RAB1B;RAB1C	NaN	0.311721
1922	Actin-like protein 6A	ACTL6A	NaN	-0.06226
1931	Transmembrane emp24 domain-containing protein 10	TMED10	NaN	0.419121
1934	Programmed cell death protein 6	PDCD6	NaN	0.328797
1937	Transketolase	TKT	NaN	3.75571
1971	Protein NipSnap homolog 1	NIPSNAP1	NaN	0.402817
1984	Sialidase-1	NEU1	NaN	-0.0712136
2023	Pyruvate dehydrogenase E1 component subunit alpha, somatic form, mitochondrial	PDHA1	NaN	0.700474
2033	Chromatin accessibility complex protein 1	CHRAC1	NaN	-0.126312
2040	Cytoplasmic dynein 1 intermediate chain 2	DYNC1I2	NaN	0.683507
2043	Actin-related protein 2/3 complex subunit 3	ARPC3	NaN	0.76756
2045	Myosin light polypeptide 6	MYL6	NaN	0.445873
2046	NEDD8	NEDD8;NEDD8-MDP1	NaN	-0.189414
2048	Desmoglein-1	DSG1	NaN	2.21759
2059	Profilin-1	PFN1	NaN	0.20073
2061	Caspase-14;Caspase-14 subunit p17, mature form;Caspase-14 subunit p10, mature form;Caspase-14 subunit p20, intermediate form;Caspase-14 subunit p8, intermediate form	CASP14	NaN	3.45311
2063	Arginase-1	ARG1	NaN	2.39806
2065	Fatty acid-binding protein, epidermal	FABP5	NaN	1.08345
2069	Desmoplakin	DSP	NaN	1.49732
2076	Serpin B3;Serpin B4	SERPINB3;SERPINB4	NaN	1.16835
2080	Ras-related C3 botulinum toxin substrate 1	RAC1	NaN	0.450321
2088	Protein S100-A9	S100A9	NaN	NaN
2091	Nitric oxide synthase-interacting protein	NOSIP	NaN	-0.0183493
2092	Synemin	SYNM	NaN	-0.0482362
2101	Pyrroline-5-carboxylate reductase 2;Pyrroline-5-carboxylate reductase	PYCR2	NaN	-0.354678
2103	MICOS complex subunit MIC10	MINOS1	NaN	0.251144
2104	Magnesium transporter protein 1	MAGT1	NaN	0.130539
2105	39S ribosomal protein L45, mitochondrial	MRPL45	NaN	0.664448
2115	MICOS complex subunit MIC27	APOOL	NaN	-0.599508
2130	Integrator complex subunit 12	INTS12	NaN	0.11627
2141	Nesprin-2	SYNE2	NaN	-0.0210533
2142	Transcriptional enhancer factor TEF-3;Transcriptional enhancer factor TEF-1;Transcriptional enhancer factor TEF-5;Transcriptional enhancer factor TEF-4	TEAD4;TEAD1;TEAD3;TEAD2	NaN	-0.420509
2143	Bcl-2 homologous antagonist/killer	BAK1	NaN	0.333789
2144	Metaxin-1	MTX1	NaN	0.0388509
2155	Polyhomeotic-like protein 2	PHC2	NaN	-0.122606
2156	Rho GTPase-activating protein 5	ARHGAP5	NaN	0.119887
2166	Cancer/testis antigen 1	CTAG1B;CTAG1A	NaN	0.392914
2184	Regulation of nuclear pre-mRNA domain-containing protein 1A	RPRD1A	NaN	0.104434
2191	Ran-binding protein 10	RANBP10	NaN	0.394866
2197	G patch domain and ankyrin repeat-containing protein 1	GPANK1	NaN	0.167037
2216	Inhibitor of growth protein 5	ING5	NaN	-0.00187428
2222	ORM1-like protein 1;ORM1-like protein 2	ORMDL1;ORMDL2	NaN	0.63536
2227	39S ribosomal protein L28, mitochondrial	MRPL28	NaN	0.585821
2242	39S ribosomal protein L23, mitochondrial	MRPL23	NaN	0.413519
2244	TFIIH basal transcription factor complex helicase XPD subunit	ERCC2	NaN	0.145079
2246	Nuclear factor 1;Nuclear factor 1 A-type	NFIA	NaN	-0.234379
2247	Sterol O-acyltransferase 1	SOAT1	NaN	0.186245
2253	von Willebrand factor A domain-containing protein 9	VWA9	NaN	0.175517
2261	Derlin-1	DERL1	NaN	0.376901
2262	Sororin	CDCA5	NaN	-0.0935602
2267	Zinc finger protein 346	ZNF346	NaN	-0.160791
2275	Small ubiquitin-related modifier 1	SUMO1	NaN	-0.112233
2278	Protein Wiz	WIZ	NaN	-0.095722
2284	NADH dehydrogenase [ubiquinone] 1 beta subcomplex subunit 2, mitochondrial	NDUFB2	NaN	0.425075
2285	Three-prime repair exonuclease 1	TREX1	NaN	0.182524
2287	Rho GTPase-activating protein 25	ARHGAP25	NaN	0.00824686
2289	Transmembrane and ubiquitin-like domain-containing protein 1	TMUB1	NaN	0.144728
2290	Mitochondrial fission regulator 1-like	MTFR1L	NaN	0.0219509
2296	28S ribosomal protein S34, mitochondrial	MRPS34	NaN	0.538429
2300	Stress-associated endoplasmic reticulum protein 1;Stress-associated endoplasmic reticulum protein 2	SERP1;SERP2	NaN	0.579706
2313	Anaphase-promoting complex subunit 10	ANAPC10	NaN	0.274267
2322	Mediator of RNA polymerase II transcription subunit 22	MED22	NaN	0.390585
2324	NADH dehydrogenase [ubiquinone] flavoprotein 2, mitochondrial	NDUFV2	NaN	0.0384952
2328	RNA-binding motif, single-stranded-interacting protein 1	RBMS1	NaN	0.343861
2336	NADH dehydrogenase [ubiquinone] 1 beta subcomplex subunit 9	NDUFB9	NaN	0.47909
2338	Mitochondrial import inner membrane translocase subunit Tim8 B	TIMM8B	NaN	-0.265317
2344	Breast cancer metastasis-suppressor 1	BRMS1	NaN	-0.145873
2352	39S ribosomal protein L17, mitochondrial	MRPL17	NaN	0.451406
2356	Phosphatidylserine synthase 2	PTDSS2	NaN	0.40924
2357	Delta(14)-sterol reductase	TM7SF2	NaN	-0.254715
2364	General transcription factor IIH subunit 3	GTF2H3	NaN	0.23863
2391	Set1/Ash2 histone methyltransferase complex subunit ASH2	ASH2L	NaN	0.114504
2393	Peptidyl-prolyl cis-trans isomerase;Peptidyl-prolyl cis-trans isomerase FKBP11	FKBP11	NaN	0.572308
2396		ATP5B	NaN	0.794007
2401	Mitochondrial import receptor subunit TOM5 homolog	TOMM5	NaN	0.232769
2404	LIM domain only protein 7	LMO7	NaN	0.218548
2405	rRNA-processing protein FCF1 homolog	FCF1	NaN	0.0316659
2409	Cyclin-dependent kinase 2	CDK2	NaN	-0.224781
2413	Cell division cycle protein 27 homolog	CDC27	NaN	0.201709
2414	Centrosomal protein of 170 kDa	CEP170	NaN	-0.0788831
2415	Mitochondrial fission regulator 1	MTFR1	NaN	0.0863389
2421	WD repeat-containing protein 61;WD repeat-containing protein 61, N-terminally processed	WDR61	NaN	0.538367
2422	Probable ATP-dependent RNA helicase DDX17	DDX17	NaN	0.0856652
2424	Lysine-rich nucleolar protein 1	KNOP1	NaN	-0.291014
2428	Histone deacetylase complex subunit SAP130	SAP130	NaN	-0.000432773
2432	Transcription factor A, mitochondrial	TFAM	NaN	0.205031
2438	Casein kinase I isoform delta	CSNK1D	NaN	0.0171543
2442	Acyl-coenzyme A thioesterase 8	ACOT8	NaN	0.347748
2443	Mediator of RNA polymerase II transcription subunit 11	MED11	NaN	0.0797219
2444	Integrator complex subunit 2	INTS2	NaN	0.25789
2447	REST corepressor 1	RCOR1	NaN	0.12268
2449	Zinc finger protein 292	ZNF292	NaN	-0.72299
2456	Transcription initiation factor TFIID subunit 6	TAF6	NaN	0.511177
2460	Myosin phosphatase Rho-interacting protein	MPRIP	NaN	0.677841
2466	Transmembrane and coiled-coil domain-containing protein 1	TMCO1	NaN	0.512493
2469	ORM1-like protein 3	ORMDL3	NaN	0.300679
2474	MICOS complex subunit MIC25	CHCHD6	NaN	-0.273814
2482	Transmembrane protein 256	TMEM256	NaN	0.363271
2485	Thioredoxin-like protein 4A	TXNL4A	NaN	-0.0600475
2487		SLC35A4	NaN	0.0250889
2504	BRISC and BRCA1-A complex member 1	BABAM1	NaN	-0.0828388
2515	Transcription initiation factor TFIID subunit 4	TAF4	NaN	0.252931
2539	RANBP2-like and GRIP domain-containing protein 8	RGPD8	NaN	-0.012068
2547	Spectrin beta chain, non-erythrocytic 2	SPTBN2	NaN	0.928786
2557	Protein CASC3	CASC3	NaN	-0.130799
2581	ER membrane protein complex subunit 8	EMC8	NaN	0.632785
2582	Peptidyl-prolyl cis-trans isomerase H;Peptidyl-prolyl cis-trans isomerase	PPIH	NaN	-0.0255958
2587	Probable 18S rRNA (guanine-N(7))-methyltransferase	WBSCR22	NaN	0.339929
2588	HIV Tat-specific factor 1	HTATSF1	NaN	0.308287
2605	Mediator of RNA polymerase II transcription subunit 14	MED14	NaN	0.0544823
2621	Transcription factor MafK	MAFK	NaN	-0.0238941
2623	Polyglutamine-binding protein 1	PQBP1	NaN	-0.007913
2627	Bromodomain-containing protein 4	BRD4	NaN	0.00707211
2630	DnaJ homolog subfamily C member 13	DNAJC13	NaN	NaN
2637	Nuclear receptor corepressor 1	NCOR1	NaN	NaN
2638	Metaxin-2	MTX2	NaN	0.183278
2649	Barrier-to-autointegration factor;Barrier-to-autointegration factor, N-terminally processed	BANF1	NaN	-0.292075
2662	TOX high mobility group box family member 4	TOX4	NaN	-0.121413
2680	Cleavage and polyadenylation specificity factor subunit 4	CPSF4	NaN	0.0308698
2684	Pre-mRNA-splicing factor SYF2	SYF2	NaN	0.216217
2686	Methyl-CpG-binding domain protein 3	MBD3	NaN	-0.125122
2690	NADH dehydrogenase [ubiquinone] 1 beta subcomplex subunit 10	NDUFB10	NaN	0.266975
2698	GTPase KRas;GTPase KRas, N-terminally processed	KRAS	NaN	0.74979
2703	Transcription factor AP-1	JUN	NaN	-0.0739573
2711	Histone H1.0;Histone H1.0, N-terminally processed	H1F0	NaN	4.3339e-05
2712	U2 small nuclear ribonucleoprotein B	SNRPB2	NaN	-0.0272955
2714	Nuclear factor 1 C-type	NFIC	NaN	-0.088413
2718	U2 small nuclear ribonucleoprotein A	SNRPA1	NaN	0.153174
2727	Neurofilament heavy polypeptide	NEFH	NaN	0.0841961
2730	ADP/ATP translocase 3;ADP/ATP translocase 3, N-terminally processed	SLC25A6	NaN	0.289863
2736	Fos-related antigen 1	FOSL1	NaN	0.247817
2747	Zinc finger protein 24	ZNF24	NaN	0.0253973
2749	Heat shock 70 kDa protein 6;Putative heat shock 70 kDa protein 7	HSPA6;HSPA7	NaN	0.530677
2755	Transmembrane protein 11, mitochondrial	TMEM11	NaN	0.0135091
2760	Transcription factor jun-D	JUND	NaN	-0.282855
2768	DNA-directed RNA polymerases I, II, and III subunit RPABC1	POLR2E	NaN	-0.10541
2776	Transcription initiation factor TFIID subunit 1;Transcription initiation factor TFIID subunit 1-like	TAF1;TAF1L	NaN	0.121753
2778	Succinate dehydrogenase [ubiquinone] iron-sulfur subunit, mitochondrial	SDHB	NaN	0.301533
2779	MHC class II regulatory factor RFX1	RFX1	NaN	0.225953
2780	Nuclear autoantigen Sp-100	SP100	NaN	0.597234
2818	Homeobox protein cut-like 1	CUX1	NaN	-0.166972
2821	Transcription factor ETV6	ETV6	NaN	-0.0610158
2828	Antigen KI-67	MKI67	NaN	0.030575
2831	Transcriptional regulator ATRX	ATRX	NaN	-0.0706641
2837	60S ribosomal protein L29	RPL29	NaN	0.672704
2847	Phosphatidylinositol 5-phosphate 4-kinase type-2 alpha	PIP4K2A	NaN	NaN
2854	Nuclear receptor subfamily 2 group C member 2	NR2C2	NaN	0.339035
2883	NADH dehydrogenase [ubiquinone] 1 alpha subcomplex subunit 8	NDUFA8	NaN	NaN
2924	6.8 kDa mitochondrial proteolipid	MP68	NaN	0.454546
2929	Histone H2B type 1-D	HIST1H2BD	NaN	-0.209391
2930	Protein transport protein Sec61 subunit gamma	SEC61G	NaN	0.571043
2934	Protein transport protein Sec61 subunit beta	SEC61B	NaN	0.579146
2938	Signal peptidase complex subunit 3	SPCS3	NaN	0.422521
2941	DNA-directed RNA polymerases I, II, and III subunit RPABC2	POLR2F	NaN	0.00643429
2944	Small ubiquitin-related modifier 2;Small ubiquitin-related modifier 4;Small ubiquitin-related modifier 3	SUMO2;SUMO3;SUMO4	NaN	-0.0597706
2953	40S ribosomal protein S29	RPS29	NaN	0.682279
2978	Actin, gamma-enteric smooth muscle;Actin, aortic smooth muscle	ACTG2;ACTA2	NaN	0.117459
2987	E3 ubiquitin-protein ligase RBX1;E3 ubiquitin-protein ligase RBX1, N-terminally processed	RBX1	NaN	-0.145351
3000	60S ribosomal protein L38	RPL38	NaN	0.457554
3003	Transcription elongation factor SPT4	SUPT4H1	NaN	0.0335253
3014	Ribonuclease P protein subunit p38	RPP38	NaN	-0.1125
3018	Ribonuclease P protein subunit p30	RPP30	NaN	0.253859
3023	Heterogeneous nuclear ribonucleoprotein U	HNRNPU	NaN	NaN
3024	Forkhead box protein K2	FOXK2	NaN	0.323335
3025	Runt-related transcription factor 1	RUNX1	NaN	NaN
3037	Centromere protein C	CENPC	NaN	-0.185232
3043	CTD small phosphatase-like protein 2	CTDSPL2	NaN	0.0831412
3051	Complement component 1 Q subcomponent-binding protein, mitochondrial	C1QBP	NaN	0.22803
3053	Apoptosis regulator BAX	BAX	NaN	0.143181
3089	Transcription initiation factor TFIID subunit 10	TAF10	NaN	0.137029
3116	Peptidyl-prolyl cis-trans isomerase-like 2	PPIL2	NaN	0.0561313
3120	Origin recognition complex subunit 2	ORC2	NaN	-0.141302
3132	Treacle protein	TCOF1	NaN	-0.107688
3147	Cullin-4A	CUL4A	NaN	-0.03492
3154	General transcription factor IIH subunit 2-like protein;General transcription factor IIH subunit 2	GTF2H2C;GTF2H2	NaN	-0.166201
3155	Nuclear transcription factor Y subunit gamma	NFYC	NaN	0.0870283
3169	Protein FRG1	FRG1	NaN	0.207411
3175	E3 ubiquitin-protein ligase TRIP12	TRIP12	NaN	-0.0210533
3214	Mitochondrial import receptor subunit TOM20 homolog	TOMM20	NaN	0.00106796
3222	Surfeit locus protein 1	SURF1	NaN	0.216217
3235	Transcription initiation factor TFIID subunit 12	TAF12	NaN	0.125132
3238	Transcription initiation factor TFIID subunit 9	TAF9	NaN	0.450065
3241	NADH dehydrogenase [ubiquinone] 1 alpha subcomplex subunit 5	NDUFA5	NaN	0.322866
3254	Protein FAM98B	FAM98B	NaN	NaN
3274	Metaxin-3	MTX3	NaN	0.299915
3317	BEN domain-containing protein 3	BEND3	NaN	0.0177383
3326	AT-hook DNA-binding motif-containing protein 1	AHDC1	NaN	-0.0357646
3340	Zinc finger protein 318	ZNF318	NaN	0.0335695
3349	AT-rich interactive domain-containing protein 2	ARID2	NaN	-0.296428
3352	Protein SPT2 homolog	SPTY2D1	NaN	-0.190931
3364	Protein SDE2 homolog	SDE2	NaN	-0.00475299
3375	Mis18-binding protein 1	MIS18BP1	NaN	-0.172616
3377	39S ribosomal protein L14, mitochondrial	MRPL14	NaN	0.409911
3384	Sideroflexin-4	SFXN4	NaN	0.0326985
3388	Nuclear factor related to kappa-B-binding protein	NFRKB	NaN	-0.376513
3419	Very-long-chain (3R)-3-hydroxyacyl-CoA dehydratase 2	HACD2	NaN	0.155711
3425	Ubinuclein-2	UBN2	NaN	-0.0970714
3426	PAX-interacting protein 1	PAXIP1	NaN	0.325304
3431	Centromere protein U	CENPU;MLF1IP	NaN	-0.0427844
3432	Mediator of RNA polymerase II transcription subunit 25	MED25	NaN	0.244104
3435	Integrator complex subunit 8	INTS8	NaN	-0.0385766
3445	Heparan sulfate 2-O-sulfotransferase 1	HS2ST1	NaN	0.687846
3452	Nuclear fragile X mental retardation-interacting protein 2	NUFIP2	NaN	0.1181
3458	E3 ubiquitin-protein ligase RBBP6	RBBP6	NaN	-0.0877344
3459	Centriolin	CNTRL	NaN	-0.0657101
3461	Transmembrane emp24 domain-containing protein 4	TMED4	NaN	0.317948
3464	COX assembly mitochondrial protein homolog	CMC1	NaN	0.0789599
3469	Transcriptional regulator Kaiso	ZBTB33	NaN	-0.0745054
3477	Zinc finger protein 598	ZNF598	NaN	0.243933
3484	PNMA-like protein 1	PNMAL1	NaN	-0.067088
3485	Testis-specific Y-encoded-like protein 5	TSPYL5	NaN	0.443262
3493	Spermatogenesis-associated serine-rich protein 2	SPATS2	NaN	0.258425
3501	Coiled-coil domain-containing protein 71	CCDC71	NaN	-0.0560286
3504	PAS domain-containing protein 1	PASD1	NaN	-0.0970714
3507	Zinc finger CCCH domain-containing protein 7A	ZC3H7A	NaN	0.128172
3511	Probable ATP-dependent RNA helicase DHX40	DHX40	NaN	0.224806
3520	Cytoskeleton-associated protein 2-like	CKAP2L	NaN	-0.798921
3521	UPF0688 protein C1orf174	C1orf174	NaN	0.00685457
3522	Uncharacterized protein KIAA2013	KIAA2013	NaN	0.0583678
3530	Histone H2B type 3-B	HIST3H2BB	NaN	-0.124593
3533	Armadillo repeat-containing protein 10	ARMC10	NaN	0.233888
3542	Formin-binding protein 4	FNBP4	NaN	NaN
3562	Protein jagunal homolog 1	JAGN1	NaN	0.354354
3563	Zinc finger and BTB domain-containing protein 2	ZBTB2	NaN	0.345106
3581	Uncharacterized protein C19orf47	C19orf47	NaN	-0.0483758
3585	Coiled-coil domain-containing protein 71L	CCDC71L	NaN	-0.0596321
3598	Calcium uniporter protein, mitochondrial	MCU	NaN	0.267097
3620	Ganglioside-induced differentiation-associated protein 1	GDAP1	NaN	0.0290433
3649	Uncharacterized protein C4orf3	C4orf3	NaN	0.36965
3670	DNA topoisomerase 2-binding protein 1	TOPBP1	NaN	NaN
3686	G patch domain and KOW motifs-containing protein	GPKOW	NaN	0.321603
3690	Mitochondrial ubiquitin ligase activator of NFKB 1	MUL1	NaN	0.175094
3693	39S ribosomal protein L24, mitochondrial	MRPL24	NaN	0.782496
3700	Pre-B-cell leukemia transcription factor-interacting protein 1	PBXIP1	NaN	0.219371
3702	Transcriptional adapter 1	TADA1	NaN	-0.054779
3706	Coiled-coil domain-containing protein 127	CCDC127	NaN	-0.111565
3707	Centromere protein T	CENPT	NaN	-0.230695
3708	FAD-dependent oxidoreductase domain-containing protein 1	FOXRED1	NaN	0.303846
3714	Mitochondrial import inner membrane translocase subunit TIM14	DNAJC19	NaN	0.34716
3727	39S ribosomal protein L53, mitochondrial	MRPL53	NaN	0.439265
3732	tRNA (adenine(58)-N(1))-methyltransferase catalytic subunit TRMT61A	TRMT61A	NaN	0.0771324
3735	Mediator of RNA polymerase II transcription subunit 8	MED8	NaN	0.344923
3740	SWI/SNF-related matrix-associated actin-dependent regulator of chromatin subfamily D member 1	SMARCD1	NaN	0.0680144
3750	Nuclear envelope pore membrane protein POM 121	POM121	NaN	-0.0363276
3753	Integrator complex subunit 4	INTS4	NaN	0.0974865
3754	Splicing factor 45	RBM17	NaN	0.0227567
3756	Williams-Beuren syndrome chromosomal region 16 protein	WBSCR16	NaN	0.263023
3760	Zinc finger protein 512B	ZNF512B	NaN	-0.396927
3766	Melanoma-associated antigen G1	NDNL2	NaN	0.0266165
3788	Ran-binding protein 9	RANBP9	NaN	0.327475
3810	M-phase phosphoprotein 6	MPHOSPH6	NaN	0.0519225
3815	Histone H2B type 1-M	HIST1H2BM	NaN	-0.241352
3818	Histone H2B type 1-L	HIST1H2BL	NaN	-0.090718
3839	TERF1-interacting nuclear factor 2	TINF2	NaN	-0.0727233
3844	NADH dehydrogenase [ubiquinone] 1 alpha subcomplex assembly factor 3	NDUFAF3	NaN	0.43082
3845	Multiple myeloma tumor-associated protein 2	MMTAG2	NaN	0.0953424
3847	Ribonuclease P protein subunit p25	RPP25	NaN	0.214458
3851	N-terminal Xaa-Pro-Lys N-methyltransferase 1;N-terminal Xaa-Pro-Lys N-methyltransferase 1, N-terminally processed	NTMT1	NaN	0.0145141
3863	Splicing factor 3B subunit 5	SF3B5	NaN	-0.0184918
3869	Polycomb group RING finger protein 6	PCGF6	NaN	-0.158079
3873	28S ribosomal protein S26, mitochondrial	MRPS26	NaN	0.532887
3875	Histone-lysine N-methyltransferase NSD3	WHSC1L1	NaN	0.145813
3882	Actin-related protein 6	ACTR6	NaN	0.0972395
3891	SRA stem-loop-interacting RNA-binding protein, mitochondrial	SLIRP	NaN	0.384151
3894	Mitochondrial fission factor	MFF	NaN	0.239566
3895	Caseinolytic peptidase B protein homolog	CLPB	NaN	0.253154
3935	Transmembrane protein 245	TMEM245	NaN	0.373925
3952	Histone-lysine N-methyltransferase SUV39H2	SUV39H2	NaN	-0.0938305
3969	Mediator of RNA polymerase II transcription subunit 20	MED20	NaN	0.112475
3972	Actin-related protein 8	ACTR8	NaN	0.161637
3975	Actin-related protein 5	ACTR5	NaN	-0.0694271
3982	Chromatin modification-related protein MEAF6	MEAF6	NaN	-0.151209
3985	Peptide deformylase, mitochondrial	PDF	NaN	0.254582
3997	Magnesium transporter MRS2 homolog, mitochondrial	MRS2	NaN	0.706842
3998	39S ribosomal protein L47, mitochondrial	MRPL47	NaN	0.435729
4000	28S ribosomal protein S30, mitochondrial	MRPS30	NaN	0.281755
4013	Mediator of RNA polymerase II transcription subunit 4	MED4	NaN	NaN
4041	Protein FAM207A	FAM207A	NaN	0.123623
4051	1-acyl-sn-glycerol-3-phosphate acyltransferase epsilon	AGPAT5	NaN	-0.283092
4059	Mediator of RNA polymerase II transcription subunit 17	MED17	NaN	NaN
4066	Integrator complex subunit 7	INTS7	NaN	0.0255147
4078	28S ribosomal protein S18a, mitochondrial	MRPS18A	NaN	0.467174
4098	39S ribosomal protein L16, mitochondrial	MRPL16	NaN	0.592071
4104	H/ACA ribonucleoprotein complex subunit 2	NHP2	NaN	-0.173383
4117	CDKN2A-interacting protein	CDKN2AIP	NaN	-0.32964
4118	Non-structural maintenance of chromosomes element 4 homolog A	NSMCE4A	NaN	0.0944181
4119	H/ACA ribonucleoprotein complex subunit 1	GAR1	NaN	-0.0295589
4142	CXXC-type zinc finger protein 1	CXXC1	NaN	0.271618
4146	Zinc finger and BTB domain-containing protein 4	ZBTB4	NaN	-0.0724488
4162	Guanine nucleotide-binding protein G(I)/G(S)/G(O) subunit gamma-12	GNG12	NaN	0.715368
4165	Zinc finger MYM-type protein 2	ZMYM2	NaN	0.182295
4170	CAP-Gly domain-containing linker protein 2	CLIP2	NaN	-3.14176
4171	Death domain-associated protein 6	DAXX	NaN	0.240998
4172	Nucleolar protein 12	NOL12	NaN	-0.241352
4202	Coronin-1C;Coronin	CORO1C	NaN	0.572544
4209	Transcription factor MafF	MAFF	NaN	-0.044464
4219	RNA-binding protein Nova-2	NOVA2	NaN	-0.0482362
4224	UPF0568 protein C14orf166	C14orf166	NaN	0.231498
4225	Chromodomain Y-like protein	CDYL	NaN	-0.399116
4228	Phenylalanine--tRNA ligase alpha subunit	FARSA	NaN	0.828409
4233	Histone chaperone ASF1A;Histone chaperone ASF1B	ASF1A;ASF1B	NaN	0.147761
4253	Exosome complex component CSL4	EXOSC1	NaN	0.161427
4266	28S ribosomal protein S16, mitochondrial	MRPS16	NaN	0.514965
4280	Mitochondrial import inner membrane translocase subunit Tim22	TIMM22	NaN	0.543677
4300	Spindlin-1	SPIN1	NaN	-0.0797024
4303	28S ribosomal protein S18b, mitochondrial	MRPS18B	NaN	0.212016
4304	Cilia- and flagella-associated protein 20	CFAP20	NaN	-0.1121
4312	MORC family CW-type zinc finger protein 2	MORC2	NaN	-0.410341
2909	Succinyl-CoA ligase [ADP/GDP-forming] subunit alpha, mitochondrial	SUCLG1	3.73833	NaN
2701	Fibronectin;Anastellin;Ugl-Y1;Ugl-Y2;Ugl-Y3	FN1	2.57553	NaN
2380	Cip1-interacting zinc finger protein	CIZ1	0.848479	NaN
2337	Bromodomain and PHD finger-containing protein 3	BRPF3	0.613057	NaN
1927	Pyruvate carboxylase, mitochondrial	PC	0.560302	NaN
1413	Ribonucleoside-diphosphate reductase subunit M2	RRM2	0.558155	NaN
760	tRNA (adenine(58)-N(1))-methyltransferase non-catalytic subunit TRM6	TRMT6	0.460687	NaN
3676	Peroxidasin homolog	PXDN	0.443654	NaN
1461	Protein flightless-1 homolog	FLII	0.426703	NaN
3785	PHD finger protein 12	PHF12	0.425521	NaN
1932	Methylcrotonoyl-CoA carboxylase subunit alpha, mitochondrial	MCCC1	0.395132	NaN
1666	T-complex protein 1 subunit eta	CCT7	0.388167	NaN
1997	Zyxin	ZYX	0.386129	NaN
982	Coiled-coil domain-containing protein 51	CCDC51	0.337631	NaN
1790	Nuclear migration protein nudC	NUDC	0.337412	NaN
2746	Y-box-binding protein 3	YBX3	0.32657	NaN
1290	Malonyl-CoA-acyl carrier protein transacylase, mitochondrial	MCAT	0.316097	NaN
42	Catenin alpha-1	CTNNA1	0.315666	NaN
1031	Cytoplasmic dynein 1 heavy chain 1	DYNC1H1	0.314069	NaN
1687	Na(+)/H(+) exchange regulatory cofactor NHE-RF2	SLC9A3R2	0.308752	NaN
861	Ancient ubiquitous protein 1	AUP1	0.305646	NaN
3395	Round spermatid basic protein 1-like protein	RSBN1L	0.299614	NaN
923	Perilipin-3	PLIN3	0.29917	NaN
1345	Translocation protein SEC63 homolog	SEC63	0.298886	NaN
1431	Eukaryotic translation initiation factor 3 subunit F	EIF3F	0.268313	NaN
2946	Heterogeneous nuclear ribonucleoprotein K	HNRNPK	0.267184	NaN
1737	Pentatricopeptide repeat domain-containing protein 3, mitochondrial	PTCD3	0.263213	NaN
1146	Hsp90 co-chaperone Cdc37;Hsp90 co-chaperone Cdc37, N-terminally processed	CDC37	0.255339	NaN
2830	ATP-dependent DNA helicase Q1	RECQL	0.249874	NaN
1699	Methylcrotonoyl-CoA carboxylase beta chain, mitochondrial	MCCC2	0.247954	NaN
1344	V-type proton ATPase catalytic subunit A	ATP6V1A	0.24684	NaN
2544	Aurora kinase A	AURKA	0.245831	NaN
417	28S ribosomal protein S29, mitochondrial	DAP3	0.243762	NaN
1364	Septin-2	2002-09-01	0.24006	NaN
415	Eukaryotic peptide chain release factor subunit 1	ETF1	0.226662	NaN
1304	Vinculin	VCL	0.21687	NaN
3813	Kinesin-like protein KIF2C	KIF2C	0.19803	NaN
866	Coatomer subunit beta	COPB2	0.195038	NaN
3787	Twinkle protein, mitochondrial	PEO1	0.181313	NaN
3731	WD repeat-containing protein 89	WDR89	0.178339	NaN
224	Probable tRNA pseudouridine synthase 2	TRUB2	0.177898	NaN
1664	Ubiquitin-like modifier-activating enzyme 1	UBA1	0.169372	NaN
2311	Ribonuclease P protein subunit p20	POP7	0.158365	NaN
1982	SRSF protein kinase 1	SRPK1	0.150465	NaN
1865	Protein-glutamine gamma-glutamyltransferase 2	TGM2	0.144903	NaN
4149	Vacuolar protein sorting-associated protein 18 homolog	VPS18	0.141001	NaN
1342	Dihydrolipoyl dehydrogenase;Dihydrolipoyl dehydrogenase, mitochondrial	DLD	0.138759	NaN
1541	Transmembrane protein 214	TMEM214	0.1229	NaN
2583	Histone-lysine N-methyltransferase SUV39H1	SUV39H1	0.119197	NaN
3082	Alpha-globin transcription factor CP2	TFCP2	0.115723	NaN
1074	RNA-binding protein EWS	EWSR1	0.112365	NaN
1852	DnaJ homolog subfamily C member 10	DNAJC10	0.109826	NaN
2317	Menin	MEN1	0.103534	NaN
3983	Nicotinamide/nicotinic acid mononucleotide adenylyltransferase 1	NMNAT1	0.102202	NaN
309	Ezrin	EZR	0.101598	NaN
3031	A-kinase anchor protein 17A	AKAP17A	0.0977798	NaN
2114	Eukaryotic translation initiation factor 5B	EIF5B	0.094834	NaN
1795	Moesin	MSN	0.0910181	NaN
1065	Acetyl-CoA carboxylase 1;Biotin carboxylase	ACACA	0.0908183	NaN
1023	AP-2 complex subunit mu	AP2M1	0.0894668	NaN
40	CD44 antigen	CD44	0.0855733	NaN
1000	Protein argonaute-3	AGO3	0.0839668	NaN
100	Procollagen-lysine,2-oxoglutarate 5-dioxygenase 3	PLOD3	0.081568	NaN
2362	Transformation/transcription domain-associated protein	TRRAP	0.068438	NaN
18	Integrin alpha-3;Integrin alpha-3 heavy chain;Integrin alpha-3 light chain	ITGA3	0.0644648	NaN
35	4F2 cell-surface antigen heavy chain	SLC3A2	0.0535087	NaN
2862	Centromere protein F	CENPF	0.0524012	NaN
3752	Sentrin-specific protease 5	SENP5	0.0499348	NaN
4110	Sphingomyelin phosphodiesterase 4	SMPD4	0.0445235	NaN
865	Rootletin	CROCC	0.0387769	NaN
3606	AT-rich interactive domain-containing protein 1B	ARID1B	0.036807	NaN
1896	Protein argonaute-2	AGO2	0.0344262	NaN
731	Extended synaptotagmin-2	ESYT2	0.0168331	NaN
20	Integrin alpha-6;Integrin alpha-6 heavy chain;Integrin alpha-6 light chain;Processed integrin alpha-6	ITGA6	0.00109683	NaN
2972	U6 snRNA-associated Sm-like protein LSm3	LSM3	-0.00805654	NaN
1518	NADPH--cytochrome P450 reductase	POR	-0.0106367	NaN
3488	Methyltransferase-like protein 16	METTL16	-0.0319598	NaN
2231	GTP-binding protein 10	GTPBP10	-0.037312	NaN
2044	Phosphorylase b kinase regulatory subunit alpha, skeletal muscle isoform	PHKA1	-0.0385766	NaN
843	Procollagen-lysine,2-oxoglutarate 5-dioxygenase 1	PLOD1	-0.040682	NaN
2648	Polycomb protein EED	EED	-0.0483758	NaN
3820	RNA-binding protein 4B	RBM4B	-0.0703892	NaN
4091	p21-activated protein kinase-interacting protein 1	PAK1IP1	-0.0745054	NaN
3061	Histone-binding protein RBBP4	RBBP4	-0.0753272	NaN
33	CD97 antigen;CD97 antigen subunit alpha;CD97 antigen subunit beta	CD97	-0.0840642	NaN
1319	39S ribosomal protein L37, mitochondrial	MRPL37	-0.123534	NaN
1851	Alpha-(1,6)-fucosyltransferase	FUT8	-0.130931	NaN
1272	Protein arginine N-methyltransferase 1	PRMT1	-0.145091	NaN
2124	NADH dehydrogenase [ubiquinone] 1 alpha subcomplex subunit 10, mitochondrial	NDUFA10	-0.146264	NaN
3339	Pre-mRNA-splicing factor 38B	PRPF38B	-0.146264	NaN
4027	Actin-binding protein anillin	ANLN	-0.161436	NaN
1671	26S proteasome non-ATPase regulatory subunit 3	PSMD3	-0.173639	NaN
3042	Serine/arginine-rich splicing factor 11	SRSF11	-0.178619	NaN
38	Large neutral amino acids transporter small subunit 1	SLC7A5	-0.189287	NaN
123	Glypican-1;Secreted glypican-1	GPC1	-0.223793	NaN
2470	BUB3-interacting and GLEBS motif-containing protein ZNF207	ZNF207	-0.231801	NaN
3332	Probable ATP-dependent RNA helicase DHX35	DHX35	-0.271067	NaN
1947	Tropomyosin alpha-3 chain	TPM3;DKFZp686J1372	-0.309176	NaN
52	Nicastrin	NCSTN	-0.320427	NaN
57	Melanotransferrin	MFI2	-0.32239	NaN
19	Basigin	BSG	-0.383386	NaN
2089	Keratin, type II cytoskeletal 1	KRT1	4.37959	3.84593
2087	Keratin, type II cytoskeletal 2 epidermal	KRT2	3.46645	3.46998
2057	Dermcidin;Survival-promoting peptide;DCD-1	DCD	0.903225	3.16372
8	Protein CYR61	CYR61	1.12693	1.83552
3680	General transcription factor IIH subunit 4	GTF2H4	0.14749	1.49683
1948	Pyruvate kinase PKM;Pyruvate kinase	PKM	0.576562	1.38349
2406	ATP synthase subunit f, mitochondrial	ATP5J2-PTCD1;ATP5J2	0.00624594	0.953691
1222	Spectrin alpha chain, non-erythrocytic 1	SPTAN1	-0.00848689	0.92221
276	Protein scribble homolog	SCRIB	0.11391	0.918551
779	Clathrin heavy chain;Clathrin heavy chain 1	CLTC	-0.105008	0.893839
22	Ephrin type-A receptor 2	EPHA2	0.188102	0.890439
1101	Unconventional myosin-Ic	MYO1C	-0.372729	0.886753
1197	60S ribosomal protein L14	RPL14	0.244531	0.834956
250	Guanine nucleotide-binding protein G(i) subunit alpha-2	GNAI2	-0.262914	0.805711
2618	Mannosyl-oligosaccharide 1,2-alpha-mannosidase IB	MAN1A2	-0.0398403	0.797965
61	Solute carrier family 2, facilitated glucose transporter member 1	SLC2A1	-0.58477	0.777121
1476	Spectrin beta chain, non-erythrocytic 1	SPTBN1	-0.033793	0.768666
2835	60S ribosomal protein L28	RPL28	0.454071	0.761947
969	60S ribosomal protein L10	RPL10	0.236674	0.755673
3673	La-related protein 4B	LARP4B	0.308234	0.751125
1578	60S acidic ribosomal protein P0	RPLP0	0.542248	0.749499
2525	Acyl-CoA desaturase	SCD	0.344172	0.744366
3256	Fibronectin type III domain-containing protein 3B	FNDC3B	0.0440028	0.741903
2926	ATP synthase subunit e, mitochondrial	ATP5I	-0.248049	0.741276
152	Myoferlin	MYOF	0.110137	0.737687
1217	Nodal modulator 1;Nodal modulator 2;Nodal modulator 3	NOMO1;NOMO3;NOMO2	0.235416	0.733315
1212	ATP synthase subunit alpha, mitochondrial	ATP5A1	0.013407	0.731829
2834	60S ribosomal protein L21	RPL21	0.491328	0.725017
917	Fatty acid synthase;[Acyl-carrier-protein] S-acetyltransferase;[Acyl-carrier-protein] S-malonyltransferase;3-oxoacyl-[acyl-carrier-protein] synthase;3-oxoacyl-[acyl-carrier-protein] reductase;3-hydroxyacyl-[acyl-carrier-protein] dehydratase;Enoyl-[acyl-carrier-protein] reductase;Oleoyl-[acyl-carrier-protein] hydrolase	FASN	0.397068	0.72261
2999	60S ribosomal protein L8	RPL8	0.492769	0.71978
1187	ATP synthase subunit O, mitochondrial	ATP5O	-0.0236102	0.70416
2120	60S ribosomal protein L17	RPL17;RPL17-C18orf32	0.487581	0.689264
2360	ATP synthase subunit g, mitochondrial	ATP5L	0.21568	0.689195
1163	ATP synthase subunit beta, mitochondrial;ATP synthase subunit beta	ATP5B	-0.0093472	0.685779
1301	AP-2 complex subunit alpha-1	AP2A1	-0.444455	0.681747
2836	40S ribosomal protein S10	RPS10;RPS10-NUDT3	0.206562	0.676065
2980	40S ribosomal protein S15	RPS15	0.21974	0.67466
2792	ATP synthase subunit delta, mitochondrial	ATP5D	0.020955	0.666805
1466	26S protease regulatory subunit 4	PSMC1	0.0444045	0.665706
501	40S ribosomal protein S18	RPS18	0.307269	0.661593
1271	Protein transport protein Sec61 subunit alpha isoform 1;Protein transport protein Sec61 subunit alpha isoform 2	SEC61A1;SEC61A2	0.135206	0.660977
2042	ATP synthase subunit gamma, mitochondrial	ATP5C1	0.0401557	0.660566
1820	Dolichyl-diphosphooligosaccharide--protein glycosyltransferase subunit STT3A	STT3A	0.128756	0.659814
155	Polymerase I and transcript release factor	PTRF	-0.21661	0.65888
4268	60S ribosomal protein L36	RPL36	0.417656	0.658834
1572	60S ribosomal protein L24	RPL24	0.333952	0.65847
2824	60S ribosomal protein L35	RPL35	0.285354	0.648869
1098	Dihydrolipoyllysine-residue succinyltransferase component of 2-oxoglutarate dehydrogenase complex, mitochondrial	DLST	0.170248	0.646248
1362	Valine--tRNA ligase	VARS	0.238153	0.644781
885	28S ribosomal protein S9, mitochondrial	MRPS9	0.0953887	0.641424
2506	60S ribosomal protein L18a	RPL18A	0.522033	0.640456
1810	Coiled-coil domain-containing protein 47	CCDC47	0.2122	0.626469
775	Signal recognition particle receptor subunit alpha	SRPR	0.355978	0.625556
2949	40S ribosomal protein S16	RPS16;ZNF90	0.320846	0.614205
2165	Elongation of very long chain fatty acids protein;Elongation of very long chain fatty acids protein 5	ELOVL5	0.114223	0.612042
2315	28S ribosomal protein S27, mitochondrial	MRPS27	-0.00762614	0.612042
1257	Nicalin	NCLN	0.145925	0.609795
3594	Plasminogen activator inhibitor 1 RNA-binding protein	SERBP1	0.184474	0.605398
1325	Proliferation-associated protein 2G4	PA2G4	0.305485	0.60485
654	60S ribosomal protein L13a	RPL13A;RPL13a	0.265258	0.600949
1825	F-actin-capping protein subunit alpha-1	CAPZA1	0.00757962	0.600534
1517	60S ribosomal protein L13	RPL13	0.389621	0.600052
3050	Fragile X mental retardation protein 1	FMR1	-0.054779	0.597693
2041	40S ribosomal protein S15a	RPS15A	0.197666	0.597234
1998	Filamin-A	FLNA	0.383059	0.594378
2411	28S ribosomal protein S22, mitochondrial	MRPS22	0.205913	0.592484
3021	60S ribosomal protein L19;Ribosomal protein L19	RPL19	0.356439	0.591832
1472	26S proteasome non-ATPase regulatory subunit 6	PSMD6	0.0816749	0.589008
2763	60S ribosomal protein L35a	RPL35A	0.45692	0.587143
3557	Membrane magnesium transporter 1	MMGT1	-0.0712136	0.587034
1980	39S ribosomal protein L39, mitochondrial	MRPL39	0.174898	0.583463
2817	40S ribosomal protein S19	RPS19	0.20578	0.582642
1724	60S ribosomal protein L23a	RPL23A	0.408761	0.580871
1889	Dolichyl-diphosphooligosaccharide--protein glycosyltransferase subunit 2	RPN2	-0.0299829	0.578262
2832	60S ribosomal protein L27a	RPL27A	0.477844	0.576497
1295	Staphylococcal nuclease domain-containing protein 1	SND1	0.160056	0.57497
2858	60S ribosomal protein L34	RPL34	0.277499	0.574433
1215	T-complex protein 1 subunit beta	CCT2	0.34247	0.574326
1465	Elongation factor 1-gamma	EEF1G	0.149217	0.573767
1684	ER membrane protein complex subunit 1	EMC1	0.064857	0.572866
3429	Inhibitor of nuclear factor kappa-B kinase-interacting protein	IKBIP	0.0336582	0.57055
1564	40S ribosomal protein S4, X isoform	RPS4X	0.182917	0.569779
940	T-complex protein 1 subunit zeta	CCT6A	0.569479	0.568987
1803	Elongation factor 1-delta	EEF1D	0.239583	0.567404
2994	60S ribosomal protein L31	RPL31	0.302635	0.567169
76	Cation-independent mannose-6-phosphate receptor	IGF2R	-0.0430645	0.563774
1745	T-complex protein 1 subunit gamma	CCT3	0.364571	0.562879
1	Transferrin receptor protein 1;Transferrin receptor protein 1, serum form	TFRC	0.189483	0.559686
496	Leucine-rich PPR motif-containing protein, mitochondrial	LRPPRC	0.0863237	0.555291
2959	40S ribosomal protein S13	RPS13	0.317427	0.551501
2052	Myosin-9	MYH9	0.26557	0.549979
46	Sodium/potassium-transporting ATPase subunit alpha-1	ATP1A1	0.0283516	0.549198
1490	Drebrin	DBN1	0.144457	0.548544
1503	40S ribosomal protein S11	RPS11	0.186853	0.544372
1504	Alpha-actinin-1	ACTN1	-0.173383	0.542332
2950	40S ribosomal protein S23	RPS23	0.0443896	0.540778
2665	NADH dehydrogenase [ubiquinone] 1 beta subcomplex subunit 8, mitochondrial	NDUFB8	0.249977	0.540463
1798	YTH domain-containing family protein 3	YTHDF3	-0.0251707	0.537319
1891	40S ribosomal protein S20	RPS20	0.187099	0.534558
959	Filamin-B	FLNB	0.129797	0.532345
1956	Heat shock protein beta-1	HSPB1	0.0355495	0.529343
1740	40S ribosomal protein S3a	RPS3A	0.246686	0.525164
438	Transcriptional activator protein Pur-alpha	PURA	0.279722	0.524521
2480	39S ribosomal protein L4, mitochondrial	MRPL4	0.284704	0.524127
2981	40S ribosomal protein S25	RPS25	0.200432	0.523297
2942	60S ribosomal protein L26	RPL26	0.283984	0.520149
1150	40S ribosomal protein S7	RPS7	0.17705	0.519011
1612	60S ribosomal protein L10a	RPL10A	0.268452	0.518019
442	Sarcoplasmic/endoplasmic reticulum calcium ATPase 2	ATP2A2	0.120545	0.516677
2440	Signal recognition particle receptor subunit beta	SRPRB	0.179907	0.51447
2716	40S ribosomal protein S17	RPS17	0.228385	0.513172
1226	26S protease regulatory subunit 10B	PSMC6	0.488755	0.513028
1313	2-oxoglutarate dehydrogenase, mitochondrial	OGDH	0.388204	0.512411
462	7-dehydrocholesterol reductase	DHCR7	-0.148479	0.509163
1809	Heat shock protein HSP 90-alpha	HSP90AA1	0.39954	0.506086
1441	40S ribosomal protein S5;40S ribosomal protein S5, N-terminally processed	RPS5	0.258149	0.505165
457	40S ribosomal protein S27	RPS27	0.159041	0.504509
1011	60S ribosomal protein L7	RPL7	0.486368	0.504305
1649	Elongation factor 1-alpha 1;Putative elongation factor 1-alpha-like 3;Elongation factor 1-alpha	EEF1A1;EEF1A1P5	0.128377	0.502914
3405	La-related protein 1	LARP1	0.149488	0.501259
1751	ATP-binding cassette sub-family F member 2	ABCF2	0.210129	0.500606
1129	Peptidyl-prolyl cis-trans isomerase FKBP4;Peptidyl-prolyl cis-trans isomerase FKBP4, N-terminally processed	FKBP4	-0.172616	0.500014
792	40S ribosomal protein S21	RPS21	0.151602	0.499382
1057	40S ribosomal protein S8	RPS8	0.166373	0.496712
2982	40S ribosomal protein S28	RPS28	0.135998	0.494556
1806	Eukaryotic translation initiation factor 4 gamma 1	EIF4G1	-0.0117819	0.494556
1621	40S ribosomal protein S3	RPS3	0.110885	0.492789
1818	Guanine nucleotide-binding protein subunit beta-2-like 1;Guanine nucleotide-binding protein subunit beta-2-like 1, N-terminally processed	GNB2L1	0.164561	0.491064
1814	Dolichyl-diphosphooligosaccharide--protein glycosyltransferase subunit STT3B	STT3B	0.0200917	0.490091
1526	40S ribosomal protein S9	RPS9	0.25708	0.48999
886	Methionine--tRNA ligase, cytoplasmic	MARS	0.0258085	0.487905
454	60S ribosomal protein L4	RPL4	0.30843	0.487277
2152	DDRGK domain-containing protein 1	DDRGK1	-0.0905825	0.487015
2558	Protein phosphatase 1D	PPM1D	0.238187	0.486914
1402	T-complex protein 1 subunit delta	CCT4	0.317265	0.486772
1493	40S ribosomal protein S2	RPS2	0.246567	0.485378
1363	Bifunctional glutamate/proline--tRNA ligase;Glutamate--tRNA ligase;Proline--tRNA ligase	EPRS	0.0786247	0.485055
1123	Isoleucine--tRNA ligase, cytoplasmic	IARS	0.112147	0.484954
141	60S ribosomal protein L15	RPL15	0.294668	0.484267
2478	Cullin-4B	CUL4B	0.0982739	0.481767
766	Signal peptidase complex subunit 2	SPCS2	-0.0461418	0.480861
2402	Eukaryotic translation initiation factor 2A;Eukaryotic translation initiation factor 2A, N-terminally processed	EIF2A	0.168398	0.478547
81	Aminopeptidase N	ANPEP	-0.240131	0.475716
2	Alpha-actinin-4	ACTN4	0.06608	0.475274
4130	39S ribosomal protein L15, mitochondrial	MRPL15	0.413384	0.474332
56	Elongation factor 2	EEF2	0.222969	0.47317
1452	Twinfilin-1	TWF1	-0.358509	0.47289
2024	60S ribosomal protein L6	RPL6	0.370266	0.472809
909	Leucine--tRNA ligase, cytoplasmic	LARS	0.22006	0.470329
3896	Large subunit GTPase 1 homolog	LSG1	0.122162	0.468971
1258	60S ribosomal protein L11	RPL11	0.168382	0.466676
1432	60S ribosomal protein L9	RPL9	0.139061	0.46544
2770	Interferon-induced, double-stranded RNA-activated protein kinase	EIF2AK2	0.0512197	0.465201
2112	40S ribosomal protein S24	RPS24	0.282298	0.464266
1566	26S proteasome non-ATPase regulatory subunit 12	PSMD12	0.195153	0.46178
1597	40S ribosomal protein S12	RPS12	0.0968999	0.461164
3170	Inositol 1,4,5-trisphosphate receptor type 3	ITPR3	-0.0304066	0.458346
2399	Protein FAM162A	FAM162A	-0.0842003	0.457058
1460	Apoptosis-inducing factor 1, mitochondrial	AIFM1	0.233278	0.456425
1552	60S ribosomal protein L3	RPL3	0.298726	0.454921
3159	Cytoskeleton-associated protein 5	CKAP5	0.322451	0.454802
939	Mitochondrial import inner membrane translocase subunit TIM50	TIMM50	0.0540927	0.453992
2943	60S ribosomal protein L27	RPL27	0.287008	0.453656
1273	Vigilin	HDLBP	0.134667	0.44973
1433	Heat shock protein HSP 90-beta	HSP90AB1	0.278391	0.449592
1395	Glycerol-3-phosphate dehydrogenase, mitochondrial	GPD2	0.227101	0.447367
1718	60S ribosomal protein L7a	RPL7A	0.47903	0.443654
68	5-nucleotidase	NT5E	-0.375401	0.443144
1821	Glutamine--tRNA ligase	QARS	0.250921	0.440635
707	Translocon-associated protein subunit delta	SSR4	0.0314448	0.440557
1144	Cytoskeleton-associated protein 4	CKAP4	0.0444045	0.43864
412	Vesicle-associated membrane protein-associated protein A	VAPA	0.292351	0.43821
1372	Galectin-1	LGALS1	-0.259544	0.433117
2993	60S ribosomal protein L30	RPL30	0.391475	0.432513
1837	Proteasomal ubiquitin receptor ADRM1	ADRM1	0.413942	0.43189
2251	NADH dehydrogenase [ubiquinone] flavoprotein 1, mitochondrial	NDUFV1	-0.0432046	0.431053
4049	Probable ATP-dependent RNA helicase DDX28	DDX28	0.454941	0.430451
2796	60S ribosomal protein L12	RPL12	0.400892	0.429829
2758	Transcription factor jun-B	JUNB	-0.224781	0.429673
2418	ER membrane protein complex subunit 4	EMC4	0.050368	0.429285
948	26S proteasome non-ATPase regulatory subunit 11	PSMD11	0.191261	0.429168
1401	Insulin-like growth factor 2 mRNA-binding protein 3	IGF2BP3	0.129655	0.429013
1387	40S ribosomal protein S14	RPS14	0.35393	0.428255
2170	Mediator of RNA polymerase II transcription subunit 24	MED24	-0.16337	0.426916
1588	Malectin	MLEC	0.045759	0.421341
912	26S proteasome non-ATPase regulatory subunit 2	PSMD2	0.465659	0.419121
2164	Double-stranded RNA-binding protein Staufen homolog 2	STAU2	-0.101516	0.418832
2398	60S ribosomal protein L32	RPL32	0.340331	0.4186
2168	Coronin;Coronin-7	CORO7-PAM16;CORO7	0.245301	0.418466
1942	40S ribosomal protein S6	RPS6	0.230618	0.418466
1955	Ras GTPase-activating protein-binding protein 1	G3BP1	0.22624	0.416924
3454	Mitochondrial antiviral-signaling protein	MAVS	0.0817358	0.416154
2146	Ribosome-binding protein 1	RRBP1	0.098382	0.415038
3860	Mitochondrial import inner membrane translocase subunit Tim21	TIMM21	-0.101381	0.414884
3098	Aminoacyl tRNA synthase complex-interacting multifunctional protein 2	AIMP2	0.0899735	0.413596
1292	Translocon-associated protein subunit gamma	SSR3	0.0457442	0.413096
1776	40S ribosomal protein SA	RPSA	0.174231	0.411157
946	Eukaryotic translation elongation factor 1 epsilon-1	EEF1E1;EEF1E1-BLOC1S5	0.154329	0.409911
171	Single-stranded DNA-binding protein, mitochondrial	SSBP1	0.12915	0.408091
1817	Lysine--tRNA ligase	KARS	0.155646	0.407785
1386	Dolichyl-diphosphooligosaccharide--protein glycosyltransferase 48 kDa subunit	DDOST	0.170556	0.406369
3007	Nuclease-sensitive element-binding protein 1	YBX1	0.148849	0.405987
3736	39S ribosomal protein L48, mitochondrial	MRPL48	0.131456	0.405987
183	Heterogeneous nuclear ribonucleoprotein L-like	HNRNPLL;HNRPLL	-0.0357646	0.405222
1263	Suppressor of G2 allele of SKP1 homolog	SUGT1	0.19593	0.405088
742	26S proteasome non-ATPase regulatory subunit 1	PSMD1	0.241287	0.404917
708	28S ribosomal protein S23, mitochondrial	MRPS23	0.190898	0.404267
1596	Dolichyl-diphosphooligosaccharide--protein glycosyltransferase subunit 1	RPN1	0.0379618	0.403256
4256	39S ribosomal protein L11, mitochondrial	MRPL11	0.144457	0.40213
3087	Chromodomain-helicase-DNA-binding protein 3	CHD3	0.270573	0.400968
1142	Inosine-5-monophosphate dehydrogenase 2	IMPDH2	-0.229834	0.399121
2266	Acyl-CoA-binding domain-containing protein 5	ACBD5	0.0997109	0.398703
1183	26S protease regulatory subunit 6A	PSMC3	-0.335369	0.396707
2250	Mortality factor 4-like protein 1	MORF4L1	0.0235923	0.396612
4138	Transmembrane protein 14C	TMEM14C	0.0168622	0.396195
1954	Probable ATP-dependent RNA helicase DDX6	DDX6	0.29674	0.394638
1394	Mitochondrial inner membrane protein OXA1L	OXA1L	-0.0588014	0.394108
816	T-complex protein 1 subunit theta	CCT8	0.325684	0.394051
1770	Erlin-1	ERLIN1	0.0862163	0.392554
237	Guanine nucleotide-binding protein G(s) subunit alpha isoforms short;Guanine nucleotide-binding protein G(s) subunit alpha isoforms XLas	GNAS	-0.255803	0.391399
1502	60S ribosomal protein L18	RPL18	0.240554	0.390661
3939	Growth hormone-inducible transmembrane protein	GHITM	-0.404794	0.390415
2136	Double-stranded RNA-binding protein Staufen homolog 1	STAU1	0.222145	0.390359
1670	26S protease regulatory subunit 8	PSMC5	0.159347	0.389659
1330	Polyadenylate-binding protein 4;Polyadenylate-binding protein	PABPC4	0.0683775	0.389489
1571	Adenylate kinase 2, mitochondrial;Adenylate kinase 2, mitochondrial;Adenylate kinase 2, mitochondrial, N-terminally processed	AK2	2.64304	0.385921
902	T-complex protein 1 subunit alpha	TCP1	0.442438	0.384395
30	Integrin beta-1	ITGB1	0.280422	0.384132
1657	Eukaryotic initiation factor 4A-I	EIF4A1	0.320504	0.383416
4184	Probable ATP-dependent RNA helicase DDX20	DDX20	-0.42503	0.382514
3991	rRNA methyltransferase 3, mitochondrial	RNMTL1	0.0149513	0.381855
1652	60S ribosomal protein L5	RPL5	0.173254	0.381686
3085	Cell division cycle protein 20 homolog	CDC20	0.47307	0.380747
2416	ATP-binding cassette sub-family F member 1	ABCF1	-0.0662615	0.380333
1369	Extended synaptotagmin-1	ESYT1	0.0531493	0.378532
4214	Ras GTPase-activating protein-binding protein 2	G3BP2	-0.0224744	0.376358
2429	Putative ATP-dependent RNA helicase DHX30	DHX30	0.0569864	0.374262
3921	Deoxynucleotidyltransferase terminal-interacting protein 1	DNTTIP1	0.457732	0.373701
305	LETM1 and EF-hand domain-containing protein 1, mitochondrial	LETM1	-0.0938305	0.372785
1245	Ubiquitin carboxyl-terminal hydrolase 5	USP5	0.362399	0.37187
2316	Protein LYRIC	MTDH	0.0552614	0.369613
1377	26S protease regulatory subunit 7	PSMC2	0.33982	0.369389
432	Peptidyl-prolyl cis-trans isomerase FKBP8	FKBP8	-0.141956	0.368476
2979	60S ribosomal protein L23	RPL23	0.145206	0.367713
335	Fragile X mental retardation syndrome-related protein 2	FXR2	0.0476813	0.366522
1399	Eukaryotic translation initiation factor 3 subunit M	EIF3M	0.27507	0.365202
2484	60S ribosomal protein L22	RPL22	0.0711332	0.363419
824	Transitional endoplasmic reticulum ATPase	VCP	0.0841961	0.362436
129	Polyribonucleotide nucleotidyltransferase 1, mitochondrial	PNPT1	-0.0996318	0.360564
3912	39S ribosomal protein L18, mitochondrial	MRPL18	0.224284	0.358417
3717	39S ribosomal protein L38, mitochondrial	MRPL38	0.36669	0.358399
1300	Eukaryotic translation initiation factor 3 subunit C;Eukaryotic translation initiation factor 3 subunit C-like protein	EIF3C;EIF3CL	0.267983	0.358232
3019	SRSF protein kinase 2;SRSF protein kinase 2 N-terminal;SRSF protein kinase 2 C-terminal	SRPK2	0	0.355424
1907	mRNA cap guanine-N7 methyltransferase	RNMT	0.0239738	0.355202
3491	F-box only protein 11	FBXO11	0.218699	0.354667
1464	26S proteasome non-ATPase regulatory subunit 7	PSMD7	0.330538	0.354114
728	Aspartyl/asparaginyl beta-hydroxylase	ASPH	0.215948	0.353579
860	Constitutive coactivator of PPAR-gamma-like protein 1	FAM120A	0.0342343	0.353487
89	Flotillin-1	FLOT1	-0.138945	0.349934
762	Zinc finger CCCH-type antiviral protein 1	ZC3HAV1	0.231888	0.349916
3292	Cytochrome c oxidase protein 20 homolog	COX20	0.467374	0.347858
1993	Vesicle-associated membrane protein-associated protein B/C	VAPB	-0.270828	0.347637
1436	Telomeric repeat-binding factor 2-interacting protein 1	TERF2IP	0.525185	0.345968
2995	60S ribosomal protein L11	RPL11	0.482553	0.345638
1631	60 kDa heat shock protein, mitochondrial	HSPD1	-0.10608	0.344831
1562	78 kDa glucose-regulated protein	HSPA5	0.0174609	0.343202
2740	Histone H1.3	HIST1H1D	0.0318577	0.341245
1417	26S protease regulatory subunit 6B	PSMC4	0.304042	0.33856
1981	Aminoacyl tRNA synthase complex-interacting multifunctional protein 1;Endothelial monocyte-activating polypeptide 2	AIMP1	0.203934	0.337503
2283	Translocon-associated protein subunit alpha	SSR1	0.188282	0.335353
3862	Kinesin-like protein KIFC1	KIFC1	0.224553	0.334662
1708	FAS-associated factor 2	FAF2	-0.0816123	0.334553
629	Manganese-transporting ATPase 13A1	ATP13A1	0.198461	0.330266
965	Ubiquitin-associated protein 2-like	UBAP2L	0.0298237	0.329975
4185	NADH dehydrogenase [ubiquinone] 1 alpha subcomplex subunit 12	NDUFA12	0.127951	0.328507
3199	ER membrane protein complex subunit 2	EMC2	0.0701635	0.327783
1442	AFG3-like protein 2	AFG3L2	0.0332889	0.327131
1280	Eukaryotic translation initiation factor 3 subunit A	EIF3A	0.168544	0.32507
2334	Transducin beta-like protein 2	TBL2	0.101552	0.324148
4242	Y-box-binding protein 2	YBX2	0.500524	0.323696
1508	Polyadenylate-binding protein 1;Polyadenylate-binding protein	PABPC1	0.0635297	0.32339
263	ATP-dependent RNA helicase DHX36	DHX36	0.0552914	0.323155
3697	Leucine-rich repeat-containing protein 59	LRRC59	0.362659	0.322072
1951	La-related protein 7	LARP7	-0.092072	0.321441
2479	DAZ-associated protein 1	DAZAP1	0.00489903	0.321153
3451	Mediator of RNA polymerase II transcription subunit 12	TNRC11;MED12	0.445323	0.320937
1014	Pre-rRNA-processing protein TSR1 homolog	TSR1	0.239515	0.320018
323	Mannosyl-oligosaccharide glucosidase	MOGS	0.258322	0.318974
1151	Filamin-C	FLNC	0.222969	0.318884
3125	NAD(P) transhydrogenase, mitochondrial	NNT	-0.0626743	0.318884
1522	Arginine--tRNA ligase, cytoplasmic	RARS	0.144871	0.317732
1919	Annexin A2;Annexin;Putative annexin A2-like protein	ANXA2;ANXA2P2	0.0892213	0.317588
1317	Caprin-1	CAPRIN1	0.024047	0.317409
2666	NADH dehydrogenase [ubiquinone] 1 alpha subcomplex subunit 7	NDUFA7	0.121439	0.317283
700	G-rich sequence factor 1	GRSF1	0.0837526	0.31581
395	Fragile X mental retardation syndrome-related protein 1	FXR1	0.0582476	0.311542
235	Delta-1-pyrroline-5-carboxylate synthase;Glutamate 5-kinase;Gamma-glutamyl phosphate reductase	ALDH18A1	0.0467422	0.311381
143	Eukaryotic translation initiation factor 3 subunit I	EIF3I	0.0886535	0.310361
1350	Eukaryotic translation initiation factor 3 subunit E	EIF3E	0.271775	0.310092
1494	Regulator of nonsense transcripts 1	UPF1	0.0911102	0.309681
486	Phosphate carrier protein, mitochondrial	SLC25A3	-0.0251707	0.309091
2607	Zinc finger C3H1 domain-containing protein	ZFC3H1	-0.288418	0.308823
1899	Eukaryotic translation initiation factor 3 subunit G	EIF3G	0.256632	0.308663
3210	Plectin	PLEC	0.422056	0.306787
1661	Insulin-like growth factor 2 mRNA-binding protein 1	IGF2BP1	0.132926	0.303347
265	Oxysterol-binding protein-related protein 3	OSBPL3	-0.136979	0.303223
1690	Stress-70 protein, mitochondrial	HSPA9	0.00676761	0.302653
2370	NADH dehydrogenase [ubiquinone] iron-sulfur protein 7, mitochondrial	NDUFS7	-0.151989	0.302119
3927	39S ribosomal protein L46, mitochondrial	MRPL46	-0.0478175	0.301586
1092	CAD protein;Glutamine-dependent carbamoyl-phosphate synthase;Aspartate carbamoyltransferase;Dihydroorotase	CAD	0.460747	0.301568
1285	Pre-mRNA-splicing factor ISY1 homolog	ISY1	-0.00302645	0.29956
3967	Protein ECT2	ECT2	0.133385	0.297502
2286	HIG1 domain family member 1A, mitochondrial	HIGD1A	-0.0152121	0.296687
3496	Bifunctional lysine-specific demethylase and histidyl-hydroxylase MINA	MINA	-0.0911243	0.295199
3479	Kinectin	KTN1	0.11466	0.294314
131	La-related protein 4	LARP4	0.141733	0.292458
3764	E1A-binding protein p400	EP400	0.0633791	0.291009
2721	Cytochrome c oxidase subunit 6C	COX6C	0.0384803	0.290921
2671	Pre-mRNA-splicing factor SLU7	SLU7	0.158623	0.290709
2068	Cytochrome c oxidase subunit 4 isoform 1, mitochondrial	COX4I1	0.0274986	0.28877
2390	DNA repair protein XRCC1	XRCC1	0.279441	0.288206
3067	Nuclear cap-binding protein subunit 1	NCBP1	-0.0124972	0.285689
4047	Midasin	MDN1	-0.0375931	0.285495
3743	Target of EGR1 protein 1	TOE1	0.10276	0.284405
2520	26S proteasome non-ATPase regulatory subunit 14	PSMD14	0.380803	0.284036
1349	Eukaryotic translation initiation factor 3 subunit B	EIF3B	0.242396	0.283984
3953	Dimethyladenosine transferase 2, mitochondrial	TFB2M	0.395056	0.282491
3590	Retinol dehydrogenase 13	RDH13	0.370546	0.282386
1359	Trifunctional enzyme subunit alpha, mitochondrial;Long-chain enoyl-CoA hydratase;Long chain 3-hydroxyacyl-CoA dehydrogenase	HADHA	0.158896	0.28207
4281	YTH domain-containing family protein 2	YTHDF2	0.358583	0.280457
3645	Dimethyladenosine transferase 1, mitochondrial	TFB1M	0.122915	0.277044
4135	NADH dehydrogenase [ubiquinone] 1 alpha subcomplex subunit 13	NDUFA13	0.0250596	0.276433
401	ADP/ATP translocase 2;ADP/ATP translocase 2, N-terminally processed	SLC25A5	-0.106348	0.275874
1524	Pumilio homolog 1	PUM1	0.0798287	0.275786
139	Serine/threonine-protein phosphatase PGAM5, mitochondrial	PGAM5	-0.0329472	0.275542
1403	Aspartate--tRNA ligase, cytoplasmic	DARS	0.264027	0.274861
1862	Eukaryotic translation initiation factor 2 subunit 3;Putative eukaryotic translation initiation factor 2 subunit 3-like protein	EIF2S3;EIF2S3L	0.359324	0.274582
957	DnaJ homolog subfamily A member 1	DNAJA1	0.187658	0.274198
3242	NADH dehydrogenase [ubiquinone] 1 alpha subcomplex subunit 9, mitochondrial	NDUFA9	0.0699818	0.273605
1134	Ubiquitin carboxyl-terminal hydrolase 10	USP10	0.0904958	0.273029
3112	Serine/arginine-rich splicing factor 5	SRSF5	0.084242	0.272838
5	Plasminogen activator inhibitor 1	SERPINE1	0.350339	0.272332
1404	Mitochondrial carrier homolog 1	MTCH1	-0.101247	0.27174
2664	NADH dehydrogenase [ubiquinone] 1 beta subcomplex subunit 4	NDUFB4	0.21843	0.27026
1520	Apoptosis inhibitor 5	API5	0.0466379	0.269564
1615	Tubulin alpha-1B chain;Tubulin alpha-1A chain;Tubulin alpha-1C chain;Tubulin alpha-4A chain	TUBA1B;TUBA1A;TUBA1C;TUBA4A	0.245523	0.269443
2187	Golgin subfamily A member 2	GOLGA2	-0.0211954	0.268504
2347	Mitochondrial glutamate carrier 1	SLC25A22	-0.0346383	0.268365
1573	Prohibitin-2	PHB2	-0.0742314	0.268313
4238	Cytochrome c oxidase assembly factor 3 homolog, mitochondrial	COA3	-0.0739573	0.268087
212	Cyclin-dependent kinase 9	CDK9	-0.105678	0.266524
1943	Heterogeneous nuclear ribonucleoprotein U-like protein 1	HNRNPUL1	0.0866452	0.266125
1435	Prohibitin	PHB	-0.0828388	0.263352
714	Mitochondrial import inner membrane translocase subunit Tim23;Putative mitochondrial import inner membrane translocase subunit Tim23B	TIMM23;TIMM23B	-0.0107799	0.262313
2531	Cytochrome c oxidase subunit 7A-related protein, mitochondrial	COX7A2L	0.49541	0.260895
4295	Transient receptor potential cation channel subfamily V member 2	TRPV2	-0.0197731	0.259841
3363	Centromere protein P	CENPP	-0.181675	0.25884
1017	Cytochrome c1, heme protein, mitochondrial	CYC1	-0.115965	0.258166
3286	Mediator of RNA polymerase II transcription subunit 23	MED23	-0.220949	0.257925
3762	Beta-1,3-galactosyltransferase 6	B3GALT6	-0.31487	0.257252
2585	NADH dehydrogenase [ubiquinone] 1 beta subcomplex subunit 5, mitochondrial	NDUFB5	0.0136546	0.256718
3117	39S ribosomal protein L49, mitochondrial	MRPL49	0.246909	0.254823
1863	Protein FAM98A	FAM98A	-0.199248	0.254599
3325	ATPase family AAA domain-containing protein 3B	ATAD3B	-0.0318186	0.252896
1849	Erlin-2	ERLIN2	-0.090718	0.252604
1553	Succinate dehydrogenase [ubiquinone] flavoprotein subunit, mitochondrial	SDHA	-0.111165	0.250972
1341	Eukaryotic translation initiation factor 4 gamma 2	EIF4G2	0.208894	0.247183
3923	Anaphase-promoting complex subunit 1	ANAPC1	-0.179638	0.246361
4249	Mediator of RNA polymerase II transcription subunit 16	MED16	0.0662612	0.246344
2670	NADH dehydrogenase [ubiquinone] 1 subunit C2;NADH dehydrogenase [ubiquinone] 1 subunit C2, isoform 2	NDUFC2;NDUFC2-KCTD14;KCTD14	0.1218	0.245335
1547	Eukaryotic translation initiation factor 2 subunit 1	EIF2S1	0.250989	0.245061
485	Complex I assembly factor TIMMDC1, mitochondrial	TIMMDC1	-0.735609	0.243711
3778	UAP56-interacting factor	FYTTD1	0.33856	0.242892
1076	Mitochondrial import receptor subunit TOM70	TOMM70A	0.0976253	0.242465
657	Calcium-binding mitochondrial carrier protein Aralar1	SLC25A12	-0.016211	0.241816
520	Trifunctional enzyme subunit beta, mitochondrial;3-ketoacyl-CoA thiolase	HADHB	0.196442	0.240878
1847	SAP domain-containing ribonucleoprotein	SARNP	0.0183226	0.236928
1635	OCIA domain-containing protein 1	OCIAD1	-0.0716254	0.236639
1906	Serine-threonine kinase receptor-associated protein	STRAP	0.0760523	0.236214
1683	NADH dehydrogenase [ubiquinone] iron-sulfur protein 2, mitochondrial	NDUFS2	-0.0250288	0.23489
1491	Sideroflexin-1	SFXN1	0.0246045	0.232176
1762	Calcium-binding mitochondrial carrier protein SCaMC-1	SLC25A24	-0.0618453	0.2316
1455	Armadillo repeat-containing protein 1	ARMC1	0.440126	0.231075
2694	Mitochondrial import receptor subunit TOM40 homolog	TOMM40	-0.0783365	0.230601
934	G2/mitotic-specific cyclin-B1	CCNB1	0.385526	0.227709
678	Gem-associated protein 4	GEMIN4	-0.0443242	0.22393
1302	Tubulin beta-6 chain	TUBB6	0.219035	0.223306
1801	Ras-related protein Rab-7a	RAB7A	0.274006	0.222465
1047	ATPase family AAA domain-containing protein 3A	ATAD3A	-0.0382958	0.221606
3045	E3 ubiquitin-protein ligase RING1	RING1	0.232074	0.219925
2439	Uncharacterized protein C7orf50	C7orf50	-0.201258	0.219807
436	Multifunctional protein ADE2;Phosphoribosylaminoimidazole-succinocarboxamide synthase;Phosphoribosylaminoimidazole carboxylase	PAICS	0.264201	0.218649
3221	RNA-binding motif, single-stranded-interacting protein 2	RBMS2	0.139299	0.216401
343	Ribonucleoprotein PTB-binding 1	RAVER1	-0.0890913	0.216015
1962	Mitochondrial import receptor subunit TOM22 homolog	TOMM22	-0.0315363	0.215965
4226	E3 ubiquitin-protein ligase RNF6	RNF6	-0.728574	0.213839
410	Insulin-like growth factor 2 mRNA-binding protein 2	IGF2BP2	0.078259	0.212969
2586	NADH dehydrogenase [ubiquinone] 1 alpha subcomplex subunit 2	NDUFA2	0.0862777	0.212768
1692	ATP-dependent zinc metalloprotease YME1L1	YME1L1	0.0175486	0.211715
3022	RNA-binding protein 3	RBM3	-0.0807941	0.208811
2843	Cytochrome b-c1 complex subunit Rieske, mitochondrial;Cytochrome b-c1 complex subunit 11;Putative cytochrome b-c1 complex subunit Rieske-like protein 1	UQCRFS1;UQCRFS1P1	-0.0238941	0.208428
3829	BUD13 homolog	BUD13	-0.0398403	0.208261
1051	ATPase family AAA domain-containing protein 1	ATAD1	-0.0027385	0.207744
898	Major vault protein	MVP	0.121424	0.207644
3319	RNA-binding protein 26	RBM26	0.125699	0.206512
362	Mitotic spindle assembly checkpoint protein MAD1	MAD1L1	-1.05471	0.205347
1904	T-complex protein 1 subunit epsilon	CCT5	0.486024	0.20395
2132	Required for meiotic nuclear division protein 1 homolog	RMND1	0.175208	0.202854
4087	Pre-mRNA-splicing factor RBM22	RBM22	-0.0333701	0.201742
2245	Serine/arginine repetitive matrix protein 1	SRRM1	-0.0650208	0.201211
1462	Squamous cell carcinoma antigen recognized by T-cells 3	SART3	0.270069	0.200067
2412	CUGBP Elav-like family member 1	CELF1	0.0184542	0.198411
1133	Tubulin beta chain	TUBB	0.0493673	0.196657
2483	RNA-binding protein 42	RBM42	0.317642	0.196211
3616	Smad nuclear-interacting protein 1	SNIP1	0.0669411	0.195765
1952	Far upstream element-binding protein 1	FUBP1	-0.0941009	0.195599
3052	KH domain-containing, RNA-binding, signal transduction-associated protein 1	KHDRBS1	0.14038	0.194493
2375	V-type proton ATPase subunit d 1	ATP6V0D1	-0.0199154	0.193635
2517	Cytochrome c oxidase subunit NDUFA4	NDUFA4	-0.0153549	0.192859
2697	Cytochrome c oxidase subunit 2	MT-CO2	0.265188	0.189105
1944	Protein SSXT	SS18	0.0423678	0.18894
2134	NADH dehydrogenase [ubiquinone] 1 beta subcomplex subunit 6	NDUFB6	0.0197991	0.188907
2299	DNA-directed RNA polymerases I, II, and III subunit RPABC3	POLR2H	-0.221568	0.188102
1397	Tubulin beta-4B chain	TUBB4B	0.304042	0.188085
893	Heat shock 70 kDa protein 1B;Heat shock 70 kDa protein 1A	HSPA1B;HSPA1A	0.161443	0.18774
2542	[3-methyl-2-oxobutanoate dehydrogenase [lipoamide]] kinase, mitochondrial	BCKDK	-0.0214797	0.186902
384	DNA-dependent protein kinase catalytic subunit	PRKDC	-0.0070519	0.186245
2774	Cytochrome c oxidase subunit 5A, mitochondrial	COX5A	-0.140386	0.185343
2784	DNA (cytosine-5)-methyltransferase 1	DNMT1	0.0106285	0.183851
2269	Rab GTPase-activating protein 1-like, isoform 10;Rab GTPase-activating protein 1-like	RABGAP1L	-0.0264459	0.180315
1353	Cytochrome b-c1 complex subunit 2, mitochondrial	UQCRC2	-0.0549179	0.180037
79	Ubiquitin-40S ribosomal protein S27a;Ubiquitin;40S ribosomal protein S27a;Ubiquitin-60S ribosomal protein L40;Ubiquitin;60S ribosomal protein L40;Polyubiquitin-B;Ubiquitin;Polyubiquitin-C;Ubiquitin	RPS27A;UBB;UBC;UBA52	0.000360775	0.179629
247	Calcium-binding mitochondrial carrier protein Aralar2	SLC25A13	-0.0281449	0.177099
1691	Poly(rC)-binding protein 2	PCBP2	0.185573	0.175631
2550	Histone-lysine N-methyltransferase SETD1A	SETD1A	-0.352984	0.175615
2626	DNA/RNA-binding protein KIN17	KIN	0.103627	0.175436
3595	Holliday junction recognition protein	HJURP	-0.123799	0.173726
2162	ELM2 and SANT domain-containing protein 1	ELMSAN1	0.182344	0.173515
1305	NADH dehydrogenase [ubiquinone] iron-sulfur protein 3, mitochondrial	NDUFS3	-0.102457	0.173043
3397	RNA polymerase-associated protein CTR9 homolog	CTR9	-0.0437644	0.171271
3772	Protein quaking	QKI	0.213588	0.169939
2454	RNA-binding protein 7	RBM7	0.0112243	0.169534
3086	Splicing factor, suppressor of white-apricot homolog	SFSWAP	0.456069	0.168333
2117	InaD-like protein	INADL	-0.0710762	0.168171
3804	Paired amphipathic helix protein Sin3a	SIN3A	-0.13014	0.167507
2681	Bromodomain-containing protein 1	BRD1	0.111134	0.166891
2788	ATP-binding cassette sub-family D member 3	ABCD3	-0.168257	0.166827
1759	Transmembrane protein 43	TMEM43	0.0626556	0.165871
2723	Cytochrome c oxidase subunit 5B, mitochondrial	COX5B	0.048278	0.164917
2223	DNA-3-methyladenine glycosylase	MPG	0.141382	0.164383
1602	Transportin-1;Transportin-2	TNPO1;TNPO2	0.144058	0.164351
1902	SWI/SNF-related matrix-associated actin-dependent regulator of chromatin subfamily D member 2	SMARCD2	-0.0766959	0.162638
3806	Regulator of microtubule dynamics protein 3	RMDN3	-0.108625	0.162412
3841	RNMT-activating mini protein	FAM103A1	-0.0694271	0.160041
4072	Protein asunder homolog	ASUN	0.0272486	0.159928
2628	Nibrin	NBN	-0.368936	0.158784
3226	TATA box-binding protein-associated factor RNA polymerase I subunit C	TAF1C	0.339108	0.158478
531	Poly [ADP-ribose] polymerase 1	PARP1	-0.0129261	0.158204
2178	Protein Jade-2	JADE2	0.0478901	0.158124
1643	Probable ATP-dependent RNA helicase DDX5	DDX5	0.0802862	0.154121
1195	Leucine-rich repeat-containing protein 47	LRRC47	0.58916	0.152741
2510	ATP-dependent RNA helicase DDX39A	DDX39A	-0.172616	0.152067
1559	Plectin	PLEC	-0.0313952	0.151763
2392	Bromodomain adjacent to zinc finger domain protein 2A	BAZ2A	0.058999	0.151634
3276	Putative helicase MOV-10	MOV10	0.025647	0.147937
713	Lamin-B receptor	LBR	-0.00345841	0.146979
2742	Histone H1.2	HIST1H1C	0.394221	0.146483
1456	tRNA-splicing ligase RtcB homolog	RTCB	0.0588938	0.146084
1679	Glutamate-rich WD repeat-containing protein 1	GRWD1	0.230838	0.145031
428	Cytochrome b-c1 complex subunit 8	UQCRQ	0.146962	0.144473
1326	Host cell factor 1;HCF N-terminal chain 1;HCF N-terminal chain 2;HCF N-terminal chain 3;HCF N-terminal chain 4;HCF N-terminal chain 5;HCF N-terminal chain 6;HCF C-terminal chain 1;HCF C-terminal chain 2;HCF C-terminal chain 3;HCF C-terminal chain 4;HCF C-terminal chain 5;HCF C-terminal chain 6	HCFC1	0.226392	0.14417
1857	Mitotic checkpoint protein BUB3	BUB3	-0.0278618	0.143835
3055	Golgin subfamily A member 3	GOLGA3	-0.218595	0.143452
3989	Plasminogen receptor (KT)	PLGRKT	-1.08929	0.143325
2762	NADH dehydrogenase [ubiquinone] 1 beta subcomplex subunit 7	NDUFB7	-0.0311129	0.142656
1894	Melanoma-associated antigen 4	MAGEA4	0.207694	0.141685
2910	Bloom syndrome protein	BLM	-0.234624	0.141271
1316	Exportin-2	CSE1L	0.225093	0.140396
2381	ATP-dependent RNA helicase DDX55	DDX55	0.018425	0.138203
1267	Voltage-dependent anion-selective channel protein 2	VDAC2	-0.127237	0.13814
506	THO complex subunit 4	ALYREF	-0.230449	0.1376
1419	Serine/arginine-rich splicing factor 3	SRSF3	-0.000144301	0.137251
175	MICOS complex subunit MIC60	IMMT	-0.0777899	0.136791
3661	Microprocessor complex subunit DGCR8	DGCR8	0.32357	0.136395
3495	Histone H2A type 2-B	HIST2H2AB	-0.130008	0.135237
1357	Cytochrome b-c1 complex subunit 1, mitochondrial	UQCRC1	-0.0229005	0.134952
4206	Activator of basal transcription 1	ABT1	-0.00100955	0.134604
2536	Chromodomain-helicase-DNA-binding protein 2	CHD2	0.134081	0.134049
3770	Probable 28S rRNA (cytosine-C(5))-methyltransferase	NSUN5	0.0856345	0.133955
1385	Sideroflexin	SFXN3	-0.0229005	0.132246
3825	Protein CMSS1	CMSS1	0.0902806	0.132135
1275	Importin subunit alpha-4	KPNA3	0.346518	0.131945
790	Probable ATP-dependent RNA helicase DDX46	DDX46	-0.17645	0.131914
3834	E3 ubiquitin-protein ligase TRIM56	TRIM56	-0.10541	0.131203
1732	Beta-catenin-like protein 1	CTNNBL1	-0.0866479	0.131187
1375	Serine hydroxymethyltransferase, mitochondrial;Serine hydroxymethyltransferase	SHMT2	0.467135	0.130713
2733	Zinc finger protein RFP	TRIM27	0.0949109	0.130555
2529	AT-rich interactive domain-containing protein 1A	ARID1A	0.252604	0.130065
4275	Sorting and assembly machinery component 50 homolog	SAMM50	-0.0875986	0.129718
1551	X-ray repair cross-complementing protein 6	XRCC6	-0.0113525	0.127557
3371	Zinc finger CCHC domain-containing protein 8	ZCCHC8	0.00601406	0.126817
896	Tyrosine-protein phosphatase non-receptor type 1;Tyrosine-protein phosphatase non-receptor type	PTPN1	-0.0321009	0.126596
529	Mitochondrial 2-oxoglutarate/malate carrier protein	SLC25A11	0.0634091	0.126313
2138	Muscleblind-like protein 1	MBNL1	0.0688465	0.126171
3440	7SK snRNA methylphosphate capping enzyme	MEPCE	0.361509	0.124629
2773	Eukaryotic translation initiation factor 2 subunit 2	EIF2S2	-0.00475299	0.123293
3219	Splicing factor 3A subunit 2	SF3A2	0.0809422	0.122083
1978	Probable ATP-dependent RNA helicase DDX41	DDX41	0.12466	0.12111
2852	Casein kinase I isoform alpha	CSNK1A1	0.334971	0.119855
3758	THO complex subunit 3	THOC3	-0.127237	0.119025
3722	RecQ-mediated genome instability protein 2	RMI2	-0.164014	0.118492
1186	5-3 exoribonuclease 2	XRN2	0.0393548	0.1181
2325	Zinc finger CCCH domain-containing protein 18	ZC3H18	-0.132643	0.11713
2193	F-box-like/WD repeat-containing protein TBL1XR1	TBL1XR1	0.0370438	0.115863
2667	Kinesin-like protein KIF20A	KIF20A	0.465719	0.115691
3406	ATPase family AAA domain-containing protein 2	ATAD2	0.264894	0.114113
364	NADH-ubiquinone oxidoreductase 75 kDa subunit, mitochondrial	NDUFS1	-0.0130691	0.114113
2789	Lysine-specific demethylase 5A	KDM5A	-0.0571383	0.113567
1555	Stomatin-like protein 2, mitochondrial	STOML2	-0.0164963	0.11249
2098	Lymphoid-specific helicase	HELLS	-0.037312	0.111757
3836	Uncharacterized protein C19orf52	C19orf52	0.0122281	0.111196
3768	Lysophospholipid acyltransferase 7	MBOAT7	0.117271	0.111118
3529	Integrator complex subunit 1	INTS1	0.0525357	0.110869
3373	RNA pseudouridylate synthase domain-containing protein 3	RPUSD3	0.328906	0.109826
1655	MICOS complex subunit MIC19	CHCHD3	-0.0768328	0.10869
3900	Rac GTPase-activating protein 1	RACGAP1	0.227827	0.108596
3560	S1 RNA-binding domain-containing protein 1	SRBD1	0.354077	0.108301
2541	Transcription elongation regulator 1	TCERG1	-0.0588014	0.107803
3361	60S ribosomal protein L7-like 1	RPL7L1	0.0227274	0.107741
1538	Serrate RNA effector molecule homolog	SRRT	0.0197846	0.106529
3555	Probable hydrolase PNKD	PNKD	0.110106	0.104666
1994	Splicing factor 3B subunit 2	SF3B2	0.0199163	0.104558
3830	Protein syndesmos	NUDT16L1	-0.0608774	0.104527
784	E3 ubiquitin-protein ligase UHRF1	UHRF1	0.185474	0.1031
3257	Uncharacterized protein C17orf85	C17orf85	-0.107688	0.102914
3355	Integrator complex subunit 3	INTS3	0.0327429	0.102558
666	C-terminal-binding protein 2	CTBP2	-0.217727	0.101706
1823	DnaJ homolog subfamily A member 3, mitochondrial	DNAJA3	0.220766	0.100948
4065	F-box only protein 28	FBXO28	0.179139	0.0998964
482	UDP-N-acetylglucosamine--peptide N-acetylglucosaminyltransferase 110 kDa subunit	OGT	0.0282634	0.0978723
4151	Chromodomain-helicase-DNA-binding protein 7	CHD7	0.0783657	0.0971778
3684	DNA repair protein RAD50	RAD50	-0.130535	0.0968999
3246	Sister chromatid cohesion protein PDS5 homolog A	PDS5A	-0.0330883	0.0963447
2195	PHD finger protein 6	PHF6	-0.0740944	0.0962213
153	ATPase WRNIP1	WRNIP1	0.0215555	0.0955274
1022	Pre-mRNA-splicing factor SYF1	XAB2	-0.0086304	0.0938482
4247	WW domain-binding protein 11	WBP11	-0.405448	0.0937096
2887	Importin subunit alpha-5;Importin subunit alpha-5, N-terminally processed	KPNA1	0.270661	0.0920787
3224	Transcription initiation factor TFIID subunit 5	TAF5	-0.407189	0.0908643
3865	Cell division cycle-associated protein 7	CDCA7	0.0389547	0.0904189
3460	Transcription initiation factor TFIID subunit 8	TAF8	-0.0628125	0.088807
1314	Splicing factor 3B subunit 3	SF3B3	0.0238124	0.0886843
423	Pre-mRNA-processing factor 40 homolog A	PRPF40A	-0.0227584	0.0886535
1469	Sec1 family domain-containing protein 1	SCFD1	0.222987	0.0885922
4270	Chromatin target of PRMT1 protein	CHTOP	-0.0946416	0.0884695
2614	Intron-binding protein aquarius	AQR	-0.0443242	0.0877487
2408	ATP-dependent RNA helicase DDX24	DDX24	0.0678179	0.08758
2503		HNRNPM	0.0566412	0.0868444
3307	Zinc finger CCCH domain-containing protein 13	ZC3H13	0.148801	0.0867524
1819	RNA-binding protein FUS	FUS	0.0658383	0.0866758
2695	Histone-lysine N-methyltransferase NSD2	WHSC1	0.114504	0.0862623
2650	Splicing factor 3B subunit 1	SF3B1	0.0230059	0.0858794
821	Cell cycle and apoptosis regulator protein 2	CCAR2	0.0461611	0.085359
299	General transcription factor II-I	GTF2I	0.0160452	0.084961
727	Spliceosome RNA helicase DDX39B	DDX39B	-0.156267	0.083875
1099	Casein kinase II subunit alpha;Casein kinase II subunit alpha 3	CSNK2A1;CSNK2A3	-0.0142124	0.0825454
2622	Heterogeneous nuclear ribonucleoprotein C-like 1;Heterogeneous nuclear ribonucleoprotein C-like 4;Heterogeneous nuclear ribonucleoprotein C-like 3	HNRNPCL1;HNRNPCL4;HNRNPCL3	0.00620245	0.0812933
1467	Poly(rC)-binding protein 1	PCBP1	0.0900964	0.0810489
2022	Cleavage stimulation factor subunit 2	CSTF2	0.123827	0.0796915
3848	WD repeat-containing protein 18	WDR18	-0.097476	0.0788378
3917	Testis-specific Y-encoded-like protein 1	TSPYL1	-0.0888201	0.0785789
2767	DNA-directed RNA polymerase II subunit RPB3	POLR2C	-0.0299829	0.0776043
4089	Arginine and glutamate-rich protein 1	ARGLU1	-0.016211	0.0767062
3160	Cold-inducible RNA-binding protein	CIRBP	-0.0557509	0.0762803
1253	Transcription intermediary factor 1-beta	TRIM28	-0.0553346	0.07476
1793	Voltage-dependent anion-selective channel protein 1	VDAC1	-0.0695647	0.0734994
4221	Paraplegin	SPG7	0.163478	0.0733628
2888	Nuclear cap-binding protein subunit 2	NCBP2	-0.410884	0.0733478
3380	Transcription initiation factor TFIID subunit 2	TAF2	-0.0792927	0.0733174
1813	Bystin	BYSL	0.118586	0.0731655
694	Splicing factor 3A subunit 1	SF3A1	0.0158846	0.0731201
2425	Very-long-chain (3R)-3-hydroxyacyl-CoA dehydratase 3	HACD3	-0.0875986	0.0721642
4243	Inner nuclear membrane protein Man1	LEMD3	-0.0451634	0.0711787
165	X-ray repair cross-complementing protein 5	XRCC5	-0.0760118	0.0709817
1828	Peptidyl-prolyl cis-trans isomerase A;Peptidyl-prolyl cis-trans isomerase A, N-terminally processed;Peptidyl-prolyl cis-trans isomerase	PPIA	-0.0109229	0.0708301
916	Heterogeneous nuclear ribonucleoprotein F;Heterogeneous nuclear ribonucleoprotein F, N-terminally processed	HNRNPF	-0.128953	0.0696335
4210	Nucleolar protein 7	NOL7	0.19952	0.0687406
4254	Splicing factor 3B subunit 6	SF3B6	-0.268674	0.0681203
3136	Serine/threonine-protein kinase PRP4 homolog	PRPF4B	-0.0487942	0.0679086
1545	Serine/threonine-protein phosphatase 2A 65 kDa regulatory subunit A alpha isoform	PPP2R1A	0.320774	0.0674852
1373	TAR DNA-binding protein 43	TARDBP	-0.0618453	0.0673492
3657	Paraspeckle component 1	PSPC1	-0.077243	0.0673341
190	Nucleoprotein TPR	TPR	-0.177344	0.067319
1569	Parafibromin	CDC73	0.0854049	0.0665332
793	ATP-dependent RNA helicase DDX1	DDX1	0.0306045	0.0664879
1418	Nucleolysin TIAR	TIAL1	-0.0059029	0.0661102
1848	Heterogeneous nuclear ribonucleoprotein K	HNRNPK	0.0345149	0.0649325
3489	Active regulator of SIRT1	RPS19BP1	0.125148	0.0648118
2361	Zinc finger CCCH domain-containing protein 11A	ZC3H11A	-0.0600475	0.0647666
3672	PHD finger protein 3	PHF3	0.0824996	0.0645402
1669	Nucleosome assembly protein 1-like 1	NAP1L1	0.188595	0.0644949
803	Pre-mRNA-processing factor 6	PRPF6	0.0600062	0.0640576
2463	Calcium homeostasis endoplasmic reticulum protein	CHERP	0.0951113	0.0637861
3392	Integrator complex subunit 5	INTS5	-0.122871	0.0631981
2215	Protein lin-28 homolog B	LIN28B	-0.0507454	0.0630173
4252	Ribosomal RNA-processing protein 7 homolog A	RRP7A	-0.0257375	0.0618723
2735	Small nuclear ribonucleoprotein-associated proteins B and B;Small nuclear ribonucleoprotein-associated protein N	SNRPB;SNRPN	-0.135798	0.0614958
1054	Serine/arginine-rich splicing factor 6	SRSF6	-0.0124972	0.0612248
687	Heterogeneous nuclear ribonucleoproteins A2/B1	HNRNPA2B1	0.0447616	0.060277
2584	Pleiotropic regulator 1	PLRG1	-0.0329472	0.0600964
3954	Coiled-coil domain-containing protein 86	CCDC86	0.185573	0.0592243
2870	Nuclear pore complex protein Nup153	NUP153	0.00514513	0.0588636
3271	Nucleolar MIF4G domain-containing protein 1	NOM1	0.0645402	0.057767
1970	Heterogeneous nuclear ribonucleoprotein D0	HNRNPD	0.00384265	0.0572866
1961	Poly(U)-binding-splicing factor PUF60	PUF60	-0.101919	0.0565663
1663	Protein SEC13 homolog	SEC13	-0.136716	0.0563711
1507	U4/U6 small nuclear ribonucleoprotein Prp31	PRPF31	-0.0812032	0.0559963
3230	Myeloid leukemia factor 2	MLF2	-0.0117819	0.0559812
2869	RNA-binding protein 25	RBM25	0.00933556	0.0555462
3252	Zinc finger protein 800	ZNF800	-0.0213375	0.0554564
2884	Heterogeneous nuclear ribonucleoprotein A3	HNRNPA3	0.0918942	0.0552164
2976	Small nuclear ribonucleoprotein Sm D2	SNRPD2	-0.0561673	0.0552164
2572	RNA binding protein fox-1 homolog 2;RNA binding protein fox-1 homolog;RNA binding protein fox-1 homolog 1	RBFOX2;RBFOX1	0.0098293	0.0545571
3612	N-acylneuraminate cytidylyltransferase	CMAS	-0.0468402	0.0535387
2783	DNA-directed RNA polymerase II subunit RPB1;DNA-directed RNA polymerase	POLR2A	0.0338945	0.0531644
3138	SNW domain-containing protein 1	SNW1	0.0143975	0.052865
2019	Heterogeneous nuclear ribonucleoprotein A1;Heterogeneous nuclear ribonucleoprotein A1, N-terminally processed	HNRNPA1	-0.0199154	0.0528352
3303	Polynucleotide 5-hydroxyl-kinase NOL9	NOL9	0.059029	0.0525208
682	Heterogeneous nuclear ribonucleoprotein M	HNRNPM	-0.0564447	0.0523563
1033	SWI/SNF-related matrix-associated actin-dependent regulator of chromatin subfamily E member 1	SMARCE1	0.12202	0.0515935
2071	Histone H2A.Z;Histone H2A.V;Histone H2A	H2AFZ;H2AFV	-0.128821	0.0515935
3971	WD repeat-containing protein 76	WDR76	0.108612	0.0512496
4297	RNA-binding protein 8A	RBM8A	-0.210763	0.0502633
2674	Ribosome biogenesis protein NSA2 homolog	NSA2	0.0513543	0.0502037
3436	Transcription elongation factor SPT6	SUPT6H	-0.00977716	0.0497108
2209	Calcium uptake protein 1, mitochondrial	MICU1	0.277569	0.0495166
751	RNA-binding protein 4	RBM4	0.0505324	0.0493376
1749	SWI/SNF complex subunit SMARCC1	SMARCC1	-0.208143	0.0490091
2904	Serine/threonine-protein kinase PLK1	PLK1	0.256304	0.0489345
2331	Metastasis-associated protein MTA3	MTA3	0.021365	0.0486808
798	SWI/SNF complex subunit SMARCC2	SMARCC2	-0.00834348	0.0483972
3497	RNA-binding protein 45	RBM45	-0.0169242	0.0480243
1911	Alkyldihydroxyacetonephosphate synthase, peroxisomal	AGPS	-0.375401	0.0479498
3189	Kinesin-like protein KIF22;Kinesin-like protein	KIF22	0.0796609	0.0476067
2567	Nucleoporin-like protein 2	NUPL2	0.0987217	0.0475919
3470	Nucleolar protein 9	NOP9	0.174524	0.0475323
3932	Pinin	PNN	0.0296027	0.0468018
2781	COUP transcription factor 2;COUP transcription factor 1	NR2F2;NR2F1	0.277324	0.0465931
3910	Probable ATP-dependent RNA helicase DDX47	DDX47	0.0856345	0.046176
2011	Cytochrome c oxidase subunit 6B1	COX6B1	0.0838902	0.0460569
3843	Nucleoporin NDC1	NDC1	0.0386138	0.0460122
1168	CD2 antigen cytoplasmic tail-binding protein 2	CD2BP2	0.0661707	0.0450145
391	Serine/arginine-rich splicing factor 7	SRSF7	0.0788989	0.0446426
2016	U1 small nuclear ribonucleoprotein 70 kDa	SNRNP70	0.0248688	0.0440921
3715	U5 small nuclear ribonucleoprotein 40 kDa protein	SNRNP40	0.177637	0.042858
157	Double-strand break repair protein MRE11A	MRE11A	0.0118353	0.0427837
2597	Double-strand-break repair protein rad21 homolog	RAD21	0.167636	0.0426648
2407	Unconventional myosin-Va	MYO5A	0.0235045	0.0422042
3999	High mobility group protein 20A	HMG20A	-0.108892	0.0419666
1710	Nucleolin	NCL	0.0545871	0.0417141
192	Splicing factor 3A subunit 3	SF3A3	-0.0894982	0.0416993
179	E3 ubiquitin-protein ligase TRIP12	TRIP12	0.103069	0.0416844
3078	General transcription factor 3C polypeptide 1	GTF3C1	0.0396811	0.0415358
4244	Thyroid hormone receptor-associated protein 3	THRAP3	-0.0695647	0.0405414
4052	SPATS2-like protein	SPATS2L	0.169972	0.0405265
426	Non-POU domain-containing octamer-binding protein	NONO	-0.0169242	0.0404227
2452	Serine/arginine-rich splicing factor 2	SRSF2	-0.16543	0.0388063
3808	Cell division cycle 5-like protein	CDC5L	0.00914673	0.0384656
1114	DNA replication licensing factor MCM4	MCM4	0.136743	0.0383323
2891	DNA-directed RNA polymerase II subunit RPB11-a	POLR2J	-0.0216219	0.0376064
3868	Polymerase delta-interacting protein 3	POLDIP3	-0.0754641	0.0363779
2090	Transcription elongation factor B polypeptide 3	TCEB3	-0.173639	0.0362892
446	Heterogeneous nuclear ribonucleoprotein U	HNRNPU	0.020955	0.0362447
914	Far upstream element-binding protein 2	KHSRP	-0.0939657	0.0359638
2807	Serine/threonine-protein phosphatase PP1-gamma catalytic subunit;Serine/threonine-protein phosphatase	PPP1CC	0.00830483	0.0357863
3638	General transcription factor 3C polypeptide 2	GTF3C2	-0.0024506	0.0347808
461	Polyadenylate-binding protein 2	PABPN1	-0.112633	0.0335106
1783	U4/U6 small nuclear ribonucleoprotein Prp4	PRPF4	-0.0439044	0.0333333
111	Probable ATP-dependent RNA helicase DDX56	DDX56	0.0726042	0.0324773
1860	Keratin, type I cytoskeletal 18	KRT18	-0.073546	0.0319019
3678	A-kinase anchor protein 1, mitochondrial	AKAP1	0.160073	0.0312825
2258	Heterogeneous nuclear ribonucleoproteins C1/C2	HNRNPC	-0.0418037	0.0310319
2967	Small nuclear ribonucleoprotein G;Putative small nuclear ribonucleoprotein G-like protein 15	SNRPG;SNRPGP15	0.0843338	0.0307518
3146	Periodic tryptophan protein 1 homolog	PWP1	-0.0093472	0.0304129
4264	Peptidyl-prolyl cis-trans isomerase-like 1	PPIL1	-0.0281449	0.0304129
2575	U4/U6.U5 tri-snRNP-associated protein 1	SART1	0.0160596	0.0296323
1709	Replication factor C subunit 4	RFC4	0.0071445	0.0287195
2594	Protein SCO2 homolog, mitochondrial	SCO2	-0.182819	0.0285281
1714	Eukaryotic initiation factor 4A-III;Eukaryotic initiation factor 4A-III, N-terminally processed	EIF4A3	-0.0507454	0.0284251
1392	Splicing factor 3B subunit 4	SF3B4	-0.0650208	0.0284105
4198	Integrator complex subunit 6	INTS6	-0.13606	0.0282634
2064	Histone H3.1;Histone H3.2;Histone H3;Histone H3.3;Histone H3.1t;Histone H3.3C	HIST1H3A;HIST2H3A;H3F3B;H3F3A;HIST3H3;H3F3C	0.00115457	0.0277926
3599	Serum response factor-binding protein 1	SRFBP1	-0.0308304	0.0277191
3696	Protein mago nashi homolog 2	MAGOHB	-0.0703892	0.0274986
333	Crooked neck-like protein 1	CRNKL1	-0.00158604	0.0273514
340	Lysine-specific histone demethylase 1A	KDM1A	0.000750337	0.0273367
1206	Vesicle-trafficking protein SEC22b	SEC22B	0.0230939	0.0267782
2683	Polypyrimidine tract-binding protein 3	PTBP3	-0.00173015	0.0267487
3761	Zinc finger RNA-binding protein	ZFR	0.0147474	0.0266312
1872	Importin subunit alpha-3	KPNA4	0.0651589	0.026161
75	A-kinase anchor protein 8-like	AKAP8L	0.211231	0.0259259
4011	Bromodomain-containing protein 7	BRD7	-0.103128	0.0259259
1078	Heterogeneous nuclear ribonucleoprotein R	HNRNPR	-0.0475383	0.0257056
1929	Importin subunit alpha-1	KPNA2	0.233481	0.0242378
2620	Cyclin-T1	CCNT1	-0.490981	0.0239003
1843	Splicing factor, proline- and glutamine-rich	SFPQ	-0.0367494	0.023739
740	Metastasis-associated protein MTA2	MTA2	0.0238564	0.022874
1112	Superkiller viralicidic activity 2-like 2	SKIV2L2	-0.0160683	0.0228446
1570	Heterogeneous nuclear ribonucleoprotein Q	SYNCRIP	-0.0113525	0.0221707
3509	Cell division cycle and apoptosis regulator protein 1	CCAR1	-0.0851526	0.0219656
449	Protein SDA1 homolog	SDAD1	0.0544672	0.02157
841	Heterogeneous nuclear ribonucleoproteins A2/B1	HNRNPA2B1	0.0185272	0.0215407
741	Serine/arginine repetitive matrix protein 2	SRRM2	-0.0147838	0.0213943
3681	Histone deacetylase 2	HDAC2	-0.195348	0.0213358
3093	Protein Red	IK	-0.0186342	0.0212626
3265	DBIRD complex subunit ZNF326	ZNF326	-0.0288521	0.0210282
2206	PHD and RING finger domain-containing protein 1	PHRF1	0.203602	0.020355
2871	E3 SUMO-protein ligase RanBP2	RANBP2	-0.0187766	0.0192873
3381	Pre-mRNA-processing-splicing factor 8	PRPF8	0.00348103	0.0192142
1650	Far upstream element-binding protein 3	FUBP3	-0.037312	0.0191996
1056	Probable ATP-dependent RNA helicase DDX23	DDX23	-0.00877375	0.0190095
1127	DNA replication licensing factor MCM2	MCM2	0.049636	0.018425
3730	Ribosomal RNA processing protein 36 homolog	RRP36	0.209628	0.0183812
3232	Vacuolar protein sorting-associated protein 72 homolog	VPS72	-0.174279	0.0182496
3962	WD repeat-containing protein 55	WDR55	0.108021	0.0170228
2241	Structural maintenance of chromosomes flexible hinge domain-containing protein 1	SMCHD1	0.0132324	0.0168914
2945	WD repeat-containing protein 5	WDR5	0.0392807	0.0168331
2403	Probable ATP-dependent RNA helicase DDX31	DDX31	0.0631981	0.0161326
3675	Pre-mRNA-splicing factor ATP-dependent RNA helicase PRP16	DHX38	-0.0878702	0.0160596
136	Ribosomal RNA small subunit methyltransferase NEP1	EMG1	0.0803929	0.0159868
3149	Nucleolar GTP-binding protein 2	GNL2	0.00539137	0.0158555
3204	Exosome complex component RRP42	EXOSC7	-0.0812032	0.0153305
1644	Polypyrimidine tract-binding protein 1	PTBP1	-0.0606008	0.0150097
1514	U5 small nuclear ribonucleoprotein 200 kDa helicase	SNRNP200	-0.0297002	0.0145579
4222	Structural maintenance of chromosomes protein 3	SMC3	-0.00776948	0.0144413
4310	Probable ATP-dependent RNA helicase DDX49	DDX49	0.0323002	0.0141208
2631	RNA/RNP complex-1-interacting phosphatase	DUSP11	0.014179	0.0138876
3046	DNA repair protein RAD51 homolog 1	RAD51	-0.0263043	0.0136546
3128	Peptidyl-prolyl cis-trans isomerase G;Peptidyl-prolyl cis-trans isomerase	PPIG	0.0327134	0.012781
3119	Origin recognition complex subunit 1	ORC1	0.232854	0.0127374
3737	Aurora kinase B	AURKB	-0.0258793	0.012519
525	U4/U6 small nuclear ribonucleoprotein Prp3	PRPF3	0.100546	0.0118498
495	DnaJ homolog subfamily B member 6	DNAJB6	0.065174	0.0115443
1339	Heterogeneous nuclear ribonucleoprotein H;Heterogeneous nuclear ribonucleoprotein H, N-terminally processed	HNRNPH1	-0.0669503	0.0115298
3253	DNA-directed RNA polymerase I subunit RPA43	TWISTNB	-0.238665	0.0105267
4200	DNA helicase INO80	INO80	0.0887763	0.0102652
2977	Small nuclear ribonucleoprotein Sm D3	SNRPD3	-0.0109229	0.0101926
2549	U2 snRNP-associated SURP motif-containing protein	U2SURP	0.0187464	0.0101343
2657	Pre-mRNA-splicing factor SPF27	BCAS2	-0.130535	0.00971314
1297	Replication factor C subunit 5	RFC5	0.174996	0.0094808
4002	DNA methyltransferase 1-associated protein 1	DMAP1	0.196756	0.00946627
1141	RuvB-like 2	RUVBL2	-0.102725	0.0086678
1892	Tubulin beta-2B chain	TUBB2B	0.191047	0.00840657
2383	ATP-dependent RNA helicase DHX8	DHX8	0.0795543	0.00814528
3486	THO complex subunit 6 homolog	THOC6	0.268852	0.00785521
4240	DNA-directed RNA polymerases I and III subunit RPAC2	POLR1D	0.0957894	0.00781159
3408	WD repeat-containing protein 74	WDR74	0.0686044	0.00749254
1728	RuvB-like 1	RUVBL1	-0.00028853	0.00710103
2679	Zinc finger and BTB domain-containing protein 11	ZBTB11	-0.0886844	0.00708648
3278	Torsin-1A-interacting protein 1	TOR1AIP1	0.065627	0.00695607
2602	Putative pre-mRNA-splicing factor ATP-dependent RNA helicase DHX16	DHX16	-0.0207689	0.00656475
2458	Chromobox protein homolog 1	CBX1	-0.122606	0.00653582
3013	RNA-binding protein 6	RBM6	0.0295585	0.00624594
2079	Histone H1.5	HIST1H1B	0.00871122	0.00617351
491	DnaJ homolog subfamily C member 11	DNAJC11	-0.0657101	0.00613001
1915	Nucleophosmin	NPM1	0.00287389	0.00599968
3350	Digestive organ expansion factor homolog	DIEXF	-0.0604624	0.00573898
3225	Telomeric repeat-binding factor 2	TERF2	-0.148869	0.00536224
1734	Histone deacetylase 1	HDAC1	-0.0399806	0.00481212
2498	Nuclear pore glycoprotein p62	NUP62	-0.0992279	0.00414656
3207	Ribosome biogenesis regulatory protein homolog	RRS1	0.0408679	0.00355342
3534	Cohesin subunit SA-2	STAG2	-0.110898	0.00307624
2722	Splicing factor U2AF 35 kDa subunit	U2AF1	-0.0309717	0.00249812
321	Heterogeneous nuclear ribonucleoprotein L	HNRNPL	0.0810948	0.00233913
3179	Structural maintenance of chromosomes protein 1A;Structural maintenance of chromosomes protein	SMC1A	-0.109561	0.00174663
3978	Ribosome production factor 1	RPF1	0.143102	0.00141455
3090	Chromatin assembly factor 1 subunit A	CHAF1A	-0.213378	0.00132796
3369	Nipped-B-like protein	NIPBL	0.0759154	0.00131335
1224	DNA replication licensing factor MCM3	MCM3	0.00232454	0.00109683
899	116 kDa U5 small nuclear ribonucleoprotein component	EFTUD2	-0.00719552	0.00089472
2350	Nucleolar transcription factor 1	UBTF	0.0707695	0.000476141
2314	Cyclin-dependent kinase 7	CDK7	0.105628	0.000447258
2462	Serine/arginine-rich splicing factor 1	SRSF1	-0.00446547	2.88928e-05
1240	Probable ATP-dependent RNA helicase DDX17	DDX17	0.0541676	-0.00028853
1901	Regulation of nuclear pre-mRNA domain-containing protein 1B	RPRD1B	0.272315	-0.000432773
3109	Serine/arginine-rich splicing factor 9	SRSF9	-0.0861043	-0.000432773
1474	Replication protein A 70 kDa DNA-binding subunit;Replication protein A 70 kDa DNA-binding subunit, N-terminally processed	RPA1	-0.195096	-0.000865332
4113	Testis-expressed sequence 10 protein	TEX10	0.104062	-0.00115369
4271	Probable RNA-binding protein 19	RBM19	0.0183666	-0.00115369
3315	G patch domain-containing protein 4	GPATCH4	0.0186002	-0.00144202
4037	RNA-binding protein PNO1	PNO1	-0.0997664	-0.00144202
2107	Heterogeneous nuclear ribonucleoprotein D-like	HNRNPDL	0.0146452	-0.00173015
3725	RNA binding motif protein, X-linked-like-1	RBMXL1	0.0414172	-0.00259445
188	Cyclin-dependent kinase 11B;Cyclin-dependent kinase 11A	CDK11A;CDK11B;CDC2L1	0.0802252	-0.00288247
2173		C11orf98	0.00724615	-0.00345841
4410	Apoptotic chromatin condensation inducer in the nucleus	ACIN1	-0.0119249	-0.00374608
3567	Tumor suppressor ARF	CDKN2A	0.107182	-0.00388998
2122	Putative RNA-binding protein 15	RBM15	0.0677271	-0.00388998
2264	Pre-mRNA-splicing factor CWC22 homolog	CWC22	0.153928	-0.0043216
2868	YLP motif-containing protein 1	YLPM1	-0.00345841	-0.0043216
2388	Cleavage and polyadenylation specificity factor subunit 7	CPSF7	0.0176799	-0.00460935
1478	Histone-binding protein RBBP4	RBBP4	-0.0374525	-0.00460935
3200	Pre-mRNA-splicing regulator WTAP	WTAP	-0.0282861	-0.00504058
3227	Splicing factor 1	SF1	0.163737	-0.00518435
3878	pre-mRNA 3 end processing protein WDR33	WDR33	0.12699	-0.00518435
3601	Periphilin-1	PPHLN1	0.0112243	-0.00518435
3362	THO complex subunit 7 homolog	THOC7	0.636795	-0.00532813
1792	Myelin expression factor 2	MYEF2	0.00929199	-0.00532813
4044	Sister chromatid cohesion protein PDS5 homolog B	PDS5B	0.0120243	-0.00561566
3218	Scaffold attachment factor B1	SAFB	-0.0116388	-0.00561566
2086	Histone H1.4	HIST1H1E	0.0834164	-0.00575923
3010	Nucleolar protein 14	NOP14	-0.0478175	-0.00575923
2102	CASP8-associated protein 2	CASP8AP2	-0.0758749	-0.00690829
2511	Transcription elongation factor SPT5	SUPT5H	0.0429174	-0.0070519
3277	RRP12-like protein	RRP12	-0.0238941	-0.00719552
106	Nucleolar RNA helicase 2	DDX21	0.0102361	-0.00805654
2180	Chromodomain-helicase-DNA-binding protein 4	CHD4	-0.0614305	-0.00805654
418	Nucleolar complex protein 2 homolog	NOC2L	0.0334366	-0.00834348
3295	Transmembrane protein 201	TMEM201	0.0165705	-0.00834348
113	Matrin-3	MATR3	0.00611562	-0.00834348
4193	mRNA turnover protein 4 homolog	MRTO4	-0.0712136	-0.00848689
277	Lupus La protein	SSB	0.149153	-0.00949054
3889	DNA-directed RNA polymerase I subunit RPA49	POLR1E	0.178339	-0.00963389
3448	Nucleoporin p54	NUP54	0.00961149	-0.00963389
3943	ESF1 homolog	ESF1	0.0925709	-0.00977716
827	DNA-directed RNA polymerase;DNA-directed RNA polymerase II subunit RPB2	POLR2B	-0.00173015	-0.0100637
3097	Heterogeneous nuclear ribonucleoprotein A0	HNRNPA0	-0.0206266	-0.0100637
3682	Symplekin	SYMPK	-0.109026	-0.0100637
3658	Transcriptional repressor p66-beta	GATAD2B	-0.0915306	-0.0103502
4263	Nucleolar protein 16	NOP16	-0.139731	-0.0104934
161	Transformer-2 protein homolog beta	TRA2B	-0.00992037	-0.0110662
2797	General transcription factor IIH subunit 1	GTF2H1	-0.061707	-0.012211
3773	Kinesin-like protein KIF20B	KIF20B	-0.292664	-0.0130691
3020	mRNA export factor	RAE1	0.154667	-0.0136409
3517	pre-rRNA processing protein FTSJ3	FTSJ3	0.0375176	-0.0139267
336	Exosome complex component RRP45	EXOSC9	0.00727507	-0.0139267
4186	Tyrosine-protein kinase BAZ1B	BAZ1B	-0.00187428	-0.0140695
950	RNA-binding protein 39	RBM39	-0.0402613	-0.0143553
3513	RNA-binding protein 12B	RBM12B	0.088362	-0.0156403
3881	Ribosome biogenesis protein WDR12	WDR12	-0.037312	-0.0156403
2198	Histone-lysine N-methyltransferase EHMT2	EHMT2	-0.186754	-0.0156403
1753	Enhancer of rudimentary homolog	ERH	0.0170813	-0.015783
358	Pre-mRNA-processing factor 19	PRPF19	-0.0419438	-0.015783
2822	RNA-binding protein 34	RBM34	-0.0888201	-0.0159258
4075	Guanine nucleotide-binding protein-like 3-like protein	GNL3L	0.245027	-0.0160683
2974	Small nuclear ribonucleoprotein Sm D1	SNRPD1	-0.0027385	-0.016211
206	Microtubule-actin cross-linking factor 1, isoforms 1/2/3/5	MACF1	0.143325	-0.0163536
2643	PC4 and SFRS1-interacting protein	PSIP1	-0.015783	-0.0163536
2272	Probable global transcription activator SNF2L1	SMARCA1	-0.0511633	-0.0163536
3703	Peptidylprolyl isomerase domain and WD repeat-containing protein 1	PPWD1	-0.221939	-0.0163536
244	SWI/SNF-related matrix-associated actin-dependent regulator of chromatin subfamily A member 5	SMARCA5	-0.00532813	-0.0164963
1958	Histone-binding protein RBBP7	RBBP7	0.0743499	-0.0166389
2263	Pescadillo homolog	PES1	-0.0093472	-0.0174944
2140	RNA-binding protein 10	RBM10	-0.0915306	-0.0174944
3092	Chromatin assembly factor 1 subunit B	CHAF1B	-0.033934	-0.017637
96	A-kinase anchor protein 8	AKAP8	0.00833389	-0.0182068
735	Nuclear pore complex protein Nup155	NUP155	-0.108625	-0.0190613
3626	Nuclear pore membrane glycoprotein 210	NUP210	0.0402298	-0.0194885
2764	Protein SON	SON	0.0164973	-0.0199154
787	DNA replication licensing factor MCM5;DNA helicase	MCM5	0.00781159	-0.0206266
400	Nuclear pore complex protein Nup205	NUP205	-0.0257375	-0.0206266
3293	Exosome complex component MTR3	EXOSC6	-0.114633	-0.0210533
2507	SURP and G-patch domain-containing protein 2	SUGP2	-0.0209111	-0.0214797
4057	Integrator complex subunit 9	INTS9	0.121769	-0.0219061
2922	Ribosomal RNA processing protein 1 homolog A	RRP1	0.0352688	-0.0219061
3347	Zinc finger MYM-type protein 4	ZMYM4	-0.0790197	-0.0219061
685	RNA-binding motif protein, X chromosome;RNA-binding motif protein, X chromosome, N-terminally processed	RBMX	0.0138731	-0.0223323
326	Nuclear pore complex protein Nup50	NUP50	0.085711	-0.0226164
2034	Vimentin	VIM	-0.0275787	-0.0226164
4272	Ribosomal biogenesis protein LAS1L	LAS1L	-0.0531114	-0.0230425
3701	Exosome complex component RRP43	EXOSC8	-0.116631	-0.0234682
1268	Nucleoporin SEH1	SEH1L	0.0142664	-0.0237521
2863	Signal recognition particle 9 kDa protein	SRP9	-0.152897	-0.0243196
4250	Probable U3 small nucleolar RNA-associated protein 11	UTP11L	-0.0750534	-0.0244615
995	Cleavage stimulation factor subunit 1	CSTF1	-0.111432	-0.0244615
2879	Probable global transcription activator SNF2L2	SMARCA2	0.119448	-0.0250288
3859	Guanine nucleotide-binding protein-like 3	GNL3	0.0735147	-0.0251707
1420	ATP-dependent RNA helicase A	DHX9	0.0149806	-0.0251707
3180	Ribosomal RNA processing protein 1 homolog B	RRP1B	0.0308402	-0.025454
3391	RNA demethylase ALKBH5	ALKBH5	0.0702241	-0.0257375
2800	Replication factor C subunit 1	RFC1	0.142799	-0.0264459
3823	ATP-dependent RNA helicase DDX50	DDX50	-0.00518435	-0.0264459
322	Heterogeneous nuclear ribonucleoprotein U-like protein 2	HNRNPUL2;HNRNPUL2-BSCL2	-0.0454429	-0.0264459
3191	Zinc finger protein 638	ZNF638	-0.061707	-0.0264459
2921	NHP2-like protein 1;NHP2-like protein 1, N-terminally processed	NHP2L1	-0.0409626	-0.0265876
759	Heterogeneous nuclear ribonucleoprotein A3	HNRNPA3	-0.0546401	-0.0267293
2766	Regulator of chromosome condensation	RCC1	-0.0193461	-0.0268709
2053	Histone H4	HIST1H4A	-0.0809306	-0.0268709
1688	DNA replication licensing factor MCM6	MCM6	0.198891	-0.0270125
2804	Protein DEK	DEK	0.0801642	-0.0270125
3450	Pogo transposable element with ZNF domain	POGZ	0.00568091	-0.0270125
306	Heterogeneous nuclear ribonucleoprotein A/B	HNRNPAB	0.00252696	-0.0277203
3040	CCAAT/enhancer-binding protein zeta	CEBPZ	0.0143538	-0.0288521
2555	NF-kappa-B-repressing factor	NKRF	-0.0427844	-0.0288521
2423	RNA-binding protein with serine-rich domain 1	RNPS1	-0.0695647	-0.0288521
3877	Nucleolar GTP-binding protein 1	GTPBP4	0.0135527	-0.0289935
712	Heterogeneous nuclear ribonucleoprotein H3	HNRNPH3	0.017198	-0.0294175
3494	Transcriptional repressor p66-alpha	GATAD2A	0.0540627	-0.0301242
2875	DNA ligase 3	LIG3	0.148065	-0.0311129
2656	Small subunit processome component 20 homolog	UTP20	0.0120535	-0.0312541
1864	Serine/threonine-protein phosphatase PP1-alpha catalytic subunit;Serine/threonine-protein phosphatase	PPP1CA	-0.0930191	-0.0313952
2446	Zinc finger protein ubi-d4	DPF2	0.0115153	-0.0316775
4129	Glioma tumor suppressor candidate region gene 2 protein	GLTSCR2	0.0430216	-0.0319598
2441	Protein kinase C-binding protein 1	ZMYND8	-0.0241777	-0.0319598
2468	YTH domain-containing protein 1	YTHDC1	0.00966958	-0.032242
450	Exosome complex component RRP41	EXOSC4	-0.126048	-0.0330883
4412	Histone deacetylase complex subunit SAP18	SAP18	0.0885002	-0.0332292
2204	Bromodomain-containing protein 2	BRD2	0.154105	-0.0335111
4124	Bcl-2-associated transcription factor 1	BCLAF1	-0.0388575	-0.033793
4191	Protein FAM208A	FAM208A	-0.0514416	-0.0340748
3402	Zinc finger CCCH domain-containing protein 14	ZC3H14	-0.132511	-0.0340748
4155	Methyl-CpG-binding domain protein 2	MBD2	0.513605	-0.0342158
2018	SWI/SNF-related matrix-associated actin-dependent regulator of chromatin subfamily B member 1	SMARCB1	-0.509949	-0.0342158
3334	Telomere-associated protein RIF1	RIF1	-0.0540844	-0.0347791
219	Cleavage and polyadenylation specificity factor subunit 1	CPSF1	-0.0381552	-0.03492
2791	Protein PML	PML	-0.0419438	-0.0353423
1236	Heterogeneous nuclear ribonucleoprotein H2	HNRNPH2	-0.0776532	-0.0357646
2677	DNA-directed RNA polymerase I subunit RPA1;DNA-directed RNA polymerase	POLR1A	0.0134653	-0.0359054
2619	Pre-mRNA-processing factor 17	CDC40	-0.06226	-0.0359054
1421	U1 small nuclear ribonucleoprotein A	SNRPA	-0.0375931	-0.0363276
455	DNA damage-binding protein 1	DDB1	0.0399629	-0.0368901
3026	Exosome component 10	EXOSC10	0.0733932	-0.0370308
3981	DNA-directed RNA polymerase I subunit RPA2	POLR1B	0.00251237	-0.0371714
1378	Small nuclear ribonucleoprotein E	SNRPE	-0.0565835	-0.0371714
3032	DNA topoisomerase 2-beta;DNA topoisomerase 2	TOP2B	-0.0388575	-0.0375931
4154	RNA-binding protein 27	RBM27	-0.0569997	-0.0378742
1383	Lamina-associated polypeptide 2, isoforms beta/gamma;Thymopoietin;Thymopentin	TMPO	0.060924	-0.0382958
4084	RNA-binding protein 28	RBM28	0.0240911	-0.0382958
2966	Small nuclear ribonucleoprotein F	SNRPF	-0.0129261	-0.0388575
3622	Ribosome biogenesis protein BRX1 homolog	BRIX1	-0.0285692	-0.0388575
3791	Structural maintenance of chromosomes protein 6	SMC6	0.0798897	-0.038998
2725	DNA topoisomerase 2-alpha	TOP2A	0.0197846	-0.038998
3088	Tumor suppressor p53-binding protein 1	TP53BP1	-0.146395	-0.0398403
2268	Probable ATP-dependent RNA helicase DDX27	DDX27	0.0530296	-0.040121
4216	Probable dimethyladenosine transferase	DIMT1	-0.229834	-0.0404014
3150	Exosome complex component RRP4	EXOSC2	0.0888224	-0.0405417
4090	SAFB-like transcription modulator	SLTM	0.0247513	-0.0415233
248	Nuclear pore complex protein Nup93	NUP93	-0.0326651	-0.0415233
3074	Transducin beta-like protein 3	TBL3	-0.0633648	-0.042084
3659	Protein ELYS	AHCTF1	-0.0103502	-0.0423642
699	DNA replication licensing factor MCM7	MCM7	0.0858488	-0.0426443
2189	Serine/arginine-rich splicing factor 4	SRSF4	-0.0182068	-0.0426443
3814	Probable rRNA-processing protein EBP2	EBNA1BP2	0.0645553	-0.0427844
3903	Cleavage stimulation factor subunit 2 tau variant	CSTF2T	-0.146786	-0.0427844
3621	ATP-dependent RNA helicase DDX54	DDX54	0.0868904	-0.0429245
4194	RNA-binding protein Raly	RALY	-0.00762614	-0.0430645
2880	CDK-activating kinase assembly factor MAT1	MNAT1	-0.277747	-0.0433446
3198	Nuclear mitotic apparatus protein 1	NUMA1	0.00398741	-0.0436245
3359	Protein virilizer homolog	KIAA1429	-0.0251707	-0.0443242
2377		KDM5A	0.0323148	-0.0451634
2678	YEATS domain-containing protein 4	YEATS4	-0.156138	-0.0455827
246	Nuclear pore complex protein Nup107	NUP107	-0.0127833	-0.0461418
238	Lamin-B1	LMNB1	-0.0538065	-0.0464211
3642	Cactin	CACTIN	0.466417	-0.0467006
2240	rRNA/tRNA 2-O-methyltransferase fibrillarin-like protein 1	FBLL1	0.163817	-0.0471196
1642	Lamina-associated polypeptide 2, isoform alpha;Thymopoietin;Thymopentin	TMPO	-0.104471	-0.0476779
3029	DNA repair protein complementing XP-C cells	XPC	0.334607	-0.0478175
3643	E3 ubiquitin-protein ligase TRIM41	TRIM41	0.222128	-0.0480967
3809	E3 ubiquitin-protein ligase RING2	RNF2	-0.0556121	-0.0483758
3102	Probable ATP-dependent RNA helicase DDX10	DDX10	0.116317	-0.0486546
3963	Ribosome production factor 2 homolog	RPF2	0.0409273	-0.049352
4152	Cleavage and polyadenylation specificity factor subunit 2	CPSF2	-0.211884	-0.0496307
859	U4/U6.U5 tri-snRNP-associated protein 2	USP39	-0.0588014	-0.0497701
2437	Nuclear body protein SP140-like protein	SP140L	-0.134221	-0.0500489
2647	Serine/arginine-rich splicing factor 10	SRSF10	-0.0805212	-0.0506062
3264	Borealin	CDCA8	0.170053	-0.0508848
3651	PH-interacting protein	PHIP	-0.0458623	-0.0511633
4218	Protein timeless homolog	TIMELESS	0.0120825	-0.0514416
4001	H/ACA ribonucleoprotein complex subunit 3	NOP10	-0.0187766	-0.0524158
3653	Splicing regulatory glutamine/lysine-rich protein 1	SREK1	-0.0565835	-0.0526941
3573	Cyclic GMP-AMP synthase	MB21D1	0.184179	-0.0531114
3185	Protein RRP5 homolog	PDCD11	0.0296765	-0.0535284
2154	Helicase SRCAP	SRCAP	0.0737273	-0.0545011
3211	Periodic tryptophan protein 2 homolog	PWP2	0.0208526	-0.0545011
3832	rRNA-processing protein UTP23 homolog	UTP23	-0.0776532	-0.0545011
295	Interleukin enhancer-binding factor 3	ILF3	0.0120971	-0.0549179
3835	Nucleolar protein 10	NOL10	0.028852	-0.0550568
2900	Nuclear pore complex protein Nup98-Nup96;Nuclear pore complex protein Nup98;Nuclear pore complex protein Nup96	NUP98	0.00744908	-0.0551957
2606	Nucleolar pre-ribosomal-associated protein 1	URB1	0.104434	-0.0554733
3955	Putative ATP-dependent RNA helicase DHX33	DHX33	-0.0156403	-0.0554733
3611	Nucleoporin NUP53	NUP35	0.13519	-0.0556121
3472	Protein polybromo-1	PBRM1	0.119056	-0.0558898
368	ELAV-like protein 1	ELAVL1	-0.0265876	-0.0560286
2123	THO complex subunit 1	THOC1	0.00244009	-0.0561673
848	Nuclear RNA export factor 1	NXF1	-0.0237521	-0.0563061
3527	Proline-, glutamic acid- and leucine-rich protein 1	PELP1	0.0742891	-0.0571383
4160	Tuftelin-interacting protein 11	TFIP11	-0.0837921	-0.0575542
3884	RNA exonuclease 4	REXO4	-0.1595	-0.0575542
255	Lamin-B2	LMNB2	-0.049352	-0.0579701
1270	Chromobox protein homolog 3	CBX3	-0.203389	-0.0582473
4220	WD repeat-containing protein 3	WDR3	-0.0119249	-0.0585243
3925	Activity-dependent neuroprotector homeobox protein	ADNP	-0.0113525	-0.0589399
1103	RNA-binding protein 14	RBM14	-0.0425041	-0.0589399
1757	Eukaryotic translation initiation factor 6	EIF6	-0.132774	-0.0596321
1827	Cleavage and polyadenylation specificity factor subunit 3	CPSF3	0.0257203	-0.0600475
3634	Peptidyl-prolyl cis-trans isomerase-like 4	PPIL4	-0.441271	-0.0601858
1641	ATP-dependent RNA helicase DDX42	DDX42	-0.126709	-0.0604624
2914	Double-stranded RNA-specific adenosine deaminase	ADAR	-0.0364681	-0.0608774
2625	H/ACA ribonucleoprotein complex subunit 4	DKC1	0.0347808	-0.0610158
378	General transcription factor 3C polypeptide 5	GTF3C5	0.00398741	-0.0610158
1846	ATP-dependent RNA helicase DDX3X;ATP-dependent RNA helicase DDX3Y	DDX3X;DDX3Y	-0.0569997	-0.0610158
3148	THO complex subunit 5 homolog	THOC5	0.00937913	-0.0612924
228	Cleavage stimulation factor subunit 3	CSTF3	-0.0932898	-0.06226
1113	General transcription factor 3C polypeptide 3	GTF3C3	-0.0558898	-0.0635029
2700	Prelamin-A/C;Lamin-A/C	LMNA	-0.179129	-0.0639171
1415	Importin subunit beta-1	KPNB1	0.119354	-0.0641931
3261	Nucleoporin GLE1	GLE1	-0.0618453	-0.0652966
3777	Serine/threonine-protein phosphatase 1 regulatory subunit 10	PPP1R10	-0.222186	-0.0652966
2395	Protein SCAF11	SCAF11	-0.0657101	-0.0654344
2660	Ribosomal L1 domain-containing protein 1	RSL1D1	0.0591192	-0.0662615
2617	Germinal-center associated nuclear protein	MCM3AP	-0.00676469	-0.066537
1799	Cleavage and polyadenylation specificity factor subunit 5	NUDT21	-0.290896	-0.0666748
3648	Cohesin subunit SA-1	STAG1;DKFZp781D1416	-0.276556	-0.0673633
3070	Nuclear pore complex protein Nup160	NUP160	0.00939366	-0.0679141
3515	Probable ATP-dependent RNA helicase DHX37	DHX37	0.119793	-0.0680517
1560	Nucleoplasmin-3	NPM3	-0.128821	-0.0681893
4195	General transcription factor 3C polypeptide 4	GTF3C4	0.191722	-0.0683268
2635	Core histone macro-H2A.1	H2AFY	-0.0253123	-0.0690147
3898	N-acetyltransferase 10	NAT10	0.0416844	-0.0694271
2811	Signal recognition particle 14 kDa protein	SRP14	-0.136585	-0.0695647
3996	Nuclear receptor coactivator 5	NCOA5	0.0337616	-0.0698397
227	Pre-mRNA-splicing factor ATP-dependent RNA helicase DHX15	DHX15	-0.0244615	-0.0698397
3514	Structural maintenance of chromosomes protein 5	SMC5	-0.0625362	-0.0699771
2353	Peptidyl-prolyl cis-trans isomerase;Peptidyl-prolyl cis-trans isomerase E	PPIE	-0.0926134	-0.0706641
4081	Notchless protein homolog 1	NLE1	0.00537681	-0.0708015
2524	Nucleolar protein 56	NOP56	-0.0123541	-0.0713507
2827	Antigen KI-67	MKI67	0.240963	-0.0720373
3630	Nucleolar complex protein 3 homolog	NOC3L	0.0300004	-0.0721745
3404	Coiled-coil domain-containing protein 137	CCDC137	0.144744	-0.0723115
2559	Nuclear valosin-containing protein-like	NVL	0.0817665	-0.0727233
3609	Nucleoporin Nup43	NUP43	0.0615411	-0.0729976
1968	Talin-1	TLN1	0.341153	-0.0739573
2898	High mobility group protein HMGI-C	HMGA2	0.284423	-0.0740944
1946	Serine/threonine-protein phosphatase PP1-beta catalytic subunit	PPP1CB	0.160766	-0.0740944
3113	Metastasis-associated protein MTA1	MTA1	0.0504577	-0.0742314
4036	Bromodomain adjacent to zinc finger domain protein 1A	BAZ1A	-0.0779266	-0.0751904
3168	Scaffold attachment factor B2	SAFB2	0.0745929	-0.0758749
145	Myb-binding protein 1A	MYBBP1A	0.017563	-0.0760118
3613	THO complex subunit 2	THOC2	-0.153157	-0.0764222
3597	Putative RNA-binding protein 15B	RBM15B	-0.0496307	-0.0768328
3872	MKI67 FHA domain-interacting nucleolar phosphoprotein	NIFK	-0.0180643	-0.077243
4017	Inner centromere protein	INCENP	0.027778	-0.0773797
3576	ATP-dependent RNA helicase DDX51	DDX51	0.0141499	-0.0773797
2208	PHD finger protein 14	PHF14	-0.141171	-0.0775164
1137	Putative RNA-binding protein Luc7-like 2	LUC7L2	-0.0288521	-0.0779266
3961	Bifunctional lysine-specific demethylase and histidyl-hydroxylase NO66	NO66	0.0392364	-0.0787464
2724	DNA topoisomerase 1	TOP1	0.0205746	-0.0805212
3583	Protein KRI1 homolog	KRI1	0.0465634	-0.0807941
414	U3 small nucleolar RNA-interacting protein 2	RRP9	0.0709514	-0.081067
3840	Death-inducer obliterator 1	DIDO1	0.0483078	-0.081885
3291	Deoxynucleotidyltransferase terminal-interacting protein 2	DNTTIP2	0.0542575	-0.0828388
3751	Tonsoku-like protein	TONSL	0.460409	-0.0837921
3209	WD repeat-containing protein 43	WDR43	-0.0117819	-0.0839282
1556	Alpha-internexin	INA	-0.0482362	-0.0840642
4106	Cell growth-regulating nucleolar protein	LYAR	0.065174	-0.0854246
2673	Poly(A)-specific ribonuclease PARN	PARN	-0.00504058	-0.0855607
3139	Transformer-2 protein homolog alpha	TRA2A	-0.0313952	-0.0855607
3528	Zinc finger protein 687	ZNF687	0.150433	-0.0859685
2820	Replication factor C subunit 3	RFC3	0.00553615	-0.0862402
3142	KRR1 small subunit processome component homolog	KRR1	0.0882855	-0.0866479
3966	Nucleolar protein 11	NOL11	0.0126354	-0.0869197
3689	Lethal(3)malignant brain tumor-like protein 2	L3MBTL2	-0.241108	-0.0881416
1132	Ubiquitin carboxyl-terminal hydrolase 7;Ubiquitin carboxyl-terminal hydrolase	USP7	-0.0594936	-0.088413
3941	Sentrin-specific protease 3	SENP3;SENP3-EIF4A1	-0.0554733	-0.0885487
3506	WD repeat-containing protein 75	WDR75	0.075824	-0.0892269
4223	60S ribosome subunit biogenesis protein NIP7 homolog	NIP7	-0.184471	-0.0900404
86	Probable 28S rRNA (cytosine(4447)-C(5))-methyltransferase	NOP2	0.0498303	-0.0911243
3867	Protein MAK16 homolog	MAK16	-0.0154976	-0.0915306
4054	U3 small nucleolar ribonucleoprotein protein IMP3	IMP3	-0.007913	-0.091666
3733	U3 small nucleolar ribonucleoprotein protein IMP4	IMP4	-0.0267293	-0.0918015
421	Ribonucleases P/MRP protein subunit POP1	POP1	-0.0156403	-0.0924781
2327	Nucleosome-remodeling factor subunit BPTF	BPTF	0.281719	-0.0928839
1449	DNA-directed RNA polymerases I and III subunit RPAC1	POLR1C	-0.032524	-0.093425
3794	Transmembrane protein 209	TMEM209	-0.0945064	-0.0941009
2093	Nuclear envelope pore membrane protein POM 121C	POM121C	0.148753	-0.0945064
3195	Nucleolar and coiled-body phosphoprotein 1	NOLC1	0.0315479	-0.0946416
2569	Ribosomal RNA-processing protein 8	RRP8	0.0738639	-0.0950467
2668	Histone acetyltransferase KAT7;Histone acetyltransferase	KAT7	-0.0677763	-0.0953169
3301	Heterochromatin protein 1-binding protein 3	HP1BP3	-0.0206266	-0.095722
3338	Regulation of nuclear pre-mRNA domain-containing protein 2	RPRD2	-0.0851526	-0.095722
3467	Centromere protein V	CENPV	-0.0139267	-0.0958569
3186	Ribosome biogenesis protein BMS1 homolog	BMS1	-0.0316775	-0.0959919
3957	Nucleolar protein 6	NOL6	0.0592243	-0.0965318
3857	Nucleolar complex protein 4 homolog	NOC4L	0.0103522	-0.0970714
2802	Nuclear pore complex protein Nup214	NUP214	-0.0354831	-0.097476
3771	E3 ubiquitin-protein ligase UHRF2	UHRF2	-0.0427844	-0.097476
3623	U3 small nucleolar RNA-associated protein 15 homolog	UTP15	-0.0299829	-0.09815
3248	WD40 repeat-containing protein SMU1;WD40 repeat-containing protein SMU1, N-terminally processed	SMU1	-0.0082	-0.0984196
4014	Suppressor of SWI4 1 homolog	PPAN;PPAN-P2RY11	0.0319756	-0.0985544
4175	Probable ribosome biogenesis protein RLP24	RSL24D1	0.238051	-0.0986889
3639	Nuclear pore complex protein Nup133	NUP133	0.0176945	-0.0993626
464	LEM domain-containing protein 2	LEMD2	0.111181	-0.0994972
2906	Methionine aminopeptidase 1	METAP1	-0.153676	-0.101381
2182	Kinesin-like protein;Kinesin-like protein KIF18B	KIF18B	0.0670166	-0.10165
3948	Zinc finger protein 644	ZNF644	0.140921	-0.102322
3216	Pumilio domain-containing protein KIAA0020	KIAA0020	-0.0418037	-0.102322
4038	E3 ubiquitin-protein ligase RAD18	RAD18	0.0568212	-0.102725
2074	Histone H3	HIST2H3PS2	-0.0798389	-0.104605
3417	Pre-mRNA 3-end-processing factor FIP1	FIP1L1	-0.0869197	-0.105142
2163	WD repeat-containing protein 36	WDR36	0.0522516	-0.105544
4035	Aladin	AAAS	0.112475	-0.106482
3995	Chromobox protein homolog 8	CBX8	0.19904	-0.107018
1567	TATA-binding protein-associated factor 2N	TAF15	-0.0982849	-0.107554
3667	Histone H1x	H1FX	-0.39594	-0.107688
2036	Importin subunit alpha-7	KPNA6	0.650725	-0.108491
1428	Emerin	EMD	0.0187904	-0.10916
1685	Interleukin enhancer-binding factor 2	ILF2	0.0522665	-0.110631
3178	Mediator of DNA damage checkpoint protein 1	MDC1	0.0991389	-0.111699
4294	U3 small nucleolar RNA-associated protein 18 homolog	UTP18	-0.0223323	-0.111699
3858	U3 small nucleolar RNA-associated protein 14 homolog A	UTP14A	-0.0104934	-0.111833
356	Nuclear pore complex protein Nup85	NUP85	0.00189109	-0.111966
2397	Microspherule protein 1	MCRS1	-0.0394191	-0.112767
3370	Uncharacterized protein C3orf17	C3orf17	-0.0608774	-0.112767
2464	Polycomb protein SUZ12	SUZ12	-0.0805212	-0.113567
2523	U3 small nucleolar ribonucleoprotein protein MPP10	MPHOSPH10	0.0526256	-0.1141
2754	High mobility group protein HMG-I/HMG-Y	HMGA1	0.172116	-0.115033
3165	Unhealthy ribosome biogenesis protein 2 homolog	URB2	0.0172711	-0.119821
3950	HEAT repeat-containing protein 1;HEAT repeat-containing protein 1, N-terminally processed	HEATR1	0.0320052	-0.120883
3161	Ribosome biogenesis protein BOP1	BOP1	-0.0197731	-0.121413
2210	Histone-lysine N-methyltransferase EHMT1	EHMT1	0.231938	-0.122209
2237	Zinc finger MYM-type protein 3	ZMYM3	0.172994	-0.122871
2430	Nucleoporin p58/p45	NUPL1	0.00710103	-0.123534
1772	Luc7-like protein 3	LUC7L3	-0.000432773	-0.123931
3749	Centromere protein N	CENPN	0.225464	-0.124063
2785	Splicing factor U2AF 65 kDa subunit	U2AF2	0.0338501	-0.124461
2769	TFIIH basal transcription factor complex helicase XPB subunit	ERCC3	-0.142348	-0.124461
4134	Thyroid transcription factor 1-associated protein 26	CCDC59	0.282281	-0.125519
4077	ATP-dependent RNA helicase DDX18	DDX18	0.00476876	-0.125651
1481	Peptidyl-prolyl cis-trans isomerase B	PPIB	0.264027	-0.126048
4204	Targeting protein for Xklp2	TPX2	0.0105848	-0.126841
2566	DNA-directed RNA polymerase I subunit RPA34	CD3EAP	-0.0518593	-0.127369
2655	Surfeit locus protein 6	SURF6	0.172457	-0.127501
4239	Probable ATP-dependent RNA helicase DDX52	DDX52	0.0953117	-0.127897
1082	Anaphase-promoting complex subunit 7	ANAPC7	-0.118759	-0.129877
3434	E3 ubiquitin-protein ligase Hakai	CBLL1	0.00820342	-0.132379
3588	Pre-mRNA-splicing factor 38A	PRPF38A	-0.0866479	-0.132511
233	Nucleolar protein 58	NOP58	-0.0753272	-0.133037
2812	Coilin	COIL	-0.0460021	-0.136323
2099	DDB1- and CUL4-associated factor 13	DCAF13	0.114816	-0.137635
159	SUN domain-containing protein 1	SUN1	-0.0352017	-0.138683
2552	WD repeat-containing protein 46	WDR46	-0.0792927	-0.139076
2629	Lysine-specific demethylase PHF2	PHF2	-0.157949	-0.139862
4026	Exosome complex component RRP40	EXOSC3	0.0703907	-0.140648
1109	Exportin-1	XPO1	-0.0603242	-0.140779
4174	SUN domain-containing protein 2	SUN2	0.0598709	-0.14104
3688	Rho guanine nucleotide exchange factor 2	ARHGEF2	0.324979	-0.141433
2435	Kinesin-like protein;Kinesin-like protein KIF23	KIF23	0.125085	-0.141825
2530	Transmembrane protein 194A	TMEM194A	-0.183328	-0.143132
176	rRNA 2-O-methyltransferase fibrillarin	FBL	-0.0173518	-0.143655
2400	Nucleolysin TIA-1 isoform p40	TIA1	0.00278704	-0.143916
4139	Sentrin-specific protease 1	SENP1	-0.0486546	-0.145221
1408	Ran GTPase-activating protein 1	RANGAP1	0.131534	-0.146916
2481	Putative oxidoreductase GLYR1	GLYR1	-0.115699	-0.147046
3747	Cell division cycle-associated 7-like protein	CDCA7L	-0.0326651	-0.147828
2139	Myelin expression factor 2	MYEF2	-0.0497701	-0.148479
4236	Lysine-specific demethylase 2A	KDM2A	0.0335695	-0.150949
2663	Splicing factor, arginine/serine-rich 15	SCAF4	0.114301	-0.151599
4237	RNA 3-terminal phosphate cyclase-like protein	RCL1	0.0233285	-0.151729
3312	Putative methyltransferase C9orf114	C9orf114	0.0340273	-0.153027
4030	Something about silencing protein 10	UTP3	0.0590891	-0.153157
3416	Atherin	SAMD1	-0.123136	-0.153157
2865	Transcriptional repressor CTCF	CTCF	0.00288831	-0.154194
4018	Exosome complex component RRP46	EXOSC5	-0.188781	-0.15549
4150	Ubiquitin carboxyl-terminal hydrolase 36;Ubiquitin carboxyl-terminal hydrolase	USP36	0.2041	-0.156397
1173	Cleavage and polyadenylation specificity factor subunit 6	CPSF6	0.0801946	-0.156655
2826	Chromobox protein homolog 5	CBX5	-0.178237	-0.156914
2427	Non-canonical poly(A) RNA polymerase PAPD5	PAPD5	-0.139731	-0.162081
3420	Nesprin-3	SYNE3	-0.125783	-0.165815
2332	Cell division cycle-associated protein 2	CDCA2	-0.0524158	-0.169027
1632	GTP-binding nuclear protein Ran	RAN	-0.190552	-0.17479
2911	Microfibrillar-associated protein 1	MFAP1	0.0357863	-0.176195
776	Prelamin-A/C;Lamin-A/C	LMNA	-0.0204844	-0.177089
2509	Kinesin-like protein KIF2A	KIF2A	0.149217	-0.179384
3572	RNA polymerase II-associated factor 1 homolog	PAF1	0.0264402	-0.183963
2893	RNA-binding protein 5	RBM5	-0.180912	-0.184852
3034	Histone-lysine N-methyltransferase 2A;MLL cleavage product N320;MLL cleavage product C180	KMT2A	0.0497557	-0.188781
2546	Heterogeneous nuclear ribonucleoprotein D-like	HNRNPDL	-0.177727	-0.192699
3792	Spermatid perinuclear RNA-binding protein	STRBP	-0.0501882	-0.193835
1836	Nuclear pore complex protein Nup88	NUP88	-0.0416635	-0.200128
2737	Histone H2AX	H2AFX	-0.0692898	-0.200128
4127	U3 small nucleolar RNA-associated protein 6 homolog	UTP6	0.0618422	-0.201132
4122	Protein AATF	AATF	-0.000432773	-0.201885
3133	DNA topoisomerase 3-alpha	TOP3A	-0.204016	-0.211635
3811	M-phase phosphoprotein 8	MPHOSPH8	0.138854	-0.215368
3455	Retinoic acid-induced protein 1	RAI1	-0.205643	-0.216113
3600	Neuroguidin	NGDN	0.0390288	-0.229588
388	Gem-associated protein 5	GEMIN5	-0.15056	-0.232047
3691	Cirhin	CIRH1A	-0.0207689	-0.236707
3299	Nucleoporin NUP188 homolog	NUP188	-0.0394191	-0.238787
4259	RRP15-like protein	RRP15	0.161944	-0.249991
3976	Interferon-stimulated 20 kDa exonuclease-like 2	ISG20L2	0.17829	-0.2529
2532	Chromodomain-helicase-DNA-binding protein 1	CHD1	0.111337	-0.255199
2379	Nucleolar protein 8	NOL8	-0.147437	-0.255561
1239	Elongation factor Tu, mitochondrial	TUFM	0.359675	-0.257735
4283	FACT complex subunit SPT16	SUPT16H	0.0987063	-0.263515
3263	Acylglycerol kinase, mitochondrial	AGK	-0.225768	-0.273337
2707	Major centromere autoantigen B	CENPB	0.0193313	-0.279055
3965	Splicing factor, arginine/serine-rich 19	SCAF1	-0.0760118	-0.280362
3893	Nuclear RNA export factor 2	NXF2;NXF2B	0.0871049	-0.287118
3559	Zinc finger CCCH-type with G patch domain-containing protein	ZGPAT	-0.0455827	-0.293017
3058	FACT complex subunit SSRP1	SSRP1	0.0867372	-0.312549
2410	Zinc finger protein 512	ZNF512	0.168658	-0.313594
3805	Msx2-interacting protein	SPEN	0.0124754	-0.323774
4188	Methyl-CpG-binding domain protein 1	MBD1	0.2209	-0.329526
1497	Replication factor C subunit 2	RFC2	-0.0750534	-0.340505
2153	Zinc finger MYND domain-containing protein 11	ZMYND11	0.130729	-0.34153
4282	PAX3- and PAX7-binding protein 1	PAXBP1	0.0250743	-0.364909
225	Cold shock domain-containing protein E1	CSDE1	0.0328758	-0.516419

## Sheet: surface Red_NonRed
id	Protein names	Gene names	Ratio L/H Normalized Expt1_D +red/-red (surface)
1	Transferrin receptor protein 1;Transferrin receptor protein 1, serum form	TFRC	-9.75569
2	Alpha-actinin-4	ACTN4	-7.874
5	Plasminogen activator inhibitor 1	SERPINE1	-6.85262
8	Protein CYR61	CYR61	-5.99585
18	Integrin alpha-3;Integrin alpha-3 heavy chain;Integrin alpha-3 light chain	ITGA3	-5.29708
19	Basigin	BSG	-4.92348
20	Integrin alpha-6;Integrin alpha-6 heavy chain;Integrin alpha-6 light chain;Processed integrin alpha-6	ITGA6	-4.82762
22	Ephrin type-A receptor 2	EPHA2	-4.81962
30	Integrin beta-1	ITGB1	-4.76474
33	CD97 antigen;CD97 antigen subunit alpha;CD97 antigen subunit beta	CD97	-4.43156
34	Peroxiredoxin-1	PRDX1	-4.21715
35	4F2 cell-surface antigen heavy chain	SLC3A2	-3.73205
38	Large neutral amino acids transporter small subunit 1	SLC7A5	-3.57471
40	CD44 antigen	CD44	-3.41832
42	Catenin alpha-1	CTNNA1	-3.18609
46	Sodium/potassium-transporting ATPase subunit alpha-1	ATP1A1	-2.97532
47	Semaphorin-4C	SEMA4C	-2.76473
52	Nicastrin	NCSTN	-2.63364
56	Elongation factor 2	EEF2	-1.9185
57	Melanotransferrin	MFI2	-1.59197
59	Plakophilin-4	PKP4	-1.50457
61	Solute carrier family 2, facilitated glucose transporter member 1	SLC2A1	-1.42336
68	5-nucleotidase	NT5E	-1.34244
75	A-kinase anchor protein 8-like	AKAP8L	-1.21394
76	Cation-independent mannose-6-phosphate receptor	IGF2R	-1.17281
77	DnaJ homolog subfamily C member 8	DNAJC8	-1.13369
79	Ubiquitin-40S ribosomal protein S27a;Ubiquitin;40S ribosomal protein S27a;Ubiquitin-60S ribosomal protein L40;Ubiquitin;60S ribosomal protein L40;Polyubiquitin-B;Ubiquitin;Polyubiquitin-C;Ubiquitin	RPS27A;UBB;UBC;UBA52	-1.10916
81	Aminopeptidase N	ANPEP	-1.06509
84	Caveolin;Caveolin-1	CAV1	-1.01593
86	Probable 28S rRNA (cytosine(4447)-C(5))-methyltransferase	NOP2	-0.996027
89	Flotillin-1	FLOT1	-0.981707
93	Flotillin-2	FLOT2	-0.890174
96	A-kinase anchor protein 8	AKAP8	-0.862908
100	Procollagen-lysine,2-oxoglutarate 5-dioxygenase 3	PLOD3	-0.860923
106	Nucleolar RNA helicase 2	DDX21	-0.811142
111	Probable ATP-dependent RNA helicase DDX56	DDX56	-0.809826
113	Matrin-3	MATR3	-0.807107
123	Glypican-1;Secreted glypican-1	GPC1	-0.781486
129	Polyribonucleotide nucleotidyltransferase 1, mitochondrial	PNPT1	-0.777956
131	La-related protein 4	LARP4	-0.739157
135	Erythrocyte band 7 integral membrane protein	STOM	-0.712376
136	Ribosomal RNA small subunit methyltransferase NEP1	EMG1	-0.687509
139	Serine/threonine-protein phosphatase PGAM5, mitochondrial	PGAM5	-0.655443
141	60S ribosomal protein L15	RPL15	-0.64911
143	Eukaryotic translation initiation factor 3 subunit I	EIF3I	-0.619084
145	Myb-binding protein 1A	MYBBP1A	-0.615981
152	Myoferlin	MYOF	-0.601602
153	ATPase WRNIP1	WRNIP1	-0.598651
155	Polymerase I and transcript release factor	PTRF	-0.596458
157	Double-strand break repair protein MRE11A	MRE11A	-0.587077
159	SUN domain-containing protein 1	SUN1	-0.586981
161	Transformer-2 protein homolog beta	TRA2B	-0.586404
165	X-ray repair cross-complementing protein 5	XRCC5	-0.553459
171	Single-stranded DNA-binding protein, mitochondrial	SSBP1	-0.547252
175	MICOS complex subunit MIC60	IMMT	-0.539531
176	rRNA 2-O-methyltransferase fibrillarin	FBL	-0.535456
179	E3 ubiquitin-protein ligase TRIP12	TRIP12	-0.526069
183	Heterogeneous nuclear ribonucleoprotein L-like	HNRNPLL;HNRPLL	-0.524666
188	Cyclin-dependent kinase 11B;Cyclin-dependent kinase 11A	CDK11A;CDK11B;CDC2L1	-0.514703
190	Nucleoprotein TPR	TPR	-0.509544
192	Splicing factor 3A subunit 3	SF3A3	-0.508733
206	Microtubule-actin cross-linking factor 1, isoforms 1/2/3/5	MACF1	-0.48419
212	Cyclin-dependent kinase 9	CDK9	-0.477263
219	Cleavage and polyadenylation specificity factor subunit 1	CPSF1	-0.472384
222	Junction plakoglobin	JUP	-0.464459
224	Probable tRNA pseudouridine synthase 2	TRUB2	-0.458277
225	Cold shock domain-containing protein E1	CSDE1	-0.448795
227	Pre-mRNA-splicing factor ATP-dependent RNA helicase DHX15	DHX15	-0.447738
228	Cleavage stimulation factor subunit 3	CSTF3	-0.445621
233	Nucleolar protein 58	NOP58	-0.434882
234	NADH-cytochrome b5 reductase 3;NADH-cytochrome b5 reductase 3 membrane-bound form;NADH-cytochrome b5 reductase 3 soluble form	CYB5R3	-0.428464
235	Delta-1-pyrroline-5-carboxylate synthase;Glutamate 5-kinase;Gamma-glutamyl phosphate reductase	ALDH18A1	-0.422986
237	Guanine nucleotide-binding protein G(s) subunit alpha isoforms short;Guanine nucleotide-binding protein G(s) subunit alpha isoforms XLas	GNAS	-0.41565
238	Lamin-B1	LMNB1	-0.413919
244	SWI/SNF-related matrix-associated actin-dependent regulator of chromatin subfamily A member 5	SMARCA5	-0.412511
246	Nuclear pore complex protein Nup107	NUP107	-0.412185
247	Calcium-binding mitochondrial carrier protein Aralar2	SLC25A13	-0.410341
248	Nuclear pore complex protein Nup93	NUP93	-0.403377
250	Guanine nucleotide-binding protein G(i) subunit alpha-2	GNAI2	-0.400101
255	Lamin-B2	LMNB2	-0.394404
263	ATP-dependent RNA helicase DHX36	DHX36	-0.393965
265	Oxysterol-binding protein-related protein 3	OSBPL3	-0.393855
276	Protein scribble homolog	SCRIB	-0.390668
277	Lupus La protein	SSB	-0.388465
295	Interleukin enhancer-binding factor 3	ILF3	-0.38648
299	General transcription factor II-I	GTF2I	-0.385928
305	LETM1 and EF-hand domain-containing protein 1, mitochondrial	LETM1	-0.385044
306	Heterogeneous nuclear ribonucleoprotein A/B	HNRNPAB	-0.383386
309	Ezrin	EZR	-0.382059
321	Heterogeneous nuclear ribonucleoprotein L	HNRNPL	-0.37629
322	Heterogeneous nuclear ribonucleoprotein U-like protein 2	HNRNPUL2;HNRNPUL2-BSCL2	-0.37128
323	Mannosyl-oligosaccharide glucosidase	MOGS	-0.371057
326	Nuclear pore complex protein Nup50	NUP50	-0.367818
333	Crooked neck-like protein 1	CRNKL1	-0.36446
335	Fragile X mental retardation syndrome-related protein 2	FXR2	-0.360196
336	Exosome complex component RRP45	EXOSC9	-0.352871
340	Lysine-specific histone demethylase 1A	KDM1A	-0.352758
343	Ribonucleoprotein PTB-binding 1	RAVER1	-0.352646
356	Nuclear pore complex protein Nup85	NUP85	-0.352194
358	Pre-mRNA-processing factor 19	PRPF19	-0.351628
362	Mitotic spindle assembly checkpoint protein MAD1	MAD1L1	-0.344488
364	NADH-ubiquinone oxidoreductase 75 kDa subunit, mitochondrial	NDUFS1	-0.342213
368	ELAV-like protein 1	ELAVL1	-0.334683
378	General transcription factor 3C polypeptide 5	GTF3C5	-0.333424
384	DNA-dependent protein kinase catalytic subunit	PRKDC	-0.331591
388	Gem-associated protein 5	GEMIN5	-0.329181
391	Serine/arginine-rich splicing factor 7	SRSF7	-0.327228
395	Fragile X mental retardation syndrome-related protein 1	FXR1	-0.322274
400	Nuclear pore complex protein Nup205	NUP205	-0.320889
401	ADP/ATP translocase 2;ADP/ATP translocase 2, N-terminally processed	SLC25A5	-0.318461
406	Voltage-dependent anion-selective channel protein 3	VDAC3	-0.31823
410	Insulin-like growth factor 2 mRNA-binding protein 2	IGF2BP2	-0.317304
412	Vesicle-associated membrane protein-associated protein A	VAPA	-0.316957
414	U3 small nucleolar RNA-interacting protein 2	RRP9	-0.311503
415	Eukaryotic peptide chain release factor subunit 1	ETF1	-0.309991
417	28S ribosomal protein S29, mitochondrial	DAP3	-0.306262
418	Nucleolar complex protein 2 homolog	NOC2L	-0.298658
421	Ribonucleases P/MRP protein subunit POP1	POP1	-0.29443
423	Pre-mRNA-processing factor 40 homolog A	PRPF40A	-0.293488
426	Non-POU domain-containing octamer-binding protein	NONO	-0.293017
428	Cytochrome b-c1 complex subunit 8	UQCRQ	-0.290424
429	TLD domain-containing protein 1	TLDC1	-0.28629
432	Peptidyl-prolyl cis-trans isomerase FKBP8	FKBP8	-0.280006
436	Multifunctional protein ADE2;Phosphoribosylaminoimidazole-succinocarboxamide synthase;Phosphoribosylaminoimidazole carboxylase	PAICS	-0.278936
438	Transcriptional activator protein Pur-alpha	PURA	-0.271665
442	Sarcoplasmic/endoplasmic reticulum calcium ATPase 2	ATP2A2	-0.267236
446	Heterogeneous nuclear ribonucleoprotein U	HNRNPU	-0.263635
448	Forkhead box protein K1	FOXK1	-0.261591
449	Protein SDA1 homolog	SDAD1	-0.253989
450	Exosome complex component RRP41	EXOSC4	-0.253626
454	60S ribosomal protein L4	RPL4	-0.250113
455	DNA damage-binding protein 1	DDB1	-0.248535
457	40S ribosomal protein S27	RPS27	-0.243182
461	Polyadenylate-binding protein 2	PABPN1	-0.237564
462	7-dehydrocholesterol reductase	DHCR7	-0.23634
464	LEM domain-containing protein 2	LEMD2	-0.230449
482	UDP-N-acetylglucosamine--peptide N-acetylglucosaminyltransferase 110 kDa subunit	OGT	-0.222557
484	Mitochondrial carrier homolog 2	MTCH2	-0.222434
485	Complex I assembly factor TIMMDC1, mitochondrial	TIMMDC1	-0.219215
486	Phosphate carrier protein, mitochondrial	SLC25A3	-0.216113
491	DnaJ homolog subfamily C member 11	DNAJC11	-0.215865
495	DnaJ homolog subfamily B member 6	DNAJB6	-0.215244
496	Leucine-rich PPR motif-containing protein, mitochondrial	LRPPRC	-0.214995
501	40S ribosomal protein S18	RPS18	-0.213129
504	Ras-related protein Ral-B	RALB	-0.21014
506	THO complex subunit 4	ALYREF	-0.208392
520	Trifunctional enzyme subunit beta, mitochondrial;3-ketoacyl-CoA thiolase	HADHB	-0.207518
525	U4/U6 small nuclear ribonucleoprotein Prp3	PRPF3	-0.206268
529	Mitochondrial 2-oxoglutarate/malate carrier protein	SLC25A11	-0.205893
531	Poly [ADP-ribose] polymerase 1	PARP1	-0.205768
624	Dehydrogenase/reductase SDR family member 7B	DHRS7B	-0.205017
629	Manganese-transporting ATPase 13A1	ATP13A1	-0.204642
654	60S ribosomal protein L13a	RPL13A;RPL13a	-0.204141
657	Calcium-binding mitochondrial carrier protein Aralar1	SLC25A12	-0.20389
666	C-terminal-binding protein 2	CTBP2	-0.201508
678	Gem-associated protein 4	GEMIN4	-0.199248
682	Heterogeneous nuclear ribonucleoprotein M	HNRNPM	-0.199248
685	RNA-binding motif protein, X chromosome;RNA-binding motif protein, X chromosome, N-terminally processed	RBMX	-0.198745
687	Heterogeneous nuclear ribonucleoproteins A2/B1	HNRNPA2B1	-0.195977
694	Splicing factor 3A subunit 1	SF3A1	-0.195977
699	DNA replication licensing factor MCM7	MCM7	-0.193078
700	G-rich sequence factor 1	GRSF1	-0.192321
707	Translocon-associated protein subunit delta	SSR4	-0.192068
708	28S ribosomal protein S23, mitochondrial	MRPS23	-0.188781
712	Heterogeneous nuclear ribonucleoprotein H3	HNRNPH3	-0.185993
713	Lamin-B receptor	LBR	-0.185359
714	Mitochondrial import inner membrane translocase subunit Tim23;Putative mitochondrial import inner membrane translocase subunit Tim23B	TIMM23;TIMM23B	-0.179766
727	Spliceosome RNA helicase DDX39B	DDX39B	-0.179001
728	Aspartyl/asparaginyl beta-hydroxylase	ASPH	-0.177599
731	Extended synaptotagmin-2	ESYT2	-0.176706
735	Nuclear pore complex protein Nup155	NUP155	-0.175429
740	Metastasis-associated protein MTA2	MTA2	-0.174534
741	Serine/arginine repetitive matrix protein 2	SRRM2	-0.174534
742	26S proteasome non-ATPase regulatory subunit 1	PSMD1	-0.172744
751	RNA-binding protein 4	RBM4	-0.172616
759	Heterogeneous nuclear ribonucleoprotein A3	HNRNPA3	-0.172103
760	tRNA (adenine(58)-N(1))-methyltransferase non-catalytic subunit TRM6	TRMT6	-0.170053
762	Zinc finger CCCH-type antiviral protein 1	ZC3HAV1	-0.169412
766	Signal peptidase complex subunit 2	SPCS2	-0.167872
772	Tricarboxylate transport protein, mitochondrial	SLC25A1	-0.166844
775	Signal recognition particle receptor subunit alpha	SRPR	-0.164915
776	Prelamin-A/C;Lamin-A/C	LMNA	-0.164014
779	Clathrin heavy chain;Clathrin heavy chain 1	CLTC	-0.163628
784	E3 ubiquitin-protein ligase UHRF1	UHRF1	-0.162339
787	DNA replication licensing factor MCM5;DNA helicase	MCM5	-0.161952
789	ATP synthase F(0) complex subunit B1, mitochondrial	ATP5F1	-0.160404
790	Probable ATP-dependent RNA helicase DDX46	DDX46	-0.159887
792	40S ribosomal protein S21	RPS21	-0.158466
793	ATP-dependent RNA helicase DDX1	DDX1	-0.157949
798	SWI/SNF complex subunit SMARCC2	SMARCC2	-0.157691
803	Pre-mRNA-processing factor 6	PRPF6	-0.157303
812	F-actin-capping protein subunit alpha-2	CAPZA2	-0.156138
816	T-complex protein 1 subunit theta	CCT8	-0.155879
821	Cell cycle and apoptosis regulator protein 2	CCAR2	-0.153935
824	Transitional endoplasmic reticulum ATPase	VCP	-0.153546
827	DNA-directed RNA polymerase;DNA-directed RNA polymerase II subunit RPB2	POLR2B	-0.153157
833	Bifunctional methylenetetrahydrofolate dehydrogenase/cyclohydrolase, mitochondrial;NAD-dependent methylenetetrahydrofolate dehydrogenase;Methenyltetrahydrofolate cyclohydrolase	MTHFD2	-0.151209
839	WD repeat-containing protein 82	WDR82	-0.148479
841	Heterogeneous nuclear ribonucleoproteins A2/B1	HNRNPA2B1	-0.148218
843	Procollagen-lysine,2-oxoglutarate 5-dioxygenase 1	PLOD1	-0.147176
848	Nuclear RNA export factor 1	NXF1	-0.146655
851	Hexokinase-1	HK1	-0.145351
856	Enhancer of mRNA-decapping protein 4	EDC4	-0.145351
859	U4/U6.U5 tri-snRNP-associated protein 2	USP39	-0.144568
860	Constitutive coactivator of PPAR-gamma-like protein 1	FAM120A	-0.143655
861	Ancient ubiquitous protein 1	AUP1	-0.143655
865	Rootletin	CROCC	-0.143394
866	Coatomer subunit beta	COPB2	-0.142087
878	Casein kinase II subunit beta	CSNK2B;CSNK2B-LY6G5B-1181;CSNK2B-LY6G5B--991	-0.140909
885	28S ribosomal protein S9, mitochondrial	MRPS9	-0.140648
886	Methionine--tRNA ligase, cytoplasmic	MARS	-0.140255
893	Heat shock 70 kDa protein 1B;Heat shock 70 kDa protein 1A	HSPA1B;HSPA1A	-0.138945
896	Tyrosine-protein phosphatase non-receptor type 1;Tyrosine-protein phosphatase non-receptor type	PTPN1	-0.138159
898	Major vault protein	MVP	-0.136716
899	116 kDa U5 small nuclear ribonucleoprotein component	EFTUD2	-0.135141
902	T-complex protein 1 subunit alpha	TCP1	-0.132774
908	Ataxin-2-like protein	ATXN2L	-0.132774
909	Leucine--tRNA ligase, cytoplasmic	LARS	-0.132643
910	Protein ERGIC-53	LMAN1	-0.131326
912	26S proteasome non-ATPase regulatory subunit 2	PSMD2	-0.131326
914	Far upstream element-binding protein 2	KHSRP	-0.13014
915	Endoplasmin	HSP90B1	-0.130008
916	Heterogeneous nuclear ribonucleoprotein F;Heterogeneous nuclear ribonucleoprotein F, N-terminally processed	HNRNPF	-0.129217
917	Fatty acid synthase;[Acyl-carrier-protein] S-acetyltransferase;[Acyl-carrier-protein] S-malonyltransferase;3-oxoacyl-[acyl-carrier-protein] synthase;3-oxoacyl-[acyl-carrier-protein] reductase;3-hydroxyacyl-[acyl-carrier-protein] dehydratase;Enoyl-[acyl-carrier-protein] reductase;Oleoyl-[acyl-carrier-protein] hydrolase	FASN	-0.127897
923	Perilipin-3	PLIN3	-0.127369
934	G2/mitotic-specific cyclin-B1	CCNB1	-0.126048
939	Mitochondrial import inner membrane translocase subunit TIM50	TIMM50	-0.125916
940	T-complex protein 1 subunit zeta	CCT6A	-0.125519
946	Eukaryotic translation elongation factor 1 epsilon-1	EEF1E1;EEF1E1-BLOC1S5	-0.12499
948	26S proteasome non-ATPase regulatory subunit 11	PSMD11	-0.124196
950	RNA-binding protein 39	RBM39	-0.123534
952	Transmembrane emp24 domain-containing protein 9	TMED9	-0.121148
954	26S proteasome non-ATPase regulatory subunit 4	PSMD4	-0.120352
957	DnaJ homolog subfamily A member 1	DNAJA1	-0.119821
959	Filamin-B	FLNB	-0.119688
961	Malate dehydrogenase, mitochondrial;Malate dehydrogenase	MDH2	-0.117695
965	Ubiquitin-associated protein 2-like	UBAP2L	-0.117296
969	60S ribosomal protein L10	RPL10	-0.115832
982	Coiled-coil domain-containing protein 51	CCDC51	-0.115433
994	14-3-3 protein gamma;14-3-3 protein gamma, N-terminally processed	YWHAG	-0.115033
995	Cleavage stimulation factor subunit 1	CSTF1	-0.1149
1000	Protein argonaute-3	AGO3	-0.113834
1011	60S ribosomal protein L7	RPL7	-0.113434
1014	Pre-rRNA-processing protein TSR1 homolog	TSR1	-0.113167
1017	Cytochrome c1, heme protein, mitochondrial	CYC1	-0.112633
1022	Pre-mRNA-splicing factor SYF1	XAB2	-0.109829
1023	AP-2 complex subunit mu	AP2M1	-0.109294
1028	Acyl-CoA dehydrogenase family member 9, mitochondrial	ACAD9	-0.108892
1031	Cytoplasmic dynein 1 heavy chain 1	DYNC1H1	-0.107956
1033	SWI/SNF-related matrix-associated actin-dependent regulator of chromatin subfamily E member 1	SMARCE1	-0.10742
1047	ATPase family AAA domain-containing protein 3A	ATAD3A	-0.107018
1048	Prolyl 3-hydroxylase 1	LEPRE1	-0.106884
1051	ATPase family AAA domain-containing protein 1	ATAD1	-0.10541
1054	Serine/arginine-rich splicing factor 6	SRSF6	-0.104471
1055	Protein disulfide-isomerase A3	PDIA3	-0.101784
1056	Probable ATP-dependent RNA helicase DDX23	DDX23	-0.101784
1057	40S ribosomal protein S8	RPS8	-0.101247
1064	F-actin-capping protein subunit beta	CAPZB	-0.0999011
1065	Acetyl-CoA carboxylase 1;Biotin carboxylase	ACACA	-0.0994972
1074	RNA-binding protein EWS	EWSR1	-0.0992279
1076	Mitochondrial import receptor subunit TOM70	TOMM70A	-0.0988237
1078	Heterogeneous nuclear ribonucleoprotein R	HNRNPR	-0.0972063
1082	Anaphase-promoting complex subunit 7	ANAPC7	-0.0970714
1090	Alpha-1,3-mannosyl-glycoprotein 2-beta-N-acetylglucosaminyltransferase	MGAT1	-0.095722
1092	CAD protein;Glutamine-dependent carbamoyl-phosphate synthase;Aspartate carbamoyltransferase;Dihydroorotase	CAD	-0.095587
1098	Dihydrolipoyllysine-residue succinyltransferase component of 2-oxoglutarate dehydrogenase complex, mitochondrial	DLST	-0.0951817
1099	Casein kinase II subunit alpha;Casein kinase II subunit alpha 3	CSNK2A1;CSNK2A3	-0.0947764
1101	Unconventional myosin-Ic	MYO1C	-0.0938305
1103	RNA-binding protein 14	RBM14	-0.0931544
1109	Exportin-1	XPO1	-0.0926134
1112	Superkiller viralicidic activity 2-like 2	SKIV2L2	-0.0922074
1113	General transcription factor 3C polypeptide 3	GTF3C3	-0.091666
1114	DNA replication licensing factor MCM4	MCM4	-0.0909888
1123	Isoleucine--tRNA ligase, cytoplasmic	IARS	-0.0901759
1127	DNA replication licensing factor MCM2	MCM2	-0.0900404
1129	Peptidyl-prolyl cis-trans isomerase FKBP4;Peptidyl-prolyl cis-trans isomerase FKBP4, N-terminally processed	FKBP4	-0.0896338
1132	Ubiquitin carboxyl-terminal hydrolase 7;Ubiquitin carboxyl-terminal hydrolase	USP7	-0.0896338
1133	Tubulin beta chain	TUBB	-0.0889556
1134	Ubiquitin carboxyl-terminal hydrolase 10	USP10	-0.0888201
1137	Putative RNA-binding protein Luc7-like 2	LUC7L2	-0.0869197
1140	COP9 signalosome complex subunit 3	COPS3	-0.0855607
1141	RuvB-like 2	RUVBL2	-0.0828388
1142	Inosine-5-monophosphate dehydrogenase 2	IMPDH2	-0.0827026
1144	Cytoskeleton-associated protein 4	CKAP4	-0.0814759
1146	Hsp90 co-chaperone Cdc37;Hsp90 co-chaperone Cdc37, N-terminally processed	CDC37	-0.0807941
1150	40S ribosomal protein S7	RPS7	-0.0784732
1151	Filamin-C	FLNC	-0.0779266
1163	ATP synthase subunit beta, mitochondrial;ATP synthase subunit beta	ATP5B	-0.0776532
1168	CD2 antigen cytoplasmic tail-binding protein 2	CD2BP2	-0.0773797
1173	Cleavage and polyadenylation specificity factor subunit 6	CPSF6	-0.0766959
1183	26S protease regulatory subunit 6A	PSMC3	-0.0745054
1186	5-3 exoribonuclease 2	XRN2	-0.0729976
1187	ATP synthase subunit O, mitochondrial	ATP5O	-0.0708015
1195	Leucine-rich repeat-containing protein 47	LRRC47	-0.0708015
1197	60S ribosomal protein L14	RPL14	-0.0691522
1200	Eukaryotic translation initiation factor 3 subunit K	EIF3K	-0.0690147
1202	Protein SCO1 homolog, mitochondrial	SCO1	-0.0686019
1206	Vesicle-trafficking protein SEC22b	SEC22B	-0.0683268
1212	ATP synthase subunit alpha, mitochondrial	ATP5A1	-0.0683268
1214	ATP-dependent RNA helicase DDX19A;ATP-dependent RNA helicase DDX19B	DDX19A;DDX19B	-0.0676387
1215	T-complex protein 1 subunit beta	CCT2	-0.0655722
1217	Nodal modulator 1;Nodal modulator 2;Nodal modulator 3	NOMO1;NOMO3;NOMO2	-0.0652966
1222	Spectrin alpha chain, non-erythrocytic 1	SPTAN1	-0.0640551
1224	DNA replication licensing factor MCM3	MCM3	-0.0630888
1225	Coronin-1B;Coronin	CORO1B	-0.0628125
1226	26S protease regulatory subunit 10B	PSMC6	-0.0614305
1229	BAG family molecular chaperone regulator 2	BAG2	-0.059909
1236	Heterogeneous nuclear ribonucleoprotein H2	HNRNPH2	-0.0597706
1237	GrpE protein homolog 1, mitochondrial	GRPEL1	-0.0592169
1239	Elongation factor Tu, mitochondrial	TUFM	-0.0569997
1240	Probable ATP-dependent RNA helicase DDX17	DDX17	-0.0549179
1245	Ubiquitin carboxyl-terminal hydrolase 5	USP5	-0.0536674
1253	Transcription intermediary factor 1-beta	TRIM28	-0.0528332
1257	Nicalin	NCLN	-0.0522768
1258	60S ribosomal protein L11	RPL11	-0.0497701
1260	E3 ubiquitin-protein ligase BRE1A	RNF20	-0.0494913
1263	Suppressor of G2 allele of SKP1 homolog	SUGT1	-0.0490732
1264	Heat shock protein 105 kDa	HSPH1	-0.0483758
1267	Voltage-dependent anion-selective channel protein 2	VDAC2	-0.0464211
1268	Nucleoporin SEH1	SEH1L	-0.0462816
1270	Chromobox protein homolog 3	CBX3	-0.0461418
1271	Protein transport protein Sec61 subunit alpha isoform 1;Protein transport protein Sec61 subunit alpha isoform 2	SEC61A1;SEC61A2	-0.0457225
1272	Protein arginine N-methyltransferase 1	PRMT1	-0.0454429
1273	Vigilin	HDLBP	-0.0446039
1275	Importin subunit alpha-4	KPNA3	-0.0441843
1276	BRCA1-A complex subunit BRE	BRE	-0.0440444
1280	Eukaryotic translation initiation factor 3 subunit A	EIF3A	-0.0395595
1285	Pre-mRNA-splicing factor ISY1 homolog	ISY1	-0.0392789
1290	Malonyl-CoA-acyl carrier protein transacylase, mitochondrial	MCAT	-0.0387171
1292	Translocon-associated protein subunit gamma	SSR3	-0.0385766
1295	Staphylococcal nuclease domain-containing protein 1	SND1	-0.0382958
1297	Replication factor C subunit 5	RFC5	-0.0375931
1300	Eukaryotic translation initiation factor 3 subunit C;Eukaryotic translation initiation factor 3 subunit C-like protein	EIF3C;EIF3CL	-0.0374525
1301	AP-2 complex subunit alpha-1	AP2A1	-0.0367494
1302	Tubulin beta-6 chain	TUBB6	-0.0364681
1304	Vinculin	VCL	-0.0363276
1305	NADH dehydrogenase [ubiquinone] iron-sulfur protein 3, mitochondrial	NDUFS3	-0.0346383
1313	2-oxoglutarate dehydrogenase, mitochondrial	OGDH	-0.0343565
1314	Splicing factor 3B subunit 3	SF3B3	-0.0335111
1316	Exportin-2	CSE1L	-0.0318186
1317	Caprin-1	CAPRIN1	-0.0316775
1319	39S ribosomal protein L37, mitochondrial	MRPL37	-0.0292761
1325	Proliferation-associated protein 2G4	PA2G4	-0.0288521
1326	Host cell factor 1;HCF N-terminal chain 1;HCF N-terminal chain 2;HCF N-terminal chain 3;HCF N-terminal chain 4;HCF N-terminal chain 5;HCF N-terminal chain 6;HCF C-terminal chain 1;HCF C-terminal chain 2;HCF C-terminal chain 3;HCF C-terminal chain 4;HCF C-terminal chain 5;HCF C-terminal chain 6	HCFC1	-0.0281449
1330	Polyadenylate-binding protein 4;Polyadenylate-binding protein	PABPC4	-0.0267293
1337	Heat shock 70 kDa protein 4	HSPA4	-0.0257375
1339	Heterogeneous nuclear ribonucleoprotein H;Heterogeneous nuclear ribonucleoprotein H, N-terminally processed	HNRNPH1	-0.0255958
1341	Eukaryotic translation initiation factor 4 gamma 2	EIF4G2	-0.0223323
1342	Dihydrolipoyl dehydrogenase;Dihydrolipoyl dehydrogenase, mitochondrial	DLD	-0.0220482
1344	V-type proton ATPase catalytic subunit A	ATP6V1A	-0.0220482
1345	Translocation protein SEC63 homolog	SEC63	-0.0206266
1349	Eukaryotic translation initiation factor 3 subunit B	EIF3B	-0.017637
1350	Eukaryotic translation initiation factor 3 subunit E	EIF3E	-0.016211
1353	Cytochrome b-c1 complex subunit 2, mitochondrial	UQCRC2	-0.0143553
1357	Cytochrome b-c1 complex subunit 1, mitochondrial	UQCRC1	-0.013498
1359	Trifunctional enzyme subunit alpha, mitochondrial;Long-chain enoyl-CoA hydratase;Long chain 3-hydroxyacyl-CoA dehydrogenase	HADHA	-0.0130691
1362	Valine--tRNA ligase	VARS	-0.0126402
1363	Bifunctional glutamate/proline--tRNA ligase;Glutamate--tRNA ligase;Proline--tRNA ligase	EPRS	-0.0116388
1364	Septin-2	37500	-0.0106367
1369	Extended synaptotagmin-1	ESYT1	-0.00877375
1372	Galectin-1	LGALS1	-0.00662128
1373	TAR DNA-binding protein 43	TARDBP	-0.00619028
1375	Serine hydroxymethyltransferase, mitochondrial;Serine hydroxymethyltransferase	SHMT2	-0.00561566
1376	cAMP-dependent protein kinase type II-alpha regulatory subunit	PRKAR2A	-0.0027385
1377	26S protease regulatory subunit 7	PSMC2	-0.00216241
1378	Small nuclear ribonucleoprotein E	SNRPE	-0.00187428
1383	Lamina-associated polypeptide 2, isoforms beta/gamma;Thymopoietin;Thymopentin	TMPO	-0.00144202
1385	Sideroflexin	SFXN3	-0.000144301
1386	Dolichyl-diphosphooligosaccharide--protein glycosyltransferase 48 kDa subunit	DDOST	0.000519466
1387	40S ribosomal protein S14	RPS14	0.000880282
1392	Splicing factor 3B subunit 4	SF3B4	0.000923595
1394	Mitochondrial inner membrane protein OXA1L	OXA1L	0.000966906
1395	Glycerol-3-phosphate dehydrogenase, mitochondrial	GPD2	0.00205012
1397	Tubulin beta-4B chain	TUBB4B	0.0031629
1399	Eukaryotic translation initiation factor 3 subunit M	EIF3M	0.00634731
1401	Insulin-like growth factor 2 mRNA-binding protein 3	IGF2BP3	0.00688367
1402	T-complex protein 1 subunit delta	CCT4	0.00768107
1403	Aspartate--tRNA ligase, cytoplasmic	DARS	0.00885652
1404	Mitochondrial carrier homolog 1	MTCH1	0.00919031
1408	Ran GTPase-activating protein 1	RANGAP1	0.00924841
1413	Ribonucleoside-diphosphate reductase subunit M2	RRM2	0.00978574
1415	Importin subunit beta-1	KPNB1	0.0101634
1417	26S protease regulatory subunit 6B	PSMC4	0.010672
1418	Nucleolysin TIAR	TIAL1	0.0112535
1419	Serine/arginine-rich splicing factor 3	SRSF3	0.0113117
1420	ATP-dependent RNA helicase A	DHX9	0.0115153
1421	U1 small nuclear ribonucleoprotein A	SNRPA	0.0116461
1428	Emerin	EMD	0.0126065
1431	Eukaryotic translation initiation factor 3 subunit F	EIF3F	0.013043
1432	60S ribosomal protein L9	RPL9	0.0134653
1433	Heat shock protein HSP 90-beta	HSP90AB1	0.0138002
1435	Prohibitin	PHB	0.0153159
1436	Telomeric repeat-binding factor 2-interacting protein 1	TERF2IP	0.0160159
1437	Ras-related protein Rap-1b;Ras-related protein Rap-1A;Ras-related protein Rap-1b-like protein	RAP1B;RAP1A	0.0176799
1441	40S ribosomal protein S5;40S ribosomal protein S5, N-terminally processed	RPS5	0.0178406
1442	AFG3-like protein 2	AFG3L2	0.0186588
1448	Protein disulfide-isomerase A6	PDIA6	0.0193459
1449	DNA-directed RNA polymerases I and III subunit RPAC1	POLR1C	0.020882
1452	Twinfilin-1	TWF1	0.0217018
1455	Armadillo repeat-containing protein 1	ARMC1	0.0217898
1456	tRNA-splicing ligase RtcB homolog	RTCB	0.0222879
1457	Cell division control protein 42 homolog	CDC42	0.0229912
1460	Apoptosis-inducing factor 1, mitochondrial	AIFM1	0.0230646
1461	Protein flightless-1 homolog	FLII	0.023563
1462	Squamous cell carcinoma antigen recognized by T-cells 3	SART3	0.0242525
1464	26S proteasome non-ATPase regulatory subunit 7	PSMD7	0.0243257
1465	Elongation factor 1-gamma	EEF1G	0.0245312
1466	26S protease regulatory subunit 4	PSMC1	0.026984
1467	Poly(rC)-binding protein 1	PCBP1	0.0275866
1469	Sec1 family domain-containing protein 1	SCFD1	0.028896
1470	Nucleoside diphosphate kinase B;Nucleoside diphosphate kinase;Putative nucleoside diphosphate kinase;Nucleoside diphosphate kinase A	NME2;NME1-NME2;NME1;NME2P1	0.0302068
1471	Nuclear inhibitor of protein phosphatase 1;Activator of RNA decay	PPP1R8	0.0326543
1472	26S proteasome non-ATPase regulatory subunit 6	PSMD6	0.0327134
1474	Replication protein A 70 kDa DNA-binding subunit;Replication protein A 70 kDa DNA-binding subunit, N-terminally processed	RPA1	0.0327723
1476	Spectrin beta chain, non-erythrocytic 1	SPTBN1	0.0333037
1478	Histone-binding protein RBBP4	RBBP4	0.0340864
1479	L-lactate dehydrogenase A chain	LDHA	0.0363926
1481	Peptidyl-prolyl cis-trans isomerase B	PPIB	0.0364815
1485	14-3-3 protein epsilon	YWHAE	0.0365407
1490	Drebrin	DBN1	0.036955
1491	Sideroflexin-1	SFXN1	0.0372068
1493	40S ribosomal protein S2	RPS2	0.0372362
1494	Regulator of nonsense transcripts 1	UPF1	0.0373844
1497	Replication factor C subunit 2	RFC2	0.0383026
1502	60S ribosomal protein L18	RPL18	0.038421
1503	40S ribosomal protein S11	RPS11	0.0384656
1504	Alpha-actinin-1	ACTN1	0.0393697
1507	U4/U6 small nuclear ribonucleoprotein Prp31	PRPF31	0.040675
1508	Polyadenylate-binding protein 1;Polyadenylate-binding protein	PABPC1	0.0413577
1514	U5 small nuclear ribonucleoprotein 200 kDa helicase	SNRNP200	0.042026
1517	60S ribosomal protein L13	RPL13	0.0444045
1518	NADPH--cytochrome P450 reductase	POR	0.0444491
1519	Lon protease homolog, mitochondrial	LONP1	0.0450145
1520	Apoptosis inhibitor 5	API5	0.0488002
1522	Arginine--tRNA ligase, cytoplasmic	RARS	0.0492777
1524	Pumilio homolog 1	PUM1	0.0506817
1526	40S ribosomal protein S9	RPS9	0.0508909
1529	Ras-related protein Rab-2A	RAB2A	0.0509507
1538	Serrate RNA effector molecule homolog	SRRT	0.0528499
1541	Transmembrane protein 214	TMEM214	0.0530595
1545	Serine/threonine-protein phosphatase 2A 65 kDa regulatory subunit A alpha isoform	PPP2R1A	0.0531344
1547	Eukaryotic translation initiation factor 2 subunit 1	EIF2S1	0.0533141
1551	X-ray repair cross-complementing protein 6	XRCC6	0.0534937
1552	60S ribosomal protein L3	RPL3	0.0549168
1553	Succinate dehydrogenase [ubiquinone] flavoprotein subunit, mitochondrial	SDHA	0.0551565
1555	Stomatin-like protein 2, mitochondrial	STOML2	0.0555462
1556	Alpha-internexin	INA	0.0564613
1559	Plectin	PLEC	0.0565962
1560	Nucleoplasmin-3	NPM3	0.0572266
1562	78 kDa glucose-regulated protein	HSPA5	0.0593296
1564	40S ribosomal protein S4, X isoform	RPS4X	0.05948
1566	26S proteasome non-ATPase regulatory subunit 12	PSMD12	0.0613001
1567	TATA-binding protein-associated factor 2N	TAF15	0.0613303
1568	Glyceraldehyde-3-phosphate dehydrogenase	GAPDH	0.0613905
1569	Parafibromin	CDC73	0.0616464
1570	Heterogeneous nuclear ribonucleoprotein Q	SYNCRIP	0.0617217
1571	Adenylate kinase 2, mitochondrial;Adenylate kinase 2, mitochondrial;Adenylate kinase 2, mitochondrial, N-terminally processed	AK2	0.06
1572	60S ribosomal protein L24	RPL24	0.0636202
1573	Prohibitin-2	PHB2	0.0662461
1576	Ras-related protein Rab-5C	RAB5C	0.0677875
1578	60S acidic ribosomal protein P0	RPLP0	0.0688312
1588	Malectin	MLEC	0.0713455
1596	Dolichyl-diphosphooligosaccharide--protein glycosyltransferase subunit 1	RPN1	0.0716486
1597	40S ribosomal protein S12	RPS12	0.0729075
1601	Ras-related protein Rab-1A	RAB1A	0.0729227
1602	Transportin-1;Transportin-2	TNPO1;TNPO2	0.0730896
1612	60S ribosomal protein L10a	RPL10A	0.0733174
1615	Tubulin alpha-1B chain;Tubulin alpha-1A chain;Tubulin alpha-1C chain;Tubulin alpha-4A chain	TUBA1B;TUBA1A;TUBA1C;TUBA4A	0.0739247
1616	Ras-related protein Rab-14	RAB14	0.0761738
1619	Developmentally-regulated GTP-binding protein 1	DRG1	0.0784722
1620	LIM domain and actin-binding protein 1	LIMA1	0.0799811
1621	40S ribosomal protein S3	RPS3	0.0807592
1624	Proteasome subunit beta type-6	PSMB6	0.0814306
1626	Ras-related protein Rab-8A	RAB8A	0.0819039
1631	60 kDa heat shock protein, mitochondrial	HSPD1	0.081965
1632	GTP-binding nuclear protein Ran	RAN	0.0827133
1635	OCIA domain-containing protein 1	OCIAD1	0.0827746
1640	Phenylalanine--tRNA ligase beta subunit	FARSB	0.0833552
1641	ATP-dependent RNA helicase DDX42	DDX42	0.0845327
1642	Lamina-associated polypeptide 2, isoform alpha;Thymopoietin;Thymopentin	TMPO	0.0845938
1643	Probable ATP-dependent RNA helicase DDX5	DDX5	0.084961
1644	Polypyrimidine tract-binding protein 1	PTBP1	0.0852671
1649	Elongation factor 1-alpha 1;Putative elongation factor 1-alpha-like 3;Elongation factor 1-alpha	EEF1A1;EEF1A1P5	0.0852823
1650	Far upstream element-binding protein 3	FUBP3	0.0856345
1652	60S ribosomal protein L5	RPL5	0.0858642
1655	MICOS complex subunit MIC19	CHCHD3	0.086247
1657	Eukaryotic initiation factor 4A-I	EIF4A1	0.0892059
1661	Insulin-like growth factor 2 mRNA-binding protein 1	IGF2BP1	0.0893134
1663	Protein SEC13 homolog	SEC13	0.0894361
1664	Ubiquitin-like modifier-activating enzyme 1	UBA1	0.0908336
1666	T-complex protein 1 subunit eta	CCT7	0.0914485
1669	Nucleosome assembly protein 1-like 1	NAP1L1	0.0927555
1670	26S protease regulatory subunit 8	PSMC5	0.0943872
1671	26S proteasome non-ATPase regulatory subunit 3	PSMD3	0.0963602
1678	Cofilin-1	CFL1	0.0968845
1679	Glutamate-rich WD repeat-containing protein 1	GRWD1	0.0998191
1683	NADH dehydrogenase [ubiquinone] iron-sulfur protein 2, mitochondrial	NDUFS2	0.101304
1684	ER membrane protein complex subunit 1	EMC1	0.101598
1685	Interleukin enhancer-binding factor 2	ILF2	0.102945
1687	Na(+)/H(+) exchange regulatory cofactor NHE-RF2	SLC9A3R2	0.103054
1688	DNA replication licensing factor MCM6	MCM6	0.103999
1690	Stress-70 protein, mitochondrial	HSPA9	0.104139
1691	Poly(rC)-binding protein 2	PCBP2	0.104341
1692	ATP-dependent zinc metalloprotease YME1L1	YME1L1	0.10712
1696	Golgi to ER traffic protein 4 homolog	GET4	0.111929
1699	Methylcrotonoyl-CoA carboxylase beta chain, mitochondrial	MCCC2	0.112568
1708	FAS-associated factor 2	FAF2	0.11313
1709	Replication factor C subunit 4	RFC4	0.113629
1710	Nucleolin	NCL	0.114191
1711	Casein kinase II subunit alpha	CSNK2A2	0.115082
1714	Eukaryotic initiation factor 4A-III;Eukaryotic initiation factor 4A-III, N-terminally processed	EIF4A3	0.116582
1718	60S ribosomal protein L7a	RPL7A	0.117709
1724	60S ribosomal protein L23a	RPL23A	0.118774
1728	RuvB-like 1	RUVBL1	0.119573
1732	Beta-catenin-like protein 1	CTNNBL1	0.120828
1734	Histone deacetylase 1	HDAC1	0.12122
1737	Pentatricopeptide repeat domain-containing protein 3, mitochondrial	PTCD3	0.121361
1740	40S ribosomal protein S3a	RPS3A	0.121989
1745	T-complex protein 1 subunit gamma	CCT3	0.122711
1748	Pyruvate dehydrogenase E1 component subunit beta, mitochondrial	PDHB	0.124817
1749	SWI/SNF complex subunit SMARCC1	SMARCC1	0.125195
1751	ATP-binding cassette sub-family F member 2	ABCF2	0.12751
1753	Enhancer of rudimentary homolog	ERH	0.127589
1756	Proliferating cell nuclear antigen	PCNA	0.129055
1757	Eukaryotic translation initiation factor 6	EIF6	0.129245
1759	Transmembrane protein 43	TMEM43	0.130144
1762	Calcium-binding mitochondrial carrier protein SCaMC-1	SLC25A24	0.130271
1763	Eukaryotic translation initiation factor 3 subunit H	EIF3H	0.130871
1767	Serine/threonine-protein phosphatase 2A catalytic subunit alpha isoform	PPP2CA	0.131487
1770	Erlin-1	ERLIN1	0.132499
1771	Probable serine carboxypeptidase CPVL	CPVL	0.132799
1772	Luc7-like protein 3	LUC7L3	0.133163
1776	40S ribosomal protein SA	RPSA	0.133606
1783	U4/U6 small nuclear ribonucleoprotein Prp4	PRPF4	0.135222
1786	WD repeat-containing protein 1	WDR1	0.136442
1790	Nuclear migration protein nudC	NUDC	0.136506
1792	Myelin expression factor 2	MYEF2	0.136664
1793	Voltage-dependent anion-selective channel protein 1	VDAC1	0.13714
1794	PDZ and LIM domain protein 7	PDLIM7	0.138807
1795	Moesin	MSN	0.138902
1798	YTH domain-containing family protein 3	YTHDF3	0.139395
1799	Cleavage and polyadenylation specificity factor subunit 5	NUDT21	0.141112
1800	14-3-3 protein eta	YWHAH	0.141764
1801	Ras-related protein Rab-7a	RAB7A	0.141908
1803	Elongation factor 1-delta	EEF1D	0.142815
1806	Eukaryotic translation initiation factor 4 gamma 1	EIF4G1	0.142943
1809	Heat shock protein HSP 90-alpha	HSP90AA1	0.144058
1810	Coiled-coil domain-containing protein 47	CCDC47	0.144313
1813	Bystin	BYSL	0.145191
1814	Dolichyl-diphosphooligosaccharide--protein glycosyltransferase subunit STT3B	STT3B	0.147697
1817	Lysine--tRNA ligase	KARS	0.15101
1818	Guanine nucleotide-binding protein subunit beta-2-like 1;Guanine nucleotide-binding protein subunit beta-2-like 1, N-terminally processed	GNB2L1	0.151586
1819	RNA-binding protein FUS	FUS	0.154506
1820	Dolichyl-diphosphooligosaccharide--protein glycosyltransferase subunit STT3A	STT3A	0.155406
1821	Glutamine--tRNA ligase	QARS	0.155759
1823	DnaJ homolog subfamily A member 3, mitochondrial	DNAJA3	0.155968
1825	F-actin-capping protein subunit alpha-1	CAPZA1	0.157447
1827	Cleavage and polyadenylation specificity factor subunit 3	CPSF3	0.158204
1828	Peptidyl-prolyl cis-trans isomerase A;Peptidyl-prolyl cis-trans isomerase A, N-terminally processed;Peptidyl-prolyl cis-trans isomerase	PPIA	0.160121
1830	14-3-3 protein theta	YWHAQ	0.162299
1833	Serpin H1	SERPINH1	0.164658
1836	Nuclear pore complex protein Nup88	NUP88	0.164739
1837	Proteasomal ubiquitin receptor ADRM1	ADRM1	0.168901
1843	Splicing factor, proline- and glutamine-rich	SFPQ	0.168901
1846	ATP-dependent RNA helicase DDX3X;ATP-dependent RNA helicase DDX3Y	DDX3X;DDX3Y	0.172571
1847	SAP domain-containing ribonucleoprotein	SARNP	0.173824
1848	Heterogeneous nuclear ribonucleoprotein K	HNRNPK	0.174247
1849	Erlin-2	ERLIN2	0.174442
1851	Alpha-(1,6)-fucosyltransferase	FUT8	0.180185
1852	DnaJ homolog subfamily C member 10	DNAJC10	0.183671
1854	Smoothelin	SMTN	0.184048
1857	Mitotic checkpoint protein BUB3	BUB3	0.184638
1860	Keratin, type I cytoskeletal 18	KRT18	0.187099
1861	Alpha-enolase;Enolase	ENO1	0.187609
1862	Eukaryotic translation initiation factor 2 subunit 3;Putative eukaryotic translation initiation factor 2 subunit 3-like protein	EIF2S3;EIF2S3L	0.188512
1863	Protein FAM98A	FAM98A	0.189105
1864	Serine/threonine-protein phosphatase PP1-alpha catalytic subunit;Serine/threonine-protein phosphatase	PPP1CA	0.189401
1865	Protein-glutamine gamma-glutamyltransferase 2	TGM2	0.19598
1872	Importin subunit alpha-3	KPNA4	0.197203
1885	Glycylpeptide N-tetradecanoyltransferase 1	NMT1	0.202788
1886	Eukaryotic initiation factor 4A-II;Eukaryotic initiation factor 4A-II, N-terminally processed	EIF4A2	0.203818
1889	Dolichyl-diphosphooligosaccharide--protein glycosyltransferase subunit 2	RPN2	0.205231
1891	40S ribosomal protein S20	RPS20	0.210663
1892	Tubulin beta-2B chain	TUBB2B	0.212484
1893	14-3-3 protein zeta/delta	YWHAZ	0.213236
1894	Melanoma-associated antigen 4	MAGEA4	0.213504
1896	Protein argonaute-2	AGO2	0.21501
1899	Eukaryotic translation initiation factor 3 subunit G	EIF3G	0.215831
1901	Regulation of nuclear pre-mRNA domain-containing protein 1B	RPRD1B	0.215881
1902	SWI/SNF-related matrix-associated actin-dependent regulator of chromatin subfamily D member 2	SMARCD2	0.216284
1904	T-complex protein 1 subunit epsilon	CCT5	0.217189
1905	ATP synthase subunit d, mitochondrial	ATP5H	0.226881
1906	Serine-threonine kinase receptor-associated protein	STRAP	0.229315
1907	mRNA cap guanine-N7 methyltransferase	RNMT	0.234448
1911	Alkyldihydroxyacetonephosphate synthase, peroxisomal	AGPS	0.239617
1914	14-3-3 protein beta/alpha;14-3-3 protein beta/alpha, N-terminally processed	YWHAB	0.24064
1915	Nucleophosmin	NPM1	0.244548
1919	Annexin A2;Annexin;Putative annexin A2-like protein	ANXA2;ANXA2P2	0.258391
1920	Ras-related protein Rab-1B;Putative Ras-related protein Rab-1C	RAB1B;RAB1C	0.259513
1922	Actin-like protein 6A	ACTL6A	0.265466
1927	Pyruvate carboxylase, mitochondrial	PC	0.269425
1929	Importin subunit alpha-1	KPNA2	0.271548
1931	Transmembrane emp24 domain-containing protein 10	TMED10	0.275437
1932	Methylcrotonoyl-CoA carboxylase subunit alpha, mitochondrial	MCCC1	0.277936
1934	Programmed cell death protein 6	PDCD6	0.281211
1937	Transketolase	TKT	0.290374
1942	40S ribosomal protein S6	RPS6	0.295022
1943	Heterogeneous nuclear ribonucleoprotein U-like protein 1	HNRNPUL1	0.298229
1944	Protein SSXT	SS18	0.304648
1946	Serine/threonine-protein phosphatase PP1-beta catalytic subunit	PPP1CB	0.309574
1947	Tropomyosin alpha-3 chain	TPM3;DKFZp686J1372	0.315163
1948	Pyruvate kinase PKM;Pyruvate kinase	PKM	0.315738
1951	La-related protein 7	LARP7	0.31651
1952	Far upstream element-binding protein 1	FUBP1	0.321766
1954	Probable ATP-dependent RNA helicase DDX6	DDX6	0.322613
1955	Ras GTPase-activating protein-binding protein 1	G3BP1	0.334316
1956	Heat shock protein beta-1	HSPB1	0.343897
1958	Histone-binding protein RBBP7	RBBP7	0.364886
1961	Poly(U)-binding-splicing factor PUF60	PUF60	0.365314
1962	Mitochondrial import receptor subunit TOM22 homolog	TOMM22	0.378063
1968	Talin-1	TLN1	0.379207
1970	Heterogeneous nuclear ribonucleoprotein D0	HNRNPD	0.385752
1971	Protein NipSnap homolog 1	NIPSNAP1	0.39121
1978	Probable ATP-dependent RNA helicase DDX41	DDX41	0.391872
1980	39S ribosomal protein L39, mitochondrial	MRPL39	0.392762
1981	Aminoacyl tRNA synthase complex-interacting multifunctional protein 1;Endothelial monocyte-activating polypeptide 2	AIMP1	0.397144
1982	SRSF protein kinase 1	SRPK1	0.398703
1984	Sialidase-1	NEU1	0.40528
1993	Vesicle-associated membrane protein-associated protein B/C	VAPB	0.405719
1994	Splicing factor 3B subunit 2	SF3B2	0.419855
1997	Zyxin	ZYX	0.421863
1998	Filamin-A	FLNA	0.446777
2011	Cytochrome c oxidase subunit 6B1	COX6B1	0.446797
2016	U1 small nuclear ribonucleoprotein 70 kDa	SNRNP70	0.502382
2018	SWI/SNF-related matrix-associated actin-dependent regulator of chromatin subfamily B member 1	SMARCB1	0.524251
2019	Heterogeneous nuclear ribonucleoprotein A1;Heterogeneous nuclear ribonucleoprotein A1, N-terminally processed	HNRNPA1	0.531511
2022	Cleavage stimulation factor subunit 2	CSTF2	0.579835
2023	Pyruvate dehydrogenase E1 component subunit alpha, somatic form, mitochondrial	PDHA1	0.613057
2024	60S ribosomal protein L6	RPL6	0.63758
2033	Chromatin accessibility complex protein 1	CHRAC1	0.645661
2034	Vimentin	VIM	0.669327
2036	Importin subunit alpha-7	KPNA6	0.722729
2040	Cytoplasmic dynein 1 intermediate chain 2	DYNC1I2	0.749839
2041	40S ribosomal protein S15a	RPS15A	0.941642
2042	ATP synthase subunit gamma, mitochondrial	ATP5C1	0.975028
2043	Actin-related protein 2/3 complex subunit 3	ARPC3	1.44831
2044	Phosphorylase b kinase regulatory subunit alpha, skeletal muscle isoform	PHKA1	1.48912
2045	Myosin light polypeptide 6	MYL6	1.57106
2046	NEDD8	NEDD8;NEDD8-MDP1	1.60836
2048	Desmoglein-1	DSG1	1.6564
2052	Myosin-9	MYH9	1.68145
2053	Histone H4	HIST1H4A	1.70797
2057	Dermcidin;Survival-promoting peptide;DCD-1	DCD	1.84109
2059	Profilin-1	PFN1	1.85611
2061	Caspase-14;Caspase-14 subunit p17, mature form;Caspase-14 subunit p10, mature form;Caspase-14 subunit p20, intermediate form;Caspase-14 subunit p8, intermediate form	CASP14	1.8918
2063	Arginase-1	ARG1	1.97324
2064	Histone H3.1;Histone H3.2;Histone H3;Histone H3.3;Histone H3.1t;Histone H3.3C	HIST1H3A;HIST2H3A;H3F3B;H3F3A;HIST3H3;H3F3C	2.24955
2065	Fatty acid-binding protein, epidermal	FABP5	2.32894
2068	Cytochrome c oxidase subunit 4 isoform 1, mitochondrial	COX4I1	2.54566
2069	Desmoplakin	DSP	2.56328
2071	Histone H2A.Z;Histone H2A.V;Histone H2A	H2AFZ;H2AFV	2.92237
2074	Histone H3	HIST2H3PS2	3.20596
2076	Serpin B3;Serpin B4	SERPINB3;SERPINB4	3.24729
2079	Histone H1.5	HIST1H1B	3.49709
2080	Ras-related C3 botulinum toxin substrate 1	RAC1	3.87206
2086	Histone H1.4	HIST1H1E	3.97865
2087	Keratin, type II cytoskeletal 2 epidermal	KRT2	4.08009
2088	Protein S100-A9	S100A9	4.59834
2089	Keratin, type II cytoskeletal 1	KRT1	4.6222
2090	Transcription elongation factor B polypeptide 3	TCEB3	NaN
2091	Nitric oxide synthase-interacting protein	NOSIP	NaN
2092	Synemin	SYNM	NaN
2093	Nuclear envelope pore membrane protein POM 121C	POM121C	NaN
2098	Lymphoid-specific helicase	HELLS	NaN
2099	DDB1- and CUL4-associated factor 13	DCAF13	NaN
2101	Pyrroline-5-carboxylate reductase 2;Pyrroline-5-carboxylate reductase	PYCR2	NaN
2102	CASP8-associated protein 2	CASP8AP2	NaN
2103	MICOS complex subunit MIC10	MINOS1	NaN
2104	Magnesium transporter protein 1	MAGT1	NaN
2105	39S ribosomal protein L45, mitochondrial	MRPL45	NaN
2107	Heterogeneous nuclear ribonucleoprotein D-like	HNRNPDL	NaN
2112	40S ribosomal protein S24	RPS24	NaN
2114	Eukaryotic translation initiation factor 5B	EIF5B	NaN
2115	MICOS complex subunit MIC27	APOOL	NaN
2117	InaD-like protein	INADL	NaN
2120	60S ribosomal protein L17	RPL17;RPL17-C18orf32	NaN
2122	Putative RNA-binding protein 15	RBM15	NaN
2123	THO complex subunit 1	THOC1	NaN
2124	NADH dehydrogenase [ubiquinone] 1 alpha subcomplex subunit 10, mitochondrial	NDUFA10	NaN
2130	Integrator complex subunit 12	INTS12	NaN
2132	Required for meiotic nuclear division protein 1 homolog	RMND1	NaN
2134	NADH dehydrogenase [ubiquinone] 1 beta subcomplex subunit 6	NDUFB6	NaN
2136	Double-stranded RNA-binding protein Staufen homolog 1	STAU1	NaN
2138	Muscleblind-like protein 1	MBNL1	NaN
2139	Myelin expression factor 2	MYEF2	NaN
2140	RNA-binding protein 10	RBM10	NaN
2141	Nesprin-2	SYNE2	NaN
2142	Transcriptional enhancer factor TEF-3;Transcriptional enhancer factor TEF-1;Transcriptional enhancer factor TEF-5;Transcriptional enhancer factor TEF-4	TEAD4;TEAD1;TEAD3;TEAD2	NaN
2143	Bcl-2 homologous antagonist/killer	BAK1	NaN
2144	Metaxin-1	MTX1	NaN
2146	Ribosome-binding protein 1	RRBP1	NaN
2152	DDRGK domain-containing protein 1	DDRGK1	NaN
2153	Zinc finger MYND domain-containing protein 11	ZMYND11	NaN
2154	Helicase SRCAP	SRCAP	NaN
2155	Polyhomeotic-like protein 2	PHC2	NaN
2156	Rho GTPase-activating protein 5	ARHGAP5	NaN
2162	ELM2 and SANT domain-containing protein 1	ELMSAN1	NaN
2163	WD repeat-containing protein 36	WDR36	NaN
2164	Double-stranded RNA-binding protein Staufen homolog 2	STAU2	NaN
2165	Elongation of very long chain fatty acids protein;Elongation of very long chain fatty acids protein 5	ELOVL5	NaN
2166	Cancer/testis antigen 1	CTAG1B;CTAG1A	NaN
2168	Coronin;Coronin-7	CORO7-PAM16;CORO7	NaN
2170	Mediator of RNA polymerase II transcription subunit 24	MED24	NaN
2173		C11orf98	NaN
2178	Protein Jade-2	JADE2	NaN
2180	Chromodomain-helicase-DNA-binding protein 4	CHD4	NaN
2182	Kinesin-like protein;Kinesin-like protein KIF18B	KIF18B	NaN
2184	Regulation of nuclear pre-mRNA domain-containing protein 1A	RPRD1A	NaN
2187	Golgin subfamily A member 2	GOLGA2	NaN
2189	Serine/arginine-rich splicing factor 4	SRSF4	NaN
2191	Ran-binding protein 10	RANBP10	NaN
2193	F-box-like/WD repeat-containing protein TBL1XR1	TBL1XR1	NaN
2195	PHD finger protein 6	PHF6	NaN
2197	G patch domain and ankyrin repeat-containing protein 1	GPANK1	NaN
2198	Histone-lysine N-methyltransferase EHMT2	EHMT2	NaN
2204	Bromodomain-containing protein 2	BRD2	NaN
2206	PHD and RING finger domain-containing protein 1	PHRF1	NaN
2208	PHD finger protein 14	PHF14	NaN
2209	Calcium uptake protein 1, mitochondrial	MICU1	NaN
2210	Histone-lysine N-methyltransferase EHMT1	EHMT1	NaN
2215	Protein lin-28 homolog B	LIN28B	NaN
2216	Inhibitor of growth protein 5	ING5	NaN
2222	ORM1-like protein 1;ORM1-like protein 2	ORMDL1;ORMDL2	NaN
2223	DNA-3-methyladenine glycosylase	MPG	NaN
2227	39S ribosomal protein L28, mitochondrial	MRPL28	NaN
2231	GTP-binding protein 10	GTPBP10	NaN
2237	Zinc finger MYM-type protein 3	ZMYM3	NaN
2240	rRNA/tRNA 2-O-methyltransferase fibrillarin-like protein 1	FBLL1	NaN
2241	Structural maintenance of chromosomes flexible hinge domain-containing protein 1	SMCHD1	NaN
2242	39S ribosomal protein L23, mitochondrial	MRPL23	NaN
2244	TFIIH basal transcription factor complex helicase XPD subunit	ERCC2	NaN
2245	Serine/arginine repetitive matrix protein 1	SRRM1	NaN
2246	Nuclear factor 1;Nuclear factor 1 A-type	NFIA	NaN
2247	Sterol O-acyltransferase 1	SOAT1	NaN
2250	Mortality factor 4-like protein 1	MORF4L1	NaN
2251	NADH dehydrogenase [ubiquinone] flavoprotein 1, mitochondrial	NDUFV1	NaN
2253	von Willebrand factor A domain-containing protein 9	VWA9	NaN
2258	Heterogeneous nuclear ribonucleoproteins C1/C2	HNRNPC	NaN
2261	Derlin-1	DERL1	NaN
2262	Sororin	CDCA5	NaN
2263	Pescadillo homolog	PES1	NaN
2264	Pre-mRNA-splicing factor CWC22 homolog	CWC22	NaN
2266	Acyl-CoA-binding domain-containing protein 5	ACBD5	NaN
2267	Zinc finger protein 346	ZNF346	NaN
2268	Probable ATP-dependent RNA helicase DDX27	DDX27	NaN
2269	Rab GTPase-activating protein 1-like, isoform 10;Rab GTPase-activating protein 1-like	RABGAP1L	NaN
2272	Probable global transcription activator SNF2L1	SMARCA1	NaN
2275	Small ubiquitin-related modifier 1	SUMO1	NaN
2278	Protein Wiz	WIZ	NaN
2283	Translocon-associated protein subunit alpha	SSR1	NaN
2284	NADH dehydrogenase [ubiquinone] 1 beta subcomplex subunit 2, mitochondrial	NDUFB2	NaN
2285	Three-prime repair exonuclease 1	TREX1	NaN
2286	HIG1 domain family member 1A, mitochondrial	HIGD1A	NaN
2287	Rho GTPase-activating protein 25	ARHGAP25	NaN
2289	Transmembrane and ubiquitin-like domain-containing protein 1	TMUB1	NaN
2290	Mitochondrial fission regulator 1-like	MTFR1L	NaN
2296	28S ribosomal protein S34, mitochondrial	MRPS34	NaN
2299	DNA-directed RNA polymerases I, II, and III subunit RPABC3	POLR2H	NaN
2300	Stress-associated endoplasmic reticulum protein 1;Stress-associated endoplasmic reticulum protein 2	SERP1;SERP2	NaN
2311	Ribonuclease P protein subunit p20	POP7	NaN
2313	Anaphase-promoting complex subunit 10	ANAPC10	NaN
2314	Cyclin-dependent kinase 7	CDK7	NaN
2315	28S ribosomal protein S27, mitochondrial	MRPS27	NaN
2316	Protein LYRIC	MTDH	NaN
2317	Menin	MEN1	NaN
2322	Mediator of RNA polymerase II transcription subunit 22	MED22	NaN
2324	NADH dehydrogenase [ubiquinone] flavoprotein 2, mitochondrial	NDUFV2	NaN
2325	Zinc finger CCCH domain-containing protein 18	ZC3H18	NaN
2327	Nucleosome-remodeling factor subunit BPTF	BPTF	NaN
2328	RNA-binding motif, single-stranded-interacting protein 1	RBMS1	NaN
2331	Metastasis-associated protein MTA3	MTA3	NaN
2332	Cell division cycle-associated protein 2	CDCA2	NaN
2334	Transducin beta-like protein 2	TBL2	NaN
2336	NADH dehydrogenase [ubiquinone] 1 beta subcomplex subunit 9	NDUFB9	NaN
2337	Bromodomain and PHD finger-containing protein 3	BRPF3	NaN
2338	Mitochondrial import inner membrane translocase subunit Tim8 B	TIMM8B	NaN
2344	Breast cancer metastasis-suppressor 1	BRMS1	NaN
2347	Mitochondrial glutamate carrier 1	SLC25A22	NaN
2350	Nucleolar transcription factor 1	UBTF	NaN
2352	39S ribosomal protein L17, mitochondrial	MRPL17	NaN
2353	Peptidyl-prolyl cis-trans isomerase;Peptidyl-prolyl cis-trans isomerase E	PPIE	NaN
2356	Phosphatidylserine synthase 2	PTDSS2	NaN
2357	Delta(14)-sterol reductase	TM7SF2	NaN
2360	ATP synthase subunit g, mitochondrial	ATP5L	NaN
2361	Zinc finger CCCH domain-containing protein 11A	ZC3H11A	NaN
2362	Transformation/transcription domain-associated protein	TRRAP	NaN
2364	General transcription factor IIH subunit 3	GTF2H3	NaN
2370	NADH dehydrogenase [ubiquinone] iron-sulfur protein 7, mitochondrial	NDUFS7	NaN
2375	V-type proton ATPase subunit d 1	ATP6V0D1	NaN
2377		KDM5A	NaN
2379	Nucleolar protein 8	NOL8	NaN
2380	Cip1-interacting zinc finger protein	CIZ1	NaN
2381	ATP-dependent RNA helicase DDX55	DDX55	NaN
2383	ATP-dependent RNA helicase DHX8	DHX8	NaN
2388	Cleavage and polyadenylation specificity factor subunit 7	CPSF7	NaN
2390	DNA repair protein XRCC1	XRCC1	NaN
2391	Set1/Ash2 histone methyltransferase complex subunit ASH2	ASH2L	NaN
2392	Bromodomain adjacent to zinc finger domain protein 2A	BAZ2A	NaN
2393	Peptidyl-prolyl cis-trans isomerase;Peptidyl-prolyl cis-trans isomerase FKBP11	FKBP11	NaN
2395	Protein SCAF11	SCAF11	NaN
2396		ATP5B	NaN
2397	Microspherule protein 1	MCRS1	NaN
2398	60S ribosomal protein L32	RPL32	NaN
2399	Protein FAM162A	FAM162A	NaN
2400	Nucleolysin TIA-1 isoform p40	TIA1	NaN
2401	Mitochondrial import receptor subunit TOM5 homolog	TOMM5	NaN
2402	Eukaryotic translation initiation factor 2A;Eukaryotic translation initiation factor 2A, N-terminally processed	EIF2A	NaN
2403	Probable ATP-dependent RNA helicase DDX31	DDX31	NaN
2404	LIM domain only protein 7	LMO7	NaN
2405	rRNA-processing protein FCF1 homolog	FCF1	NaN
2406	ATP synthase subunit f, mitochondrial	ATP5J2-PTCD1;ATP5J2	NaN
2407	Unconventional myosin-Va	MYO5A	NaN
2408	ATP-dependent RNA helicase DDX24	DDX24	NaN
2409	Cyclin-dependent kinase 2	CDK2	NaN
2410	Zinc finger protein 512	ZNF512	NaN
2411	28S ribosomal protein S22, mitochondrial	MRPS22	NaN
2412	CUGBP Elav-like family member 1	CELF1	NaN
2413	Cell division cycle protein 27 homolog	CDC27	NaN
2414	Centrosomal protein of 170 kDa	CEP170	NaN
2415	Mitochondrial fission regulator 1	MTFR1	NaN
2416	ATP-binding cassette sub-family F member 1	ABCF1	NaN
2418	ER membrane protein complex subunit 4	EMC4	NaN
2421	WD repeat-containing protein 61;WD repeat-containing protein 61, N-terminally processed	WDR61	NaN
2422	Probable ATP-dependent RNA helicase DDX17	DDX17	NaN
2423	RNA-binding protein with serine-rich domain 1	RNPS1	NaN
2424	Lysine-rich nucleolar protein 1	KNOP1	NaN
2425	Very-long-chain (3R)-3-hydroxyacyl-CoA dehydratase 3	HACD3	NaN
2427	Non-canonical poly(A) RNA polymerase PAPD5	PAPD5	NaN
2428	Histone deacetylase complex subunit SAP130	SAP130	NaN
2429	Putative ATP-dependent RNA helicase DHX30	DHX30	NaN
2430	Nucleoporin p58/p45	NUPL1	NaN
2432	Transcription factor A, mitochondrial	TFAM	NaN
2435	Kinesin-like protein;Kinesin-like protein KIF23	KIF23	NaN
2437	Nuclear body protein SP140-like protein	SP140L	NaN
2438	Casein kinase I isoform delta	CSNK1D	NaN
2439	Uncharacterized protein C7orf50	C7orf50	NaN
2440	Signal recognition particle receptor subunit beta	SRPRB	NaN
2441	Protein kinase C-binding protein 1	ZMYND8	NaN
2442	Acyl-coenzyme A thioesterase 8	ACOT8	NaN
2443	Mediator of RNA polymerase II transcription subunit 11	MED11	NaN
2444	Integrator complex subunit 2	INTS2	NaN
2446	Zinc finger protein ubi-d4	DPF2	NaN
2447	REST corepressor 1	RCOR1	NaN
2449	Zinc finger protein 292	ZNF292	NaN
2452	Serine/arginine-rich splicing factor 2	SRSF2	NaN
2454	RNA-binding protein 7	RBM7	NaN
2456	Transcription initiation factor TFIID subunit 6	TAF6	NaN
2458	Chromobox protein homolog 1	CBX1	NaN
2460	Myosin phosphatase Rho-interacting protein	MPRIP	NaN
2462	Serine/arginine-rich splicing factor 1	SRSF1	NaN
2463	Calcium homeostasis endoplasmic reticulum protein	CHERP	NaN
2464	Polycomb protein SUZ12	SUZ12	NaN
2466	Transmembrane and coiled-coil domain-containing protein 1	TMCO1	NaN
2468	YTH domain-containing protein 1	YTHDC1	NaN
2469	ORM1-like protein 3	ORMDL3	NaN
2470	BUB3-interacting and GLEBS motif-containing protein ZNF207	ZNF207	NaN
2474	MICOS complex subunit MIC25	CHCHD6	NaN
2478	Cullin-4B	CUL4B	NaN
2479	DAZ-associated protein 1	DAZAP1	NaN
2480	39S ribosomal protein L4, mitochondrial	MRPL4	NaN
2481	Putative oxidoreductase GLYR1	GLYR1	NaN
2482	Transmembrane protein 256	TMEM256	NaN
2483	RNA-binding protein 42	RBM42	NaN
2484	60S ribosomal protein L22	RPL22	NaN
2485	Thioredoxin-like protein 4A	TXNL4A	NaN
2487		SLC35A4	NaN
2498	Nuclear pore glycoprotein p62	NUP62	NaN
2503		HNRNPM	NaN
2504	BRISC and BRCA1-A complex member 1	BABAM1	NaN
2506	60S ribosomal protein L18a	RPL18A	NaN
2507	SURP and G-patch domain-containing protein 2	SUGP2	NaN
2509	Kinesin-like protein KIF2A	KIF2A	NaN
2510	ATP-dependent RNA helicase DDX39A	DDX39A	NaN
2511	Transcription elongation factor SPT5	SUPT5H	NaN
2515	Transcription initiation factor TFIID subunit 4	TAF4	NaN
2517	Cytochrome c oxidase subunit NDUFA4	NDUFA4	NaN
2520	26S proteasome non-ATPase regulatory subunit 14	PSMD14	NaN
2523	U3 small nucleolar ribonucleoprotein protein MPP10	MPHOSPH10	NaN
2524	Nucleolar protein 56	NOP56	NaN
2525	Acyl-CoA desaturase	SCD	NaN
2529	AT-rich interactive domain-containing protein 1A	ARID1A	NaN
2530	Transmembrane protein 194A	TMEM194A	NaN
2531	Cytochrome c oxidase subunit 7A-related protein, mitochondrial	COX7A2L	NaN
2532	Chromodomain-helicase-DNA-binding protein 1	CHD1	NaN
2536	Chromodomain-helicase-DNA-binding protein 2	CHD2	NaN
2539	RANBP2-like and GRIP domain-containing protein 8	RGPD8	NaN
2541	Transcription elongation regulator 1	TCERG1	NaN
2542	[3-methyl-2-oxobutanoate dehydrogenase [lipoamide]] kinase, mitochondrial	BCKDK	NaN
2544	Aurora kinase A	AURKA	NaN
2546	Heterogeneous nuclear ribonucleoprotein D-like	HNRNPDL	NaN
2547	Spectrin beta chain, non-erythrocytic 2	SPTBN2	NaN
2549	U2 snRNP-associated SURP motif-containing protein	U2SURP	NaN
2550	Histone-lysine N-methyltransferase SETD1A	SETD1A	NaN
2552	WD repeat-containing protein 46	WDR46	NaN
2555	NF-kappa-B-repressing factor	NKRF	NaN
2557	Protein CASC3	CASC3	NaN
2558	Protein phosphatase 1D	PPM1D	NaN
2559	Nuclear valosin-containing protein-like	NVL	NaN
2566	DNA-directed RNA polymerase I subunit RPA34	CD3EAP	NaN
2567	Nucleoporin-like protein 2	NUPL2	NaN
2569	Ribosomal RNA-processing protein 8	RRP8	NaN
2572	RNA binding protein fox-1 homolog 2;RNA binding protein fox-1 homolog;RNA binding protein fox-1 homolog 1	RBFOX2;RBFOX1	NaN
2575	U4/U6.U5 tri-snRNP-associated protein 1	SART1	NaN
2581	ER membrane protein complex subunit 8	EMC8	NaN
2582	Peptidyl-prolyl cis-trans isomerase H;Peptidyl-prolyl cis-trans isomerase	PPIH	NaN
2583	Histone-lysine N-methyltransferase SUV39H1	SUV39H1	NaN
2584	Pleiotropic regulator 1	PLRG1	NaN
2585	NADH dehydrogenase [ubiquinone] 1 beta subcomplex subunit 5, mitochondrial	NDUFB5	NaN
2586	NADH dehydrogenase [ubiquinone] 1 alpha subcomplex subunit 2	NDUFA2	NaN
2587	Probable 18S rRNA (guanine-N(7))-methyltransferase	WBSCR22	NaN
2588	HIV Tat-specific factor 1	HTATSF1	NaN
2594	Protein SCO2 homolog, mitochondrial	SCO2	NaN
2597	Double-strand-break repair protein rad21 homolog	RAD21	NaN
2602	Putative pre-mRNA-splicing factor ATP-dependent RNA helicase DHX16	DHX16	NaN
2605	Mediator of RNA polymerase II transcription subunit 14	MED14	NaN
2606	Nucleolar pre-ribosomal-associated protein 1	URB1	NaN
2607	Zinc finger C3H1 domain-containing protein	ZFC3H1	NaN
2614	Intron-binding protein aquarius	AQR	NaN
2617	Germinal-center associated nuclear protein	MCM3AP	NaN
2618	Mannosyl-oligosaccharide 1,2-alpha-mannosidase IB	MAN1A2	NaN
2619	Pre-mRNA-processing factor 17	CDC40	NaN
2620	Cyclin-T1	CCNT1	NaN
2621	Transcription factor MafK	MAFK	NaN
2622	Heterogeneous nuclear ribonucleoprotein C-like 1;Heterogeneous nuclear ribonucleoprotein C-like 4;Heterogeneous nuclear ribonucleoprotein C-like 3	HNRNPCL1;HNRNPCL4;HNRNPCL3	NaN
2623	Polyglutamine-binding protein 1	PQBP1	NaN
2625	H/ACA ribonucleoprotein complex subunit 4	DKC1	NaN
2626	DNA/RNA-binding protein KIN17	KIN	NaN
2627	Bromodomain-containing protein 4	BRD4	NaN
2628	Nibrin	NBN	NaN
2629	Lysine-specific demethylase PHF2	PHF2	NaN
2630	DnaJ homolog subfamily C member 13	DNAJC13	NaN
2631	RNA/RNP complex-1-interacting phosphatase	DUSP11	NaN
2635	Core histone macro-H2A.1	H2AFY	NaN
2637	Nuclear receptor corepressor 1	NCOR1	NaN
2638	Metaxin-2	MTX2	NaN
2643	PC4 and SFRS1-interacting protein	PSIP1	NaN
2647	Serine/arginine-rich splicing factor 10	SRSF10	NaN
2648	Polycomb protein EED	EED	NaN
2649	Barrier-to-autointegration factor;Barrier-to-autointegration factor, N-terminally processed	BANF1	NaN
2650	Splicing factor 3B subunit 1	SF3B1	NaN
2655	Surfeit locus protein 6	SURF6	NaN
2656	Small subunit processome component 20 homolog	UTP20	NaN
2657	Pre-mRNA-splicing factor SPF27	BCAS2	NaN
2660	Ribosomal L1 domain-containing protein 1	RSL1D1	NaN
2662	TOX high mobility group box family member 4	TOX4	NaN
2663	Splicing factor, arginine/serine-rich 15	SCAF4	NaN
2664	NADH dehydrogenase [ubiquinone] 1 beta subcomplex subunit 4	NDUFB4	NaN
2665	NADH dehydrogenase [ubiquinone] 1 beta subcomplex subunit 8, mitochondrial	NDUFB8	NaN
2666	NADH dehydrogenase [ubiquinone] 1 alpha subcomplex subunit 7	NDUFA7	NaN
2667	Kinesin-like protein KIF20A	KIF20A	NaN
2668	Histone acetyltransferase KAT7;Histone acetyltransferase	KAT7	NaN
2670	NADH dehydrogenase [ubiquinone] 1 subunit C2;NADH dehydrogenase [ubiquinone] 1 subunit C2, isoform 2	NDUFC2;NDUFC2-KCTD14;KCTD14	NaN
2671	Pre-mRNA-splicing factor SLU7	SLU7	NaN
2673	Poly(A)-specific ribonuclease PARN	PARN	NaN
2674	Ribosome biogenesis protein NSA2 homolog	NSA2	NaN
2677	DNA-directed RNA polymerase I subunit RPA1;DNA-directed RNA polymerase	POLR1A	NaN
2678	YEATS domain-containing protein 4	YEATS4	NaN
2679	Zinc finger and BTB domain-containing protein 11	ZBTB11	NaN
2680	Cleavage and polyadenylation specificity factor subunit 4	CPSF4	NaN
2681	Bromodomain-containing protein 1	BRD1	NaN
2683	Polypyrimidine tract-binding protein 3	PTBP3	NaN
2684	Pre-mRNA-splicing factor SYF2	SYF2	NaN
2686	Methyl-CpG-binding domain protein 3	MBD3	NaN
2690	NADH dehydrogenase [ubiquinone] 1 beta subcomplex subunit 10	NDUFB10	NaN
2694	Mitochondrial import receptor subunit TOM40 homolog	TOMM40	NaN
2695	Histone-lysine N-methyltransferase NSD2	WHSC1	NaN
2697	Cytochrome c oxidase subunit 2	MT-CO2	NaN
2698	GTPase KRas;GTPase KRas, N-terminally processed	KRAS	NaN
2700	Prelamin-A/C;Lamin-A/C	LMNA	NaN
2701	Fibronectin;Anastellin;Ugl-Y1;Ugl-Y2;Ugl-Y3	FN1	NaN
2703	Transcription factor AP-1	JUN	NaN
2707	Major centromere autoantigen B	CENPB	NaN
2711	Histone H1.0;Histone H1.0, N-terminally processed	H1F0	NaN
2712	U2 small nuclear ribonucleoprotein B	SNRPB2	NaN
2714	Nuclear factor 1 C-type	NFIC	NaN
2716	40S ribosomal protein S17	RPS17	NaN
2718	U2 small nuclear ribonucleoprotein A	SNRPA1	NaN
2721	Cytochrome c oxidase subunit 6C	COX6C	NaN
2722	Splicing factor U2AF 35 kDa subunit	U2AF1	NaN
2723	Cytochrome c oxidase subunit 5B, mitochondrial	COX5B	NaN
2724	DNA topoisomerase 1	TOP1	NaN
2725	DNA topoisomerase 2-alpha	TOP2A	NaN
2727	Neurofilament heavy polypeptide	NEFH	NaN
2730	ADP/ATP translocase 3;ADP/ATP translocase 3, N-terminally processed	SLC25A6	NaN
2733	Zinc finger protein RFP	TRIM27	NaN
2735	Small nuclear ribonucleoprotein-associated proteins B and B;Small nuclear ribonucleoprotein-associated protein N	SNRPB;SNRPN	NaN
2736	Fos-related antigen 1	FOSL1	NaN
2737	Histone H2AX	H2AFX	NaN
2740	Histone H1.3	HIST1H1D	NaN
2742	Histone H1.2	HIST1H1C	NaN
2746	Y-box-binding protein 3	YBX3	NaN
2747	Zinc finger protein 24	ZNF24	NaN
2749	Heat shock 70 kDa protein 6;Putative heat shock 70 kDa protein 7	HSPA6;HSPA7	NaN
2754	High mobility group protein HMG-I/HMG-Y	HMGA1	NaN
2755	Transmembrane protein 11, mitochondrial	TMEM11	NaN
2758	Transcription factor jun-B	JUNB	NaN
2760	Transcription factor jun-D	JUND	NaN
2762	NADH dehydrogenase [ubiquinone] 1 beta subcomplex subunit 7	NDUFB7	NaN
2763	60S ribosomal protein L35a	RPL35A	NaN
2764	Protein SON	SON	NaN
2766	Regulator of chromosome condensation	RCC1	NaN
2767	DNA-directed RNA polymerase II subunit RPB3	POLR2C	NaN
2768	DNA-directed RNA polymerases I, II, and III subunit RPABC1	POLR2E	NaN
2769	TFIIH basal transcription factor complex helicase XPB subunit	ERCC3	NaN
2770	Interferon-induced, double-stranded RNA-activated protein kinase	EIF2AK2	NaN
2773	Eukaryotic translation initiation factor 2 subunit 2	EIF2S2	NaN
2774	Cytochrome c oxidase subunit 5A, mitochondrial	COX5A	NaN
2776	Transcription initiation factor TFIID subunit 1;Transcription initiation factor TFIID subunit 1-like	TAF1;TAF1L	NaN
2778	Succinate dehydrogenase [ubiquinone] iron-sulfur subunit, mitochondrial	SDHB	NaN
2779	MHC class II regulatory factor RFX1	RFX1	NaN
2780	Nuclear autoantigen Sp-100	SP100	NaN
2781	COUP transcription factor 2;COUP transcription factor 1	NR2F2;NR2F1	NaN
2783	DNA-directed RNA polymerase II subunit RPB1;DNA-directed RNA polymerase	POLR2A	NaN
2784	DNA (cytosine-5)-methyltransferase 1	DNMT1	NaN
2785	Splicing factor U2AF 65 kDa subunit	U2AF2	NaN
2788	ATP-binding cassette sub-family D member 3	ABCD3	NaN
2789	Lysine-specific demethylase 5A	KDM5A	NaN
2791	Protein PML	PML	NaN
2792	ATP synthase subunit delta, mitochondrial	ATP5D	NaN
2796	60S ribosomal protein L12	RPL12	NaN
2797	General transcription factor IIH subunit 1	GTF2H1	NaN
2800	Replication factor C subunit 1	RFC1	NaN
2802	Nuclear pore complex protein Nup214	NUP214	NaN
2804	Protein DEK	DEK	NaN
2807	Serine/threonine-protein phosphatase PP1-gamma catalytic subunit;Serine/threonine-protein phosphatase	PPP1CC	NaN
2811	Signal recognition particle 14 kDa protein	SRP14	NaN
2812	Coilin	COIL	NaN
2817	40S ribosomal protein S19	RPS19	NaN
2818	Homeobox protein cut-like 1	CUX1	NaN
2820	Replication factor C subunit 3	RFC3	NaN
2821	Transcription factor ETV6	ETV6	NaN
2822	RNA-binding protein 34	RBM34	NaN
2824	60S ribosomal protein L35	RPL35	NaN
2826	Chromobox protein homolog 5	CBX5	NaN
2827	Antigen KI-67	MKI67	NaN
2828	Antigen KI-67	MKI67	NaN
2830	ATP-dependent DNA helicase Q1	RECQL	NaN
2831	Transcriptional regulator ATRX	ATRX	NaN
2832	60S ribosomal protein L27a	RPL27A	NaN
2834	60S ribosomal protein L21	RPL21	NaN
2835	60S ribosomal protein L28	RPL28	NaN
2836	40S ribosomal protein S10	RPS10;RPS10-NUDT3	NaN
2837	60S ribosomal protein L29	RPL29	NaN
2843	Cytochrome b-c1 complex subunit Rieske, mitochondrial;Cytochrome b-c1 complex subunit 11;Putative cytochrome b-c1 complex subunit Rieske-like protein 1	UQCRFS1;UQCRFS1P1	NaN
2847	Phosphatidylinositol 5-phosphate 4-kinase type-2 alpha	PIP4K2A	NaN
2852	Casein kinase I isoform alpha	CSNK1A1	NaN
2854	Nuclear receptor subfamily 2 group C member 2	NR2C2	NaN
2858	60S ribosomal protein L34	RPL34	NaN
2862	Centromere protein F	CENPF	NaN
2863	Signal recognition particle 9 kDa protein	SRP9	NaN
2865	Transcriptional repressor CTCF	CTCF	NaN
2868	YLP motif-containing protein 1	YLPM1	NaN
2869	RNA-binding protein 25	RBM25	NaN
2870	Nuclear pore complex protein Nup153	NUP153	NaN
2871	E3 SUMO-protein ligase RanBP2	RANBP2	NaN
2875	DNA ligase 3	LIG3	NaN
2879	Probable global transcription activator SNF2L2	SMARCA2	NaN
2880	CDK-activating kinase assembly factor MAT1	MNAT1	NaN
2883	NADH dehydrogenase [ubiquinone] 1 alpha subcomplex subunit 8	NDUFA8	NaN
2884	Heterogeneous nuclear ribonucleoprotein A3	HNRNPA3	NaN
2887	Importin subunit alpha-5;Importin subunit alpha-5, N-terminally processed	KPNA1	NaN
2888	Nuclear cap-binding protein subunit 2	NCBP2	NaN
2891	DNA-directed RNA polymerase II subunit RPB11-a	POLR2J	NaN
2893	RNA-binding protein 5	RBM5	NaN
2898	High mobility group protein HMGI-C	HMGA2	NaN
2900	Nuclear pore complex protein Nup98-Nup96;Nuclear pore complex protein Nup98;Nuclear pore complex protein Nup96	NUP98	NaN
2904	Serine/threonine-protein kinase PLK1	PLK1	NaN
2906	Methionine aminopeptidase 1	METAP1	NaN
2909	Succinyl-CoA ligase [ADP/GDP-forming] subunit alpha, mitochondrial	SUCLG1	NaN
2910	Bloom syndrome protein	BLM	NaN
2911	Microfibrillar-associated protein 1	MFAP1	NaN
2914	Double-stranded RNA-specific adenosine deaminase	ADAR	NaN
2921	NHP2-like protein 1;NHP2-like protein 1, N-terminally processed	NHP2L1	NaN
2922	Ribosomal RNA processing protein 1 homolog A	RRP1	NaN
2924	6.8 kDa mitochondrial proteolipid	MP68	NaN
2926	ATP synthase subunit e, mitochondrial	ATP5I	NaN
2929	Histone H2B type 1-D	HIST1H2BD	NaN
2930	Protein transport protein Sec61 subunit gamma	SEC61G	NaN
2934	Protein transport protein Sec61 subunit beta	SEC61B	NaN
2938	Signal peptidase complex subunit 3	SPCS3	NaN
2941	DNA-directed RNA polymerases I, II, and III subunit RPABC2	POLR2F	NaN
2942	60S ribosomal protein L26	RPL26	NaN
2943	60S ribosomal protein L27	RPL27	NaN
2944	Small ubiquitin-related modifier 2;Small ubiquitin-related modifier 4;Small ubiquitin-related modifier 3	SUMO2;SUMO3;SUMO4	NaN
2945	WD repeat-containing protein 5	WDR5	NaN
2946	Heterogeneous nuclear ribonucleoprotein K	HNRNPK	NaN
2949	40S ribosomal protein S16	RPS16;ZNF90	NaN
2950	40S ribosomal protein S23	RPS23	NaN
2953	40S ribosomal protein S29	RPS29	NaN
2959	40S ribosomal protein S13	RPS13	NaN
2966	Small nuclear ribonucleoprotein F	SNRPF	NaN
2967	Small nuclear ribonucleoprotein G;Putative small nuclear ribonucleoprotein G-like protein 15	SNRPG;SNRPGP15	NaN
2972	U6 snRNA-associated Sm-like protein LSm3	LSM3	NaN
2974	Small nuclear ribonucleoprotein Sm D1	SNRPD1	NaN
2976	Small nuclear ribonucleoprotein Sm D2	SNRPD2	NaN
2977	Small nuclear ribonucleoprotein Sm D3	SNRPD3	NaN
2978	Actin, gamma-enteric smooth muscle;Actin, aortic smooth muscle	ACTG2;ACTA2	NaN
2979	60S ribosomal protein L23	RPL23	NaN
2980	40S ribosomal protein S15	RPS15	NaN
2981	40S ribosomal protein S25	RPS25	NaN
2982	40S ribosomal protein S28	RPS28	NaN
2987	E3 ubiquitin-protein ligase RBX1;E3 ubiquitin-protein ligase RBX1, N-terminally processed	RBX1	NaN
2993	60S ribosomal protein L30	RPL30	NaN
2994	60S ribosomal protein L31	RPL31	NaN
2995	60S ribosomal protein L11	RPL11	NaN
2999	60S ribosomal protein L8	RPL8	NaN
3000	60S ribosomal protein L38	RPL38	NaN
3003	Transcription elongation factor SPT4	SUPT4H1	NaN
3007	Nuclease-sensitive element-binding protein 1	YBX1	NaN
3010	Nucleolar protein 14	NOP14	NaN
3013	RNA-binding protein 6	RBM6	NaN
3014	Ribonuclease P protein subunit p38	RPP38	NaN
3018	Ribonuclease P protein subunit p30	RPP30	NaN
3019	SRSF protein kinase 2;SRSF protein kinase 2 N-terminal;SRSF protein kinase 2 C-terminal	SRPK2	NaN
3020	mRNA export factor	RAE1	NaN
3021	60S ribosomal protein L19;Ribosomal protein L19	RPL19	NaN
3022	RNA-binding protein 3	RBM3	NaN
3023	Heterogeneous nuclear ribonucleoprotein U	HNRNPU	NaN
3024	Forkhead box protein K2	FOXK2	NaN
3025	Runt-related transcription factor 1	RUNX1	NaN
3026	Exosome component 10	EXOSC10	NaN
3029	DNA repair protein complementing XP-C cells	XPC	NaN
3031	A-kinase anchor protein 17A	AKAP17A	NaN
3032	DNA topoisomerase 2-beta;DNA topoisomerase 2	TOP2B	NaN
3034	Histone-lysine N-methyltransferase 2A;MLL cleavage product N320;MLL cleavage product C180	KMT2A	NaN
3037	Centromere protein C	CENPC	NaN
3040	CCAAT/enhancer-binding protein zeta	CEBPZ	NaN
3042	Serine/arginine-rich splicing factor 11	SRSF11	NaN
3043	CTD small phosphatase-like protein 2	CTDSPL2	NaN
3045	E3 ubiquitin-protein ligase RING1	RING1	NaN
3046	DNA repair protein RAD51 homolog 1	RAD51	NaN
3050	Fragile X mental retardation protein 1	FMR1	NaN
3051	Complement component 1 Q subcomponent-binding protein, mitochondrial	C1QBP	NaN
3052	KH domain-containing, RNA-binding, signal transduction-associated protein 1	KHDRBS1	NaN
3053	Apoptosis regulator BAX	BAX	NaN
3055	Golgin subfamily A member 3	GOLGA3	NaN
3058	FACT complex subunit SSRP1	SSRP1	NaN
3061	Histone-binding protein RBBP4	RBBP4	NaN
3067	Nuclear cap-binding protein subunit 1	NCBP1	NaN
3070	Nuclear pore complex protein Nup160	NUP160	NaN
3074	Transducin beta-like protein 3	TBL3	NaN
3078	General transcription factor 3C polypeptide 1	GTF3C1	NaN
3082	Alpha-globin transcription factor CP2	TFCP2	NaN
3085	Cell division cycle protein 20 homolog	CDC20	NaN
3086	Splicing factor, suppressor of white-apricot homolog	SFSWAP	NaN
3087	Chromodomain-helicase-DNA-binding protein 3	CHD3	NaN
3088	Tumor suppressor p53-binding protein 1	TP53BP1	NaN
3089	Transcription initiation factor TFIID subunit 10	TAF10	NaN
3090	Chromatin assembly factor 1 subunit A	CHAF1A	NaN
3092	Chromatin assembly factor 1 subunit B	CHAF1B	NaN
3093	Protein Red	IK	NaN
3097	Heterogeneous nuclear ribonucleoprotein A0	HNRNPA0	NaN
3098	Aminoacyl tRNA synthase complex-interacting multifunctional protein 2	AIMP2	NaN
3102	Probable ATP-dependent RNA helicase DDX10	DDX10	NaN
3109	Serine/arginine-rich splicing factor 9	SRSF9	NaN
3112	Serine/arginine-rich splicing factor 5	SRSF5	NaN
3113	Metastasis-associated protein MTA1	MTA1	NaN
3116	Peptidyl-prolyl cis-trans isomerase-like 2	PPIL2	NaN
3117	39S ribosomal protein L49, mitochondrial	MRPL49	NaN
3119	Origin recognition complex subunit 1	ORC1	NaN
3120	Origin recognition complex subunit 2	ORC2	NaN
3125	NAD(P) transhydrogenase, mitochondrial	NNT	NaN
3128	Peptidyl-prolyl cis-trans isomerase G;Peptidyl-prolyl cis-trans isomerase	PPIG	NaN
3132	Treacle protein	TCOF1	NaN
3133	DNA topoisomerase 3-alpha	TOP3A	NaN
3136	Serine/threonine-protein kinase PRP4 homolog	PRPF4B	NaN
3138	SNW domain-containing protein 1	SNW1	NaN
3139	Transformer-2 protein homolog alpha	TRA2A	NaN
3142	KRR1 small subunit processome component homolog	KRR1	NaN
3146	Periodic tryptophan protein 1 homolog	PWP1	NaN
3147	Cullin-4A	CUL4A	NaN
3148	THO complex subunit 5 homolog	THOC5	NaN
3149	Nucleolar GTP-binding protein 2	GNL2	NaN
3150	Exosome complex component RRP4	EXOSC2	NaN
3154	General transcription factor IIH subunit 2-like protein;General transcription factor IIH subunit 2	GTF2H2C;GTF2H2	NaN
3155	Nuclear transcription factor Y subunit gamma	NFYC	NaN
3159	Cytoskeleton-associated protein 5	CKAP5	NaN
3160	Cold-inducible RNA-binding protein	CIRBP	NaN
3161	Ribosome biogenesis protein BOP1	BOP1	NaN
3165	Unhealthy ribosome biogenesis protein 2 homolog	URB2	NaN
3168	Scaffold attachment factor B2	SAFB2	NaN
3169	Protein FRG1	FRG1	NaN
3170	Inositol 1,4,5-trisphosphate receptor type 3	ITPR3	NaN
3175	E3 ubiquitin-protein ligase TRIP12	TRIP12	NaN
3178	Mediator of DNA damage checkpoint protein 1	MDC1	NaN
3179	Structural maintenance of chromosomes protein 1A;Structural maintenance of chromosomes protein	SMC1A	NaN
3180	Ribosomal RNA processing protein 1 homolog B	RRP1B	NaN
3185	Protein RRP5 homolog	PDCD11	NaN
3186	Ribosome biogenesis protein BMS1 homolog	BMS1	NaN
3189	Kinesin-like protein KIF22;Kinesin-like protein	KIF22	NaN
3191	Zinc finger protein 638	ZNF638	NaN
3195	Nucleolar and coiled-body phosphoprotein 1	NOLC1	NaN
3198	Nuclear mitotic apparatus protein 1	NUMA1	NaN
3199	ER membrane protein complex subunit 2	EMC2	NaN
3200	Pre-mRNA-splicing regulator WTAP	WTAP	NaN
3204	Exosome complex component RRP42	EXOSC7	NaN
3207	Ribosome biogenesis regulatory protein homolog	RRS1	NaN
3209	WD repeat-containing protein 43	WDR43	NaN
3210	Plectin	PLEC	NaN
3211	Periodic tryptophan protein 2 homolog	PWP2	NaN
3214	Mitochondrial import receptor subunit TOM20 homolog	TOMM20	NaN
3216	Pumilio domain-containing protein KIAA0020	KIAA0020	NaN
3218	Scaffold attachment factor B1	SAFB	NaN
3219	Splicing factor 3A subunit 2	SF3A2	NaN
3221	RNA-binding motif, single-stranded-interacting protein 2	RBMS2	NaN
3222	Surfeit locus protein 1	SURF1	NaN
3224	Transcription initiation factor TFIID subunit 5	TAF5	NaN
3225	Telomeric repeat-binding factor 2	TERF2	NaN
3226	TATA box-binding protein-associated factor RNA polymerase I subunit C	TAF1C	NaN
3227	Splicing factor 1	SF1	NaN
3230	Myeloid leukemia factor 2	MLF2	NaN
3232	Vacuolar protein sorting-associated protein 72 homolog	VPS72	NaN
3235	Transcription initiation factor TFIID subunit 12	TAF12	NaN
3238	Transcription initiation factor TFIID subunit 9	TAF9	NaN
3241	NADH dehydrogenase [ubiquinone] 1 alpha subcomplex subunit 5	NDUFA5	NaN
3242	NADH dehydrogenase [ubiquinone] 1 alpha subcomplex subunit 9, mitochondrial	NDUFA9	NaN
3246	Sister chromatid cohesion protein PDS5 homolog A	PDS5A	NaN
3248	WD40 repeat-containing protein SMU1;WD40 repeat-containing protein SMU1, N-terminally processed	SMU1	NaN
3252	Zinc finger protein 800	ZNF800	NaN
3253	DNA-directed RNA polymerase I subunit RPA43	TWISTNB	NaN
3254	Protein FAM98B	FAM98B	NaN
3256	Fibronectin type III domain-containing protein 3B	FNDC3B	NaN
3257	Uncharacterized protein C17orf85	C17orf85	NaN
3261	Nucleoporin GLE1	GLE1	NaN
3263	Acylglycerol kinase, mitochondrial	AGK	NaN
3264	Borealin	CDCA8	NaN
3265	DBIRD complex subunit ZNF326	ZNF326	NaN
3271	Nucleolar MIF4G domain-containing protein 1	NOM1	NaN
3274	Metaxin-3	MTX3	NaN
3276	Putative helicase MOV-10	MOV10	NaN
3277	RRP12-like protein	RRP12	NaN
3278	Torsin-1A-interacting protein 1	TOR1AIP1	NaN
3286	Mediator of RNA polymerase II transcription subunit 23	MED23	NaN
3291	Deoxynucleotidyltransferase terminal-interacting protein 2	DNTTIP2	NaN
3292	Cytochrome c oxidase protein 20 homolog	COX20	NaN
3293	Exosome complex component MTR3	EXOSC6	NaN
3295	Transmembrane protein 201	TMEM201	NaN
3299	Nucleoporin NUP188 homolog	NUP188	NaN
3301	Heterochromatin protein 1-binding protein 3	HP1BP3	NaN
3303	Polynucleotide 5-hydroxyl-kinase NOL9	NOL9	NaN
3307	Zinc finger CCCH domain-containing protein 13	ZC3H13	NaN
3312	Putative methyltransferase C9orf114	C9orf114	NaN
3315	G patch domain-containing protein 4	GPATCH4	NaN
3317	BEN domain-containing protein 3	BEND3	NaN
3319	RNA-binding protein 26	RBM26	NaN
3325	ATPase family AAA domain-containing protein 3B	ATAD3B	NaN
3326	AT-hook DNA-binding motif-containing protein 1	AHDC1	NaN
3332	Probable ATP-dependent RNA helicase DHX35	DHX35	NaN
3334	Telomere-associated protein RIF1	RIF1	NaN
3338	Regulation of nuclear pre-mRNA domain-containing protein 2	RPRD2	NaN
3339	Pre-mRNA-splicing factor 38B	PRPF38B	NaN
3340	Zinc finger protein 318	ZNF318	NaN
3347	Zinc finger MYM-type protein 4	ZMYM4	NaN
3349	AT-rich interactive domain-containing protein 2	ARID2	NaN
3350	Digestive organ expansion factor homolog	DIEXF	NaN
3352	Protein SPT2 homolog	SPTY2D1	NaN
3355	Integrator complex subunit 3	INTS3	NaN
3359	Protein virilizer homolog	KIAA1429	NaN
3361	60S ribosomal protein L7-like 1	RPL7L1	NaN
3362	THO complex subunit 7 homolog	THOC7	NaN
3363	Centromere protein P	CENPP	NaN
3364	Protein SDE2 homolog	SDE2	NaN
3369	Nipped-B-like protein	NIPBL	NaN
3370	Uncharacterized protein C3orf17	C3orf17	NaN
3371	Zinc finger CCHC domain-containing protein 8	ZCCHC8	NaN
3373	RNA pseudouridylate synthase domain-containing protein 3	RPUSD3	NaN
3375	Mis18-binding protein 1	MIS18BP1	NaN
3377	39S ribosomal protein L14, mitochondrial	MRPL14	NaN
3380	Transcription initiation factor TFIID subunit 2	TAF2	NaN
3381	Pre-mRNA-processing-splicing factor 8	PRPF8	NaN
3384	Sideroflexin-4	SFXN4	NaN
3388	Nuclear factor related to kappa-B-binding protein	NFRKB	NaN
3391	RNA demethylase ALKBH5	ALKBH5	NaN
3392	Integrator complex subunit 5	INTS5	NaN
3395	Round spermatid basic protein 1-like protein	RSBN1L	NaN
3397	RNA polymerase-associated protein CTR9 homolog	CTR9	NaN
3402	Zinc finger CCCH domain-containing protein 14	ZC3H14	NaN
3404	Coiled-coil domain-containing protein 137	CCDC137	NaN
3405	La-related protein 1	LARP1	NaN
3406	ATPase family AAA domain-containing protein 2	ATAD2	NaN
3408	WD repeat-containing protein 74	WDR74	NaN
3416	Atherin	SAMD1	NaN
3417	Pre-mRNA 3-end-processing factor FIP1	FIP1L1	NaN
3419	Very-long-chain (3R)-3-hydroxyacyl-CoA dehydratase 2	HACD2	NaN
3420	Nesprin-3	SYNE3	NaN
3425	Ubinuclein-2	UBN2	NaN
3426	PAX-interacting protein 1	PAXIP1	NaN
3429	Inhibitor of nuclear factor kappa-B kinase-interacting protein	IKBIP	NaN
3431	Centromere protein U	CENPU;MLF1IP	NaN
3432	Mediator of RNA polymerase II transcription subunit 25	MED25	NaN
3434	E3 ubiquitin-protein ligase Hakai	CBLL1	NaN
3435	Integrator complex subunit 8	INTS8	NaN
3436	Transcription elongation factor SPT6	SUPT6H	NaN
3440	7SK snRNA methylphosphate capping enzyme	MEPCE	NaN
3445	Heparan sulfate 2-O-sulfotransferase 1	HS2ST1	NaN
3448	Nucleoporin p54	NUP54	NaN
3450	Pogo transposable element with ZNF domain	POGZ	NaN
3451	Mediator of RNA polymerase II transcription subunit 12	TNRC11;MED12	NaN
3452	Nuclear fragile X mental retardation-interacting protein 2	NUFIP2	NaN
3454	Mitochondrial antiviral-signaling protein	MAVS	NaN
3455	Retinoic acid-induced protein 1	RAI1	NaN
3458	E3 ubiquitin-protein ligase RBBP6	RBBP6	NaN
3459	Centriolin	CNTRL	NaN
3460	Transcription initiation factor TFIID subunit 8	TAF8	NaN
3461	Transmembrane emp24 domain-containing protein 4	TMED4	NaN
3464	COX assembly mitochondrial protein homolog	CMC1	NaN
3467	Centromere protein V	CENPV	NaN
3469	Transcriptional regulator Kaiso	ZBTB33	NaN
3470	Nucleolar protein 9	NOP9	NaN
3472	Protein polybromo-1	PBRM1	NaN
3477	Zinc finger protein 598	ZNF598	NaN
3479	Kinectin	KTN1	NaN
3484	PNMA-like protein 1	PNMAL1	NaN
3485	Testis-specific Y-encoded-like protein 5	TSPYL5	NaN
3486	THO complex subunit 6 homolog	THOC6	NaN
3488	Methyltransferase-like protein 16	METTL16	NaN
3489	Active regulator of SIRT1	RPS19BP1	NaN
3491	F-box only protein 11	FBXO11	NaN
3493	Spermatogenesis-associated serine-rich protein 2	SPATS2	NaN
3494	Transcriptional repressor p66-alpha	GATAD2A	NaN
3495	Histone H2A type 2-B	HIST2H2AB	NaN
3496	Bifunctional lysine-specific demethylase and histidyl-hydroxylase MINA	MINA	NaN
3497	RNA-binding protein 45	RBM45	NaN
3501	Coiled-coil domain-containing protein 71	CCDC71	NaN
3504	PAS domain-containing protein 1	PASD1	NaN
3506	WD repeat-containing protein 75	WDR75	NaN
3507	Zinc finger CCCH domain-containing protein 7A	ZC3H7A	NaN
3509	Cell division cycle and apoptosis regulator protein 1	CCAR1	NaN
3511	Probable ATP-dependent RNA helicase DHX40	DHX40	NaN
3513	RNA-binding protein 12B	RBM12B	NaN
3514	Structural maintenance of chromosomes protein 5	SMC5	NaN
3515	Probable ATP-dependent RNA helicase DHX37	DHX37	NaN
3517	pre-rRNA processing protein FTSJ3	FTSJ3	NaN
3520	Cytoskeleton-associated protein 2-like	CKAP2L	NaN
3521	UPF0688 protein C1orf174	C1orf174	NaN
3522	Uncharacterized protein KIAA2013	KIAA2013	NaN
3527	Proline-, glutamic acid- and leucine-rich protein 1	PELP1	NaN
3528	Zinc finger protein 687	ZNF687	NaN
3529	Integrator complex subunit 1	INTS1	NaN
3530	Histone H2B type 3-B	HIST3H2BB	NaN
3533	Armadillo repeat-containing protein 10	ARMC10	NaN
3534	Cohesin subunit SA-2	STAG2	NaN
3542	Formin-binding protein 4	FNBP4	NaN
3555	Probable hydrolase PNKD	PNKD	NaN
3557	Membrane magnesium transporter 1	MMGT1	NaN
3559	Zinc finger CCCH-type with G patch domain-containing protein	ZGPAT	NaN
3560	S1 RNA-binding domain-containing protein 1	SRBD1	NaN
3562	Protein jagunal homolog 1	JAGN1	NaN
3563	Zinc finger and BTB domain-containing protein 2	ZBTB2	NaN
3567	Tumor suppressor ARF	CDKN2A	NaN
3572	RNA polymerase II-associated factor 1 homolog	PAF1	NaN
3573	Cyclic GMP-AMP synthase	MB21D1	NaN
3576	ATP-dependent RNA helicase DDX51	DDX51	NaN
3581	Uncharacterized protein C19orf47	C19orf47	NaN
3583	Protein KRI1 homolog	KRI1	NaN
3585	Coiled-coil domain-containing protein 71L	CCDC71L	NaN
3588	Pre-mRNA-splicing factor 38A	PRPF38A	NaN
3590	Retinol dehydrogenase 13	RDH13	NaN
3594	Plasminogen activator inhibitor 1 RNA-binding protein	SERBP1	NaN
3595	Holliday junction recognition protein	HJURP	NaN
3597	Putative RNA-binding protein 15B	RBM15B	NaN
3598	Calcium uniporter protein, mitochondrial	MCU	NaN
3599	Serum response factor-binding protein 1	SRFBP1	NaN
3600	Neuroguidin	NGDN	NaN
3601	Periphilin-1	PPHLN1	NaN
3606	AT-rich interactive domain-containing protein 1B	ARID1B	NaN
3609	Nucleoporin Nup43	NUP43	NaN
3611	Nucleoporin NUP53	NUP35	NaN
3612	N-acylneuraminate cytidylyltransferase	CMAS	NaN
3613	THO complex subunit 2	THOC2	NaN
3616	Smad nuclear-interacting protein 1	SNIP1	NaN
3620	Ganglioside-induced differentiation-associated protein 1	GDAP1	NaN
3621	ATP-dependent RNA helicase DDX54	DDX54	NaN
3622	Ribosome biogenesis protein BRX1 homolog	BRIX1	NaN
3623	U3 small nucleolar RNA-associated protein 15 homolog	UTP15	NaN
3626	Nuclear pore membrane glycoprotein 210	NUP210	NaN
3630	Nucleolar complex protein 3 homolog	NOC3L	NaN
3634	Peptidyl-prolyl cis-trans isomerase-like 4	PPIL4	NaN
3638	General transcription factor 3C polypeptide 2	GTF3C2	NaN
3639	Nuclear pore complex protein Nup133	NUP133	NaN
3642	Cactin	CACTIN	NaN
3643	E3 ubiquitin-protein ligase TRIM41	TRIM41	NaN
3645	Dimethyladenosine transferase 1, mitochondrial	TFB1M	NaN
3648	Cohesin subunit SA-1	STAG1;DKFZp781D1416	NaN
3649	Uncharacterized protein C4orf3	C4orf3	NaN
3651	PH-interacting protein	PHIP	NaN
3653	Splicing regulatory glutamine/lysine-rich protein 1	SREK1	NaN
3657	Paraspeckle component 1	PSPC1	NaN
3658	Transcriptional repressor p66-beta	GATAD2B	NaN
3659	Protein ELYS	AHCTF1	NaN
3661	Microprocessor complex subunit DGCR8	DGCR8	NaN
3667	Histone H1x	H1FX	NaN
3670	DNA topoisomerase 2-binding protein 1	TOPBP1	NaN
3672	PHD finger protein 3	PHF3	NaN
3673	La-related protein 4B	LARP4B	NaN
3675	Pre-mRNA-splicing factor ATP-dependent RNA helicase PRP16	DHX38	NaN
3676	Peroxidasin homolog	PXDN	NaN
3678	A-kinase anchor protein 1, mitochondrial	AKAP1	NaN
3680	General transcription factor IIH subunit 4	GTF2H4	NaN
3681	Histone deacetylase 2	HDAC2	NaN
3682	Symplekin	SYMPK	NaN
3684	DNA repair protein RAD50	RAD50	NaN
3686	G patch domain and KOW motifs-containing protein	GPKOW	NaN
3688	Rho guanine nucleotide exchange factor 2	ARHGEF2	NaN
3689	Lethal(3)malignant brain tumor-like protein 2	L3MBTL2	NaN
3690	Mitochondrial ubiquitin ligase activator of NFKB 1	MUL1	NaN
3691	Cirhin	CIRH1A	NaN
3693	39S ribosomal protein L24, mitochondrial	MRPL24	NaN
3696	Protein mago nashi homolog 2	MAGOHB	NaN
3697	Leucine-rich repeat-containing protein 59	LRRC59	NaN
3700	Pre-B-cell leukemia transcription factor-interacting protein 1	PBXIP1	NaN
3701	Exosome complex component RRP43	EXOSC8	NaN
3702	Transcriptional adapter 1	TADA1	NaN
3703	Peptidylprolyl isomerase domain and WD repeat-containing protein 1	PPWD1	NaN
3706	Coiled-coil domain-containing protein 127	CCDC127	NaN
3707	Centromere protein T	CENPT	NaN
3708	FAD-dependent oxidoreductase domain-containing protein 1	FOXRED1	NaN
3714	Mitochondrial import inner membrane translocase subunit TIM14	DNAJC19	NaN
3715	U5 small nuclear ribonucleoprotein 40 kDa protein	SNRNP40	NaN
3717	39S ribosomal protein L38, mitochondrial	MRPL38	NaN
3722	RecQ-mediated genome instability protein 2	RMI2	NaN
3725	RNA binding motif protein, X-linked-like-1	RBMXL1	NaN
3727	39S ribosomal protein L53, mitochondrial	MRPL53	NaN
3730	Ribosomal RNA processing protein 36 homolog	RRP36	NaN
3731	WD repeat-containing protein 89	WDR89	NaN
3732	tRNA (adenine(58)-N(1))-methyltransferase catalytic subunit TRMT61A	TRMT61A	NaN
3733	U3 small nucleolar ribonucleoprotein protein IMP4	IMP4	NaN
3735	Mediator of RNA polymerase II transcription subunit 8	MED8	NaN
3736	39S ribosomal protein L48, mitochondrial	MRPL48	NaN
3737	Aurora kinase B	AURKB	NaN
3740	SWI/SNF-related matrix-associated actin-dependent regulator of chromatin subfamily D member 1	SMARCD1	NaN
3743	Target of EGR1 protein 1	TOE1	NaN
3747	Cell division cycle-associated 7-like protein	CDCA7L	NaN
3749	Centromere protein N	CENPN	NaN
3750	Nuclear envelope pore membrane protein POM 121	POM121	NaN
3751	Tonsoku-like protein	TONSL	NaN
3752	Sentrin-specific protease 5	SENP5	NaN
3753	Integrator complex subunit 4	INTS4	NaN
3754	Splicing factor 45	RBM17	NaN
3756	Williams-Beuren syndrome chromosomal region 16 protein	WBSCR16	NaN
3758	THO complex subunit 3	THOC3	NaN
3760	Zinc finger protein 512B	ZNF512B	NaN
3761	Zinc finger RNA-binding protein	ZFR	NaN
3762	Beta-1,3-galactosyltransferase 6	B3GALT6	NaN
3764	E1A-binding protein p400	EP400	NaN
3766	Melanoma-associated antigen G1	NDNL2	NaN
3768	Lysophospholipid acyltransferase 7	MBOAT7	NaN
3770	Probable 28S rRNA (cytosine-C(5))-methyltransferase	NSUN5	NaN
3771	E3 ubiquitin-protein ligase UHRF2	UHRF2	NaN
3772	Protein quaking	QKI	NaN
3773	Kinesin-like protein KIF20B	KIF20B	NaN
3777	Serine/threonine-protein phosphatase 1 regulatory subunit 10	PPP1R10	NaN
3778	UAP56-interacting factor	FYTTD1	NaN
3785	PHD finger protein 12	PHF12	NaN
3787	Twinkle protein, mitochondrial	PEO1	NaN
3788	Ran-binding protein 9	RANBP9	NaN
3791	Structural maintenance of chromosomes protein 6	SMC6	NaN
3792	Spermatid perinuclear RNA-binding protein	STRBP	NaN
3794	Transmembrane protein 209	TMEM209	NaN
3804	Paired amphipathic helix protein Sin3a	SIN3A	NaN
3805	Msx2-interacting protein	SPEN	NaN
3806	Regulator of microtubule dynamics protein 3	RMDN3	NaN
3808	Cell division cycle 5-like protein	CDC5L	NaN
3809	E3 ubiquitin-protein ligase RING2	RNF2	NaN
3810	M-phase phosphoprotein 6	MPHOSPH6	NaN
3811	M-phase phosphoprotein 8	MPHOSPH8	NaN
3813	Kinesin-like protein KIF2C	KIF2C	NaN
3814	Probable rRNA-processing protein EBP2	EBNA1BP2	NaN
3815	Histone H2B type 1-M	HIST1H2BM	NaN
3818	Histone H2B type 1-L	HIST1H2BL	NaN
3820	RNA-binding protein 4B	RBM4B	NaN
3823	ATP-dependent RNA helicase DDX50	DDX50	NaN
3825	Protein CMSS1	CMSS1	NaN
3829	BUD13 homolog	BUD13	NaN
3830	Protein syndesmos	NUDT16L1	NaN
3832	rRNA-processing protein UTP23 homolog	UTP23	NaN
3834	E3 ubiquitin-protein ligase TRIM56	TRIM56	NaN
3835	Nucleolar protein 10	NOL10	NaN
3836	Uncharacterized protein C19orf52	C19orf52	NaN
3839	TERF1-interacting nuclear factor 2	TINF2	NaN
3840	Death-inducer obliterator 1	DIDO1	NaN
3841	RNMT-activating mini protein	FAM103A1	NaN
3843	Nucleoporin NDC1	NDC1	NaN
3844	NADH dehydrogenase [ubiquinone] 1 alpha subcomplex assembly factor 3	NDUFAF3	NaN
3845	Multiple myeloma tumor-associated protein 2	MMTAG2	NaN
3847	Ribonuclease P protein subunit p25	RPP25	NaN
3848	WD repeat-containing protein 18	WDR18	NaN
3851	N-terminal Xaa-Pro-Lys N-methyltransferase 1;N-terminal Xaa-Pro-Lys N-methyltransferase 1, N-terminally processed	NTMT1	NaN
3857	Nucleolar complex protein 4 homolog	NOC4L	NaN
3858	U3 small nucleolar RNA-associated protein 14 homolog A	UTP14A	NaN
3859	Guanine nucleotide-binding protein-like 3	GNL3	NaN
3860	Mitochondrial import inner membrane translocase subunit Tim21	TIMM21	NaN
3862	Kinesin-like protein KIFC1	KIFC1	NaN
3863	Splicing factor 3B subunit 5	SF3B5	NaN
3865	Cell division cycle-associated protein 7	CDCA7	NaN
3867	Protein MAK16 homolog	MAK16	NaN
3868	Polymerase delta-interacting protein 3	POLDIP3	NaN
3869	Polycomb group RING finger protein 6	PCGF6	NaN
3872	MKI67 FHA domain-interacting nucleolar phosphoprotein	NIFK	NaN
3873	28S ribosomal protein S26, mitochondrial	MRPS26	NaN
3875	Histone-lysine N-methyltransferase NSD3	WHSC1L1	NaN
3877	Nucleolar GTP-binding protein 1	GTPBP4	NaN
3878	pre-mRNA 3 end processing protein WDR33	WDR33	NaN
3881	Ribosome biogenesis protein WDR12	WDR12	NaN
3882	Actin-related protein 6	ACTR6	NaN
3884	RNA exonuclease 4	REXO4	NaN
3889	DNA-directed RNA polymerase I subunit RPA49	POLR1E	NaN
3891	SRA stem-loop-interacting RNA-binding protein, mitochondrial	SLIRP	NaN
3893	Nuclear RNA export factor 2	NXF2;NXF2B	NaN
3894	Mitochondrial fission factor	MFF	NaN
3895	Caseinolytic peptidase B protein homolog	CLPB	NaN
3896	Large subunit GTPase 1 homolog	LSG1	NaN
3898	N-acetyltransferase 10	NAT10	NaN
3900	Rac GTPase-activating protein 1	RACGAP1	NaN
3903	Cleavage stimulation factor subunit 2 tau variant	CSTF2T	NaN
3910	Probable ATP-dependent RNA helicase DDX47	DDX47	NaN
3912	39S ribosomal protein L18, mitochondrial	MRPL18	NaN
3917	Testis-specific Y-encoded-like protein 1	TSPYL1	NaN
3921	Deoxynucleotidyltransferase terminal-interacting protein 1	DNTTIP1	NaN
3923	Anaphase-promoting complex subunit 1	ANAPC1	NaN
3925	Activity-dependent neuroprotector homeobox protein	ADNP	NaN
3927	39S ribosomal protein L46, mitochondrial	MRPL46	NaN
3932	Pinin	PNN	NaN
3935	Transmembrane protein 245	TMEM245	NaN
3939	Growth hormone-inducible transmembrane protein	GHITM	NaN
3941	Sentrin-specific protease 3	SENP3;SENP3-EIF4A1	NaN
3943	ESF1 homolog	ESF1	NaN
3948	Zinc finger protein 644	ZNF644	NaN
3950	HEAT repeat-containing protein 1;HEAT repeat-containing protein 1, N-terminally processed	HEATR1	NaN
3952	Histone-lysine N-methyltransferase SUV39H2	SUV39H2	NaN
3953	Dimethyladenosine transferase 2, mitochondrial	TFB2M	NaN
3954	Coiled-coil domain-containing protein 86	CCDC86	NaN
3955	Putative ATP-dependent RNA helicase DHX33	DHX33	NaN
3957	Nucleolar protein 6	NOL6	NaN
3961	Bifunctional lysine-specific demethylase and histidyl-hydroxylase NO66	NO66	NaN
3962	WD repeat-containing protein 55	WDR55	NaN
3963	Ribosome production factor 2 homolog	RPF2	NaN
3965	Splicing factor, arginine/serine-rich 19	SCAF1	NaN
3966	Nucleolar protein 11	NOL11	NaN
3967	Protein ECT2	ECT2	NaN
3969	Mediator of RNA polymerase II transcription subunit 20	MED20	NaN
3971	WD repeat-containing protein 76	WDR76	NaN
3972	Actin-related protein 8	ACTR8	NaN
3975	Actin-related protein 5	ACTR5	NaN
3976	Interferon-stimulated 20 kDa exonuclease-like 2	ISG20L2	NaN
3978	Ribosome production factor 1	RPF1	NaN
3981	DNA-directed RNA polymerase I subunit RPA2	POLR1B	NaN
3982	Chromatin modification-related protein MEAF6	MEAF6	NaN
3983	Nicotinamide/nicotinic acid mononucleotide adenylyltransferase 1	NMNAT1	NaN
3985	Peptide deformylase, mitochondrial	PDF	NaN
3989	Plasminogen receptor (KT)	PLGRKT	NaN
3991	rRNA methyltransferase 3, mitochondrial	RNMTL1	NaN
3995	Chromobox protein homolog 8	CBX8	NaN
3996	Nuclear receptor coactivator 5	NCOA5	NaN
3997	Magnesium transporter MRS2 homolog, mitochondrial	MRS2	NaN
3998	39S ribosomal protein L47, mitochondrial	MRPL47	NaN
3999	High mobility group protein 20A	HMG20A	NaN
4000	28S ribosomal protein S30, mitochondrial	MRPS30	NaN
4001	H/ACA ribonucleoprotein complex subunit 3	NOP10	NaN
4002	DNA methyltransferase 1-associated protein 1	DMAP1	NaN
4011	Bromodomain-containing protein 7	BRD7	NaN
4013	Mediator of RNA polymerase II transcription subunit 4	MED4	NaN
4014	Suppressor of SWI4 1 homolog	PPAN;PPAN-P2RY11	NaN
4017	Inner centromere protein	INCENP	NaN
4018	Exosome complex component RRP46	EXOSC5	NaN
4026	Exosome complex component RRP40	EXOSC3	NaN
4027	Actin-binding protein anillin	ANLN	NaN
4030	Something about silencing protein 10	UTP3	NaN
4035	Aladin	AAAS	NaN
4036	Bromodomain adjacent to zinc finger domain protein 1A	BAZ1A	NaN
4037	RNA-binding protein PNO1	PNO1	NaN
4038	E3 ubiquitin-protein ligase RAD18	RAD18	NaN
4041	Protein FAM207A	FAM207A	NaN
4044	Sister chromatid cohesion protein PDS5 homolog B	PDS5B	NaN
4047	Midasin	MDN1	NaN
4049	Probable ATP-dependent RNA helicase DDX28	DDX28	NaN
4051	1-acyl-sn-glycerol-3-phosphate acyltransferase epsilon	AGPAT5	NaN
4052	SPATS2-like protein	SPATS2L	NaN
4054	U3 small nucleolar ribonucleoprotein protein IMP3	IMP3	NaN
4057	Integrator complex subunit 9	INTS9	NaN
4059	Mediator of RNA polymerase II transcription subunit 17	MED17	NaN
4065	F-box only protein 28	FBXO28	NaN
4066	Integrator complex subunit 7	INTS7	NaN
4072	Protein asunder homolog	ASUN	NaN
4075	Guanine nucleotide-binding protein-like 3-like protein	GNL3L	NaN
4077	ATP-dependent RNA helicase DDX18	DDX18	NaN
4078	28S ribosomal protein S18a, mitochondrial	MRPS18A	NaN
4081	Notchless protein homolog 1	NLE1	NaN
4084	RNA-binding protein 28	RBM28	NaN
4087	Pre-mRNA-splicing factor RBM22	RBM22	NaN
4089	Arginine and glutamate-rich protein 1	ARGLU1	NaN
4090	SAFB-like transcription modulator	SLTM	NaN
4091	p21-activated protein kinase-interacting protein 1	PAK1IP1	NaN
4098	39S ribosomal protein L16, mitochondrial	MRPL16	NaN
4104	H/ACA ribonucleoprotein complex subunit 2	NHP2	NaN
4106	Cell growth-regulating nucleolar protein	LYAR	NaN
4110	Sphingomyelin phosphodiesterase 4	SMPD4	NaN
4113	Testis-expressed sequence 10 protein	TEX10	NaN
4117	CDKN2A-interacting protein	CDKN2AIP	NaN
4118	Non-structural maintenance of chromosomes element 4 homolog A	NSMCE4A	NaN
4119	H/ACA ribonucleoprotein complex subunit 1	GAR1	NaN
4122	Protein AATF	AATF	NaN
4124	Bcl-2-associated transcription factor 1	BCLAF1	NaN
4127	U3 small nucleolar RNA-associated protein 6 homolog	UTP6	NaN
4129	Glioma tumor suppressor candidate region gene 2 protein	GLTSCR2	NaN
4130	39S ribosomal protein L15, mitochondrial	MRPL15	NaN
4134	Thyroid transcription factor 1-associated protein 26	CCDC59	NaN
4135	NADH dehydrogenase [ubiquinone] 1 alpha subcomplex subunit 13	NDUFA13	NaN
4138	Transmembrane protein 14C	TMEM14C	NaN
4139	Sentrin-specific protease 1	SENP1	NaN
4142	CXXC-type zinc finger protein 1	CXXC1	NaN
4146	Zinc finger and BTB domain-containing protein 4	ZBTB4	NaN
4149	Vacuolar protein sorting-associated protein 18 homolog	VPS18	NaN
4150	Ubiquitin carboxyl-terminal hydrolase 36;Ubiquitin carboxyl-terminal hydrolase	USP36	NaN
4151	Chromodomain-helicase-DNA-binding protein 7	CHD7	NaN
4152	Cleavage and polyadenylation specificity factor subunit 2	CPSF2	NaN
4154	RNA-binding protein 27	RBM27	NaN
4155	Methyl-CpG-binding domain protein 2	MBD2	NaN
4160	Tuftelin-interacting protein 11	TFIP11	NaN
4162	Guanine nucleotide-binding protein G(I)/G(S)/G(O) subunit gamma-12	GNG12	NaN
4165	Zinc finger MYM-type protein 2	ZMYM2	NaN
4170	CAP-Gly domain-containing linker protein 2	CLIP2	NaN
4171	Death domain-associated protein 6	DAXX	NaN
4172	Nucleolar protein 12	NOL12	NaN
4174	SUN domain-containing protein 2	SUN2	NaN
4175	Probable ribosome biogenesis protein RLP24	RSL24D1	NaN
4184	Probable ATP-dependent RNA helicase DDX20	DDX20	NaN
4185	NADH dehydrogenase [ubiquinone] 1 alpha subcomplex subunit 12	NDUFA12	NaN
4186	Tyrosine-protein kinase BAZ1B	BAZ1B	NaN
4188	Methyl-CpG-binding domain protein 1	MBD1	NaN
4191	Protein FAM208A	FAM208A	NaN
4193	mRNA turnover protein 4 homolog	MRTO4	NaN
4194	RNA-binding protein Raly	RALY	NaN
4195	General transcription factor 3C polypeptide 4	GTF3C4	NaN
4198	Integrator complex subunit 6	INTS6	NaN
4200	DNA helicase INO80	INO80	NaN
4202	Coronin-1C;Coronin	CORO1C	NaN
4204	Targeting protein for Xklp2	TPX2	NaN
4206	Activator of basal transcription 1	ABT1	NaN
4209	Transcription factor MafF	MAFF	NaN
4210	Nucleolar protein 7	NOL7	NaN
4214	Ras GTPase-activating protein-binding protein 2	G3BP2	NaN
4216	Probable dimethyladenosine transferase	DIMT1	NaN
4218	Protein timeless homolog	TIMELESS	NaN
4219	RNA-binding protein Nova-2	NOVA2	NaN
4220	WD repeat-containing protein 3	WDR3	NaN
4221	Paraplegin	SPG7	NaN
4222	Structural maintenance of chromosomes protein 3	SMC3	NaN
4223	60S ribosome subunit biogenesis protein NIP7 homolog	NIP7	NaN
4224	UPF0568 protein C14orf166	C14orf166	NaN
4225	Chromodomain Y-like protein	CDYL	NaN
4226	E3 ubiquitin-protein ligase RNF6	RNF6	NaN
4228	Phenylalanine--tRNA ligase alpha subunit	FARSA	NaN
4233	Histone chaperone ASF1A;Histone chaperone ASF1B	ASF1A;ASF1B	NaN
4236	Lysine-specific demethylase 2A	KDM2A	NaN
4237	RNA 3-terminal phosphate cyclase-like protein	RCL1	NaN
4238	Cytochrome c oxidase assembly factor 3 homolog, mitochondrial	COA3	NaN
4239	Probable ATP-dependent RNA helicase DDX52	DDX52	NaN
4240	DNA-directed RNA polymerases I and III subunit RPAC2	POLR1D	NaN
4242	Y-box-binding protein 2	YBX2	NaN
4243	Inner nuclear membrane protein Man1	LEMD3	NaN
4244	Thyroid hormone receptor-associated protein 3	THRAP3	NaN
4247	WW domain-binding protein 11	WBP11	NaN
4249	Mediator of RNA polymerase II transcription subunit 16	MED16	NaN
4250	Probable U3 small nucleolar RNA-associated protein 11	UTP11L	NaN
4252	Ribosomal RNA-processing protein 7 homolog A	RRP7A	NaN
4253	Exosome complex component CSL4	EXOSC1	NaN
4254	Splicing factor 3B subunit 6	SF3B6	NaN
4256	39S ribosomal protein L11, mitochondrial	MRPL11	NaN
4259	RRP15-like protein	RRP15	NaN
4263	Nucleolar protein 16	NOP16	NaN
4264	Peptidyl-prolyl cis-trans isomerase-like 1	PPIL1	NaN
4266	28S ribosomal protein S16, mitochondrial	MRPS16	NaN
4268	60S ribosomal protein L36	RPL36	NaN
4270	Chromatin target of PRMT1 protein	CHTOP	NaN
4271	Probable RNA-binding protein 19	RBM19	NaN
4272	Ribosomal biogenesis protein LAS1L	LAS1L	NaN
4275	Sorting and assembly machinery component 50 homolog	SAMM50	NaN
4280	Mitochondrial import inner membrane translocase subunit Tim22	TIMM22	NaN
4281	YTH domain-containing family protein 2	YTHDF2	NaN
4282	PAX3- and PAX7-binding protein 1	PAXBP1	NaN
4283	FACT complex subunit SPT16	SUPT16H	NaN
4294	U3 small nucleolar RNA-associated protein 18 homolog	UTP18	NaN
4295	Transient receptor potential cation channel subfamily V member 2	TRPV2	NaN
4297	RNA-binding protein 8A	RBM8A	NaN
4300	Spindlin-1	SPIN1	NaN
4303	28S ribosomal protein S18b, mitochondrial	MRPS18B	NaN
4304	Cilia- and flagella-associated protein 20	CFAP20	NaN
4310	Probable ATP-dependent RNA helicase DDX49	DDX49	NaN
4312	MORC family CW-type zinc finger protein 2	MORC2	NaN
4410	Apoptotic chromatin condensation inducer in the nucleus	ACIN1	NaN
4412	Histone deacetylase complex subunit SAP18	SAP18	NaN

## Sheet: Total
id	Protein names	Gene names	Ratio L/M normalized Expt1 C/A (Int Nucl HGF/No int nuclear)	Ratio L/M normalized Expt2 C/A (int Nucl HGF/no int nuclear)	Ratio H/M Normalized Expt1_C B/A (Nuc Ctl/No int nuc)	Ratio H/M Normalized Expt2_C B/A (Nuc_Ctl/ No int nuc)	Ratio L/H Normalized Expt1_C C/B (Nuc HGF/Nuc Ctl)	Ratio L/H Normalized Expt2_C C/B (Nuc HGF/Nuc Ctl)	Ratio L/H Normalized Expt1_D +red/-red (surface)	Peptides	Peptides Expt1_C	Peptides Expt2_C	Peptides Expt1_D	Unique peptides	Unique peptides Expt1_C	Unique peptides Expt2_C	Unique peptides Expt1_D	Sequence coverage [%]	Unique sequence coverage [%]	Mol. weight [kDa]	Q-value	Score	Intensity	Intensity L	Intensity M	Intensity H	Fasta headers
1	Transferrin receptor protein 1;Transferrin receptor protein 1, serum form	TFRC	1.5661	0.407058	1.49605	-0.152725	0.189483	0.559686	-9.75569	42	15	39	9	42	15	39	9	36.5	36.5	141.44	0	323.31	9.61935	2053700000	735220000	1373600000	tr|A0A024R4E5|A0A024R4E5_HUMAN High density lipoprotein binding protein (Vigilin), isoform CRA_a OS=Homo sapiens GN=HDLBP PE=1 SV=1;sp|Q00341|VIGLN_HUMAN Vigilin OS=Homo sapiens GN=HDLBP PE=1 SV=2;sp|Q00341-2|VIGLN_HUMAN Isoform 2 of Vigilin OS=Homo sapien
2	Alpha-actinin-4	ACTN4	-0.140779	0.501259	-0.18218	0.0160683	0.06608	0.475274	-7.874	24	10	21	6	24	10	21	6	63.4	63.4	22.591	0	97.829	9.33049	1011100000	414220000	715060000	tr|A0A024R4M0|A0A024R4M0_HUMAN 40S ribosomal protein S9 OS=Homo sapiens GN=RPS9 PE=1 SV=1;sp|P46781|RS9_HUMAN 40S ribosomal protein S9 OS=Homo sapiens GN=RPS9 PE=1 SV=3;tr|B5MCT8|B5MCT8_HUMAN 40S ribosomal protein S9 OS=Homo sapiens GN=RPS9 PE=1 SV=1;tr|C9
5	Plasminogen activator inhibitor 1	SERPINE1	-0.135272	-0.853357	-0.452076	-1.31948	0.350339	0.272332	-6.85262	10	4	8	0	10	4	8	0	12.8	12.8	87.229	0	171.92	8.72608	221870000	129660000	180690000	tr|A0A024RAC6|A0A024RAC6_HUMAN Transcription elongation factor B (SIII), polypeptide 3 (110kDa, elongin A), isoform CRA_a OS=Homo sapiens GN=TCEB3 PE=1 SV=1;sp|Q14241|ELOA1_HUMAN Transcription elongation factor B polypeptide 3 OS=Homo sapiens GN=TCEB3 PE=1
8	Protein CYR61	CYR61	0.693178	0.438229	-0.585215	-1.4105	1.12693	1.83552	-5.99585	5	1	3	1	5	1	3	1	18.8	18.8	33.431	0	59.054	8.16903	64174000	41873000	41535000	tr|A0A075B6F9|A0A075B6F9_HUMAN Nitric oxide synthase-interacting protein OS=Homo sapiens GN=NOSIP PE=1 SV=1;sp|Q9Y314|NOSIP_HUMAN Nitric oxide synthase-interacting protein OS=Homo sapiens GN=NOSIP PE=1 SV=1;tr|M0R3B2|M0R3B2_HUMAN Nitric oxide synthase-inte
18	Integrin alpha-3;Integrin alpha-3 heavy chain;Integrin alpha-3 light chain	ITGA3	1.99971	NaN	2.03326	NaN	0.0644648	NaN	-5.29708	10	0	5	0	10	0	5	0	9.1	9.1	140.16	0	18.093	8.72585	227650000	120170000	184100000	tr|A0A075B7B1|A0A075B7B1_HUMAN Desmuslin, isoform CRA_a OS=Homo sapiens GN=SYNM PE=1 SV=1;sp|O15061-2|SYNEM_HUMAN Isoform 2 of Synemin OS=Homo sapiens GN=SYNM;sp|O15061|SYNEM_HUMAN Synemin OS=Homo sapiens GN=SYNM PE=1 SV=2;tr|C9JIE4|C9JIE4_HUMAN Synemin OS
19	Basigin	BSG	1.1786	NaN	1.43146	NaN	-0.383386	NaN	-4.92348	18	7	15	0	6	3	5	0	22.1	10.3	125.09	0	301.47	9.20866	671050000	448450000	497270000	tr|A0A075B7F8|A0A075B7F8_HUMAN Nuclear envelope pore membrane protein POM 121C OS=Homo sapiens GN=POM121C PE=1 SV=2;sp|A8CG34|P121C_HUMAN Nuclear envelope pore membrane protein POM 121C OS=Homo sapiens GN=POM121C PE=1 SV=2;tr|A0A087WY75|A0A087WY75_HUMAN Nu
20	Integrin alpha-6;Integrin alpha-6 heavy chain;Integrin alpha-6 light chain;Processed integrin alpha-6	ITGA6	1.91441	NaN	1.8585	NaN	0.00109683	NaN	-4.82762	17	12	14	1	17	12	14	1	26.9	26.9	81.035	0	120.7	9.06028	507080000	281110000	360730000	tr|A0A087WSW7|A0A087WSW7_HUMAN Helicase, lymphoid-specific, isoform CRA_d OS=Homo sapiens GN=HELLS PE=1 SV=1;tr|F6XU50|F6XU50_HUMAN Helicase, lymphoid-specific, isoform CRA_l OS=Homo sapiens GN=HELLS PE=1 SV=1;tr|A0A0B4J1V9|A0A0B4J1V9_HUMAN Helicase, lymph
22	Ephrin type-A receptor 2	EPHA2	1.58065	1.03236	1.40866	0.380729	0.188102	0.890439	-4.81962	23	16	14	0	23	16	14	0	35.2	35.2	67.55	0	139.29	9.44383	1091900000	758480000	928280000	tr|A0A087WT20|A0A087WT20_HUMAN DDB1- and CUL4-associated factor 13 OS=Homo sapiens GN=DCAF13 PE=1 SV=1;sp|Q9NV06|DCA13_HUMAN DDB1- and CUL4-associated factor 13 OS=Homo sapiens GN=DCAF13 PE=1 SV=2;tr|B3KME9|B3KME9_HUMAN DDB1- and CUL4-associated factor 13
30	Integrin beta-1	ITGB1	1.46813	1.56576	1.20427	1.9764	0.280422	0.384132	-4.76474	41	31	27	29	35	26	22	25	52.3	47.7	73.027	0	323.31	10.2809	8046200000	3998000000	7050700000	tr|A0A087WTP3|A0A087WTP3_HUMAN Far upstream element-binding protein 2 OS=Homo sapiens GN=KHSRP PE=1 SV=1;sp|Q92945|FUBP2_HUMAN Far upstream element-binding protein 2 OS=Homo sapiens GN=KHSRP PE=1 SV=4;tr|M0R0I5|M0R0I5_HUMAN Far upstream element-binding pro
33	CD97 antigen;CD97 antigen subunit alpha;CD97 antigen subunit beta	CD97	1.8382	NaN	1.95658	NaN	-0.0840642	NaN	-4.43156	7	1	1	2	6	1	1	2	38.2	32.9	25.868	0	72.155	8.10527	57015000	32332000	38080000	tr|A0A087WTV6|A0A087WTV6_HUMAN Pyrroline-5-carboxylate reductase 2 OS=Homo sapiens GN=PYCR2 PE=1 SV=1;sp|Q96C36|P5CR2_HUMAN Pyrroline-5-carboxylate reductase 2 OS=Homo sapiens GN=PYCR2 PE=1 SV=1;tr|A0A087WZR9|A0A087WZR9_HUMAN Pyrroline-5-carboxylate reduct
34	Peroxiredoxin-1	PRDX1	NaN	1.21106	NaN	0.49293	NaN	0.529635	-4.21715	36	23	27	7	34	22	26	7	43.8	42.6	91.099	0	323.31	9.58491	1627700000	950120000	1267200000	tr|A0A087WVR3|A0A087WVR3_HUMAN E3 ubiquitin-protein ligase UHRF1 OS=Homo sapiens GN=UHRF1 PE=1 SV=1;tr|A0A087WTW0|A0A087WTW0_HUMAN E3 ubiquitin-protein ligase UHRF1 OS=Homo sapiens GN=UHRF1 PE=1 SV=1;sp|Q96T88|UHRF1_HUMAN E3 ubiquitin-protein ligase UHRF1
35	4F2 cell-surface antigen heavy chain	SLC3A2	0.769822	NaN	0.804384	NaN	0.0535087	NaN	-3.73205	3	1	1	0	3	1	1	0	1.6	1.6	221.36	0.002798	4.2511	8.36907	97069000	58986000	77864000	tr|A0A087WTW5|A0A087WTW5_HUMAN CASP8-associated protein 2 OS=Homo sapiens GN=CASP8AP2 PE=1 SV=1;sp|Q9UKL3|C8AP2_HUMAN CASP8-associated protein 2 OS=Homo sapiens GN=CASP8AP2 PE=1 SV=1;tr|A0A096LP21|A0A096LP21_HUMAN CASP8-associated protein 2 (Fragment) OS=H
38	Large neutral amino acids transporter small subunit 1	SLC7A5	1.29011	NaN	1.51334	NaN	-0.189287	NaN	-3.57471	3	1	3	0	3	1	3	0	24.2	24.2	7.036	0.0019853	4.5512	8.54427	179620000	54996000	115550000	tr|A0A087WU07|A0A087WU07_HUMAN MICOS complex subunit MIC10 OS=Homo sapiens GN=MINOS1 PE=1 SV=1;sp|Q5TGZ0|MIC10_HUMAN MICOS complex subunit MIC10 OS=Homo sapiens GN=MINOS1 PE=1 SV=1;sp|Q5TGZ0-2|MIC10_HUMAN Isoform 2 of MICOS complex subunit MIC10 OS=Homo sa
40	CD44 antigen	CD44	0.311972	NaN	0.0954519	NaN	0.0855733	NaN	-3.41832	2	0	2	1	2	0	2	1	5.2	5.2	41.531	0.00032383	7.3395	8.05077	53914000	26595000	31890000	tr|A0A087WU53|A0A087WU53_HUMAN Magnesium transporter protein 1 OS=Homo sapiens GN=MAGT1 PE=1 SV=1;sp|Q9H0U3|MAGT1_HUMAN Magnesium transporter protein 1 OS=Homo sapiens GN=MAGT1 PE=1 SV=1
42	Catenin alpha-1	CTNNA1	0.793757	NaN	0.352984	NaN	0.315666	NaN	-3.18609	6	0	4	0	6	0	4	0	28.5	28.5	29.408	0	20.263	8.11378	65705000	13910000	50330000	tr|A0A0G2JMS5|A0A0G2JMS5_HUMAN 39S ribosomal protein L45, mitochondrial OS=Homo sapiens GN=MRPL45 PE=1 SV=1;tr|A0A087WU62|A0A087WU62_HUMAN 39S ribosomal protein L45, mitochondrial OS=Homo sapiens GN=MRPL45 PE=1 SV=1;tr|A0A087X2D5|A0A087X2D5_HUMAN 39S ribos
46	Sodium/potassium-transporting ATPase subunit alpha-1	ATP1A1	0.859195	1.49895	0.82855	0.892974	0.0283516	0.549198	-2.97532	18	6	14	4	18	6	14	4	25.4	25.4	65.702	0	277.42	8.97886	418510000	239720000	294270000	tr|A0A087WUB9|A0A087WUB9_HUMAN Beta-catenin-like protein 1 OS=Homo sapiens GN=CTNNBL1 PE=1 SV=1;sp|Q8WYA6|CTBL1_HUMAN Beta-catenin-like protein 1 OS=Homo sapiens GN=CTNNBL1 PE=1 SV=1;sp|Q8WYA6-4|CTBL1_HUMAN Isoform 4 of Beta-catenin-like protein 1 OS=Homo
47	Semaphorin-4C	SEMA4C	NaN	0.0378139	NaN	0.0122111	NaN	0.00205012	-2.76473	5	3	4	3	5	3	4	3	29.9	29.9	17.027	0	31.286	8.99671	475950000	153870000	362630000	tr|E9PL01|E9PL01_HUMAN Signal peptidase complex subunit 2 OS=Homo sapiens GN=SPCS2 PE=1 SV=1;tr|A0A087WUC6|A0A087WUC6_HUMAN Signal peptidase complex subunit 2 OS=Homo sapiens GN=SPCS2 PE=1 SV=1;tr|E9PI68|E9PI68_HUMAN Signal peptidase complex subunit 2 OS=H
52	Nicastrin	NCSTN	0.56143	NaN	0.887369	NaN	-0.320427	NaN	-2.63364	43	28	20	1	10	5	5	0	78.2	28.1	40.04	0	323.31	10.2358	6710700000	5267400000	5232400000	tr|A0A087WUK2|A0A087WUK2_HUMAN Heterogeneous nuclear ribonucleoprotein D-like OS=Homo sapiens GN=HNRNPDL PE=1 SV=1;sp|O14979|HNRDL_HUMAN Heterogeneous nuclear ribonucleoprotein D-like OS=Homo sapiens GN=HNRNPDL PE=1 SV=3
56	Elongation factor 2	EEF2	0.0886689	-0.239276	-0.190256	-0.806418	0.222969	0.47317	-1.9185	11	5	7	3	11	5	7	3	59.5	59.5	15.197	0	38.936	9.05165	540140000	167120000	419090000	tr|E7ETK0|E7ETK0_HUMAN 40S ribosomal protein S24 OS=Homo sapiens GN=RPS24 PE=1 SV=1;tr|A0A087WUS0|A0A087WUS0_HUMAN 40S ribosomal protein S24 OS=Homo sapiens GN=RPS24 PE=1 SV=1;sp|P62847-2|RS24_HUMAN Isoform 2 of 40S ribosomal protein S24 OS=Homo sapiens GN
57	Melanotransferrin	MFI2	0.0682262	NaN	0.417272	NaN	-0.32239	NaN	-1.59197	5	2	2	0	5	2	2	0	8.4	8.4	138.68	0	83.504	8.14448	47473000	11202000	80790000	tr|A0A087WUT6|A0A087WUT6_HUMAN Eukaryotic translation initiation factor 5B OS=Homo sapiens GN=EIF5B PE=1 SV=1;sp|O60841|IF2P_HUMAN Eukaryotic translation initiation factor 5B OS=Homo sapiens GN=EIF5B PE=1 SV=4
59	Plakophilin-4	PKP4	NaN	NaN	NaN	NaN	NaN	NaN	-1.50457	6	0	4	0	6	0	4	0	36.9	36.9	28.761	0	28.302	8.18611	77861000	42368000	33274000	tr|A0A087WUX8|A0A087WUX8_HUMAN MICOS complex subunit OS=Homo sapiens GN=APOOL PE=1 SV=1;tr|A0A087WYF7|A0A087WYF7_HUMAN MICOS complex subunit OS=Homo sapiens GN=APOOL PE=1 SV=1;sp|Q6UXV4|MIC27_HUMAN MICOS complex subunit MIC27 OS=Homo sapiens GN=APOOL PE=1
61	Solute carrier family 2, facilitated glucose transporter member 1	SLC2A1	-2.33791	0.702093	-1.79641	-0.0450592	-0.58477	0.777121	-1.42336	2	2	1	0	2	2	1	0	2.1	2.1	129.98	0.00031586	6.7992	9.5579	1599100000	941500000	1072800000	tr|A0A0X1KG69|A0A0X1KG69_HUMAN InaD-like protein OS=Homo sapiens GN=PATJ PE=1 SV=1;tr|A0A087WUZ6|A0A087WUZ6_HUMAN InaD-like protein OS=Homo sapiens GN=PATJ PE=1 SV=1;sp|Q8NI35-4|INADL_HUMAN Isoform 4 of InaD-like protein OS=Homo sapiens GN=PATJ;sp|Q8NI35-3
68	5-nucleotidase	NT5E	-0.0723115	-0.126973	0.27453	-0.24631	-0.375401	0.443144	-1.34244	58	17	23	47	46	14	18	36	38.2	30.3	192.06	0	323.31	9.86386	3634000000	589410000	3085500000	tr|A0A087WVQ6|A0A087WVQ6_HUMAN Clathrin heavy chain OS=Homo sapiens GN=CLTC PE=1 SV=1;sp|Q00610-2|CLH1_HUMAN Isoform 2 of Clathrin heavy chain 1 OS=Homo sapiens GN=CLTC;sp|Q00610|CLH1_HUMAN Clathrin heavy chain 1 OS=Homo sapiens GN=CLTC PE=1 SV=5
75	A-kinase anchor protein 8-like	AKAP8L	-0.193709	-0.0877344	-0.37647	-0.119918	0.211231	0.0259259	-1.21394	10	5	9	3	10	5	9	3	64.3	64.3	14.894	0	56.669	8.693	233240000	110380000	149540000	tr|J3KRB3|J3KRB3_HUMAN 60S ribosomal protein L17 (Fragment) OS=Homo sapiens GN=RPL17 PE=3 SV=3;tr|A0A087WWH0|A0A087WWH0_HUMAN 60S ribosomal protein L17 (Fragment) OS=Homo sapiens GN=RPL17 PE=3 SV=6;tr|J3QS96|J3QS96_HUMAN 60S ribosomal protein L17 (Fragment
76	Cation-independent mannose-6-phosphate receptor	IGF2R	1.51771	1.53604	1.73162	1.28594	-0.0430645	0.563774	-1.17281	47	30	37	0	44	27	34	0	49.6	46.4	102.13	0	323.31	9.80481	2598400000	1768500000	2013100000	tr|A0A087WWP4|A0A087WWP4_HUMAN Putative RNA-binding protein 15 OS=Homo sapiens GN=RBM15 PE=1 SV=1;sp|Q96T37-4|RBM15_HUMAN Isoform 4 of Putative RNA-binding protein 15 OS=Homo sapiens GN=RBM15;sp|Q96T37-2|RBM15_HUMAN Isoform 2 of Putative RNA-binding protei
77	DnaJ homolog subfamily C member 8	DNAJC8	NaN	0.259616	NaN	0.0361869	NaN	0.109499	-1.13369	22	13	14	2	22	13	14	2	31.8	31.8	75.651	0	185.19	9.38166	884510000	559790000	963700000	tr|A0A087WWS1|A0A087WWS1_HUMAN THO complex subunit 1 OS=Homo sapiens GN=THOC1 PE=1 SV=1;sp|Q96FV9|THOC1_HUMAN THO complex subunit 1 OS=Homo sapiens GN=THOC1 PE=1 SV=1;tr|R4GMN4|R4GMN4_HUMAN THO complex subunit 1 (Fragment) OS=Homo sapiens GN=THOC1 PE=1 SV=
79	Ubiquitin-40S ribosomal protein S27a;Ubiquitin;40S ribosomal protein S27a;Ubiquitin-60S ribosomal protein L40;Ubiquitin;60S ribosomal protein L40;Polyubiquitin-B;Ubiquitin;Polyubiquitin-C;Ubiquitin	RPS27A;UBB;UBC;UBA52	0.00943706	0.0848081	0.0603242	-0.0689221	0.000360775	0.179629	-1.10916	3	2	3	3	3	2	3	3	11.4	11.4	37.504	0	57.998	8.98455	471760000	80261000	413030000	tr|A0A087WX59|A0A087WX59_HUMAN Proteasomal ubiquitin receptor ADRM1 OS=Homo sapiens GN=ADRM1 PE=1 SV=1;sp|Q16186|ADRM1_HUMAN Proteasomal ubiquitin receptor ADRM1 OS=Homo sapiens GN=ADRM1 PE=1 SV=2;tr|A0A087WUX6|A0A087WUX6_HUMAN Proteasomal ubiquitin recept
81	Aminopeptidase N	ANPEP	-0.178619	0.720327	0.0893625	0.279293	-0.240131	0.475716	-1.06509	6	3	1	0	6	3	1	0	24.5	24.5	40.836	0	66.715	8.25703	89684000	51792000	39253000	tr|A0A087WXC5|A0A087WXC5_HUMAN NADH dehydrogenase [ubiquinone] 1 alpha subcomplex subunit 10, mitochondrial OS=Homo sapiens GN=NDUFA10 PE=1 SV=1;sp|O95299|NDUAA_HUMAN NADH dehydrogenase [ubiquinone] 1 alpha subcomplex subunit 10, mitochondrial OS=Homo sapi
84	Caveolin;Caveolin-1	CAV1	NaN	0.333425	NaN	0.032242	NaN	0.217155	-1.01593	3	0	2	0	3	0	2	0	12.2	12.2	46.666	0	18.325	7.74148	23278000	12779000	19085000	tr|A0A087WXN4|A0A087WXN4_HUMAN Integrator complex subunit 12 OS=Homo sapiens GN=INTS12 PE=1 SV=1;sp|Q96CB8|INT12_HUMAN Integrator complex subunit 12 OS=Homo sapiens GN=INTS12 PE=1 SV=1;tr|E9PGI3|E9PGI3_HUMAN Integrator complex subunit 12 (Fragment) OS=Homo
86	Probable 28S rRNA (cytosine(4447)-C(5))-methyltransferase	NOP2	-0.0968015	-0.268913	-0.13868	-0.169453	0.0498303	-0.0911243	-0.996027	3	3	2	2	3	3	2	2	16.1	16.1	24.064	0	7.7994	7.86234	36666000	16992000	19178000	tr|Q5SZ82|Q5SZ82_HUMAN Required for meiotic nuclear division protein 1 homolog (Fragment) OS=Homo sapiens GN=RMND1 PE=1 SV=1;tr|A0A087WXU0|A0A087WXU0_HUMAN Required for meiotic nuclear division protein 1 homolog OS=Homo sapiens GN=RMND1 PE=1 SV=1;sp|Q9NWS8
89	Flotillin-1	FLOT1	-0.0710762	0.787468	-0.0978107	0.426855	-0.138945	0.349934	-0.981707	8	3	1	6	8	3	1	6	19.8	19.8	49.526	0	8.5951	7.96253	27933000	16070000	47731000	tr|A0A087WY71|A0A087WY71_HUMAN AP-2 complex subunit mu OS=Homo sapiens GN=AP2M1 PE=1 SV=1;tr|E9PFW3|E9PFW3_HUMAN AP-2 complex subunit mu OS=Homo sapiens GN=AP2M1 PE=1 SV=1;sp|Q96CW1-2|AP2M1_HUMAN Isoform 2 of AP-2 complex subunit mu OS=Homo sapiens GN=AP2M
93	Flotillin-2	FLOT2	NaN	0.654377	NaN	0.30147	NaN	0.373888	-0.890174	13	3	7	5	13	3	7	5	20.7	20.7	77.843	0	28.855	8.59345	181620000	72303000	138220000	tr|A0A087WZ13|A0A087WZ13_HUMAN Ribonucleoprotein PTB-binding 1 OS=Homo sapiens GN=RAVER1 PE=1 SV=1;tr|E9PAU2|E9PAU2_HUMAN Ribonucleoprotein PTB-binding 1 OS=Homo sapiens GN=RAVER1 PE=1 SV=1;sp|Q8IY67-2|RAVR1_HUMAN Isoform 2 of Ribonucleoprotein PTB-binding
96	A-kinase anchor protein 8	AKAP8	-0.0086304	-0.0342158	-0.0343672	-0.106249	0.00833389	-0.0182068	-0.862908	17	0	3	12	13	0	1	11	46.1	39	39.589	0	135.36	8.93704	473590000	129930000	261530000	tr|A0A087WZK9|A0A087WZK9_HUMAN Eukaryotic translation initiation factor 3 subunit H OS=Homo sapiens GN=EIF3H PE=1 SV=1;sp|O15372|EIF3H_HUMAN Eukaryotic translation initiation factor 3 subunit H OS=Homo sapiens GN=EIF3H PE=1 SV=1;tr|B3KS98|B3KS98_HUMAN Euka
100	Procollagen-lysine,2-oxoglutarate 5-dioxygenase 3	PLOD3	0.0852058	NaN	-0.149761	NaN	0.081568	NaN	-0.860923	3	1	3	0	3	1	3	0	41.2	41.2	11.716	0.0003198	7.0233	8.29699	90703000	47098000	60345000	tr|A0A087WZX2|A0A087WZX2_HUMAN NADH dehydrogenase [ubiquinone] 1 beta subcomplex subunit 6 OS=Homo sapiens GN=NDUFB6 PE=1 SV=1;sp|O95139|NDUB6_HUMAN NADH dehydrogenase [ubiquinone] 1 beta subcomplex subunit 6 OS=Homo sapiens GN=NDUFB6 PE=1 SV=3;sp|O95139-2
106	Nucleolar RNA helicase 2	DDX21	-0.0264459	-0.173767	-0.0740766	-0.187329	0.0102361	-0.00805654	-0.811142	8	3	4	5	5	2	3	3	14.8	8.9	63.674	0	79.215	8.90881	390870000	75364000	344380000	tr|A0A087X0Q1|A0A087X0Q1_HUMAN YTH domain-containing family protein 3 OS=Homo sapiens GN=YTHDF3 PE=1 SV=1;sp|Q7Z739|YTHD3_HUMAN YTH domain-containing family protein 3 OS=Homo sapiens GN=YTHDF3 PE=1 SV=1;tr|A0A024R7W5|A0A024R7W5_HUMAN YTH domain family, mem
111	Probable ATP-dependent RNA helicase DDX56	DDX56	-0.114633	-0.165815	-0.168674	-0.149297	0.0726042	0.0324773	-0.809826	11	2	7	10	11	2	7	10	11.4	11.4	139.54	0	57.713	8.76648	298770000	72172000	213140000	tr|A0A0G2JN29|A0A0G2JN29_HUMAN Nodal modulator 1 OS=Homo sapiens GN=NOMO1 PE=1 SV=1;tr|A0A087X117|A0A087X117_HUMAN Nodal modulator 1 OS=Homo sapiens GN=NOMO1 PE=1 SV=1;sp|Q15155|NOMO1_HUMAN Nodal modulator 1 OS=Homo sapiens GN=NOMO1 PE=1 SV=5;tr|J3KN36|J3K
113	Matrin-3	MATR3	-0.0267293	-0.139601	-0.030413	-0.123104	0.00611562	-0.00834348	-0.807107	20	12	10	2	16	9	8	2	47.9	44.2	54.945	0	209.51	9.37282	1009100000	305040000	1045300000	tr|A0A087X1A5|A0A087X1A5_HUMAN Double-stranded RNA-binding protein Staufen homolog 1 OS=Homo sapiens GN=STAU1 PE=1 SV=1;sp|O95793-2|STAU1_HUMAN Isoform Short of Double-stranded RNA-binding protein Staufen homolog 1 OS=Homo sapiens GN=STAU1;sp|O95793|STAU1_
123	Glypican-1;Secreted glypican-1	GPC1	-0.43957	NaN	0.0604624	NaN	-0.223793	NaN	-0.781486	26	3	8	24	26	3	8	24	60.3	60.3	45.796	0	236.67	9.31351	1020700000	147190000	890440000	tr|A0A087X2I1|A0A087X2I1_HUMAN 26S protease regulatory subunit 10B OS=Homo sapiens GN=PSMC6 PE=1 SV=1;sp|P62333|PRS10_HUMAN 26S protease regulatory subunit 10B OS=Homo sapiens GN=PSMC6 PE=1 SV=1;tr|H0YJC0|H0YJC0_HUMAN 26S protease regulatory subunit 10B (F
129	Polyribonucleotide nucleotidyltransferase 1, mitochondrial	PNPT1	0.330628	1.5871	0.298072	1.00396	-0.0996318	0.360564	-0.777956	38	27	24	4	2	1	2	0	64.1	4.9	61.957	0	323.31	10.1207	5260200000	3680500000	4262700000	tr|A0A0A0MQW0|A0A0A0MQW0_HUMAN Myelin expression factor 2 OS=Homo sapiens GN=MYEF2 PE=1 SV=1;sp|Q9P2K5-2|MYEF2_HUMAN Isoform 2 of Myelin expression factor 2 OS=Homo sapiens GN=MYEF2;tr|H0YN19|H0YN19_HUMAN Myelin expression factor 2 (Fragment) OS=Homo sapie
131	La-related protein 4	LARP4	0.144345	0.188529	0.0172092	-0.11904	0.141733	0.292458	-0.739157	6	2	3	1	4	1	2	1	23.6	19.3	37.898	0	24.042	8.67538	192000000	130290000	151280000	tr|C9JP00|C9JP00_HUMAN Muscleblind-like protein 1 OS=Homo sapiens GN=MBNL1 PE=1 SV=1;tr|A0A0A0MQX8|A0A0A0MQX8_HUMAN Muscleblind-like protein 1 OS=Homo sapiens GN=MBNL1 PE=1 SV=1;sp|Q9NR56|MBNL1_HUMAN Muscleblind-like protein 1 OS=Homo sapiens GN=MBNL1 PE=1
135	Erythrocyte band 7 integral membrane protein	STOM	NaN	-0.244278	NaN	-1.02093	NaN	0.716813	-0.712376	37	27	23	5	1	1	1	1	60	2	64.149	0.0011884	5.3762	9.08586	485260000	344880000	388470000	tr|A0A0A0MR39|A0A0A0MR39_HUMAN Myelin expression factor 2 OS=Homo sapiens GN=MYEF2 PE=1 SV=1;tr|A0A087WUT0|A0A087WUT0_HUMAN Myelin expression factor 2 OS=Homo sapiens GN=MYEF2 PE=1 SV=1;sp|Q9P2K5|MYEF2_HUMAN Myelin expression factor 2 OS=Homo sapiens GN=MY
136	Ribosomal RNA small subunit methyltransferase NEP1	EMG1	-0.0589399	0.0356383	0.0346383	-0.0265871	0.0803929	0.0159868	-0.687509	24	22	15	0	23	21	15	0	29.1	28.1	110.36	0	293.24	9.17105	612030000	400100000	470600000	tr|A0A0A0MR66|A0A0A0MR66_HUMAN RNA binding motif protein 10, isoform CRA_d OS=Homo sapiens GN=RBM10 PE=1 SV=1;sp|P98175-2|RBM10_HUMAN Isoform 2 of RNA-binding protein 10 OS=Homo sapiens GN=RBM10;sp|P98175|RBM10_HUMAN RNA-binding protein 10 OS=Homo sapiens
139	Serine/threonine-protein phosphatase PGAM5, mitochondrial	PGAM5	0.0873194	0.490274	0.103128	0.242694	-0.0329472	0.275542	-0.655443	2	0	2	0	2	0	2	0	0.3	0.3	787.71	0.0014384	4.7652	7.67495	19942000	12358000	15010000	tr|G3V5X4|G3V5X4_HUMAN Nesprin-2 OS=Homo sapiens GN=SYNE2 PE=1 SV=1;tr|A0A0A0MRE3|A0A0A0MRE3_HUMAN Nesprin-2 OS=Homo sapiens GN=SYNE2 PE=1 SV=1;sp|Q8WXH0|SYNE2_HUMAN Nesprin-2 OS=Homo sapiens GN=SYNE2 PE=1 SV=3;sp|Q8WXH0-2|SYNE2_HUMAN Isoform 2 of Nesprin-
141	60S ribosomal protein L15	RPL15	0.212283	0.574476	0.0460021	-0.0147911	0.294668	0.484267	-0.64911	4	0	3	0	4	0	3	0	6.1	6.1	44.039	0	16.04	8.17742	43432000	32226000	74807000	tr|A0A0A0MRF3|A0A0A0MRF3_HUMAN Transcriptional enhancer factor TEF-3 OS=Homo sapiens GN=TEAD4 PE=1 SV=1;tr|H0YE88|H0YE88_HUMAN Transcriptional enhancer factor TEF-1 OS=Homo sapiens GN=TEAD1 PE=1 SV=1;tr|Q53GI4|Q53GI4_HUMAN TEA domain family member 4 isofor
143	Eukaryotic translation initiation factor 3 subunit I	EIF3I	0.432591	1.01832	0.212009	0.5757	0.0886535	0.310361	-0.619084	2	0	2	0	2	0	2	0	6.3	6.3	21.359	0.0014556	5.0031	7.46133	13002000	8649800	7277400	tr|A0A0A0MRG8|A0A0A0MRG8_HUMAN Bcl-2 homologous antagonist/killer OS=Homo sapiens GN=BAK1 PE=1 SV=1;sp|Q16611-2|BAK_HUMAN Isoform 2 of Bcl-2 homologous antagonist/killer OS=Homo sapiens GN=BAK1;sp|Q16611|BAK_HUMAN Bcl-2 homologous antagonist/killer OS=Homo
145	Myb-binding protein 1A	MYBBP1A	-0.0423642	-0.0994972	-0.0599009	-0.0577219	0.017563	-0.0760118	-0.615981	7	0	5	2	7	0	5	2	17	17	51.462	0	64.656	8.3255	98132000	61234000	52220000	tr|A0A0A0MRK6|A0A0A0MRK6_HUMAN Metaxin 1, isoform CRA_b OS=Homo sapiens GN=MTX1 PE=1 SV=1;sp|Q13505-3|MTX1_HUMAN Isoform 3 of Metaxin-1 OS=Homo sapiens GN=MTX1;sp|Q13505|MTX1_HUMAN Metaxin-1 OS=Homo sapiens GN=MTX1 PE=1 SV=2;tr|A0A0C4DFQ1|A0A0C4DFQ1_HUMAN
152	Myoferlin	MYOF	0.430684	0.34885	0.31034	-0.485135	0.110137	0.737687	-0.601602	32	21	18	3	31	20	17	3	37.7	37	152.45	0	316.74	9.07922	467340000	251560000	481170000	tr|A0A0A0MRV0|A0A0A0MRV0_HUMAN Ribosome-binding protein 1 OS=Homo sapiens GN=RRBP1 PE=1 SV=1;sp|Q9P2E9-2|RRBP1_HUMAN Isoform 1 of Ribosome-binding protein 1 OS=Homo sapiens GN=RRBP1;sp|Q9P2E9|RRBP1_HUMAN Ribosome-binding protein 1 OS=Homo sapiens GN=RRBP1
153	ATPase WRNIP1	WRNIP1	-0.1129	0.500259	-0.0776651	0.521553	0.0215555	0.0955274	-0.598651	4	2	3	2	4	2	3	2	17.4	17.4	33.939	0	40.642	8.34074	98399000	35066000	85687000	tr|A0A0A0MRX2|A0A0A0MRX2_HUMAN DDRGK domain-containing protein 1 OS=Homo sapiens GN=DDRGK1 PE=1 SV=1;sp|Q96HY6-2|DDRGK_HUMAN Isoform 2 of DDRGK domain-containing protein 1 OS=Homo sapiens GN=DDRGK1;sp|Q96HY6|DDRGK_HUMAN DDRGK domain-containing protein 1 OS
155	Polymerase I and transcript release factor	PTRF	-0.0709388	0.593441	0.145091	-0.040304	-0.21661	0.65888	-0.596458	7	5	3	0	7	5	3	0	17.2	17.2	56.527	0	16.568	8.30157	78764000	53198000	68288000	tr|A0A0A0MRY2|A0A0A0MRY2_HUMAN Zinc finger MYND domain-containing protein 11 OS=Homo sapiens GN=ZMYND11 PE=1 SV=1;tr|B0QZE2|B0QZE2_HUMAN Zinc finger MYND domain-containing protein 11 OS=Homo sapiens GN=ZMYND11 PE=1 SV=1;tr|B7Z2J6|B7Z2J6_HUMAN Zinc finger M
157	Double-strand break repair protein MRE11A	MRE11A	0.229129	0.21682	0.00834347	0.18916	0.0118353	0.0427837	-0.587077	18	11	14	7	1	1	1	1	54.2	4	35.503	0	184.44	9.11554	594470000	306590000	403760000	tr|A0A0A0MS41|A0A0A0MS41_HUMAN Sideroflexin OS=Homo sapiens GN=SFXN3 PE=1 SV=1;tr|S4R3N9|S4R3N9_HUMAN Sideroflexin-3 OS=Homo sapiens GN=SFXN3 PE=1 SV=1
159	SUN domain-containing protein 1	SUN1	0.0223025	-0.147307	0.0339339	-0.0245605	-0.0352017	-0.138683	-0.586981	9	7	3	0	9	7	3	0	3.4	3.4	315.61	0	26.868	8.2578	69458000	47676000	63915000	tr|A0A0A0MS59|A0A0A0MS59_HUMAN Helicase SRCAP OS=Homo sapiens GN=SRCAP PE=1 SV=1;tr|A0A0C4DFX4|A0A0C4DFX4_HUMAN Uncharacterized protein (Fragment) OS=Homo sapiens PE=4 SV=1;sp|Q6ZRS2-3|SRCAP_HUMAN Isoform 3 of Helicase SRCAP OS=Homo sapiens GN=SRCAP;sp|Q6Z
161	Transformer-2 protein homolog beta	TRA2B	0.00450818	-0.00561566	0.0126402	-0.000519481	-0.00992037	-0.0110662	-0.586404	5	1	3	0	5	1	3	0	5.6	5.6	50.403	0	7.7529	7.90956	32797000	24116000	24288000	tr|B3KPJ4|B3KPJ4_HUMAN Polyhomeotic-like protein 2 OS=Homo sapiens GN=PHC2 PE=1 SV=1;tr|A0A0A0MSI2|A0A0A0MSI2_HUMAN Polyhomeotic-like protein 2 OS=Homo sapiens GN=PHC2 PE=1 SV=1;sp|Q8IXK0-2|PHC2_HUMAN Isoform 2 of Polyhomeotic-like protein 2 OS=Homo sapien
165	X-ray repair cross-complementing protein 5	XRCC5	-0.161436	0.0846702	-0.127195	-0.0188341	-0.0760118	0.0709817	-0.553459	1	0	1	0	1	0	1	0	1	1	171.68	0.0075969	2.9755	8.80306	280030000	143790000	211600000	tr|A0A0A0MSK6|A0A0A0MSK6_HUMAN Rho GTPase-activating protein 5 OS=Homo sapiens GN=ARHGAP5 PE=1 SV=1;sp|Q13017-2|RHG05_HUMAN Isoform 2 of Rho GTPase-activating protein 5 OS=Homo sapiens GN=ARHGAP5;sp|Q13017|RHG05_HUMAN Rho GTPase-activating protein 5 OS=Hom
171	Single-stranded DNA-binding protein, mitochondrial	SSBP1	0.504591	0.824571	0.382169	0.390338	0.12915	0.408091	-0.547252	4	1	4	0	4	1	4	0	7.5	7.5	111.83	0	31.951	8.79245	256910000	178100000	185080000	tr|A0A0A0MSU2|A0A0A0MSU2_HUMAN ELM2 and SANT domain-containing protein 1 (Fragment) OS=Homo sapiens GN=ELMSAN1 PE=1 SV=6;sp|Q6PJG2|EMSA1_HUMAN ELM2 and SANT domain-containing protein 1 OS=Homo sapiens GN=ELMSAN1 PE=1 SV=2;tr|H7C1L3|H7C1L3_HUMAN ELM2 and SA
175	MICOS complex subunit MIC60	IMMT	-0.0720373	0.500442	0.00115371	0.338453	-0.0777899	0.136791	-0.539531	35	30	24	0	35	30	24	0	40.7	40.7	99.365	0	323.31	9.86036	2915800000	1972800000	2361800000	tr|A0A0A0MTB8|A0A0A0MTB8_HUMAN WD repeat-containing protein 36 OS=Homo sapiens GN=WDR36 PE=1 SV=1;sp|Q8NI36|WDR36_HUMAN WD repeat-containing protein 36 OS=Homo sapiens GN=WDR36 PE=1 SV=1
176	rRNA 2-O-methyltransferase fibrillarin	FBL	-0.0207689	-0.16092	0.0142124	-0.018235	-0.0173518	-0.143655	-0.535456	12	6	5	0	7	3	2	0	25.6	19.9	52.009	0	40.349	8.24613	96605000	18530000	61119000	tr|A0A0A0MTD1|A0A0A0MTD1_HUMAN Double-stranded RNA-binding protein Staufen homolog 2 OS=Homo sapiens GN=STAU2 PE=1 SV=1;tr|F8VPI7|F8VPI7_HUMAN Double-stranded RNA-binding protein Staufen homolog 2 OS=Homo sapiens GN=STAU2 PE=1 SV=1;tr|E7EPX0|E7EPX0_HUMAN D
179	E3 ubiquitin-protein ligase TRIP12	TRIP12	-0.0418037	-0.0563061	-0.136775	-0.0141644	0.103069	0.0416844	-0.526069	1	1	1	1	1	1	1	1	5	5	30.742	0	17.651	8.02987	51967000	18505000	36651000	tr|A0A0A0MTI6|A0A0A0MTI6_HUMAN Elongation of very long chain fatty acids protein OS=Homo sapiens GN=ELOVL5 PE=1 SV=1;sp|Q9NYP7-3|ELOV5_HUMAN Isoform 3 of Elongation of very long chain fatty acids protein 5 OS=Homo sapiens GN=ELOVL5;sp|Q9NYP7|ELOV5_HUMAN El
183	Heterogeneous nuclear ribonucleoprotein L-like	HNRNPLL;HNRPLL	0.118367	0.442713	0.0850168	0.081067	-0.0357646	0.405222	-0.524666	5	1	4	2	5	1	4	2	44.3	44.3	20.661	0	76.962	8.47429	137490000	54860000	105700000	tr|A0A0A0MTT5|A0A0A0MTT5_HUMAN Cancer/testis antigen 1 OS=Homo sapiens GN=CTAG1A PE=4 SV=1;sp|P78358-2|CTG1B_HUMAN Isoform 2 of Cancer/testis antigen 1 OS=Homo sapiens GN=CTAG1A;sp|P78358|CTG1B_HUMAN Cancer/testis antigen 1 OS=Homo sapiens GN=CTAG1A PE=1 S
188	Cyclin-dependent kinase 11B;Cyclin-dependent kinase 11A	CDK11A;CDK11B;CDC2L1	-0.0543624	0.235144	0.183074	0.310805	0.0802252	-0.00288247	-0.514703	7	2	3	5	6	2	3	4	9.7	8.6	114.16	0	264.06	8.38046	136760000	27202000	76184000	tr|A0A0A6YYL4|A0A0A6YYL4_HUMAN Coronin OS=Homo sapiens GN=CORO7-PAM16 PE=3 SV=1;sp|P57737-3|CORO7_HUMAN Isoform 3 of Coronin-7 OS=Homo sapiens GN=CORO7;sp|P57737-2|CORO7_HUMAN Isoform 2 of Coronin-7 OS=Homo sapiens GN=CORO7;sp|P57737-4|CORO7_HUMAN Isoform
190	Nucleoprotein TPR	TPR	-0.0515809	0.341226	0.104203	0.269632	-0.177344	0.067319	-0.509544	8	5	7	2	8	5	7	2	11.4	11.4	112.18	0	168.14	8.49392	143940000	68439000	99450000	tr|F5GY88|F5GY88_HUMAN Mediator of RNA polymerase II transcription subunit 24 OS=Homo sapiens GN=MED24 PE=1 SV=2;tr|A0A0B4J1W0|A0A0B4J1W0_HUMAN Mediator of RNA polymerase II transcription subunit 24 OS=Homo sapiens GN=MED24 PE=1 SV=1;sp|O75448-2|MED24_HUMA
192	Splicing factor 3A subunit 3	SF3A3	0.0537183	0.302084	0.195474	0.237319	-0.0894982	0.0416993	-0.508733	5	4	4	0	5	4	4	0	45.5	45.5	14.234	0	22.777	8.44543	111680000	78042000	89174000	tr|A0A0B4J220|A0A0B4J220_HUMAN Chromosome 11 open reading frame 48, isoform CRA_c OS=Homo sapiens GN=C11orf98 PE=1 SV=1
206	Microtubule-actin cross-linking factor 1, isoforms 1/2/3/5	MACF1	0.211565	0.343879	0.0430645	0.255682	0.143325	-0.0163536	-0.48419	5	5	4	0	5	5	4	0	9.5	9.5	87.536	0	41.467	8.4768	125150000	73943000	100680000	tr|A0A0C4DFT8|A0A0C4DFT8_HUMAN Protein Jade-2 OS=Homo sapiens GN=JADE2 PE=1 SV=1;tr|G3XAA4|G3XAA4_HUMAN PHD finger protein 15, isoform CRA_d OS=Homo sapiens GN=JADE2 PE=1 SV=1;sp|Q9NQC1-2|JADE2_HUMAN Isoform 2 of Protein Jade-2 OS=Homo sapiens GN=JADE2;sp|
212	Cyclin-dependent kinase 9	CDK9	0.160976	0.717738	0.212258	0.519341	-0.105678	0.266524	-0.477263	30	20	26	12	30	20	26	12	29.2	29.2	117.46	0	217.68	9.34922	1003200000	483190000	748270000	tr|A0A0C4DG89|A0A0C4DG89_HUMAN Probable ATP-dependent RNA helicase DDX46 OS=Homo sapiens GN=DDX46 PE=1 SV=1;sp|Q7L014|DDX46_HUMAN Probable ATP-dependent RNA helicase DDX46 OS=Homo sapiens GN=DDX46 PE=1 SV=2
219	Cleavage and polyadenylation specificity factor subunit 1	CPSF1	0.0480093	-0.0432046	0.0302654	-0.0332151	-0.0381552	-0.03492	-0.472384	59	50	36	0	49	42	29	0	30.2	25.6	217.1	0	323.31	9.77936	2496500000	1437300000	2083000000	tr|F5GWX5|F5GWX5_HUMAN Chromodomain-helicase-DNA-binding protein 4 OS=Homo sapiens GN=CHD4 PE=1 SV=1;tr|A0A0C4DGG9|A0A0C4DGG9_HUMAN Chromodomain-helicase-DNA-binding protein 4 OS=Homo sapiens GN=CHD4 PE=1 SV=1;sp|Q14839|CHD4_HUMAN Chromodomain-helicase-DNA
222	Junction plakoglobin	JUP	NaN	1.82404	NaN	-0.101335	NaN	2.07169	-0.464459	14	8	11	0	13	7	11	0	23	21.7	91.054	0	89.963	8.85245	327780000	191020000	193150000	tr|A0A0C4DGP2|A0A0C4DGP2_HUMAN Kinesin-like protein OS=Homo sapiens GN=KIF18B PE=1 SV=1;tr|A0A0C4DGP5|A0A0C4DGP5_HUMAN Kinesin-like protein OS=Homo sapiens GN=KIF18B PE=1 SV=1;sp|Q86Y91-2|KI18B_HUMAN Isoform 2 of Kinesin-like protein KIF18B OS=Homo sapiens
224	Probable tRNA pseudouridine synthase 2	TRUB2	0.427401	NaN	0.0897694	NaN	0.177898	NaN	-0.458277	8	1	6	1	5	1	4	1	29.1	23.2	32.916	0	94.1	8.28162	84465000	45800000	60992000	tr|A0A0C4DGQ6|A0A0C4DGQ6_HUMAN Regulation of nuclear pre-mRNA domain-containing protein 1A OS=Homo sapiens GN=RPRD1A PE=1 SV=1;sp|Q96P16|RPR1A_HUMAN Regulation of nuclear pre-mRNA domain-containing protein 1A OS=Homo sapiens GN=RPRD1A PE=1 SV=1;sp|Q96P16-3
225	Cold shock domain-containing protein E1	CSDE1	0.0461463	-0.122871	0.000576887	0.0799754	0.0328758	-0.516419	-0.448795	5	0	3	3	5	0	3	3	18.1	18.1	33.524	0	28.662	8.10711	51837000	29219000	46918000	tr|A0A0C4DGQ8|A0A0C4DGQ8_HUMAN Dehydrogenase/reductase SDR family member 7B OS=Homo sapiens GN=DHRS7B PE=1 SV=1;sp|Q6IAN0|DRS7B_HUMAN Dehydrogenase/reductase SDR family member 7B OS=Homo sapiens GN=DHRS7B PE=1 SV=2;tr|J3KRS1|J3KRS1_HUMAN Dehydrogenase/redu
227	Pre-mRNA-splicing factor ATP-dependent RNA helicase DHX15	DHX15	-0.032524	-0.09815	0.0123541	-0.0263079	-0.0244615	-0.0698397	-0.447738	9	6	2	7	9	6	2	7	20.3	20.3	48.799	0	64.342	9.11361	602130000	263740000	433120000	tr|A0A0C4DGS1|A0A0C4DGS1_HUMAN Dolichyl-diphosphooligosaccharide--protein glycosyltransferase 48 kDa subunit OS=Homo sapiens GN=DDOST PE=1 SV=1;sp|P39656-3|OST48_HUMAN Isoform 3 of Dolichyl-diphosphooligosaccharide--protein glycosyltransferase 48 kDa subun
228	Cleavage stimulation factor subunit 3	CSTF3	-0.0824301	0.0761586	0.0742315	0.0739573	-0.0932898	-0.06226	-0.445621	13	5	8	1	12	4	7	0	18.7	17.7	111.66	0	62.38	8.43086	117140000	71621000	80924000	tr|A0A0C4DGS5|A0A0C4DGS5_HUMAN Golgi autoantigen, golgin subfamily a, 2, isoform CRA_a OS=Homo sapiens GN=GOLGA2 PE=1 SV=1;sp|Q08379|GOGA2_HUMAN Golgin subfamily A member 2 OS=Homo sapiens GN=GOLGA2 PE=1 SV=3;sp|Q08379-2|GOGA2_HUMAN Isoform 2 of Golgin sub
233	Nucleolar protein 58	NOP58	-0.105142	-0.192952	-0.0571815	-0.0982121	-0.0753272	-0.133037	-0.434882	19	9	14	1	12	4	8	0	29.4	21.4	43.647	0	76.211	8.99558	422060000	267040000	300780000	tr|A0A0D9SEM4|A0A0D9SEM4_HUMAN Serine/arginine-rich-splicing factor 4 (Fragment) OS=Homo sapiens GN=SRSF4 PE=1 SV=1;sp|Q08170|SRSF4_HUMAN Serine/arginine-rich splicing factor 4 OS=Homo sapiens GN=SRSF4 PE=1 SV=2
234	NADH-cytochrome b5 reductase 3;NADH-cytochrome b5 reductase 3 membrane-bound form;NADH-cytochrome b5 reductase 3 soluble form	CYB5R3	NaN	0.593093	NaN	0.308594	NaN	0.168188	-0.428464	3	1	2	0	3	1	2	0	6.6	6.6	67.255	0	15.325	7.47397	13786000	4130000	11867000	tr|A0A0D9SEU5|A0A0D9SEU5_HUMAN Ran-binding protein 10 OS=Homo sapiens GN=RANBP10 PE=1 SV=1;tr|R4GMX8|R4GMX8_HUMAN Ran-binding protein 10 OS=Homo sapiens GN=RANBP10 PE=1 SV=1;sp|Q6VN20-3|RBP10_HUMAN Isoform 3 of Ran-binding protein 10 OS=Homo sapiens GN=RAN
235	Delta-1-pyrroline-5-carboxylate synthase;Glutamate 5-kinase;Gamma-glutamyl phosphate reductase	ALDH18A1	-0.219463	0.522592	-0.233108	0.171207	0.0467422	0.311381	-0.422986	63	49	34	37	62	48	33	36	71.9	71.9	70.839	0	323.31	10.437	11071000000	6752900000	9527800000	tr|A0A0D9SFB3|A0A0D9SFB3_HUMAN ATP-dependent RNA helicase DDX3X OS=Homo sapiens GN=DDX3X PE=1 SV=1;tr|A0A0D9SG12|A0A0D9SG12_HUMAN ATP-dependent RNA helicase DDX3X OS=Homo sapiens GN=DDX3X PE=1 SV=1;tr|A0A0D9SF53|A0A0D9SF53_HUMAN ATP-dependent RNA helicase
237	Guanine nucleotide-binding protein G(s) subunit alpha isoforms short;Guanine nucleotide-binding protein G(s) subunit alpha isoforms XLas	GNAS	-0.419431	0.532011	-0.28072	-0.0616013	-0.255803	0.391399	-0.41565	6	0	0	5	6	0	0	5	8.1	8.1	133.97	0.00031888	6.9875	7.68412	12794000	8461900	27063000	tr|A0A0D9SF60|A0A0D9SF60_HUMAN Plakophilin-4 OS=Homo sapiens GN=PKP4 PE=1 SV=1;sp|Q99569-2|PKP4_HUMAN Isoform 2 of Plakophilin-4 OS=Homo sapiens GN=PKP4;sp|Q99569|PKP4_HUMAN Plakophilin-4 OS=Homo sapiens GN=PKP4 PE=1 SV=2
238	Lamin-B1	LMNB1	-0.037312	-0.0913952	-0.0168622	-0.0670167	-0.0538065	-0.0464211	-0.413919	5	2	4	1	5	2	4	1	12.2	12.2	51.556	0	94.598	8.21648	70914000	36036000	57673000	tr|A0A0D9SF63|A0A0D9SF63_HUMAN F-box-like/WD repeat-containing protein TBL1XR1 OS=Homo sapiens GN=TBL1XR1 PE=1 SV=1;sp|Q9BZK7|TBL1R_HUMAN F-box-like/WD repeat-containing protein TBL1XR1 OS=Homo sapiens GN=TBL1XR1 PE=1 SV=1;tr|A0A1B0GUU2|A0A1B0GUU2_HUMAN F-
244	SWI/SNF-related matrix-associated actin-dependent regulator of chromatin subfamily A member 5	SMARCA5	0.00473979	-0.0893626	-0.00132789	-0.0433931	-0.00532813	-0.0164963	-0.412511	8	2	3	0	8	2	3	0	18	18	41.361	0	58.563	8.41607	96335000	98518000	65805000	tr|A0A0D9SGE8|A0A0D9SGE8_HUMAN PHD finger protein 6 OS=Homo sapiens GN=PHF6 PE=1 SV=1;sp|Q8IWS0-5|PHF6_HUMAN Isoform 5 of PHD finger protein 6 OS=Homo sapiens GN=PHF6;sp|Q8IWS0-3|PHF6_HUMAN Isoform 3 of PHD finger protein 6 OS=Homo sapiens GN=PHF6;sp|Q8IWS
246	Nuclear pore complex protein Nup107	NUP107	0.0285135	-0.0779266	0.0464211	-0.00552165	-0.0127833	-0.0461418	-0.412185	5	1	2	0	5	1	2	0	38.4	38.4	21.415	0	44.744	7.91468	34633000	19709000	27822000	tr|A0A0G2JK30|A0A0G2JK30_HUMAN G patch domain and ankyrin repeat-containing protein 1 (Fragment) OS=Homo sapiens GN=GPANK1 PE=1 SV=1;tr|A0A0G2JHL1|A0A0G2JHL1_HUMAN G patch domain and ankyrin repeat-containing protein 1 OS=Homo sapiens GN=GPANK1 PE=1 SV=1;s
247	Calcium-binding mitochondrial carrier protein Aralar2	SLC25A13	0.0094808	0.60676	0.102322	0.435095	-0.0281449	0.177099	-0.410341	12	8	9	0	12	8	9	0	13	13	129.03	0	260.01	8.67907	185670000	133660000	158270000	tr|A0A0G2JIS2|A0A0G2JIS2_HUMAN Histone-lysine N-methyltransferase EHMT2 OS=Homo sapiens GN=EHMT2 PE=1 SV=1;sp|Q96KQ7-2|EHMT2_HUMAN Isoform 2 of Histone-lysine N-methyltransferase EHMT2 OS=Homo sapiens GN=EHMT2;sp|Q96KQ7|EHMT2_HUMAN Histone-lysine N-methylt
248	Nuclear pore complex protein Nup93	NUP93	0.0256762	-0.1956	0.0174944	-0.16125	-0.0326651	-0.0415233	-0.403377	65	33	38	56	33	16	18	30	69	44.1	70.108	0	323.31	10.7691	25645000000	4329500000	28788000000	tr|A0A0G2JIW1|A0A0G2JIW1_HUMAN Heat shock 70 kDa protein 1B OS=Homo sapiens GN=HSPA1B PE=1 SV=1;sp|P0DMV9|HS71B_HUMAN Heat shock 70 kDa protein 1B OS=Homo sapiens GN=HSPA1B PE=1 SV=1;sp|P0DMV8|HS71A_HUMAN Heat shock 70 kDa protein 1A OS=Homo sapiens GN=HSP
250	Guanine nucleotide-binding protein G(i) subunit alpha-2	GNAI2	-0.773237	0.581821	-0.516409	-0.300022	-0.262914	0.805711	-0.400101	7	2	7	0	6	1	6	0	13.3	11.7	92.065	0	47.376	8.24937	78820000	39627000	59119000	tr|A0A0G2JK44|A0A0G2JK44_HUMAN Bromodomain-containing protein 2 OS=Homo sapiens GN=BRD2 PE=1 SV=1;sp|P25440|BRD2_HUMAN Bromodomain-containing protein 2 OS=Homo sapiens GN=BRD2 PE=1 SV=2;sp|P25440-2|BRD2_HUMAN Isoform 2 of Bromodomain-containing protein 2 O
255	Lamin-B2	LMNB2	-0.117562	-0.09815	-0.0658836	-0.0582326	-0.049352	-0.0579701	-0.394404	28	2	7	23	26	2	7	21	22.2	20.8	174.91	0	205.8	9.11694	576680000	163450000	568870000	tr|A0A0G2JNZ2|A0A0G2JNZ2_HUMAN Protein scribble homolog OS=Homo sapiens GN=SCRIB PE=1 SV=1;tr|A0A0G2JPP5|A0A0G2JPP5_HUMAN Protein scribble homolog OS=Homo sapiens GN=SCRIB PE=1 SV=1;sp|Q14160|SCRIB_HUMAN Protein scribble homolog OS=Homo sapiens GN=SCRIB PE
263	ATP-dependent RNA helicase DHX36	DHX36	0.207128	0.364961	0.119954	-0.0596302	0.0552914	0.323155	-0.393965	4	3	4	0	4	3	4	0	4.8	4.8	161.91	0	52.85	8.06959	51891000	24854000	40637000	tr|A0A0J9YX88|A0A0J9YX88_HUMAN PHD and RING finger domain-containing protein 1 OS=Homo sapiens GN=PHRF1 PE=1 SV=1;tr|E9PJ24|E9PJ24_HUMAN PHD and RING finger domain-containing protein 1 OS=Homo sapiens GN=PHRF1 PE=1 SV=1;tr|B7ZM65|B7ZM65_HUMAN PHD and RING
265	Oxysterol-binding protein-related protein 3	OSBPL3	0.461641	1.67291	0.574828	1.88026	-0.136979	0.303223	-0.393855	11	6	4	6	3	2	0	2	26.9	10.5	36.657	0	49.597	8.67544	182580000	124060000	166980000	tr|A0A0J9YX62|A0A0J9YX62_HUMAN DnaJ homolog subfamily B member 6 OS=Homo sapiens GN=DNAJB6 PE=1 SV=1;sp|O75190-3|DNJB6_HUMAN Isoform C of DnaJ homolog subfamily B member 6 OS=Homo sapiens GN=DNAJB6;sp|O75190|DNJB6_HUMAN DnaJ homolog subfamily B member 6 OS
276	Protein scribble homolog	SCRIB	0.0459526	0.524791	-0.0998809	-0.275542	0.11391	0.918551	-0.390668	14	9	12	0	14	9	12	0	16.9	16.9	106.99	0	303.92	8.91573	320230000	216920000	286480000	tr|A0A0U1RRH6|A0A0U1RRH6_HUMAN PHD finger protein 14 OS=Homo sapiens GN=PHF14 PE=1 SV=1;sp|O94880|PHF14_HUMAN PHD finger protein 14 OS=Homo sapiens GN=PHF14 PE=1 SV=2;sp|O94880-2|PHF14_HUMAN Isoform 2 of PHD finger protein 14 OS=Homo sapiens GN=PHF14
277	Lupus La protein	SSB	0.88462	0.184277	0.65764	0.318346	0.149153	-0.00949054	-0.388465	4	2	3	1	4	2	3	1	23.6	23.6	24.137	0	23.086	7.81871	28137000	16319000	21418000	tr|S4R3D7|S4R3D7_HUMAN Calcium uptake protein 1, mitochondrial (Fragment) OS=Homo sapiens GN=MICU1 PE=1 SV=1;tr|S4R3V1|S4R3V1_HUMAN Calcium uptake protein 1, mitochondrial (Fragment) OS=Homo sapiens GN=MICU1 PE=1 SV=7;tr|F6XEV2|F6XEV2_HUMAN Calcium uptake
295	Interleukin enhancer-binding factor 3	ILF3	0.026117	-0.113167	-0.00713011	-0.028028	0.0120971	-0.0549179	-0.38648	9	4	7	0	9	4	7	0	10.3	10.3	138.25	0	69.048	8.91276	343460000	220280000	254280000	tr|A0A1B0GV09|A0A1B0GV09_HUMAN Histone-lysine N-methyltransferase EHMT1 OS=Homo sapiens GN=EHMT1 PE=4 SV=1;sp|Q9H9B1|EHMT1_HUMAN Histone-lysine N-methyltransferase EHMT1 OS=Homo sapiens GN=EHMT1 PE=1 SV=4;tr|A0A1B0GU48|A0A1B0GU48_HUMAN Histone-lysine N-met
299	General transcription factor II-I	GTF2I	0.0831412	0.346958	0.140386	0.148218	0.0160452	0.084961	-0.385928	10	8	9	0	10	8	9	0	40.7	40.7	27.957	0	95.42	8.88801	312640000	242170000	217880000	tr|A0A1B0GVD3|A0A1B0GVD3_HUMAN Protein lin-28 homolog B OS=Homo sapiens GN=LIN28B PE=4 SV=1;tr|A0A1B0GTK2|A0A1B0GTK2_HUMAN Protein lin-28 homolog B (Fragment) OS=Homo sapiens GN=LIN28B PE=4 SV=1;sp|Q6ZN17|LN28B_HUMAN Protein lin-28 homolog B OS=Homo sapien
305	LETM1 and EF-hand domain-containing protein 1, mitochondrial	LETM1	0.419835	1.71061	0.54962	1.48615	-0.0938305	0.372785	-0.385044	3	1	2	0	3	1	2	0	26.8	26.8	16.646	0	8.2031	8.15439	57280000	48186000	37224000	tr|E9PEN0|E9PEN0_HUMAN Inhibitor of growth protein 5 OS=Homo sapiens GN=ING5 PE=1 SV=1;tr|A0A1B0GW41|A0A1B0GW41_HUMAN Inhibitor of growth protein 5 OS=Homo sapiens GN=ING5 PE=4 SV=1;sp|Q8WYH8-2|ING5_HUMAN Isoform 2 of Inhibitor of growth protein 5 OS=Homo
306	Heterogeneous nuclear ribonucleoprotein A/B	HNRNPAB	-0.0092038	-0.0736831	-0.0657628	-0.0603672	0.00252696	-0.0277203	-0.383386	1	1	1	0	1	1	1	0	13.9	13.9	12.157	0	11.205	7.55676	17857000	4549200	13632000	tr|F6WST4|F6WST4_HUMAN ORM1-like protein 1 (Fragment) OS=Homo sapiens GN=ORMDL1 PE=1 SV=7;tr|A0A1B0GXE7|A0A1B0GXE7_HUMAN ORM1-like protein 1 OS=Homo sapiens GN=ORMDL1 PE=4 SV=1;sp|Q9P0S3|ORML1_HUMAN ORM1-like protein 1 OS=Homo sapiens GN=ORMDL1 PE=1 SV=1;s
309	Ezrin	EZR	0.0507415	NaN	-0.0756873	NaN	0.101598	NaN	-0.382059	8	3	1	6	8	3	1	6	15.5	15.5	98.008	0	20.114	7.98591	45778000	14817000	36212000	tr|H7BXI1|H7BXI1_HUMAN Extended synaptotagmin-2 (Fragment) OS=Homo sapiens GN=ESYT2 PE=1 SV=1;sp|A0FGR8-2|ESYT2_HUMAN Isoform 2 of Extended synaptotagmin-2 OS=Homo sapiens GN=ESYT2;tr|A0A087WXU3|A0A087WXU3_HUMAN Extended synaptotagmin-2 OS=Homo sapiens GN=
321	Heterogeneous nuclear ribonucleoprotein L	HNRNPL	-0.00676469	-0.102322	-0.0692399	-0.114879	0.0810948	0.00233913	-0.37629	5	2	5	0	5	2	5	0	27.5	27.5	27.295	0	90.385	8.39667	105330000	77888000	66055000	tr|A2IDA3|A2IDA3_HUMAN DNA-3-methyladenine glycosylase (Fragment) OS=Homo sapiens GN=MPG PE=1 SV=1;sp|P29372-5|3MG_HUMAN Isoform 4 of DNA-3-methyladenine glycosylase OS=Homo sapiens GN=MPG;sp|P29372-4|3MG_HUMAN Isoform 3 of DNA-3-methyladenine glycosylase
322	Heterogeneous nuclear ribonucleoprotein U-like protein 2	HNRNPUL2;HNRNPUL2-BSCL2	-0.0651587	-0.118227	-0.0161764	-0.0451188	-0.0454429	-0.0264459	-0.37128	4	0	3	2	4	0	3	2	18.3	18.3	28.506	0	12.181	7.71381	24640000	9905500	17193000	tr|A2IDC6|A2IDC6_HUMAN 39S ribosomal protein L28, mitochondrial (Fragment) OS=Homo sapiens GN=MRPL28 PE=1 SV=1;sp|Q13084|RM28_HUMAN 39S ribosomal protein L28, mitochondrial OS=Homo sapiens GN=MRPL28 PE=1 SV=4;tr|A2IDC7|A2IDC7_HUMAN 39S ribosomal protein L2
323	Mannosyl-oligosaccharide glucosidase	MOGS	0.607397	1.0601	0.393965	0.558072	0.258322	0.318974	-0.371057	2	2	0	1	2	2	0	1	10	10	22.475	0.0014518	4.9565	7.58984	17567000	10341000	10982000	tr|C9J8R7|C9J8R7_HUMAN GTP-binding protein 10 (Fragment) OS=Homo sapiens GN=GTPBP10 PE=1 SV=1;tr|C9JNI1|C9JNI1_HUMAN GTP-binding protein 10 (Fragment) OS=Homo sapiens GN=GTPBP10 PE=1 SV=1;sp|A4D1E9|GTPBA_HUMAN GTP-binding protein 10 OS=Homo sapiens GN=GTPB
326	Nuclear pore complex protein Nup50	NUP50	0.0700878	-0.0156403	-0.10656	0.0241777	0.085711	-0.0226164	-0.367818	18	9	12	5	2	0	0	0	11.9	1.3	213.47	0	181.34	9.47211	1311600000	654010000	1000000000	tr|A6NEM2|A6NEM2_HUMAN Host cell factor 1 OS=Homo sapiens GN=HCFC1 PE=1 SV=2;sp|P51610-4|HCFC1_HUMAN Isoform 4 of Host cell factor 1 OS=Homo sapiens GN=HCFC1
333	Crooked neck-like protein 1	CRNKL1	0.0898199	-0.0447438	0.0545011	-0.0790818	-0.00158604	0.0273514	-0.36446	6	3	6	0	5	2	5	0	5.4	4.6	141.79	0	53.115	8.44191	104760000	73212000	98667000	tr|A6NHN7|A6NHN7_HUMAN Zinc finger MYM-type protein 3 OS=Homo sapiens GN=ZMYM3 PE=1 SV=1;tr|A6NHB5|A6NHB5_HUMAN Zinc finger MYM-type protein 3 OS=Homo sapiens GN=ZMYM3 PE=1 SV=1;sp|Q14202-2|ZMYM3_HUMAN Isoform 2 of Zinc finger MYM-type protein 3 OS=Homo sa
335	Fragile X mental retardation syndrome-related protein 2	FXR2	0.137029	0.474532	0.113567	0.124063	0.0476813	0.366522	-0.360196	6	3	6	0	3	2	3	0	12.3	3.9	34.803	0	12.205	9.11488	537430000	390470000	374860000	sp|A6NHQ2|FBLL1_HUMAN rRNA/tRNA 2-O-methyltransferase fibrillarin-like protein 1 OS=Homo sapiens GN=FBLL1 PE=3 SV=2
336	Exosome complex component RRP45	EXOSC9	0.0202087	-0.024887	0.1396	-0.0741373	0.00727507	-0.0139267	-0.352871	53	40	32	0	53	40	32	0	33.4	33.4	215.74	0	323.31	9.52523	1401100000	774470000	1175800000	sp|A6NHR9-2|SMHD1_HUMAN Isoform 2 of Structural maintenance of chromosomes flexible hinge domain-containing protein 1 OS=Homo sapiens GN=SMCHD1;sp|A6NHR9|SMHD1_HUMAN Structural maintenance of chromosomes flexible hinge domain-containing protein 1 OS=Homo s
340	Lysine-specific histone demethylase 1A	KDM1A	0.160041	0.189203	0.352307	0.260869	0.000750337	0.0273367	-0.352758	3	1	1	3	3	1	1	3	2.6	2.6	132.63	0.0027732	4.133	8.975	390940000	270760000	282360000	tr|A6NIT2|A6NIT2_HUMAN Phosphorylase b kinase regulatory subunit alpha, skeletal muscle isoform OS=Homo sapiens GN=PHKA1 PE=1 SV=1;tr|A6NMN0|A6NMN0_HUMAN Phosphorylase b kinase regulatory subunit alpha, skeletal muscle isoform OS=Homo sapiens GN=PHKA1 PE=1
343	Ribonucleoprotein PTB-binding 1	RAVER1	-0.190678	0.215479	-0.294986	0.12075	-0.0890913	0.216015	-0.352646	2	1	2	0	2	1	2	0	16.1	16.1	13.669	0	17.224	7.91101	44229000	9846900	27395000	tr|H7C2P7|H7C2P7_HUMAN 39S ribosomal protein L23, mitochondrial (Fragment) OS=Homo sapiens GN=MRPL23 PE=1 SV=1;tr|A6NJD9|A6NJD9_HUMAN 39S ribosomal protein L23, mitochondrial OS=Homo sapiens GN=MRPL23 PE=1 SV=1;tr|A8MVT4|A8MVT4_HUMAN 39S ribosomal protein
356	Nuclear pore complex protein Nup85	NUP85	-0.15069	-0.239765	0.110229	-0.167766	0.00189109	-0.111966	-0.352194	4	2	1	1	4	2	1	1	9.7	9.7	77.921	0	10.018	8.26762	127320000	25165000	32705000	tr|E7EVE9|E7EVE9_HUMAN TFIIH basal transcription factor complex helicase XPD subunit OS=Homo sapiens GN=ERCC2 PE=1 SV=1;tr|A8MX75|A8MX75_HUMAN TFIIH basal transcription factor complex helicase XPD subunit (Fragment) OS=Homo sapiens GN=ERCC2 PE=1 SV=2;sp|P1
358	Pre-mRNA-processing factor 19	PRPF19	0.00984382	-0.0278618	0.0486547	-0.0419368	-0.0419438	-0.015783	-0.351628	73	61	61	10	73	61	61	10	61.7	61.7	99.966	0	323.31	10.8784	30198000000	21596000000	23787000000	tr|A8MXP9|A8MXP9_HUMAN Matrin-3 OS=Homo sapiens GN=MATR3 PE=1 SV=1;tr|A0A0R4J2E8|A0A0R4J2E8_HUMAN Matrin-3 OS=Homo sapiens GN=MATR3 PE=1 SV=1;sp|P43243|MATR3_HUMAN Matrin-3 OS=Homo sapiens GN=MATR3 PE=1 SV=2;tr|D6REM6|D6REM6_HUMAN Matrin-3 OS=Homo sapiens
362	Mitotic spindle assembly checkpoint protein MAD1	MAD1L1	-1.13875	0.809195	0.421479	0.668664	-1.05471	0.205347	-0.344488	10	6	9	0	10	6	9	0	13.1	13.1	103.39	0	71.61	8.41078	113560000	59987000	83953000	tr|A9Z1X7|A9Z1X7_HUMAN Serine/arginine repetitive matrix protein 1 OS=Homo sapiens GN=SRRM1 PE=1 SV=1;sp|Q8IYB3-2|SRRM1_HUMAN Isoform 2 of Serine/arginine repetitive matrix protein 1 OS=Homo sapiens GN=SRRM1;sp|Q8IYB3|SRRM1_HUMAN Serine/arginine repetitive
364	NADH-ubiquinone oxidoreductase 75 kDa subunit, mitochondrial	NDUFS1	0.267184	0.405337	0.278698	0.270589	-0.0130691	0.114113	-0.342213	10	7	1	3	10	7	1	3	18.6	18.6	64.929	0	140.45	9.47273	1302600000	517270000	1149900000	tr|B0QYK0|B0QYK0_HUMAN RNA-binding protein EWS OS=Homo sapiens GN=EWSR1 PE=1 SV=1;sp|Q01844-6|EWS_HUMAN Isoform 6 of RNA-binding protein EWS OS=Homo sapiens GN=EWSR1;sp|Q01844-3|EWS_HUMAN Isoform 3 of RNA-binding protein EWS OS=Homo sapiens GN=EWSR1;sp|Q01
368	ELAV-like protein 1	ELAVL1	0.0498153	-0.062398	0.0564447	-0.00814535	-0.0265876	-0.0560286	-0.334683	1	0	1	0	1	0	1	0	7.1	7.1	19.706	0.0014335	4.7108	7.85264	28309000	13444000	29473000	tr|S4R3W2|S4R3W2_HUMAN Nuclear factor 1 A-type (Fragment) OS=Homo sapiens GN=NFIA PE=1 SV=1;tr|B1AKN7|B1AKN7_HUMAN Nuclear factor 1 OS=Homo sapiens GN=NFIA PE=1 SV=1;tr|B1AKN5|B1AKN5_HUMAN Nuclear factor 1 OS=Homo sapiens GN=NFIA PE=1 SV=1;tr|B1AKN8|B1AKN8
378	General transcription factor 3C polypeptide 5	GTF3C5	0.191047	0.119793	0.209141	0.227125	0.00398741	-0.0610158	-0.333424	2	0	1	0	2	0	1	0	10	10	29.892	0.0076046	2.9828	7.64256	20594000	8805000	14511000	tr|B1APM4|B1APM4_HUMAN Sterol O-acyltransferase 1 (Fragment) OS=Homo sapiens GN=SOAT1 PE=1 SV=1;sp|P35610|SOAT1_HUMAN Sterol O-acyltransferase 1 OS=Homo sapiens GN=SOAT1 PE=1 SV=3;sp|P35610-3|SOAT1_HUMAN Isoform 3 of Sterol O-acyltransferase 1 OS=Homo sapi
384	DNA-dependent protein kinase catalytic subunit	PRKDC	-0.0110662	0.454743	0.0238941	0.275126	-0.0070519	0.186245	-0.331591	7	2	3	0	7	2	3	0	24.9	24.9	28.207	0	40.075	8.2477	77271000	54425000	45199000	tr|H0YMJ0|H0YMJ0_HUMAN Mortality factor 4-like protein 1 (Fragment) OS=Homo sapiens GN=MORF4L1 PE=1 SV=1;tr|B3KTM8|B3KTM8_HUMAN Mortality factor 4-like protein 1 OS=Homo sapiens GN=MORF4L1 PE=1 SV=1;sp|Q9UBU8-2|MO4L1_HUMAN Isoform 2 of Mortality factor 4-l
388	Gem-associated protein 5	GEMIN5	0.215329	-0.364797	0.0805212	-0.120294	-0.15056	-0.232047	-0.329181	5	2	1	0	5	2	1	0	13.5	13.5	39.462	0	10.477	8.45501	130830000	72735000	81548000	tr|B4DE93|B4DE93_HUMAN NADH dehydrogenase [ubiquinone] flavoprotein 1, mitochondrial OS=Homo sapiens GN=NDUFV1 PE=1 SV=1;tr|G3V0I5|G3V0I5_HUMAN NADH dehydrogenase (Ubiquinone) flavoprotein 1, 51kDa, isoform CRA_c OS=Homo sapiens GN=NDUFV1 PE=1 SV=1;sp|P498
391	Serine/arginine-rich splicing factor 7	SRSF7	0.0688312	0.00676761	0.0451634	0.00776951	0.0788989	0.0446426	-0.327228	4	1	2	0	4	1	2	0	16.9	16.9	51.583	0	186.55	8.39827	108020000	48999000	93178000	tr|H3BRY6|H3BRY6_HUMAN von Willebrand factor A domain-containing protein 9 OS=Homo sapiens GN=VWA9 PE=1 SV=1;tr|B4DVT3|B4DVT3_HUMAN cDNA FLJ50705 OS=Homo sapiens GN=VWA9 PE=1 SV=1;tr|B4DJL6|B4DJL6_HUMAN cDNA FLJ55475 OS=Homo sapiens GN=VWA9 PE=1 SV=1;sp|Q9
395	Fragile X mental retardation syndrome-related protein 1	FXR1	0.0979186	0.534746	0.0821575	0.154065	0.0582476	0.311542	-0.322274	6	3	2	5	6	3	2	5	10.2	10.2	52.949	0	11.129	8.82956	331400000	133370000	210630000	tr|B4DR61|B4DR61_HUMAN Protein transport protein Sec61 subunit alpha isoform 1 OS=Homo sapiens GN=SEC61A1 PE=1 SV=1;sp|P61619|S61A1_HUMAN Protein transport protein Sec61 subunit alpha isoform 1 OS=Homo sapiens GN=SEC61A1 PE=1 SV=2;tr|F8W776|F8W776_HUMAN Pr
400	Nuclear pore complex protein Nup205	NUP205	-0.0545011	-0.0863762	0.00403388	-0.106933	-0.0257375	-0.0206266	-0.320889	57	39	37	6	5	3	2	0	82.3	13.9	31.971	0	323.31	11.4041	99175000000	84077000000	70328000000	tr|B4DY08|B4DY08_HUMAN Heterogeneous nuclear ribonucleoproteins C1/C2 OS=Homo sapiens GN=HNRNPC PE=1 SV=1;tr|G3V4W0|G3V4W0_HUMAN Heterogeneous nuclear ribonucleoproteins C1/C2 (Fragment) OS=Homo sapiens GN=HNRNPC PE=1 SV=1;tr|B2R5W2|B2R5W2_HUMAN Heterogene
401	ADP/ATP translocase 2;ADP/ATP translocase 2, N-terminally processed	SLC25A5	-0.0243196	0.790459	0.0820213	0.509037	-0.106348	0.275874	-0.318461	27	21	9	7	27	21	9	7	69.6	69.6	38.91	0	323.31	10.3006	7977500000	5758800000	6241600000	tr|B4DY09|B4DY09_HUMAN Interleukin enhancer-binding factor 2 OS=Homo sapiens GN=ILF2 PE=1 SV=1;sp|Q12905|ILF2_HUMAN Interleukin enhancer-binding factor 2 OS=Homo sapiens GN=ILF2 PE=1 SV=2
406	Voltage-dependent anion-selective channel protein 3	VDAC3	NaN	0.0867066	NaN	0.0836559	NaN	-0.0306892	-0.31823	2	0	2	1	2	0	2	1	17.2	17.2	17.221	0.0014501	4.9175	7.66303	21864000	7434700	16730000	tr|E5RGY0|E5RGY0_HUMAN Derlin OS=Homo sapiens GN=DERL1 PE=1 SV=1;tr|B4E1G1|B4E1G1_HUMAN Derlin OS=Homo sapiens GN=DERL1 PE=1 SV=1;sp|Q9BUN8-2|DERL1_HUMAN Isoform 2 of Derlin-1 OS=Homo sapiens GN=DERL1;sp|Q9BUN8|DERL1_HUMAN Derlin-1 OS=Homo sapiens GN=DERL1
410	Insulin-like growth factor 2 mRNA-binding protein 2	IGF2BP2	0.209728	0.621244	0.183709	0.262433	0.078259	0.212969	-0.317304	5	1	5	0	5	1	5	0	11.1	11.1	33.734	0	41.197	8.23671	70965000	49097000	52414000	tr|B5MBX0|B5MBX0_HUMAN Sororin OS=Homo sapiens GN=CDCA5 PE=1 SV=1;sp|Q96FF9|CDCA5_HUMAN Sororin OS=Homo sapiens GN=CDCA5 PE=1 SV=1
412	Vesicle-associated membrane protein-associated protein A	VAPA	0.460072	1.00219	0.482332	0.607105	0.292351	0.43821	-0.316957	42	38	13	4	3	3	1	0	55.2	5.3	66.077	0	287.02	10.0559	4658800000	2979400000	3736200000	tr|B5MCF9|B5MCF9_HUMAN Pescadillo homolog OS=Homo sapiens GN=PES1 PE=1 SV=1;sp|O00541|PESC_HUMAN Pescadillo homolog OS=Homo sapiens GN=PES1 PE=1 SV=1;tr|B3KXD6|B3KXD6_HUMAN Pescadillo homolog OS=Homo sapiens GN=PES1 PE=1 SV=1
414	U3 small nucleolar RNA-interacting protein 2	RRP9	0.0162931	-0.126312	-0.0167164	-0.0651137	0.0709514	-0.081067	-0.311503	17	3	11	11	17	3	11	11	43.8	43.8	26.224	0	195.87	9.60034	1819800000	1040700000	1123700000	tr|B5MDF5|B5MDF5_HUMAN GTP-binding nuclear protein Ran OS=Homo sapiens GN=RAN PE=1 SV=1;sp|P62826|RAN_HUMAN GTP-binding nuclear protein Ran OS=Homo sapiens GN=RAN PE=1 SV=3;tr|J3KQE5|J3KQE5_HUMAN GTP-binding nuclear protein Ran (Fragment) OS=Homo sapiens G
415	Eukaryotic peptide chain release factor subunit 1	ETF1	0.222515	NaN	-0.0272926	NaN	0.226662	NaN	-0.309991	28	8	16	23	28	8	16	23	26.1	26.1	104.1	0	260.18	9.29959	947730000	207130000	838520000	sp|Q99613-2|EIF3C_HUMAN Isoform 2 of Eukaryotic translation initiation factor 3 subunit C OS=Homo sapiens GN=EIF3C;sp|Q99613|EIF3C_HUMAN Eukaryotic translation initiation factor 3 subunit C OS=Homo sapiens GN=EIF3C PE=1 SV=1;sp|B5ME19|EIFCL_HUMAN Eukaryoti
417	28S ribosomal protein S29, mitochondrial	DAP3	0.98533	NaN	0.71642	NaN	0.243762	NaN	-0.306262	6	2	3	0	6	2	3	0	8.6	8.6	85.576	0	35.635	8.31725	83441000	55079000	69090000	tr|B7WP74|B7WP74_HUMAN Pre-mRNA-splicing factor CWC22 homolog (Fragment) OS=Homo sapiens GN=CWC22 PE=1 SV=1;sp|Q9HCG8|CWC22_HUMAN Pre-mRNA-splicing factor CWC22 homolog OS=Homo sapiens GN=CWC22 PE=1 SV=3
418	Nucleolar complex protein 2 homolog	NOC2L	-0.0274372	-0.100305	-0.0547818	-0.0741069	0.0334366	-0.00834348	-0.298658	10	5	5	3	9	4	5	3	22.6	21.3	56.45	0	28.612	8.46135	130950000	70057000	88297000	tr|B7WPG3|B7WPG3_HUMAN Heterogeneous nuclear ribonucleoprotein L-like OS=Homo sapiens GN=HNRNPLL PE=1 SV=1;tr|C9IYN3|C9IYN3_HUMAN Heterogeneous nuclear ribonucleoprotein L-like OS=Homo sapiens GN=HNRNPLL PE=1 SV=2;tr|D6W592|D6W592_HUMAN Heterogeneous nucle
421	Ribonucleases P/MRP protein subunit POP1	POP1	-0.00331438	0.00536224	0.00891703	0.0924781	-0.0156403	-0.0924781	-0.29443	10	3	6	1	10	3	6	1	20.1	20.1	58.792	0	104.97	8.37125	109420000	47999000	77682000	tr|B7Z2R7|B7Z2R7_HUMAN Acyl-CoA-binding domain-containing protein 5 OS=Homo sapiens GN=ACBD5 PE=1 SV=1;sp|Q5T8D3-4|ACBD5_HUMAN Isoform 4 of Acyl-CoA-binding domain-containing protein 5 OS=Homo sapiens GN=ACBD5;sp|Q5T8D3-2|ACBD5_HUMAN Isoform 2 of Acyl-CoA-
423	Pre-mRNA-processing factor 40 homolog A	PRPF40A	0.126959	0.285618	0.119555	0.130404	-0.0227584	0.0886535	-0.293488	2	1	1	0	2	1	1	0	13.3	13.3	21.71	0	7.8204	7.60398	15231000	11284000	13662000	tr|B7Z4J8|B7Z4J8_HUMAN Zinc finger protein 346 OS=Homo sapiens GN=ZNF346 PE=1 SV=1;tr|D6RJ07|D6RJ07_HUMAN Zinc finger protein 346 OS=Homo sapiens GN=ZNF346 PE=1 SV=1;sp|Q9UL40-3|ZN346_HUMAN Isoform 3 of Zinc finger protein 346 OS=Homo sapiens GN=ZNF346;sp|
426	Non-POU domain-containing octamer-binding protein	NONO	-0.0557509	0.0311351	-0.0591792	-0.00755059	-0.0169242	0.0404227	-0.293017	57	44	49	0	57	44	49	0	55.7	55.7	86.604	0	323.31	10.2627	7329000000	5004800000	5975600000	tr|B7Z6D5|B7Z6D5_HUMAN Probable ATP-dependent RNA helicase DDX27 OS=Homo sapiens GN=DDX27 PE=1 SV=1;sp|Q96GQ7|DDX27_HUMAN Probable ATP-dependent RNA helicase DDX27 OS=Homo sapiens GN=DDX27 PE=1 SV=2
428	Cytochrome b-c1 complex subunit 8	UQCRQ	0.111009	0.664974	-0.0457888	0.408386	0.146962	0.144473	-0.290424	3	1	0	3	3	1	0	3	10.2	10.2	47.475	0	28.561	8.11598	62693000	13661000	54259000	tr|B7Z7P8|B7Z7P8_HUMAN Eukaryotic peptide chain release factor subunit 1 OS=Homo sapiens GN=ETF1 PE=1 SV=1;sp|P62495-2|ERF1_HUMAN Isoform 2 of Eukaryotic peptide chain release factor subunit 1 OS=Homo sapiens GN=ETF1;sp|P62495|ERF1_HUMAN Eukaryotic peptide
429	TLD domain-containing protein 1	TLDC1	NaN	0.952741	NaN	0.407407	NaN	0.353284	-0.28629	2	1	2	1	2	1	2	1	29.2	29.2	8.1691	0	17.547	8.03838	44346000	21465000	43430000	tr|K7EN82|K7EN82_HUMAN Glycylpeptide N-tetradecanoyltransferase 1 (Fragment) OS=Homo sapiens GN=NMT1 PE=1 SV=1;tr|B7Z8J4|B7Z8J4_HUMAN Glycylpeptide N-tetradecanoyltransferase 1 OS=Homo sapiens GN=NMT1 PE=1 SV=1;sp|P30419-2|NMT1_HUMAN Isoform Short of Glycy
432	Peptidyl-prolyl cis-trans isomerase FKBP8	FKBP8	0.223273	0.61288	0.458802	0.330558	-0.141956	0.368476	-0.280006	1	1	1	0	1	1	1	0	5.3	5.3	22.512	0.0077987	2.911	8.8989	345850000	220910000	225550000	tr|E9PS63|E9PS63_HUMAN Rab GTPase-activating protein 1-like (Fragment) OS=Homo sapiens GN=RABGAP1L PE=1 SV=1;tr|F5H8L0|F5H8L0_HUMAN Rab GTPase-activating protein 1-like OS=Homo sapiens GN=RABGAP1L PE=1 SV=1;sp|B7ZAP0|RBG10_HUMAN Rab GTPase-activating prote
436	Multifunctional protein ADE2;Phosphoribosylaminoimidazole-succinocarboxamide synthase;Phosphoribosylaminoimidazole carboxylase	PAICS	0.0739095	-0.465609	-0.0775434	-0.778878	0.264201	0.218649	-0.278936	72	54	61	5	45	30	38	1	45.7	33.2	124.33	0	323.31	9.61403	1709200000	974090000	1428500000	tr|B7ZLQ5|B7ZLQ5_HUMAN Probable global transcription activator SNF2L1 OS=Homo sapiens GN=SMARCA1 PE=1 SV=1;sp|P28370|SMCA1_HUMAN Probable global transcription activator SNF2L1 OS=Homo sapiens GN=SMARCA1 PE=1 SV=2;tr|A0A0A0MRP6|A0A0A0MRP6_HUMAN Probable glo
438	Transcriptional activator protein Pur-alpha	PURA	0.366355	-0.424385	0.0766959	0.787767	0.279722	0.524521	-0.271665	16	7	12	4	16	7	12	4	18.5	18.5	86.823	0	62.337	8.61448	189280000	91665000	130660000	tr|Q5QPR4|Q5QPR4_HUMAN Cyclin-dependent kinase 11A OS=Homo sapiens GN=CDK11A PE=1 SV=1;tr|J3QR29|J3QR29_HUMAN Cyclin-dependent kinase 11B OS=Homo sapiens GN=CDK11B PE=1 SV=2;tr|Q5QPR3|Q5QPR3_HUMAN Cyclin-dependent kinase 11A OS=Homo sapiens GN=CDK11A PE=1
442	Sarcoplasmic/endoplasmic reticulum calcium ATPase 2	ATP2A2	0.574584	1.74865	0.43808	1.25017	0.120545	0.516677	-0.267236	5	0	3	1	5	0	3	1	31.5	31.5	16.645	0	12.386	8.9486	382500000	250060000	255830000	tr|B8ZZN6|B8ZZN6_HUMAN Small ubiquitin-related modifier 1 OS=Homo sapiens GN=SUMO1 PE=1 SV=1;sp|P63165|SUMO1_HUMAN Small ubiquitin-related modifier 1 OS=Homo sapiens GN=SUMO1 PE=1 SV=1;tr|B8ZZJ0|B8ZZJ0_HUMAN Small ubiquitin-related modifier 1 OS=Homo sapie
446	Heterogeneous nuclear ribonucleoprotein U	HNRNPU	0.0243846	0.00207898	0.0140695	-0.0250155	0.020955	0.0362447	-0.263635	20	12	11	2	20	12	11	2	37.7	37.7	62.043	0	174.58	9.41387	1092000000	675830000	825510000	tr|B9A018|B9A018_HUMAN U4/U6.U5 tri-snRNP-associated protein 2 OS=Homo sapiens GN=USP39 PE=1 SV=1;sp|Q53GS9|SNUT2_HUMAN U4/U6.U5 tri-snRNP-associated protein 2 OS=Homo sapiens GN=USP39 PE=1 SV=2;sp|Q53GS9-3|SNUT2_HUMAN Isoform 3 of U4/U6.U5 tri-snRNP-assoc
448	Forkhead box protein K1	FOXK1	NaN	1.09625	NaN	0.506805	NaN	0.511218	-0.261591	89	64	70	36	89	64	70	36	77.4	77.4	78.973	0	323.31	10.6467	19205000000	11679000000	13449000000	tr|B9A067|B9A067_HUMAN MICOS complex subunit MIC60 OS=Homo sapiens GN=IMMT PE=1 SV=2;sp|Q16891-2|MIC60_HUMAN Isoform 2 of MICOS complex subunit MIC60 OS=Homo sapiens GN=IMMT;sp|Q16891-4|MIC60_HUMAN Isoform 4 of MICOS complex subunit MIC60 OS=Homo sapiens G
449	Protein SDA1 homolog	SDAD1	-0.119954	0.040037	-0.161234	0.0721745	0.0544672	0.02157	-0.253989	13	8	8	5	9	5	6	3	26.5	18.2	52.238	0	110.91	8.89243	336770000	199640000	244190000	tr|J3KMX2|J3KMX2_HUMAN SWI/SNF-related matrix-associated actin-dependent regulator of chromatin subfamily D member 2 OS=Homo sapiens GN=SMARCD2 PE=1 SV=1;tr|B9EGA3|B9EGA3_HUMAN SMARCD2 protein OS=Homo sapiens GN=SMARCD2 PE=1 SV=1;sp|Q92925-3|SMRD2_HUMAN Is
450	Exosome complex component RRP41	EXOSC4	0	0.124361	0.108223	-0.0338649	-0.126048	-0.0330883	-0.253626	9	0	5	0	9	0	5	0	15.3	15.3	89.054	0	80.031	8.83733	294960000	189830000	202800000	tr|B9EGQ5|B9EGQ5_HUMAN Protein Wiz OS=Homo sapiens GN=WIZ PE=1 SV=1;tr|M0QXA7|M0QXA7_HUMAN Protein Wiz OS=Homo sapiens GN=WIZ PE=1 SV=1;sp|O95785-4|WIZ_HUMAN Isoform 4 of Protein Wiz OS=Homo sapiens GN=WIZ;sp|O95785-3|WIZ_HUMAN Isoform 3 of Protein Wiz OS=
454	60S ribosomal protein L4	RPL4	0.408799	0.524438	0.0402613	0.0648829	0.30843	0.487277	-0.250113	2	2	2	0	2	2	2	0	8.7	8.7	29.573	0	25.69	8.28551	86447000	54110000	52421000	tr|C9J3L8|C9J3L8_HUMAN Translocon-associated protein subunit alpha OS=Homo sapiens GN=SSR1 PE=1 SV=1;tr|C9J5W0|C9J5W0_HUMAN Translocon-associated protein subunit alpha OS=Homo sapiens GN=SSR1 PE=1 SV=1;tr|E9PAL7|E9PAL7_HUMAN Translocon-associated protein s
455	DNA damage-binding protein 1	DDB1	0.233227	-0.235359	0.0226164	-0.122052	0.0399629	-0.0368901	-0.248535	1	1	1	0	1	1	1	0	11.5	11.5	9.3942	0.0059616	3.2356	7.92383	40329000	19412000	24172000	tr|C9IZW8|C9IZW8_HUMAN NADH dehydrogenase [ubiquinone] 1 beta subcomplex subunit 2, mitochondrial OS=Homo sapiens GN=NDUFB2 PE=1 SV=1;tr|C9JXM4|C9JXM4_HUMAN NADH dehydrogenase [ubiquinone] 1 beta subcomplex subunit 2, mitochondrial OS=Homo sapiens GN=NDUFB
457	40S ribosomal protein S27	RPS27	0.342579	0.820183	0.129349	0.29337	0.159041	0.504509	-0.243182	2	1	2	0	2	1	2	0	16	16	18.405	0	20.5	8.22378	70693000	30750000	65971000	tr|C9J052|C9J052_HUMAN Three-prime repair exonuclease 1 OS=Homo sapiens GN=TREX1 PE=1 SV=1;tr|Q5TZT0|Q5TZT0_HUMAN Three prime repair exonuclease 1 OS=Homo sapiens GN=TREX1 PE=1 SV=1;sp|Q9NSU2-2|TREX1_HUMAN Isoform 2 of Three-prime repair exonuclease 1 OS=H
461	Polyadenylate-binding protein 2	PABPN1	0.156884	0.132151	0.148088	0.0677764	-0.112633	0.0335106	-0.237564	6	1	5	1	6	1	5	1	34.7	34.7	16.686	0	119.02	8.9598	424310000	178380000	308900000	tr|D6RBD7|D6RBD7_HUMAN Eukaryotic translation elongation factor 1 epsilon-1 OS=Homo sapiens GN=EEF1E1 PE=4 SV=1;tr|C9J1V9|C9J1V9_HUMAN HCG2043275 OS=Homo sapiens GN=EEF1E1-BLOC1S5 PE=4 SV=2;sp|O43324-2|MCA3_HUMAN Isoform 2 of Eukaryotic translation elongat
462	7-dehydrocholesterol reductase	DHCR7	0.302226	1.53508	0.487589	1.22014	-0.148479	0.509163	-0.23634	2	0	1	2	2	0	1	2	15	15	17.339	0	8.5877	7.68339	22459000	10441000	15338000	tr|C9J2G0|C9J2G0_HUMAN BRCA1-A complex subunit BRE (Fragment) OS=Homo sapiens GN=BRE PE=1 SV=1;tr|F8W733|F8W733_HUMAN BRCA1-A complex subunit BRE (Fragment) OS=Homo sapiens GN=BRE PE=1 SV=1;sp|Q9NXR7-4|BRE_HUMAN Isoform 4 of BRCA1-A complex subunit BRE OS=
464	LEM domain-containing protein 2	LEMD2	0.0685892	-0.0257375	-0.0921864	0.0531114	0.111181	-0.0994972	-0.230449	43	25	35	8	43	25	35	8	38.4	38.4	133.06	0	323.31	9.65042	1860300000	1178700000	1432200000	tr|C9J2Y9|C9J2Y9_HUMAN DNA-directed RNA polymerase subunit beta OS=Homo sapiens GN=POLR2B PE=1 SV=2;sp|P30876|RPB2_HUMAN DNA-directed RNA polymerase II subunit RPB2 OS=Homo sapiens GN=POLR2B PE=1 SV=1;tr|C9J4M6|C9J4M6_HUMAN DNA-directed RNA polymerase subu
482	UDP-N-acetylglucosamine--peptide N-acetylglucosaminyltransferase 110 kDa subunit	OGT	0.0549168	0.0867372	0.0377336	0.187388	0.0282634	0.0978723	-0.222557	19	12	11	12	19	12	11	12	58.9	58.9	29.404	0	323.31	10.0862	5514700000	2828200000	3852100000	tr|C9J9K3|C9J9K3_HUMAN 40S ribosomal protein SA (Fragment) OS=Homo sapiens GN=RPSA PE=1 SV=8;sp|P08865|RSSA_HUMAN 40S ribosomal protein SA OS=Homo sapiens GN=RPSA PE=1 SV=4;tr|A0A0C4DG17|A0A0C4DG17_HUMAN 40S ribosomal protein SA OS=Homo sapiens GN=RPSA PE=
484	Mitochondrial carrier homolog 2	MTCH2	NaN	0.38879	NaN	0.243913	NaN	0.111274	-0.222434	4	2	2	1	4	2	2	1	21.8	21.8	20.161	0	13.225	7.96181	46031000	16777000	28774000	tr|C9JA28|C9JA28_HUMAN Translocon-associated protein subunit gamma OS=Homo sapiens GN=SSR3 PE=1 SV=1;sp|Q9UNL2|SSRG_HUMAN Translocon-associated protein subunit gamma OS=Homo sapiens GN=SSR3 PE=1 SV=1;sp|Q9UNL2-2|SSRG_HUMAN Isoform 2 of Translocon-associate
485	Complex I assembly factor TIMMDC1, mitochondrial	TIMMDC1	-1.15594	1.06712	-0.455455	0.853597	-0.735609	0.243711	-0.219215	4	3	4	2	4	3	4	2	37.3	37.3	8.8131	0	161.19	8.90235	373870000	137880000	286880000	tr|C9JAW5|C9JAW5_HUMAN Uncharacterized protein OS=Homo sapiens PE=4 SV=1;tr|C9JNU6|C9JNU6_HUMAN HIG1 domain family member 1A, mitochondrial OS=Homo sapiens GN=HIGD1A PE=4 SV=1;sp|Q9Y241|HIG1A_HUMAN HIG1 domain family member 1A, mitochondrial OS=Homo sapien
486	Phosphate carrier protein, mitochondrial	SLC25A3	0.201477	1.58186	0.158337	1.26316	-0.0251707	0.309091	-0.216113	3	1	1	2	3	1	1	2	11.5	11.5	38.15	0.0012349	6.2414	9.18076	572480000	444490000	499180000	tr|C9JB56|C9JB56_HUMAN Rho GTPase-activating protein 25 OS=Homo sapiens GN=ARHGAP25 PE=1 SV=1;tr|H7C4P1|H7C4P1_HUMAN Rho GTPase-activating protein 25 (Fragment) OS=Homo sapiens GN=ARHGAP25 PE=1 SV=1;sp|P42331-5|RHG25_HUMAN Isoform 5 of Rho GTPase-activatin
491	DnaJ homolog subfamily C member 11	DNAJC11	-0.00662128	0.139442	0.10044	0.014641	-0.0657101	0.00613001	-0.215865	5	1	4	1	5	1	4	1	35.5	35.5	16.12	0	43.065	8.1754	62531000	42335000	44895000	tr|C9JE12|C9JE12_HUMAN Transmembrane and ubiquitin-like domain-containing protein 1 (Fragment) OS=Homo sapiens GN=TMUB1 PE=1 SV=1;tr|C9JCW7|C9JCW7_HUMAN Transmembrane and ubiquitin-like domain-containing protein 1 (Fragment) OS=Homo sapiens GN=TMUB1 PE=1 S
495	DnaJ homolog subfamily B member 6	DNAJB6	0.0337468	-0.299479	-0.057752	0.211137	0.065174	0.0115443	-0.215244	4	0	3	0	4	0	3	0	73.6	73.6	5.8086	0	9.7531	7.74649	22631000	18759000	14391000	tr|E9PPQ0|E9PPQ0_HUMAN Mitochondrial fission regulator 1-like (Fragment) OS=Homo sapiens GN=MTFR1L PE=1 SV=1;tr|C9JF50|C9JF50_HUMAN Mitochondrial fission regulator 1-like (Fragment) OS=Homo sapiens GN=MTFR1L PE=1 SV=1;tr|E9PPF9|E9PPF9_HUMAN Mitochondrial f
496	Leucine-rich PPR motif-containing protein, mitochondrial	LRPPRC	0.689613	1.62843	0.570949	1.06088	0.0863237	0.555291	-0.214995	13	6	10	4	13	6	10	4	38.4	38.4	34.032	0	47.779	8.70887	270150000	72462000	168920000	tr|C9JG87|C9JG87_HUMAN 39S ribosomal protein L39, mitochondrial (Fragment) OS=Homo sapiens GN=MRPL39 PE=1 SV=1;sp|Q9NYK5|RM39_HUMAN 39S ribosomal protein L39, mitochondrial OS=Homo sapiens GN=MRPL39 PE=1 SV=3;sp|Q9NYK5-2|RM39_HUMAN Isoform 2 of 39S ribosom
501	40S ribosomal protein S18	RPS18	0.452136	0.967589	0.15017	0.25411	0.307269	0.661593	-0.213129	3	0	2	1	3	0	2	1	18.2	18.2	26.332	0	8.5037	8.12749	63414000	22969000	47732000	tr|C9JJ19|C9JJ19_HUMAN 28S ribosomal protein S34, mitochondrial OS=Homo sapiens GN=MRPS34 PE=1 SV=2;sp|P82930|RT34_HUMAN 28S ribosomal protein S34, mitochondrial OS=Homo sapiens GN=MRPS34 PE=1 SV=2
504	Ras-related protein Ral-B	RALB	NaN	1.07853	NaN	0.459746	NaN	0.534642	-0.21014	4	0	1	3	1	0	1	1	39.1	10.9	15.928	0	16.835	7.96862	39782000	20183000	33065000	tr|C9JKI3|C9JKI3_HUMAN Caveolin (Fragment) OS=Homo sapiens GN=CAV1 PE=1 SV=1;sp|Q03135-2|CAV1_HUMAN Isoform 2 of Caveolin-1 OS=Homo sapiens GN=CAV1
506	THO complex subunit 4	ALYREF	-0.254957	0.180414	-0.0626556	-0.000230819	-0.230449	0.1376	-0.208392	5	3	5	0	5	3	5	0	43.2	43.2	16.925	0	57.598	8.69196	49510000	407780000	34702000	tr|C9JLU1|C9JLU1_HUMAN DNA-directed RNA polymerases I, II, and III subunit RPABC3 (Fragment) OS=Homo sapiens GN=POLR2H PE=1 SV=8;sp|P52434|RPAB3_HUMAN DNA-directed RNA polymerases I, II, and III subunit RPABC3 OS=Homo sapiens GN=POLR2H PE=1 SV=4;sp|P52434-
520	Trifunctional enzyme subunit beta, mitochondrial;3-ketoacyl-CoA thiolase	HADHB	0.821738	0.914059	0.671293	0.625925	0.196442	0.240878	-0.207518	34	17	32	9	34	17	32	9	64.2	64.2	26.694	0	323.31	10.0595	5017800000	3161500000	3289300000	tr|C9JRZ6|C9JRZ6_HUMAN MICOS complex subunit OS=Homo sapiens GN=CHCHD3 PE=1 SV=1;sp|Q9NX63|MIC19_HUMAN MICOS complex subunit MIC19 OS=Homo sapiens GN=CHCHD3 PE=1 SV=1;tr|F8WAR4|F8WAR4_HUMAN MICOS complex subunit OS=Homo sapiens GN=CHCHD3 PE=1 SV=1
525	U4/U6 small nuclear ribonucleoprotein Prp3	PRPF3	0.258908	-0.0560286	0.201007	-0.0176507	0.100546	0.0118498	-0.206268	4	0	2	0	4	0	2	0	29.5	29.5	8.7349	0	8.1229	8.079	62459000	21504000	35989000	tr|C9JUH5|C9JUH5_HUMAN Stress-associated endoplasmic reticulum protein 1 OS=Homo sapiens GN=SERP1 PE=1 SV=1;sp|Q9Y6X1|SERP1_HUMAN Stress-associated endoplasmic reticulum protein 1 OS=Homo sapiens GN=SERP1 PE=1 SV=1;tr|C9JSB0|C9JSB0_HUMAN Stress-associated
529	Mitochondrial 2-oxoglutarate/malate carrier protein	SLC25A11	0.477583	0.846195	0.239276	0.677801	0.0634091	0.126313	-0.205893	5	4	2	2	5	4	2	2	29.2	29.2	15.324	0	36.57	8.26804	75406000	44887000	65079000	tr|C9JYM0|C9JYM0_HUMAN Ribonuclease P protein subunit p20 (Fragment) OS=Homo sapiens GN=POP7 PE=1 SV=1;sp|O75817|POP7_HUMAN Ribonuclease P protein subunit p20 OS=Homo sapiens GN=POP7 PE=1 SV=2
531	Poly [ADP-ribose] polymerase 1	PARP1	-0.213129	0.322613	-0.264131	0.199876	-0.0129261	0.158204	-0.205768	31	16	26	3	31	16	26	3	60.4	60.4	36.877	0	297.18	9.33814	884500000	634190000	659730000	tr|C9JZI1|C9JZI1_HUMAN Replication factor C subunit 4 OS=Homo sapiens GN=RFC4 PE=1 SV=1;sp|P35249-2|RFC4_HUMAN Isoform 2 of Replication factor C subunit 4 OS=Homo sapiens GN=RFC4;sp|P35249|RFC4_HUMAN Replication factor C subunit 4 OS=Homo sapiens GN=RFC4 P
624	Dehydrogenase/reductase SDR family member 7B	DHRS7B	NaN	0.6348	NaN	0.0356239	NaN	0.508362	-0.205017	2	0	2	0	2	0	2	0	25	25	7.5312	0	19.064	7.7016	23122000	12475000	14706000	tr|D6RB36|D6RB36_HUMAN Anaphase-promoting complex subunit 10 (Fragment) OS=Homo sapiens GN=ANAPC10 PE=1 SV=1;tr|D6R9Q5|D6R9Q5_HUMAN Anaphase-promoting complex subunit 10 (Fragment) OS=Homo sapiens GN=ANAPC10 PE=1 SV=1;tr|D6RD74|D6RD74_HUMAN Anaphase-promot
629	Manganese-transporting ATPase 13A1	ATP13A1	0.823064	2.06576	0.776694	1.80513	0.198461	0.330266	-0.204642	5	2	3	1	5	2	3	1	12	12	34.643	0	8.8494	8.04755	51886000	29287000	30394000	tr|D6RAD4|D6RAD4_HUMAN Cyclin-dependent kinase 7 OS=Homo sapiens GN=CDK7 PE=1 SV=1;sp|P50613|CDK7_HUMAN Cyclin-dependent kinase 7 OS=Homo sapiens GN=CDK7 PE=1 SV=1;tr|D6R9G1|D6R9G1_HUMAN Cyclin-dependent kinase 7 OS=Homo sapiens GN=CDK7 PE=1 SV=1
654	60S ribosomal protein L13a	RPL13A;RPL13a	0.214977	0.657923	-0.0123735	0.0867838	0.265258	0.600949	-0.204141	5	3	1	5	5	3	1	5	15.1	15.1	34.458	0	11.777	8.51228	164430000	53175000	107690000	tr|D6RH20|D6RH20_HUMAN 28S ribosomal protein S27, mitochondrial (Fragment) OS=Homo sapiens GN=MRPS27 PE=1 SV=1;tr|G5EA06|G5EA06_HUMAN 28S ribosomal protein S27, mitochondrial OS=Homo sapiens GN=MRPS27 PE=1 SV=1;sp|Q92552|RT27_HUMAN 28S ribosomal protein S2
657	Calcium-binding mitochondrial carrier protein Aralar1	SLC25A12	0.210813	0.658037	0.120485	0.537644	-0.016211	0.241816	-0.20389	10	10	4	2	10	10	4	2	20.1	20.1	46.977	0	102.12	9.12385	528440000	369280000	432260000	tr|D6RIY6|D6RIY6_HUMAN Exosome complex component RRP45 OS=Homo sapiens GN=EXOSC9 PE=1 SV=1;sp|Q06265|EXOS9_HUMAN Exosome complex component RRP45 OS=Homo sapiens GN=EXOSC9 PE=1 SV=3;sp|Q06265-2|EXOS9_HUMAN Isoform 2 of Exosome complex component RRP45 OS=Hom
666	C-terminal-binding protein 2	CTBP2	0.0850069	0.927716	0.456491	0.768248	-0.217727	0.101706	-0.201508	2	1	2	1	2	1	2	1	39.3	39.3	6.2643	0	12.719	8.46691	123140000	79768000	90128000	tr|E5RGS9|E5RGS9_HUMAN Chromatin accessibility complex protein 1 OS=Homo sapiens GN=CHRAC1 PE=1 SV=1;sp|Q9NRG0|CHRC1_HUMAN Chromatin accessibility complex protein 1 OS=Homo sapiens GN=CHRAC1 PE=1 SV=1
678	Gem-associated protein 4	GEMIN4	0.0401705	-0.399991	-0.0240911	-0.424765	-0.0443242	0.22393	-0.199248	8	3	6	1	8	3	6	1	14.3	14.3	57.521	0	40.363	8.33854	94480000	34173000	89388000	tr|E5RJU9|E5RJU9_HUMAN Protein LYRIC OS=Homo sapiens GN=MTDH PE=1 SV=1;sp|Q86UE4|LYRIC_HUMAN Protein LYRIC OS=Homo sapiens GN=MTDH PE=1 SV=2
682	Heterogeneous nuclear ribonucleoprotein M	HNRNPM	0.0491734	0.154811	0.108625	0.0894982	-0.0564447	0.0523563	-0.199248	27	1	6	21	27	1	6	21	50.9	50.9	47.142	0	290.62	9.29552	949500000	130680000	894590000	tr|J3QLD9|J3QLD9_HUMAN Flotillin-2 OS=Homo sapiens GN=FLOT2 PE=1 SV=1;tr|E7EMK3|E7EMK3_HUMAN Flotillin-2 OS=Homo sapiens GN=FLOT2 PE=1 SV=1;sp|Q14254|FLOT2_HUMAN Flotillin-2 OS=Homo sapiens GN=FLOT2 PE=1 SV=2;tr|K7EKW9|K7EKW9_HUMAN Flotillin-2 (Fragment) O
685	RNA-binding motif protein, X chromosome;RNA-binding motif protein, X chromosome, N-terminally processed	RBMX	-0.000432773	-0.081885	-0.000490578	-0.0794322	0.0138731	-0.0223323	-0.198745	5	4	1	0	5	4	1	0	10.8	10.8	61.418	0	28.68	8.14956	59995000	42215000	38901000	tr|E7EN32|E7EN32_HUMAN Menin OS=Homo sapiens GN=MEN1 PE=1 SV=1;sp|O00255-2|MEN1_HUMAN Isoform 2 of Menin OS=Homo sapiens GN=MEN1;sp|O00255|MEN1_HUMAN Menin OS=Homo sapiens GN=MEN1 PE=1 SV=4;sp|O00255-3|MEN1_HUMAN Isoform 3 of Menin OS=Homo sapiens GN=MEN1
687	Heterogeneous nuclear ribonucleoproteins A2/B1	HNRNPA2B1	-0.0441843	-0.0282861	-0.0113989	-0.0709968	0.0447616	0.060277	-0.195977	3	0	3	0	3	0	3	0	35.1	35.1	12.853	0	12.973	7.68121	22766000	9884000	15348000	tr|E9PGW7|E9PGW7_HUMAN Mediator of RNA polymerase II transcription subunit 22 (Fragment) OS=Homo sapiens GN=MED22 PE=1 SV=1;tr|Q5T8T7|Q5T8T7_HUMAN Mediator complex subunit 22 OS=Homo sapiens GN=MED22 PE=1 SV=1;tr|E7EN96|E7EN96_HUMAN Mediator of RNA polymer
694	Splicing factor 3A subunit 1	SF3A1	0.174019	0.357326	0.185993	0.285935	0.0158846	0.0731201	-0.195977	4	0	3	1	4	0	3	1	23	23	27.907	0	11.789	7.86549	36013000	13165000	24188000	tr|E7EPT4|E7EPT4_HUMAN NADH dehydrogenase [ubiquinone] flavoprotein 2, mitochondrial OS=Homo sapiens GN=NDUFV2 PE=1 SV=1;sp|P19404|NDUV2_HUMAN NADH dehydrogenase [ubiquinone] flavoprotein 2, mitochondrial OS=Homo sapiens GN=NDUFV2 PE=1 SV=2
699	DNA replication licensing factor MCM7	MCM7	-0.133169	0.03143	-0.200581	0.0382958	0.0858488	-0.0426443	-0.193078	43	15	1	39	30	9	1	27	56.3	40.6	69.371	0	263.27	9.67855	2186400000	199390000	2384500000	tr|E7EQR4|E7EQR4_HUMAN Ezrin OS=Homo sapiens GN=EZR PE=1 SV=3;sp|P15311|EZRI_HUMAN Ezrin OS=Homo sapiens GN=EZR PE=1 SV=4
700	G-rich sequence factor 1	GRSF1	0.213755	0.680336	0.0869197	0.255199	0.0837526	0.31581	-0.192321	29	8	26	0	28	8	25	0	27.9	26.7	108.94	0	292.21	9.40056	1063200000	650590000	801280000	tr|E7ERS3|E7ERS3_HUMAN Zinc finger CCCH domain-containing protein 18 OS=Homo sapiens GN=ZC3H18 PE=1 SV=1;sp|Q86VM9|ZCH18_HUMAN Zinc finger CCCH domain-containing protein 18 OS=Homo sapiens GN=ZC3H18 PE=1 SV=2;sp|Q86VM9-2|ZCH18_HUMAN Isoform 2 of Zinc finge
707	Translocon-associated protein subunit delta	SSR4	0.535102	1.4536	0.51924	1.1671	0.0314448	0.440557	-0.192068	7	5	2	0	7	5	2	0	3.7	3.7	271.53	0	21.444	7.549	16241000	6433100	12726000	tr|F5GXF5|F5GXF5_HUMAN Nucleosome-remodeling factor subunit BPTF (Fragment) OS=Homo sapiens GN=BPTF PE=1 SV=2;tr|E7ETD6|E7ETD6_HUMAN Nucleosome-remodeling factor subunit BPTF (Fragment) OS=Homo sapiens GN=BPTF PE=1 SV=3;sp|Q12830-4|BPTF_HUMAN Isoform 4 of
708	28S ribosomal protein S23, mitochondrial	MRPS23	-0.0241777	1.32196	-0.154281	0.77543	0.190898	0.404267	-0.188781	4	1	4	0	3	1	3	0	11.1	11.1	40.147	0	21.52	8.24969	76531000	47724000	53447000	tr|E7ETU5|E7ETU5_HUMAN RNA-binding motif, single-stranded-interacting protein 1 OS=Homo sapiens GN=RBMS1 PE=1 SV=1;tr|F6Y5H0|F6Y5H0_HUMAN RNA-binding motif, single-stranded-interacting protein 1 OS=Homo sapiens GN=RBMS1 PE=1 SV=1;sp|P29558-2|RBMS1_HUMAN Is
712	Heterogeneous nuclear ribonucleoprotein H3	HNRNPH3	-0.0368901	-0.0805212	-0.0111518	-0.0317396	0.017198	-0.0294175	-0.185993	19	5	9	8	19	5	9	8	50.6	50.6	45.31	0	279.45	9.31364	847810000	539250000	671870000	tr|E7EU96|E7EU96_HUMAN Casein kinase II subunit alpha OS=Homo sapiens GN=CSNK2A1 PE=1 SV=1;sp|P68400|CSK21_HUMAN Casein kinase II subunit alpha OS=Homo sapiens GN=CSNK2A1 PE=1 SV=1;sp|Q8NEV1|CSK23_HUMAN Casein kinase II subunit alpha 3 OS=Homo sapiens GN=C
713	Lamin-B receptor	LBR	-0.0554733	0.00733307	-0.0774367	-0.087764	-0.00345841	0.146979	-0.185359	17	10	10	11	1	0	0	1	13.6	0.6	171.64	0	72.903	9.0308	452960000	164380000	456130000	tr|E7EUU4|E7EUU4_HUMAN Eukaryotic translation initiation factor 4 gamma 1 OS=Homo sapiens GN=EIF4G1 PE=1 SV=1;tr|E7EX73|E7EX73_HUMAN Eukaryotic translation initiation factor 4 gamma 1 OS=Homo sapiens GN=EIF4G1 PE=1 SV=1;tr|E9PGM1|E9PGM1_HUMAN Eukaryotic tr
714	Mitochondrial import inner membrane translocase subunit Tim23;Putative mitochondrial import inner membrane translocase subunit Tim23B	TIMM23;TIMM23B	-0.111833	0.901554	0.235482	0.554736	-0.0107799	0.262313	-0.179766	17	9	12	1	8	3	5	0	26.3	17.1	67.195	0	50.052	8.40553	110480000	61352000	82573000	tr|E7EV10|E7EV10_HUMAN Metastasis-associated protein MTA3 OS=Homo sapiens GN=MTA3 PE=1 SV=1;sp|Q9BTC8|MTA3_HUMAN Metastasis-associated protein MTA3 OS=Homo sapiens GN=MTA3 PE=1 SV=2;tr|E7EQY4|E7EQY4_HUMAN Metastasis-associated protein MTA3 OS=Homo sapiens
727	Spliceosome RNA helicase DDX39B	DDX39B	-0.127501	0.0497705	0.000144286	-0.0143101	-0.156267	0.083875	-0.179001	14	6	3	13	14	6	3	13	23.2	23.2	45.651	0	185.32	9.25341	737370000	135700000	919220000	tr|E9PBS1|E9PBS1_HUMAN Multifunctional protein ADE2 (Fragment) OS=Homo sapiens GN=PAICS PE=1 SV=1;sp|P22234|PUR6_HUMAN Multifunctional protein ADE2 OS=Homo sapiens GN=PAICS PE=1 SV=3;sp|P22234-2|PUR6_HUMAN Isoform 2 of Multifunctional protein ADE2 OS=Homo
728	Aspartyl/asparaginyl beta-hydroxylase	ASPH	0.53437	1.07677	0.235482	0.827819	0.215948	0.353579	-0.177599	13	6	8	4	7	3	5	4	37.3	27.9	46.938	0	155.37	9.48914	1353900000	576010000	1154300000	tr|E9PC52|E9PC52_HUMAN Histone-binding protein RBBP7 OS=Homo sapiens GN=RBBP7 PE=1 SV=1;sp|Q16576|RBBP7_HUMAN Histone-binding protein RBBP7 OS=Homo sapiens GN=RBBP7 PE=1 SV=1;sp|Q16576-2|RBBP7_HUMAN Isoform 2 of Histone-binding protein RBBP7 OS=Homo sapien
731	Extended synaptotagmin-2	ESYT2	-0.124196	NaN	-0.25827	NaN	0.0168331	NaN	-0.176706	19	8	15	13	19	8	15	13	22	22	117.24	0	323.31	9.37916	1243500000	235480000	915260000	tr|E9PDF2|E9PDF2_HUMAN 2-oxoglutarate dehydrogenase, mitochondrial OS=Homo sapiens GN=OGDH PE=1 SV=1;tr|E9PCR7|E9PCR7_HUMAN 2-oxoglutarate dehydrogenase, mitochondrial OS=Homo sapiens GN=OGDH PE=1 SV=1;sp|Q02218-2|ODO1_HUMAN Isoform 2 of 2-oxoglutarate deh
735	Nuclear pore complex protein Nup155	NUP155	0.0231525	0.0605627	0.13606	0.0969364	-0.108625	-0.0190613	-0.175429	5	2	3	0	5	2	3	0	9	9	111.01	0	42.618	8.32108	78167000	60276000	71007000	tr|E9PEI0|E9PEI0_HUMAN Cell division cycle-associated protein 2 OS=Homo sapiens GN=CDCA2 PE=1 SV=1;sp|Q69YH5|CDCA2_HUMAN Cell division cycle-associated protein 2 OS=Homo sapiens GN=CDCA2 PE=1 SV=2
740	Metastasis-associated protein MTA2	MTA2	0.227929	0.266871	0.174279	0.257976	0.0238564	0.022874	-0.174534	18	4	1	16	18	4	1	16	35.2	35.2	51.815	0	102.25	9.13062	584570000	249390000	516990000	tr|E9PEX6|E9PEX6_HUMAN Dihydrolipoyl dehydrogenase OS=Homo sapiens GN=DLD PE=1 SV=1;sp|P09622|DLDH_HUMAN Dihydrolipoyl dehydrogenase, mitochondrial OS=Homo sapiens GN=DLD PE=1 SV=2;sp|P09622-2|DLDH_HUMAN Isoform 2 of Dihydrolipoyl dehydrogenase, mitochondr
741	Serine/arginine repetitive matrix protein 2	SRRM2	0.161782	0.305788	0.183074	0.30381	-0.0147838	0.0213943	-0.174534	43	26	34	7	43	26	34	7	38.4	38.4	148.09	0	323.31	9.75478	2271100000	1424400000	1990200000	tr|E9PF10|E9PF10_HUMAN Nuclear pore complex protein Nup155 OS=Homo sapiens GN=NUP155 PE=1 SV=1;sp|O75694|NU155_HUMAN Nuclear pore complex protein Nup155 OS=Homo sapiens GN=NUP155 PE=1 SV=1;sp|O75694-2|NU155_HUMAN Isoform 2 of Nuclear pore complex protein N
742	26S proteasome non-ATPase regulatory subunit 1	PSMD1	0.507131	1.22823	0.186374	1.01286	0.241287	0.404917	-0.172744	16	12	4	1	16	12	4	1	36.3	36.3	45.935	0	90.428	8.8722	317250000	187720000	240100000	tr|E9PF19|E9PF19_HUMAN Transducin beta-like protein 2 OS=Homo sapiens GN=TBL2 PE=1 SV=1;sp|Q9Y4P3|TBL2_HUMAN Transducin beta-like protein 2 OS=Homo sapiens GN=TBL2 PE=1 SV=1;tr|Q96E41|Q96E41_HUMAN TBL2 protein OS=Homo sapiens GN=TBL2 PE=1 SV=1
751	RNA-binding protein 4	RBM4	0.000447258	0.13481	-0.0648722	0.0825663	0.0505324	0.0493376	-0.172616	9	4	0	8	9	4	0	8	21.2	21.2	48.216	0	81.222	8.09996	69415000	6017300	50444000	tr|G5E9X5|G5E9X5_HUMAN Methylcrotonoyl-CoA carboxylase subunit alpha, mitochondrial OS=Homo sapiens GN=MCCC1 PE=1 SV=1;tr|F5GYT8|F5GYT8_HUMAN Methylcrotonoyl-CoA carboxylase subunit alpha, mitochondrial OS=Homo sapiens GN=MCCC1 PE=1 SV=2;tr|E9PG35|E9PG35_H
759	Heterogeneous nuclear ribonucleoprotein A3	HNRNPA3	0.0131741	0.010454	0.00374607	0.0426443	-0.0546401	-0.0267293	-0.172103	3	1	3	1	3	1	3	1	22.6	22.6	20.383	0	43.414	8.00376	51442000	22108000	27323000	tr|E9PH64|E9PH64_HUMAN NADH dehydrogenase [ubiquinone] 1 beta subcomplex subunit 9 OS=Homo sapiens GN=NDUFB9 PE=1 SV=1;sp|Q9Y6M9|NDUB9_HUMAN NADH dehydrogenase [ubiquinone] 1 beta subcomplex subunit 9 OS=Homo sapiens GN=NDUFB9 PE=1 SV=3;tr|E7EWZ0|E7EWZ0_HU
760	tRNA (adenine(58)-N(1))-methyltransferase non-catalytic subunit TRM6	TRMT6	0.425792	NaN	-0.0717396	NaN	0.460687	NaN	-0.170053	5	5	1	1	5	5	1	1	15.7	15.7	34.431	0	38.681	8.3358	95919000	49841000	70907000	tr|E9PH82|E9PH82_HUMAN Protein FAM98A OS=Homo sapiens GN=FAM98A PE=1 SV=1;sp|Q8NCA5-2|FA98A_HUMAN Isoform 2 of Protein FAM98A OS=Homo sapiens GN=FAM98A;sp|Q8NCA5|FA98A_HUMAN Protein FAM98A OS=Homo sapiens GN=FAM98A PE=1 SV=1
762	Zinc finger CCCH-type antiviral protein 1	ZC3HAV1	0.0154909	0.457891	-0.186869	0.0539454	0.231888	0.349916	-0.169412	38	29	32	4	38	29	32	4	48.9	48.9	91.112	0	323.31	9.92523	3334600000	2335500000	2748300000	tr|E9PHI4|E9PHI4_HUMAN SUN domain-containing protein 1 OS=Homo sapiens GN=SUN1 PE=1 SV=1;sp|O94901-5|SUN1_HUMAN Isoform 5 of SUN domain-containing protein 1 OS=Homo sapiens GN=SUN1;sp|O94901-8|SUN1_HUMAN Isoform 8 of SUN domain-containing protein 1 OS=Homo
766	Signal peptidase complex subunit 2	SPCS2	0.212467	1.39331	0.195221	1.02899	-0.0461418	0.480861	-0.167872	4	2	1	1	4	2	1	1	5.5	5.5	124.11	0	97.084	7.79799	31566000	14502000	16736000	tr|E9PI60|E9PI60_HUMAN Bromodomain and PHD finger-containing protein 3 OS=Homo sapiens GN=BRPF3 PE=1 SV=1;sp|Q9ULD4|BRPF3_HUMAN Bromodomain and PHD finger-containing protein 3 OS=Homo sapiens GN=BRPF3 PE=1 SV=2;tr|E9PSF3|E9PSF3_HUMAN Bromodomain and PHD fi
772	Tricarboxylate transport protein, mitochondrial	SLC25A1	NaN	0.612395	NaN	0.321582	NaN	0.350523	-0.166844	2	0	2	1	2	0	2	1	65.6	65.6	3.4488	0	15.777	7.69091	22913000	8581800	17586000	tr|E9PIR3|E9PIR3_HUMAN Mitochondrial import inner membrane translocase subunit Tim8 B OS=Homo sapiens GN=TIMM8B PE=1 SV=1;sp|Q9Y5J9|TIM8B_HUMAN Mitochondrial import inner membrane translocase subunit Tim8 B OS=Homo sapiens GN=TIMM8B PE=1 SV=1
775	Signal recognition particle receptor subunit alpha	SRPR	0.611645	1.1457	0.354001	0.710437	0.355978	0.625556	-0.164915	3	0	1	0	3	0	1	0	15.2	15.2	28.306	0	40.953	7.72703	21114000	17500000	14723000	tr|E9PJF5|E9PJF5_HUMAN Breast cancer metastasis-suppressor 1 (Fragment) OS=Homo sapiens GN=BRMS1 PE=1 SV=1;tr|H0YCF7|H0YCF7_HUMAN Breast cancer metastasis-suppressor 1 (Fragment) OS=Homo sapiens GN=BRMS1 PE=1 SV=1;tr|G5E9I4|G5E9I4_HUMAN Breast cancer metas
776	Prelamin-A/C;Lamin-A/C	LMNA	0.101923	0.008929	0.0954519	0.141171	-0.0204844	-0.177089	-0.164014	11	8	8	6	11	8	8	6	37.4	37.4	33.281	0	156.94	8.8116	322550000	90402000	235080000	tr|E9PJH7|E9PJH7_HUMAN Mitochondrial glutamate carrier 1 (Fragment) OS=Homo sapiens GN=SLC25A22 PE=1 SV=5;sp|Q9H936|GHC1_HUMAN Mitochondrial glutamate carrier 1 OS=Homo sapiens GN=SLC25A22 PE=1 SV=1;tr|A0A0D9SEI9|A0A0D9SEI9_HUMAN Mitochondrial glutamate ca
779	Clathrin heavy chain;Clathrin heavy chain 1	CLTC	-0.559932	0.378344	-0.496712	-0.468611	-0.105008	0.893839	-0.163628	13	4	8	9	3	1	2	2	55.2	17.2	28.821	0	273.22	9.11866	647320000	222370000	444500000	tr|E9PK01|E9PK01_HUMAN Elongation factor 1-delta (Fragment) OS=Homo sapiens GN=EEF1D PE=1 SV=1;sp|P29692|EF1D_HUMAN Elongation factor 1-delta OS=Homo sapiens GN=EEF1D PE=1 SV=5;tr|A0A087X1X7|A0A087X1X7_HUMAN Elongation factor 1-delta OS=Homo sapiens GN=EEF
784	E3 ubiquitin-protein ligase UHRF1	UHRF1	0.0515337	-0.00547193	-0.0869057	-0.0755808	0.185474	0.1031	-0.162339	6	2	0	6	6	2	0	6	24.3	24.3	37.709	0	37.304	8.57542	172240000	57192000	146770000	tr|E9PKG1|E9PKG1_HUMAN Protein arginine N-methyltransferase 1 OS=Homo sapiens GN=PRMT1 PE=1 SV=1;tr|H7C2I1|H7C2I1_HUMAN Protein arginine N-methyltransferase 1 OS=Homo sapiens GN=PRMT1 PE=1 SV=1;sp|Q99873-3|ANM1_HUMAN Isoform 3 of Protein arginine N-methylt
787	DNA replication licensing factor MCM5;DNA helicase	MCM5	-0.235727	-0.00417774	-0.268869	0.0223323	0.00781159	-0.0206266	-0.161952	21	11	14	0	21	11	14	0	28.3	28.3	87.435	0	102.55	9.16259	610520000	380000000	463630000	tr|E9PKP7|E9PKP7_HUMAN Nucleolar transcription factor 1 OS=Homo sapiens GN=UBTF PE=1 SV=1;sp|P17480-2|UBF1_HUMAN Isoform UBF2 of Nucleolar transcription factor 1 OS=Homo sapiens GN=UBTF;sp|P17480|UBF1_HUMAN Nucleolar transcription factor 1 OS=Homo sapiens
789	ATP synthase F(0) complex subunit B1, mitochondrial	ATP5F1	NaN	2.27265	NaN	1.4367	NaN	0.711299	-0.160404	5	1	4	0	5	1	4	0	31	31	16.371	0	8.0984	8.1396	69161000	18681000	50072000	tr|E9PKV2|E9PKV2_HUMAN 39S ribosomal protein L17, mitochondrial (Fragment) OS=Homo sapiens GN=MRPL17 PE=1 SV=1;sp|Q9NRX2|RM17_HUMAN 39S ribosomal protein L17, mitochondrial OS=Homo sapiens GN=MRPL17 PE=1 SV=1
790	Probable ATP-dependent RNA helicase DDX46	DDX46	-0.0311129	0.718616	0.141694	0.578794	-0.17645	0.131914	-0.159887	6	2	5	0	6	2	5	0	36.2	36.2	23.833	0	23.509	8.58705	151360000	128750000	106290000	tr|E9PKY5|E9PKY5_HUMAN Peptidyl-prolyl cis-trans isomerase (Fragment) OS=Homo sapiens GN=PPIE PE=1 SV=1;sp|Q9UNP9-2|PPIE_HUMAN Isoform B of Peptidyl-prolyl cis-trans isomerase E OS=Homo sapiens GN=PPIE;sp|Q9UNP9|PPIE_HUMAN Peptidyl-prolyl cis-trans isomera
792	40S ribosomal protein S21	RPS21	0.471809	1.02668	0.430392	0.379399	0.151602	0.499382	-0.158466	2	1	1	2	2	1	1	2	38	38	5.8668	0	41.805	8.32387	93099000	52934000	64767000	tr|F8VSA6|F8VSA6_HUMAN NEDD8 OS=Homo sapiens GN=NEDD8 PE=4 SV=1;tr|E9PS38|E9PS38_HUMAN Protein NEDD8-MDP1 OS=Homo sapiens GN=NEDD8-MDP1 PE=4 SV=2;tr|S4R3E9|S4R3E9_HUMAN Protein NEDD8-MDP1 OS=Homo sapiens GN=NEDD8-MDP1 PE=4 SV=1;tr|E9PL57|E9PL57_HUMAN Prote
793	ATP-dependent RNA helicase DDX1	DDX1	0.139045	0.363921	0.10675	0.292899	0.0306045	0.0664879	-0.157949	4	1	3	2	4	1	3	2	65	65	6.3166	0	45.103	8.34674	98097000	37063000	87044000	tr|E9PS47|E9PS47_HUMAN Phosphatidylserine synthase 2 OS=Homo sapiens GN=PTDSS2 PE=1 SV=1;tr|E9PLE4|E9PLE4_HUMAN Phosphatidylserine synthase 2 OS=Homo sapiens GN=PTDSS2 PE=1 SV=1;sp|Q9BVG9|PTSS2_HUMAN Phosphatidylserine synthase 2 OS=Homo sapiens GN=PTDSS2
798	SWI/SNF complex subunit SMARCC2	SMARCC2	0.0589237	0.249239	-0.0176361	0.171591	-0.00834348	0.0483972	-0.157691	1	1	1	0	1	1	1	0	6.2	6.2	23.237	0.00062814	6.6291	7.80762	26772000	16604000	20838000	tr|H0YEN6|H0YEN6_HUMAN Delta(14)-sterol reductase (Fragment) OS=Homo sapiens GN=TM7SF2 PE=1 SV=1;tr|E9PS18|E9PS18_HUMAN Delta(14)-sterol reductase (Fragment) OS=Homo sapiens GN=TM7SF2 PE=1 SV=1;tr|E9PLS9|E9PLS9_HUMAN Delta(14)-sterol reductase (Fragment) O
803	Pre-mRNA-processing factor 6	PRPF6	0.101536	0.0984593	0.0935602	0.0563061	0.0600062	0.0640576	-0.157303	7	5	6	0	7	5	6	0	73.7	73.7	8.4518	0	38.052	8.74868	331240000	43297000	186090000	tr|E9PN17|E9PN17_HUMAN ATP synthase subunit g, mitochondrial OS=Homo sapiens GN=ATP5L PE=1 SV=1;sp|O75964|ATP5L_HUMAN ATP synthase subunit g, mitochondrial OS=Homo sapiens GN=ATP5L PE=1 SV=3
812	F-actin-capping protein subunit alpha-2	CAPZA2	NaN	-0.126048	NaN	-0.452116	NaN	0.458644	-0.156138	15	2	12	0	15	2	12	0	31.9	31.9	72.531	0	149.19	8.93277	351450000	252520000	252620000	tr|E9PQ61|E9PQ61_HUMAN Zinc finger CCCH domain-containing protein 11A OS=Homo sapiens GN=ZC3H11A PE=1 SV=1;sp|O75152|ZC11A_HUMAN Zinc finger CCCH domain-containing protein 11A OS=Homo sapiens GN=ZC3H11A PE=1 SV=3;tr|E9PBY7|E9PBY7_HUMAN Zinc finger CCCH dom
816	T-complex protein 1 subunit theta	CCT8	0.372711	0.480418	-0.0494122	0.026021	0.325684	0.394051	-0.155879	8	5	4	8	7	4	3	7	12.1	10.9	100.5	0	91.134	8.63311	185930000	83428000	160290000	tr|E9PR38|E9PR38_HUMAN Pumilio homolog 1 OS=Homo sapiens GN=PUM1 PE=1 SV=1;tr|Q5T1Z4|Q5T1Z4_HUMAN Pumilio homolog 1 OS=Homo sapiens GN=PUM1 PE=1 SV=1;tr|Q5T1Z8|Q5T1Z8_HUMAN Pumilio homolog 1 OS=Homo sapiens GN=PUM1 PE=1 SV=1;sp|Q14671-4|PUM1_HUMAN Isoform
821	Cell cycle and apoptosis regulator protein 2	CCAR2	-0.0443242	0.150994	-0.0742891	0.0119249	0.0461611	0.085359	-0.153935	22	16	1	1	22	16	1	1	5.9	5.9	436.13	0	88.589	8.21508	68797000	43808000	51488000	tr|F2Z2U4|F2Z2U4_HUMAN Transformation/transcription domain-associated protein OS=Homo sapiens GN=TRRAP PE=1 SV=3;sp|Q9Y4A5-2|TRRAP_HUMAN Isoform 2 of Transformation/transcription domain-associated protein OS=Homo sapiens GN=TRRAP;sp|Q9Y4A5|TRRAP_HUMAN Tran
824	Transitional endoplasmic reticulum ATPase	VCP	0.366708	0.800073	0.255682	0.289598	0.0841961	0.362436	-0.153546	3	0	1	0	3	0	1	0	22.3	22.3	16.368	0	37.616	8.03499	39735000	38967000	29690000	tr|F5H6X0|F5H6X0_HUMAN General transcription factor IIH subunit 3 (Fragment) OS=Homo sapiens GN=GTF2H3 PE=1 SV=1;tr|F5GXG6|F5GXG6_HUMAN General transcription factor IIH subunit 3 (Fragment) OS=Homo sapiens GN=GTF2H3 PE=1 SV=1;tr|F5GX35|F5GX35_HUMAN General
827	DNA-directed RNA polymerase;DNA-directed RNA polymerase II subunit RPB2	POLR2B	0.0936173	0.00984382	0.0663992	-0.0573466	-0.00173015	-0.0100637	-0.153157	3	2	2	3	3	2	2	3	53.7	53.7	4.3871	0	10.095	8.6017	184200000	60181000	155290000	tr|F5GWN1|F5GWN1_HUMAN Protein SSXT OS=Homo sapiens GN=SS18 PE=1 SV=2;tr|J3KRP6|J3KRP6_HUMAN Protein SSXT OS=Homo sapiens GN=SS18 PE=1 SV=1;tr|J3QS72|J3QS72_HUMAN Protein SSXT OS=Homo sapiens GN=SS18 PE=1 SV=1;tr|X6R3J2|X6R3J2_HUMAN Protein SSXT OS=Homo sa
833	Bifunctional methylenetetrahydrofolate dehydrogenase/cyclohydrolase, mitochondrial;NAD-dependent methylenetetrahydrofolate dehydrogenase;Methenyltetrahydrofolate cyclohydrolase	MTHFD2	NaN	1.29786	NaN	0.761455	NaN	0.360823	-0.151209	5	1	4	1	5	1	4	1	25.3	25.3	19.77	0	65.348	8.81946	316030000	141370000	202470000	tr|F5H5N1|F5H5N1_HUMAN NADH dehydrogenase [ubiquinone] iron-sulfur protein 7, mitochondrial OS=Homo sapiens GN=NDUFS7 PE=1 SV=1;tr|F5GXJ1|F5GXJ1_HUMAN NADH dehydrogenase [ubiquinone] iron-sulfur protein 7, mitochondrial OS=Homo sapiens GN=NDUFS7 PE=1 SV=1;
839	WD repeat-containing protein 82	WDR82	NaN	0.170703	NaN	0.10165	NaN	0.0791732	-0.148479	6	3	2	6	6	3	2	6	24.6	24.6	26.705	0	39.368	8.13789	50980000	21617000	64772000	tr|J3QL14|J3QL14_HUMAN V-type proton ATPase subunit d 1 (Fragment) OS=Homo sapiens GN=ATP6V0D1 PE=1 SV=1;tr|R4GN72|R4GN72_HUMAN V-type proton ATPase subunit d 1 OS=Homo sapiens GN=ATP6V0D1 PE=1 SV=1;tr|F5GYQ1|F5GYQ1_HUMAN V-type proton ATPase subunit d 1 O
841	Heterogeneous nuclear ribonucleoproteins A2/B1	HNRNPA2B1	0.00337997	-0.0326651	0.00848693	-0.0370883	0.0185272	0.0215407	-0.148218	2	1	1	0	1	1	1	0	19	7.9	14.145	0.0066547	3.091	8.52149	138450000	98196000	95626000	tr|F5GZ99|F5GZ99_HUMAN Lysine-specific demethylase 5A (Fragment) OS=Homo sapiens GN=KDM5A PE=1 SV=1
843	Procollagen-lysine,2-oxoglutarate 5-dioxygenase 1	PLOD1	-0.0565835	NaN	-0.118163	NaN	-0.040682	NaN	-0.147176	36	8	1	33	2	0	0	2	43.1	2.8	64.872	0	323.31	10.6208	4308900000	505390000	36952000000	tr|F5GZS6|F5GZS6_HUMAN 4F2 cell-surface antigen heavy chain OS=Homo sapiens GN=SLC3A2 PE=1 SV=1;tr|J3KPF3|J3KPF3_HUMAN 4F2 cell-surface antigen heavy chain OS=Homo sapiens GN=SLC3A2 PE=1 SV=1;sp|P08195-3|4F2_HUMAN Isoform 3 of 4F2 cell-surface antigen heav
848	Nuclear RNA export factor 1	NXF1	-0.123401	-0.0710762	-0.0668051	-0.0371623	-0.0237521	-0.0563061	-0.146655	10	2	7	0	10	2	7	0	12.7	12.7	108.45	0	103.57	8.51143	119170000	96391000	109090000	tr|F8WE42|F8WE42_HUMAN Nucleolar protein 8 (Fragment) OS=Homo sapiens GN=NOL8 PE=1 SV=8;tr|F5H101|F5H101_HUMAN Nucleolar protein 8 OS=Homo sapiens GN=NOL8 PE=1 SV=1;sp|Q76FK4-4|NOL8_HUMAN Isoform 4 of Nucleolar protein 8 OS=Homo sapiens GN=NOL8;sp|Q76FK4|N
851	Hexokinase-1	HK1	NaN	0.347582	NaN	0.887915	NaN	-0.19774	-0.145351	4	2	1	0	4	2	1	0	5.9	5.9	91.124	0.0012399	6.3807	7.58449	16182000	9981600	12250000	tr|H0Y5D5|H0Y5D5_HUMAN Cip1-interacting zinc finger protein (Fragment) OS=Homo sapiens GN=CIZ1 PE=1 SV=1;tr|Q9BTG3|Q9BTG3_HUMAN CIZ1 protein OS=Homo sapiens GN=CIZ1 PE=1 SV=1;tr|Q5SYW2|Q5SYW2_HUMAN Cip1-interacting zinc finger protein OS=Homo sapiens GN=CI
856	Enhancer of mRNA-decapping protein 4	EDC4	NaN	-0.0147838	NaN	-0.682233	NaN	0.583593	-0.145351	12	5	2	10	3	1	1	3	56.8	26.1	31.02	0	323.31	9.4806	1480700000	133460000	1410000000	tr|F8VY35|F8VY35_HUMAN Nucleosome assembly protein 1-like 1 (Fragment) OS=Homo sapiens GN=NAP1L1 PE=1 SV=1;tr|F8W0J6|F8W0J6_HUMAN Nucleosome assembly protein 1-like 1 OS=Homo sapiens GN=NAP1L1 PE=1 SV=1;tr|F5H4R6|F5H4R6_HUMAN Nucleosome assembly protein 1-
859	U4/U6.U5 tri-snRNP-associated protein 2	USP39	0.0597204	0.0110936	-0.0284251	0.0097772	-0.0588014	-0.0497701	-0.144568	7	6	3	0	7	6	3	0	14.6	14.6	65.19	0	120.52	8.36194	86488000	64675000	78945000	tr|F5H5U2|F5H5U2_HUMAN ATP-dependent RNA helicase DDX55 OS=Homo sapiens GN=DDX55 PE=1 SV=1;sp|Q8NHQ9|DDX55_HUMAN ATP-dependent RNA helicase DDX55 OS=Homo sapiens GN=DDX55 PE=1 SV=3
860	Constitutive coactivator of PPAR-gamma-like protein 1	FAM120A	0.40295	0.457673	0.315218	0.137635	0.0342343	0.353487	-0.143655	18	13	14	0	16	12	13	0	21.9	20.4	134	0	219.44	8.87394	318650000	212220000	217180000	tr|F5H658|F5H658_HUMAN ATP-dependent RNA helicase DHX8 OS=Homo sapiens GN=DHX8 PE=1 SV=1;sp|Q14562|DHX8_HUMAN ATP-dependent RNA helicase DHX8 OS=Homo sapiens GN=DHX8 PE=1 SV=1
861	Ancient ubiquitous protein 1	AUP1	0.502709	NaN	0.181802	NaN	0.305646	NaN	-0.143655	16	9	12	2	16	9	12	2	43.9	43.9	41.265	0	319.68	9.62571	1735900000	1118500000	1369600000	tr|F5H669|F5H669_HUMAN Cleavage and polyadenylation-specificity factor subunit 7 (Fragment) OS=Homo sapiens GN=CPSF7 PE=1 SV=1;sp|Q8N684-2|CPSF7_HUMAN Isoform 2 of Cleavage and polyadenylation specificity factor subunit 7 OS=Homo sapiens GN=CPSF7;sp|Q8N684
865	Rootletin	CROCC	0.0860325	NaN	0.0912598	NaN	0.0387769	NaN	-0.143394	8	1	4	1	8	1	4	1	19.9	19.9	66.013	0	89.458	8.7069	234960000	53091000	221160000	tr|F5H8D7|F5H8D7_HUMAN DNA repair protein XRCC1 OS=Homo sapiens GN=XRCC1 PE=1 SV=2;sp|P18887|XRCC1_HUMAN DNA repair protein XRCC1 OS=Homo sapiens GN=XRCC1 PE=1 SV=2;tr|M0QYS5|M0QYS5_HUMAN DNA repair protein XRCC1 (Fragment) OS=Homo sapiens GN=XRCC1 PE=1 SV
866	Coatomer subunit beta	COPB2	0.135301	NaN	0.0204844	NaN	0.195038	NaN	-0.142087	6	0	2	0	6	0	2	0	16.8	16.8	55.324	0	13.977	7.80697	28706000	18392000	17018000	tr|F5H8F7|F5H8F7_HUMAN Set1/Ash2 histone methyltransferase complex subunit ASH2 OS=Homo sapiens GN=ASH2L PE=1 SV=1;sp|Q9UBL3-2|ASH2L_HUMAN Isoform 2 of Set1/Ash2 histone methyltransferase complex subunit ASH2 OS=Homo sapiens GN=ASH2L;sp|Q9UBL3-3|ASH2L_HUMA
878	Casein kinase II subunit beta	CSNK2B;CSNK2B-LY6G5B-1181;CSNK2B-LY6G5B--991	NaN	0.161815	NaN	0.0768327	NaN	0.0993553	-0.140909	41	14	3	28	41	14	3	28	25.7	25.7	236.02	0	323.31	9.67082	2218100000	190060000	2278100000	tr|F8VPD4|F8VPD4_HUMAN CAD protein OS=Homo sapiens GN=CAD PE=1 SV=1;sp|P27708|PYR1_HUMAN CAD protein OS=Homo sapiens GN=CAD PE=1 SV=3
885	28S ribosomal protein S9, mitochondrial	MRPS9	0.73788	1.69348	0.339365	1.04705	0.0953887	0.641424	-0.140648	19	14	15	0	19	14	15	0	10.7	10.7	208.07	0	93.302	9.1817	631690000	435760000	452010000	tr|J3KPG5|J3KPG5_HUMAN Bromodomain adjacent to zinc finger domain protein 2A OS=Homo sapiens GN=BAZ2A PE=1 SV=1;tr|F8VU39|F8VU39_HUMAN Bromodomain adjacent to zinc finger domain protein 2A OS=Homo sapiens GN=BAZ2A PE=1 SV=1;sp|Q9UIF9-2|BAZ2A_HUMAN Isoform
886	Methionine--tRNA ligase, cytoplasmic	MARS	0.331445	1.10989	0.223917	0.505078	0.0258085	0.487905	-0.140255	3	0	3	1	3	0	3	1	16.5	16.5	19.814	0	30.253	8.00022	50582000	17604000	31865000	tr|F8VU90|F8VU90_HUMAN Peptidyl-prolyl cis-trans isomerase FKBP11 OS=Homo sapiens GN=FKBP11 PE=1 SV=1;sp|Q9NYL4-2|FKB11_HUMAN Isoform 2 of Peptidyl-prolyl cis-trans isomerase FKBP11 OS=Homo sapiens GN=FKBP11;sp|Q9NYL4|FKB11_HUMAN Peptidyl-prolyl cis-trans
893	Heat shock 70 kDa protein 1B;Heat shock 70 kDa protein 1A	HSPA1B;HSPA1A	0.209728	0.178796	0.0391384	-0.0395179	0.161443	0.18774	-0.138945	13	8	6	0	13	8	6	0	9.4	9.4	142.6	0	91.322	8.87904	278780000	252260000	225860000	tr|F8VXG7|F8VXG7_HUMAN Protein SCAF11 OS=Homo sapiens GN=SCAF11 PE=1 SV=1;sp|Q99590-2|SCAFB_HUMAN Isoform 2 of Protein SCAF11 OS=Homo sapiens GN=SCAF11;sp|Q99590|SCAFB_HUMAN Protein SCAF11 OS=Homo sapiens GN=SCAF11 PE=1 SV=2
896	Tyrosine-protein phosphatase non-receptor type 1;Tyrosine-protein phosphatase non-receptor type	PTPN1	0.279651	1.16569	0.349592	1.05645	-0.0321009	0.126596	-0.138159	16	13	12	11	3	2	3	1	57.4	8.9	28.392	0	44.807	8.47476	161680000	31703000	104990000	tr|F8W0P7|F8W0P7_HUMAN ATP synthase subunit beta, mitochondrial (Fragment) OS=Homo sapiens GN=ATP5B PE=1 SV=2
898	Major vault protein	MVP	-0.415975	0.464166	-0.517358	0.00776951	0.121424	0.207644	-0.136716	4	1	4	0	4	1	4	0	20.1	20.1	35.683	0	16.732	8.20491	71735000	33690000	54863000	tr|F8W126|F8W126_HUMAN Microspherule protein 1 (Fragment) OS=Homo sapiens GN=MCRS1 PE=1 SV=1;sp|Q96EZ8-3|MCRS1_HUMAN Isoform 3 of Microspherule protein 1 OS=Homo sapiens GN=MCRS1;sp|Q96EZ8|MCRS1_HUMAN Microspherule protein 1 OS=Homo sapiens GN=MCRS1 PE=1 S
899	116 kDa U5 small nuclear ribonucleoprotein component	EFTUD2	0.154201	0.0421448	0.138028	0.057277	-0.00719552	0.00089472	-0.135141	13	1	5	9	13	1	5	9	61.2	61.2	25.63	0	45.721	8.76158	254800000	91399000	231340000	tr|F8W1A4|F8W1A4_HUMAN Adenylate kinase 2, mitochondrial OS=Homo sapiens GN=AK2 PE=1 SV=1;sp|P54819-2|KAD2_HUMAN Isoform 2 of Adenylate kinase 2, mitochondrial OS=Homo sapiens GN=AK2;sp|P54819|KAD2_HUMAN Adenylate kinase 2, mitochondrial OS=Homo sapiens GN
902	T-complex protein 1 subunit alpha	TCP1	0.369259	-0.295488	-0.151298	-0.793432	0.442438	0.384395	-0.132774	9	1	2	8	9	1	2	8	66.9	66.9	16.29	0	184.78	8.56942	306940000	26991000	37110000	tr|F8W1R7|F8W1R7_HUMAN Myosin light polypeptide 6 OS=Homo sapiens GN=MYL6 PE=1 SV=1;tr|G3V1V0|G3V1V0_HUMAN Myosin light polypeptide 6 OS=Homo sapiens GN=MYL6 PE=1 SV=1;sp|P60660-2|MYL6_HUMAN Isoform Smooth muscle of Myosin light polypeptide 6 OS=Homo sapie
908	Ataxin-2-like protein	ATXN2L	NaN	NaN	NaN	NaN	NaN	NaN	-0.132774	11	5	3	10	11	5	3	10	14.6	14.6	113.63	0	123.4	8.79631	293750000	73369000	258500000	tr|F8W726|F8W726_HUMAN Ubiquitin-associated protein 2-like OS=Homo sapiens GN=UBAP2L PE=1 SV=2;sp|Q14157-4|UBP2L_HUMAN Isoform 4 of Ubiquitin-associated protein 2-like OS=Homo sapiens GN=UBAP2L;sp|Q14157-1|UBP2L_HUMAN Isoform 2 of Ubiquitin-associated prot
909	Leucine--tRNA ligase, cytoplasmic	LARS	0.437721	0.703689	0.411318	0.443713	0.22006	0.470329	-0.132643	11	3	6	0	11	3	6	0	48.4	48.4	17.962	0	33.729	9.69553	2192300000	1128500000	1639700000	tr|F8W727|F8W727_HUMAN 60S ribosomal protein L32 OS=Homo sapiens GN=RPL32 PE=1 SV=1;sp|P62910|RL32_HUMAN 60S ribosomal protein L32 OS=Homo sapiens GN=RPL32 PE=1 SV=2;tr|D3YTB1|D3YTB1_HUMAN 60S ribosomal protein L32 (Fragment) OS=Homo sapiens GN=RPL32 PE=1
910	Protein ERGIC-53	LMAN1	NaN	1.67314	NaN	1.34676	NaN	0.638366	-0.131326	6	3	6	0	6	3	6	0	25.7	25.7	16.515	0	45.06	8.30741	83649000	47296000	72013000	tr|F8W7Q4|F8W7Q4_HUMAN Protein FAM162A OS=Homo sapiens GN=FAM162A PE=1 SV=1;sp|Q96A26|F162A_HUMAN Protein FAM162A OS=Homo sapiens GN=FAM162A PE=1 SV=2
912	26S proteasome non-ATPase regulatory subunit 2	PSMD2	0.220665	1.11126	-0.146228	0.653702	0.465659	0.419121	-0.131326	18	15	7	3	3	3	2	1	48.3	9.1	42.835	0	85.317	9.26553	735090000	535900000	572020000	tr|F8W8I6|F8W8I6_HUMAN Nucleolysin TIA-1 isoform p40 OS=Homo sapiens GN=TIA1 PE=1 SV=1;sp|P31483|TIA1_HUMAN Nucleolysin TIA-1 isoform p40 OS=Homo sapiens GN=TIA1 PE=1 SV=3;sp|P31483-3|TIA1_HUMAN Isoform 3 of Nucleolysin TIA-1 isoform p40 OS=Homo sapiens GN
914	Far upstream element-binding protein 2	KHSRP	0.0122426	0.466197	0.0619835	0.36793	-0.0939657	0.0359638	-0.13014	2	1	2	0	2	1	2	0	18.4	18.4	10.976	0.00062657	6.5628	8.29713	88300000	49921000	59991000	tr|F8W8Z9|F8W8Z9_HUMAN Mitochondrial import receptor subunit TOM5 homolog OS=Homo sapiens GN=TOMM5 PE=1 SV=1;sp|Q8N4H5|TOM5_HUMAN Mitochondrial import receptor subunit TOM5 homolog OS=Homo sapiens GN=TOMM5 PE=1 SV=1;sp|Q8N4H5-3|TOM5_HUMAN Isoform 3 of Mito
915	Endoplasmin	HSP90B1	NaN	0.758013	NaN	0.521855	NaN	0.269286	-0.130008	44	25	25	14	6	4	0	3	56	8.9	66.785	0	323.31	9.72127	2340200000	1053100000	1870200000	tr|F8W930|F8W930_HUMAN Insulin-like growth factor 2 mRNA-binding protein 2 OS=Homo sapiens GN=IGF2BP2 PE=1 SV=1;sp|Q9Y6M1-1|IF2B2_HUMAN Isoform 2 of Insulin-like growth factor 2 mRNA-binding protein 2 OS=Homo sapiens GN=IGF2BP2;sp|Q9Y6M1|IF2B2_HUMAN Insuli
916	Heterogeneous nuclear ribonucleoprotein F;Heterogeneous nuclear ribonucleoprotein F, N-terminally processed	HNRNPF	-0.107018	0.0887609	0.0183493	0.0339339	-0.128953	0.0696335	-0.129217	9	6	6	4	9	6	6	4	20	20	64.449	0	57.27	8.52199	131950000	66987000	133710000	tr|F8WAE5|F8WAE5_HUMAN Eukaryotic translation initiation factor 2A OS=Homo sapiens GN=EIF2A PE=1 SV=1;sp|Q9BY44-3|EIF2A_HUMAN Isoform 3 of Eukaryotic translation initiation factor 2A OS=Homo sapiens GN=EIF2A;sp|Q9BY44|EIF2A_HUMAN Eukaryotic translation ini
917	Fatty acid synthase;[Acyl-carrier-protein] S-acetyltransferase;[Acyl-carrier-protein] S-malonyltransferase;3-oxoacyl-[acyl-carrier-protein] synthase;3-oxoacyl-[acyl-carrier-protein] reductase;3-hydroxyacyl-[acyl-carrier-protein] dehydratase;Enoyl-[acyl-carrier-protein] reductase;Oleoyl-[acyl-carrier-protein] hydrolase	FASN	0.276345	0.0297206	-0.0843797	-0.594879	0.397068	0.72261	-0.127897	19	14	8	0	19	14	8	0	26	26	83.515	0	102.73	8.8197	257660000	199380000	203190000	tr|F8WAJ0|F8WAJ0_HUMAN Probable ATP-dependent RNA helicase DDX31 OS=Homo sapiens GN=DDX31 PE=1 SV=2;sp|Q9H8H2|DDX31_HUMAN Probable ATP-dependent RNA helicase DDX31 OS=Homo sapiens GN=DDX31 PE=1 SV=2;sp|Q9H8H2-2|DDX31_HUMAN Isoform 2 of Probable ATP-depende
923	Perilipin-3	PLIN3	0.341153	NaN	-0.127037	NaN	0.29917	NaN	-0.127369	43	1	4	0	43	1	4	0	30.3	30.3	186.18	0	323.31	9.42906	1231000000	273170000	1181500000	tr|F8WD26|F8WD26_HUMAN LIM domain only protein 7 OS=Homo sapiens GN=LMO7 PE=1 SV=2;tr|J3KP06|J3KP06_HUMAN LIM domain only protein 7 OS=Homo sapiens GN=LMO7 PE=1 SV=2;sp|Q8WWI1-3|LMO7_HUMAN Isoform 3 of LIM domain only protein 7 OS=Homo sapiens GN=LMO7;sp|Q
934	G2/mitotic-specific cyclin-B1	CCNB1	0.321045	0.425579	-0.142529	-0.164205	0.385526	0.227709	-0.126048	3	1	3	0	3	1	3	0	15.8	15.8	21.491	0	14.313	7.85939	32046000	19604000	20692000	tr|G3V5S9|G3V5S9_HUMAN rRNA-processing protein FCF1 homolog OS=Homo sapiens GN=FCF1 PE=1 SV=1;tr|G3V1S4|G3V1S4_HUMAN Chromosome 14 open reading frame 111, isoform CRA_a OS=Homo sapiens GN=FCF1 PE=1 SV=1;sp|Q9Y324|FCF1_HUMAN rRNA-processing protein FCF1 hom
939	Mitochondrial import inner membrane translocase subunit TIM50	TIMM50	0.243284	1.85689	0.268315	1.0684	0.0540927	0.453992	-0.125916	4	3	3	0	4	3	3	0	4.4	4.4	84.109	0	10.08	8.4202	135430000	26175000	101550000	tr|G3V325|G3V325_HUMAN Protein ATP5J2-PTCD1 OS=Homo sapiens GN=ATP5J2-PTCD1 PE=4 SV=1;tr|C9JJT5|C9JJT5_HUMAN Protein ATP5J2-PTCD1 OS=Homo sapiens GN=ATP5J2-PTCD1 PE=4 SV=2;sp|P56134-4|ATPK_HUMAN Isoform 4 of ATP synthase subunit f, mitochondrial OS=Homo sa
940	T-complex protein 1 subunit zeta	CCT6A	0.298282	0.210913	-0.0692249	-0.114441	0.569479	0.568987	-0.125519	22	1	1	2	21	1	1	2	15.7	14.9	215.47	0	88.729	8.99045	401140000	144030000	433090000	tr|G3V394|G3V394_HUMAN Unconventional myosin-Va OS=Homo sapiens GN=MYO5A PE=1 SV=1;sp|Q9Y4I1-2|MYO5A_HUMAN Isoform 2 of Unconventional myosin-Va OS=Homo sapiens GN=MYO5A;sp|Q9Y4I1|MYO5A_HUMAN Unconventional myosin-Va OS=Homo sapiens GN=MYO5A PE=1 SV=2;sp|Q
946	Eukaryotic translation elongation factor 1 epsilon-1	EEF1E1;EEF1E1-BLOC1S5	0.328942	1.00793	0.0413831	0.540523	0.154329	0.409911	-0.12499	32	24	21	0	32	24	21	0	40.7	40.7	91.48	0	323.31	9.31414	860250000	523960000	677140000	tr|G3V529|G3V529_HUMAN ATP-dependent RNA helicase DDX24 OS=Homo sapiens GN=DDX24 PE=1 SV=1;sp|Q9GZR7|DDX24_HUMAN ATP-dependent RNA helicase DDX24 OS=Homo sapiens GN=DDX24 PE=1 SV=1;sp|Q9GZR7-2|DDX24_HUMAN Isoform 2 of ATP-dependent RNA helicase DDX24 OS=Ho
948	26S proteasome non-ATPase regulatory subunit 11	PSMD11	0.319046	1.04353	0.0301242	0.724825	0.191261	0.429168	-0.124196	7	1	3	6	5	0	2	4	24.9	19.4	39.178	0	14.536	7.83854	27190000	16666000	25095000	tr|G3V5T9|G3V5T9_HUMAN Cyclin-dependent kinase 2 OS=Homo sapiens GN=CDK2 PE=1 SV=1;sp|P24941-2|CDK2_HUMAN Isoform 2 of Cyclin-dependent kinase 2 OS=Homo sapiens GN=CDK2;sp|P24941|CDK2_HUMAN Cyclin-dependent kinase 2 OS=Homo sapiens GN=CDK2 PE=1 SV=2;tr|E7E
950	RNA-binding protein 39	RBM39	0.0348549	0.179057	0.0531114	0.0836559	-0.0402613	-0.0143553	-0.123534	7	3	4	0	7	3	4	0	14.8	14.8	64.594	0	35.049	8.10223	51071000	35615000	39853000	tr|G3XAG1|G3XAG1_HUMAN Zinc finger protein 512 OS=Homo sapiens GN=ZNF512 PE=1 SV=1;sp|Q96ME7-3|ZN512_HUMAN Isoform 3 of Zinc finger protein 512 OS=Homo sapiens GN=ZNF512;sp|Q96ME7|ZN512_HUMAN Zinc finger protein 512 OS=Homo sapiens GN=ZNF512 PE=1 SV=2;sp|Q
952	Transmembrane emp24 domain-containing protein 9	TMED9	NaN	1.18007	NaN	0.902884	NaN	0.051743	-0.121148	10	2	5	4	10	2	5	4	24.4	24.4	45.05	0	106.64	8.48323	141510000	85166000	77580000	tr|G5E975|G5E975_HUMAN SWI/SNF related, matrix associated, actin dependent regulator of chromatin, subfamily b, member 1, isoform CRA_c OS=Homo sapiens GN=SMARCB1 PE=1 SV=1;sp|Q12824-2|SNF5_HUMAN Isoform B of SWI/SNF-related matrix-associated actin-depende
954	26S proteasome non-ATPase regulatory subunit 4	PSMD4	NaN	1.19189	NaN	0.678883	NaN	0.507911	-0.120352	12	11	3	3	12	11	3	3	32.6	32.6	36.805	0	34.937	8.59715	184730000	81012000	129760000	tr|G5E9W7|G5E9W7_HUMAN 28S ribosomal protein S22, mitochondrial OS=Homo sapiens GN=MRPS22 PE=1 SV=1;tr|G5E9V5|G5E9V5_HUMAN 28S ribosomal protein S22, mitochondrial OS=Homo sapiens GN=MRPS22 PE=1 SV=1;sp|P82650|RT22_HUMAN 28S ribosomal protein S22, mitochon
957	DnaJ homolog subfamily A member 1	DNAJA1	0.061526	-0.013355	-0.152211	-0.468072	0.187658	0.274198	-0.119821	18	11	7	2	18	11	7	2	38.5	38.5	55.142	0	108.54	9.24625	707980000	527960000	527050000	tr|G5EA30|G5EA30_HUMAN CUG triplet repeat, RNA binding protein 1, isoform CRA_c OS=Homo sapiens GN=CELF1 PE=1 SV=1;sp|Q92879-2|CELF1_HUMAN Isoform 2 of CUGBP Elav-like family member 1 OS=Homo sapiens GN=CELF1;sp|Q92879-3|CELF1_HUMAN Isoform 3 of CUGBP Elav
959	Filamin-B	FLNB	0.156627	-0.0106367	0.0923428	-0.534328	0.129797	0.532345	-0.119688	6	0	6	0	6	0	6	0	8.6	8.6	91.737	0	25.488	8.02379	47062000	26816000	31750000	tr|G5EA36|G5EA36_HUMAN Cell division cycle 27, isoform CRA_c OS=Homo sapiens GN=CDC27 PE=1 SV=1;sp|P30260|CDC27_HUMAN Cell division cycle protein 27 homolog OS=Homo sapiens GN=CDC27 PE=1 SV=2;sp|P30260-2|CDC27_HUMAN Isoform 2 of Cell division cycle protein
961	Malate dehydrogenase, mitochondrial;Malate dehydrogenase	MDH2	NaN	1.094	NaN	0.681134	NaN	0.404458	-0.117695	53	44	35	14	13	12	9	2	69.3	30.3	51.229	0	323.31	11.1035	53002000000	30292000000	43630000000	tr|G8JLB6|G8JLB6_HUMAN Heterogeneous nuclear ribonucleoprotein H OS=Homo sapiens GN=HNRNPH1 PE=1 SV=1;sp|P31943|HNRH1_HUMAN Heterogeneous nuclear ribonucleoprotein H OS=Homo sapiens GN=HNRNPH1 PE=1 SV=4;tr|E9PCY7|E9PCY7_HUMAN Heterogeneous nuclear ribonucl
965	Ubiquitin-associated protein 2-like	UBAP2L	0.197749	0.512843	0.0229004	0.205768	0.0298237	0.329975	-0.117296	5	0	1	0	5	0	1	0	3.1	3.1	171.97	0	17.981	8.36218	99676000	26721000	103840000	tr|H0Y2V6|H0Y2V6_HUMAN Centrosomal protein of 170 kDa (Fragment) OS=Homo sapiens GN=CEP170 PE=1 SV=1;sp|Q5SW79-2|CE170_HUMAN Isoform 2 of Centrosomal protein of 170 kDa OS=Homo sapiens GN=CEP170;sp|Q5SW79-3|CE170_HUMAN Isoform 3 of Centrosomal protein of 1
969	60S ribosomal protein L10	RPL10	0.650001	1.57158	0.449535	0.758218	0.236674	0.755673	-0.115832	28	4	8	24	26	3	7	22	49.6	49.6	50.957	0	295.26	9.52593	1688700000	241270000	1426800000	tr|H0Y4R1|H0Y4R1_HUMAN Inosine-5-monophosphate dehydrogenase 2 (Fragment) OS=Homo sapiens GN=IMPDH2 PE=1 SV=1;sp|P12268|IMDH2_HUMAN Inosine-5-monophosphate dehydrogenase 2 OS=Homo sapiens GN=IMPDH2 PE=1 SV=2
982	Coiled-coil domain-containing protein 51	CCDC51	0.484166	NaN	0.41186	NaN	0.337631	NaN	-0.115433	3	0	1	0	3	0	1	0	10	10	31.932	0	13.909	7.73383	26625000	12940000	14615000	tr|H0YBZ4|H0YBZ4_HUMAN Mitochondrial fission regulator 1 (Fragment) OS=Homo sapiens GN=MTFR1 PE=1 SV=1;sp|Q15390-2|MTFR1_HUMAN Isoform 2 of Mitochondrial fission regulator 1 OS=Homo sapiens GN=MTFR1;sp|Q15390|MTFR1_HUMAN Mitochondrial fission regulator 1 O
994	14-3-3 protein gamma;14-3-3 protein gamma, N-terminally processed	YWHAG	NaN	0.793732	NaN	0.325502	NaN	0.570679	-0.115033	17	11	12	2	17	11	12	2	31	31	67.55	0	323.31	8.73881	234930000	135950000	177160000	tr|H0YGW7|H0YGW7_HUMAN ATP-binding cassette sub-family F member 1 (Fragment) OS=Homo sapiens GN=ABCF1 PE=1 SV=1;sp|Q8NE71-2|ABCF1_HUMAN Isoform 2 of ATP-binding cassette sub-family F member 1 OS=Homo sapiens GN=ABCF1;sp|Q8NE71|ABCF1_HUMAN ATP-binding casse
995	Cleavage stimulation factor subunit 1	CSTF1	0.0291317	0.0434377	0.0775164	0.066537	-0.111432	-0.0244615	-0.1149	11	4	10	6	11	4	10	6	51.5	51.5	18.863	0	137.46	9.29658	908190000	479480000	591910000	tr|H0YHA7|H0YHA7_HUMAN 60S ribosomal protein L18 (Fragment) OS=Homo sapiens GN=RPL18 PE=1 SV=1;tr|J3QQ67|J3QQ67_HUMAN 60S ribosomal protein L18 (Fragment) OS=Homo sapiens GN=RPL18 PE=1 SV=1;sp|Q07020-2|RL18_HUMAN Isoform 2 of 60S ribosomal protein L18 OS=H
1000	Protein argonaute-3	AGO3	0.561303	NaN	0.180912	NaN	0.0839668	NaN	-0.113834	4	2	3	0	4	2	3	0	40.3	40.3	7.8036	0	9.2566	8.16735	72597000	26701000	47716000	tr|S4R329|S4R329_HUMAN ER membrane protein complex subunit 4 OS=Homo sapiens GN=EMC4 PE=1 SV=1;tr|H0YK61|H0YK61_HUMAN ER membrane protein complex subunit 4 OS=Homo sapiens GN=EMC4 PE=1 SV=1;tr|H0YNK0|H0YNK0_HUMAN ER membrane protein complex subunit 4 OS=Ho
1011	60S ribosomal protein L7	RPL7	0.289104	0.505165	-0.177833	-0.108954	0.486368	0.504305	-0.113434	4	0	1	1	4	0	1	1	20.1	20.1	32.253	0	22.237	7.95338	34531000	21097000	34192000	tr|H0YN81|H0YN81_HUMAN WD repeat-containing protein 61 (Fragment) OS=Homo sapiens GN=WDR61 PE=1 SV=1;sp|Q9GZS3|WDR61_HUMAN WD repeat-containing protein 61 OS=Homo sapiens GN=WDR61 PE=1 SV=1;tr|H0YL19|H0YL19_HUMAN WD repeat-containing protein 61 OS=Homo sap
1014	Pre-rRNA-processing protein TSR1 homolog	TSR1	0.0643593	0.625801	-0.00192009	0.434134	0.239515	0.320018	-0.113167	58	48	40	20	1	0	1	0	60.3	2.6	80.439	0.0012214	6.0367	8.24102	73806000	50641000	49739000	tr|H3BLZ8|H3BLZ8_HUMAN Probable ATP-dependent RNA helicase DDX17 OS=Homo sapiens GN=DDX17 PE=1 SV=1;sp|Q92841-3|DDX17_HUMAN Isoform 4 of Probable ATP-dependent RNA helicase DDX17 OS=Homo sapiens GN=DDX17
1017	Cytochrome c1, heme protein, mitochondrial	CYC1	-0.0308304	0.726591	0.136323	0.462367	-0.115965	0.258166	-0.112633	10	6	9	0	10	6	9	0	28.4	28.4	24.561	0	176.69	9.45712	1192000000	809050000	863940000	tr|H3BV80|H3BV80_HUMAN RNA-binding protein with serine-rich domain 1 OS=Homo sapiens GN=RNPS1 PE=1 SV=2;tr|H3BMM9|H3BMM9_HUMAN RNA-binding protein with serine-rich domain 1 (Fragment) OS=Homo sapiens GN=RNPS1 PE=1 SV=1;tr|H3BTC0|H3BTC0_HUMAN RNA-binding pr
1022	Pre-mRNA-splicing factor SYF1	XAB2	0.0157679	0.0352391	0.0750534	0.00187425	-0.0086304	0.0938482	-0.109829	4	1	2	2	4	1	2	2	25.9	25.9	15.642	0	8.7143	8.10092	49407000	40591000	36161000	tr|H3BNI9|H3BNI9_HUMAN Casein kinase II subunit alpha (Fragment) OS=Homo sapiens GN=CSNK2A2 PE=1 SV=1;sp|P19784|CSK22_HUMAN Casein kinase II subunit alpha OS=Homo sapiens GN=CSNK2A2 PE=1 SV=1;tr|H3BSA1|H3BSA1_HUMAN Casein kinase II subunit alpha (Fragme
1023	AP-2 complex subunit mu	AP2M1	-0.677801	NaN	-0.742772	NaN	0.0894668	NaN	-0.109294	2	1	1	0	2	1	1	0	21.2	21.2	15.568	0	18.775	7.88238	23795000	30140000	22340000	tr|H3BNU8|H3BNU8_HUMAN Lysine-rich nucleolar protein 1 OS=Homo sapiens GN=KNOP1 PE=1 SV=1;sp|Q1ED39|KNOP1_HUMAN Lysine-rich nucleolar protein 1 OS=Homo sapiens GN=KNOP1 PE=1 SV=1
1028	Acyl-CoA dehydrogenase family member 9, mitochondrial	ACAD9	NaN	1.1689	NaN	9.05028	NaN	-10.6866	-0.108892	47	7	13	7	2	1	1	0	8.4	0.3	856.87	0	323.31	9.21243	857350000	167180000	606340000	tr|H3BPE1|H3BPE1_HUMAN Microtubule-actin cross-linking factor 1, isoforms 1/2/3/5 OS=Homo sapiens GN=MACF1 PE=1 SV=1;tr|H3BQK9|H3BQK9_HUMAN Microtubule-actin cross-linking factor 1, isoforms 1/2/3/5 OS=Homo sapiens GN=MACF1 PE=1 SV=1;sp|Q9UPN3|MACF1_HUMAN
1031	Cytoplasmic dynein 1 heavy chain 1	DYNC1H1	0.266628	NaN	-0.081278	NaN	0.314069	NaN	-0.107956	3	2	3	2	3	2	3	2	7.1	7.1	40.069	0	8.7082	7.81764	32097000	20231000	13384000	tr|H3BPZ1|H3BPZ1_HUMAN Very-long-chain (3R)-3-hydroxyacyl-CoA dehydratase 3 OS=Homo sapiens GN=HACD3 PE=1 SV=1;tr|H3BS72|H3BS72_HUMAN Very-long-chain (3R)-3-hydroxyacyl-CoA dehydratase 3 OS=Homo sapiens GN=HACD3 PE=1 SV=1;sp|Q9P035|HACD3_HUMAN Very-long-ch
1033	SWI/SNF-related matrix-associated actin-dependent regulator of chromatin subfamily E member 1	SMARCE1	1.02157	0.248313	0.84318	0.174406	0.12202	0.0515935	-0.10742	6	5	2	0	6	5	2	0	13.6	13.6	64.693	0	55.931	8.12753	50497000	39382000	44246000	tr|H3BQM0|H3BQM0_HUMAN Non-canonical poly(A) RNA polymerase PAPD5 OS=Homo sapiens GN=PAPD5 PE=1 SV=1;sp|Q8NDF8-5|PAPD5_HUMAN Isoform 5 of Non-canonical poly(A) RNA polymerase PAPD5 OS=Homo sapiens GN=PAPD5;sp|Q8NDF8|PAPD5_HUMAN Non-canonical poly(A) RNA po
1047	ATPase family AAA domain-containing protein 3A	ATAD3A	0.107974	0.511979	0.224411	0.317536	-0.0382958	0.221606	-0.107018	6	0	2	0	6	0	2	0	7.1	7.1	111.28	0	8.6704	8.44052	115270000	81390000	79091000	tr|H7BXF5|H7BXF5_HUMAN Histone deacetylase complex subunit SAP130 OS=Homo sapiens GN=SAP130 PE=1 SV=1;sp|Q9H0E3|SP130_HUMAN Histone deacetylase complex subunit SAP130 OS=Homo sapiens GN=SAP130 PE=1 SV=1;sp|Q9H0E3-3|SP130_HUMAN Isoform 3 of Histone deacetyl
1048	Prolyl 3-hydroxylase 1	LEPRE1	NaN	-0.320658	NaN	0.0192037	NaN	-0.360645	-0.106884	62	50	24	5	62	50	24	5	47.9	47.9	130.55	0	323.31	9.92991	4100400000	1139700000	3269600000	tr|H7BXY3|H7BXY3_HUMAN Putative ATP-dependent RNA helicase DHX30 OS=Homo sapiens GN=DHX30 PE=1 SV=1;sp|Q7L2E3-3|DHX30_HUMAN Isoform 3 of Putative ATP-dependent RNA helicase DHX30 OS=Homo sapiens GN=DHX30;sp|Q7L2E3|DHX30_HUMAN Putative ATP-dependent RNA hel
1051	ATPase family AAA domain-containing protein 1	ATAD1	-0.0455827	0.296917	-0.0459526	0.00748262	-0.0027385	0.207744	-0.10541	9	3	4	2	9	3	4	2	14.9	14.9	49.095	0	56.119	8.48666	126540000	91225000	88895000	tr|Q5JRG1|Q5JRG1_HUMAN Nucleoporin p58/p45 (Fragment) OS=Homo sapiens GN=NUP58 PE=1 SV=1;tr|H7BYF2|H7BYF2_HUMAN Nucleoporin p58/p45 (Fragment) OS=Homo sapiens GN=NUP58 PE=1 SV=1;sp|Q9BVL2-2|NUP58_HUMAN Isoform 2 of Nucleoporin p58/p45 OS=Homo sapiens GN=NU
1054	Serine/arginine-rich splicing factor 6	SRSF6	0.0616464	0.367322	0.041243	0.245739	-0.0124972	0.0612248	-0.104471	8	1	4	0	8	1	4	0	25.6	25.6	25.567	0	19.434	8.43032	114500000	64746000	90106000	tr|H7BYN3|H7BYN3_HUMAN Transcription factor A, mitochondrial (Fragment) OS=Homo sapiens GN=TFAM PE=1 SV=1;sp|Q00059|TFAM_HUMAN Transcription factor A, mitochondrial OS=Homo sapiens GN=TFAM PE=1 SV=1;sp|Q00059-2|TFAM_HUMAN Isoform 2 of Transcription factor
1055	Protein disulfide-isomerase A3	PDIA3	NaN	0.932664	NaN	0.706641	NaN	0.253997	-0.101784	8	5	5	1	8	5	5	1	9.7	9.7	109.13	0	41.666	8.05519	45096000	24941000	43512000	tr|H7BYN4|H7BYN4_HUMAN Kinesin-like protein OS=Homo sapiens GN=KIF23 PE=1 SV=1;sp|Q02241-3|KIF23_HUMAN Isoform 3 of Kinesin-like protein KIF23 OS=Homo sapiens GN=KIF23;sp|Q02241-2|KIF23_HUMAN Isoform 2 of Kinesin-like protein KIF23 OS=Homo sapiens GN=KIF23
1056	Probable ATP-dependent RNA helicase DDX23	DDX23	0.0241938	0.0590439	0.0732718	0.0139266	-0.00877375	0.0190095	-0.101784	2	1	2	0	2	1	2	0	3.7	3.7	60.522	0.0027855	4.1855	8.61629	151440000	134530000	127350000	tr|H7BYP4|H7BYP4_HUMAN Nuclear body protein SP140-like protein OS=Homo sapiens GN=SP140L PE=1 SV=2;tr|U5Y3L1|U5Y3L1_HUMAN Nuclear body protein SP140-like protein OS=Homo sapiens GN=SP140L PE=1 SV=1;sp|Q9H930-1|SP14L_HUMAN Isoform 1 of Nuclear body protein
1057	40S ribosomal protein S8	RPS8	0.221876	0.732428	0.0305479	0.220701	0.166373	0.496712	-0.101247	3	1	2	0	3	1	2	0	6.6	6.6	49.064	0	23.752	8.35424	95304000	65100000	65666000	tr|H7BYT1|H7BYT1_HUMAN Casein kinase I isoform delta OS=Homo sapiens GN=CSNK1D PE=1 SV=2;sp|P48730-2|KC1D_HUMAN Isoform 2 of Casein kinase I isoform delta OS=Homo sapiens GN=CSNK1D;sp|P48730|KC1D_HUMAN Casein kinase I isoform delta OS=Homo sapiens GN=CSNK1
1064	F-actin-capping protein subunit beta	CAPZB	NaN	0.490537	NaN	-0.110059	NaN	0.608144	-0.0999011	8	2	5	0	8	2	5	0	38.3	38.3	18.743	0	34.333	8.59899	167660000	108370000	121160000	tr|H7C0T1|H7C0T1_HUMAN Uncharacterized protein C7orf50 (Fragment) OS=Homo sapiens GN=C7orf50 PE=1 SV=1;tr|H7C2R9|H7C2R9_HUMAN Uncharacterized protein C7orf50 (Fragment) OS=Homo sapiens GN=C7orf50 PE=1 SV=1;sp|Q9BRJ6|CG050_HUMAN Uncharacterized protein C7or
1065	Acetyl-CoA carboxylase 1;Biotin carboxylase	ACACA	0.433974	NaN	0.262313	NaN	0.0908183	NaN	-0.0994972	2	1	1	1	2	1	1	1	11.7	11.7	21.076	0.001707	4.5903	8.19123	71657000	19516000	64151000	tr|H7C0X5|H7C0X5_HUMAN Probable serine carboxypeptidase CPVL (Fragment) OS=Homo sapiens GN=CPVL PE=1 SV=1;sp|Q9H3G5|CPVL_HUMAN Probable serine carboxypeptidase CPVL OS=Homo sapiens GN=CPVL PE=1 SV=2;tr|H7C218|H7C218_HUMAN Probable serine carboxypeptidase C
1074	RNA-binding protein EWS	EWSR1	0.00589828	NaN	-0.0819344	NaN	0.112365	NaN	-0.0992279	6	2	4	5	6	2	4	5	31.2	31.2	17.502	0	46.975	8.39007	120440000	26532000	98536000	tr|H7C4H2|H7C4H2_HUMAN Signal recognition particle receptor subunit beta (Fragment) OS=Homo sapiens GN=SRPRB PE=1 SV=1;sp|Q9Y5M8|SRPRB_HUMAN Signal recognition particle receptor subunit beta OS=Homo sapiens GN=SRPRB PE=1 SV=3
1076	Mitochondrial import receptor subunit TOM70	TOMM70A	0.292776	0.69764	0.129613	0.429214	0.0976253	0.242465	-0.0988237	14	2	11	0	14	2	11	0	15.2	15.2	121.02	0	44.889	8.78944	247250000	182340000	186210000	tr|H7C4X9|H7C4X9_HUMAN Protein kinase C-binding protein 1 (Fragment) OS=Homo sapiens GN=ZMYND8 PE=1 SV=2;sp|Q9ULU4-21|PKCB1_HUMAN Isoform 21 of Protein kinase C-binding protein 1 OS=Homo sapiens GN=ZMYND8;sp|Q9ULU4-14|PKCB1_HUMAN Isoform 14 of Protein kina
1078	Heterogeneous nuclear ribonucleoprotein R	HNRNPR	-0.090447	-0.0875986	0.00891703	-0.102078	-0.0475383	0.0257056	-0.0972063	3	0	3	2	3	0	3	2	23.4	23.4	23.333	0	11.179	7.76623	28171000	12169000	18036000	tr|H7C5A7|H7C5A7_HUMAN Acyl-coenzyme A thioesterase 8 (Fragment) OS=Homo sapiens GN=ACOT8 PE=1 SV=1;sp|O14734|ACOT8_HUMAN Acyl-coenzyme A thioesterase 8 OS=Homo sapiens GN=ACOT8 PE=1 SV=1;tr|E9PJN0|E9PJN0_HUMAN Acyl-coenzyme A thioesterase 8 OS=Homo sapien
1082	Anaphase-promoting complex subunit 7	ANAPC7	-0.0663991	0.107974	0.0564447	0.320889	-0.118759	-0.129877	-0.0970714	8	0	5	8	8	0	5	8	20.1	20.1	50.519	0	55.373	8.29616	90475000	39258000	68033000	tr|I3L0H8|I3L0H8_HUMAN ATP-dependent RNA helicase DDX19A OS=Homo sapiens GN=DDX19A PE=1 SV=1;sp|Q9NUU7|DD19A_HUMAN ATP-dependent RNA helicase DDX19A OS=Homo sapiens GN=DDX19A PE=1 SV=1;tr|F6QDS0|F6QDS0_HUMAN HCG2043426, isoform CRA_b OS=Homo sapiens GN=hCG
1090	Alpha-1,3-mannosyl-glycoprotein 2-beta-N-acetylglucosaminyltransferase	MGAT1	NaN	0.297662	NaN	0.558953	NaN	-0.292428	-0.095722	7	5	4	4	7	5	4	4	5.8	5.8	118.82	0	22.5	8.30406	83015000	45067000	73313000	tr|I3L2C7|I3L2C7_HUMAN Gem-associated protein 4 OS=Homo sapiens GN=GEMIN4 PE=1 SV=1;sp|P57678|GEMI4_HUMAN Gem-associated protein 4 OS=Homo sapiens GN=GEMIN4 PE=1 SV=2
1092	CAD protein;Glutamine-dependent carbamoyl-phosphate synthase;Aspartate carbamoyltransferase;Dihydroorotase	CAD	0.24708	-0.21661	-0.0825453	-0.46945	0.460747	0.301568	-0.095587	2	0	2	0	2	0	2	0	12.9	12.9	9.3855	0.0014522	4.9663	7.74148	25171000	12216000	17756000	tr|I3L3E8|I3L3E8_HUMAN Mediator of RNA polymerase II transcription subunit 11 OS=Homo sapiens GN=MED11 PE=1 SV=1;tr|I3L2Q0|I3L2Q0_HUMAN Mediator of RNA polymerase II transcription subunit 11 OS=Homo sapiens GN=MED11 PE=1 SV=1;sp|Q9P086|MED11_HUMAN Mediator
1098	Dihydrolipoyllysine-residue succinyltransferase component of 2-oxoglutarate dehydrogenase complex, mitochondrial	DLST	0.625266	1.45704	0.438612	0.760349	0.170248	0.646248	-0.0951817	7	3	3	0	7	3	3	0	8.2	8.2	133.38	0	28.377	8.13742	63558000	37189000	36473000	tr|J3KMZ7|J3KMZ7_HUMAN Integrator complex subunit 2 OS=Homo sapiens GN=INTS2 PE=1 SV=1;sp|Q9H0H0|INT2_HUMAN Integrator complex subunit 2 OS=Homo sapiens GN=INTS2 PE=1 SV=2
1099	Casein kinase II subunit alpha;Casein kinase II subunit alpha 3	CSNK2A1;CSNK2A3	-0.0710762	0.0728014	-0.0692399	-0.083875	-0.0142124	0.0825454	-0.0947764	8	3	7	3	8	3	7	3	21.5	21.5	45.78	0	78.134	8.76017	248800000	130600000	196270000	tr|J3KMZ8|J3KMZ8_HUMAN Zinc finger protein ubi-d4 OS=Homo sapiens GN=DPF2 PE=1 SV=1;sp|Q92785|REQU_HUMAN Zinc finger protein ubi-d4 OS=Homo sapiens GN=DPF2 PE=1 SV=2;sp|Q92785-2|REQU_HUMAN Isoform 2 of Zinc finger protein ubi-d4 OS=Homo sapiens GN=DPF2
1101	Unconventional myosin-Ic	MYO1C	-0.827656	0.592897	-0.560153	-0.453775	-0.372729	0.886753	-0.0938305	3	0	3	0	3	0	3	0	6.2	6.2	53.327	0	21.796	7.94768	34683000	28127000	25839000	tr|J3KN32|J3KN32_HUMAN REST corepressor 1 OS=Homo sapiens GN=RCOR1 PE=1 SV=1;sp|Q9UKL0|RCOR1_HUMAN REST corepressor 1 OS=Homo sapiens GN=RCOR1 PE=1 SV=1
1103	RNA-binding protein 14	RBM14	-0.0640551	-0.287591	-0.0296764	-0.250371	-0.0425041	-0.0589399	-0.0931544	8	6	3	4	8	6	3	4	13.1	13.1	48.519	0	21.177	8.69389	214070000	109770000	170350000	tr|S4R3Q9|S4R3Q9_HUMAN Mitochondrial inner membrane protein OXA1L OS=Homo sapiens GN=OXA1L PE=1 SV=1;tr|J3KNA0|J3KNA0_HUMAN Mitochondrial inner membrane protein OXA1L OS=Homo sapiens GN=OXA1L PE=1 SV=1;sp|Q15070-2|OXA1L_HUMAN Isoform 2 of Mitochondrial inn
1109	Exportin-1	XPO1	-0.191942	0.0813084	-0.0137712	0.583519	-0.0603242	-0.140779	-0.0926134	4	0	2	0	4	0	2	0	1.5	1.5	304.21	0.0014372	4.7548	7.62433	16223000	9595400	16287000	tr|J3KNV1|J3KNV1_HUMAN Zinc finger protein 292 OS=Homo sapiens GN=ZNF292 PE=1 SV=1;sp|O60281|ZN292_HUMAN Zinc finger protein 292 OS=Homo sapiens GN=ZNF292 PE=1 SV=3;sp|O60281-2|ZN292_HUMAN Isoform 2 of Zinc finger protein 292 OS=Homo sapiens GN=ZNF292
1112	Superkiller viralicidic activity 2-like 2	SKIV2L2	0.0963756	0.165726	0.0992279	0.116764	-0.0160683	0.0228446	-0.0922074	16	10	13	3	11	6	10	2	66.9	61.7	15.371	0	193.2	9.70765	2314700000	1386100000	1400100000	tr|J3KP15|J3KP15_HUMAN Serine/arginine-rich-splicing factor 2 (Fragment) OS=Homo sapiens GN=SRSF2 PE=1 SV=8;sp|Q01130|SRSF2_HUMAN Serine/arginine-rich splicing factor 2 OS=Homo sapiens GN=SRSF2 PE=1 SV=4;tr|J3QL05|J3QL05_HUMAN Serine/arginine-rich-splicing
1113	General transcription factor 3C polypeptide 3	GTF3C3	0.284862	0.18413	0.382501	0.19131	-0.0558898	-0.0635029	-0.091666	8	4	6	0	6	2	4	0	36.3	29.2	30.59	0	180.81	8.93622	360900000	239000000	263510000	tr|J3KPD3|J3KPD3_HUMAN RNA binding motif protein 7, isoform CRA_c OS=Homo sapiens GN=RBM7 PE=1 SV=1;sp|Q9Y580|RBM7_HUMAN RNA-binding protein 7 OS=Homo sapiens GN=RBM7 PE=1 SV=1;tr|F5GXV8|F5GXV8_HUMAN RNA-binding protein 7 OS=Homo sapiens GN=RBM7 PE=1 SV=1;
1114	DNA replication licensing factor MCM4	MCM4	-0.0691522	-0.0172093	-0.17223	-0.0236657	0.136743	0.0383323	-0.0909888	16	10	11	3	15	10	10	3	29.9	28.4	58.22	0	258.76	9.18056	613980000	376750000	524760000	tr|J3KPP4|J3KPP4_HUMAN Cisplatin resistance-associated overexpressed protein, isoform CRA_b OS=Homo sapiens GN=LUC7L3 PE=1 SV=1;sp|O95232|LC7L3_HUMAN Luc7-like protein 3 OS=Homo sapiens GN=LUC7L3 PE=1 SV=2;tr|D6RDI2|D6RDI2_HUMAN Luc7-like protein 3 (Fragme
1123	Isoleucine--tRNA ligase, cytoplasmic	IARS	0.192035	1.0344	0.00963388	0.573859	0.112147	0.484954	-0.0901759	12	0	5	0	12	0	5	0	25.1	25.1	78.948	0	75.513	8.14411	64258000	37101000	37993000	tr|J3KR72|J3KR72_HUMAN Transcription initiation factor TFIID subunit 6 OS=Homo sapiens GN=TAF6 PE=1 SV=1;sp|P49848|TAF6_HUMAN Transcription initiation factor TFIID subunit 6 OS=Homo sapiens GN=TAF6 PE=1 SV=1;sp|P49848-3|TAF6_HUMAN Isoform 3 of Transcriptio
1127	DNA replication licensing factor MCM2	MCM2	-0.147698	0.0278513	-0.251384	-0.0108464	0.049636	0.018425	-0.0900404	10	3	3	1	9	2	2	0	50.3	50.3	20.03	0	108.96	8.35162	102780000	50122000	71808000	tr|J3KS05|J3KS05_HUMAN Chromobox protein homolog 1 (Fragment) OS=Homo sapiens GN=CBX1 PE=1 SV=8;sp|P83916|CBX1_HUMAN Chromobox protein homolog 1 OS=Homo sapiens GN=CBX1 PE=1 SV=1;tr|B5MD17|B5MD17_HUMAN Chromobox protein homolog 1 (Fragment) OS=Homo sapiens
1129	Peptidyl-prolyl cis-trans isomerase FKBP4;Peptidyl-prolyl cis-trans isomerase FKBP4, N-terminally processed	FKBP4	-0.175301	0.572222	-0.0112826	0.23352	-0.172616	0.500014	-0.0896338	10	0	2	0	1	0	0	0	15.8	1.2	95.928	0	53.946	8.8096	325110000	32010000	287940000	tr|J3KSW8|J3KSW8_HUMAN Myosin phosphatase Rho-interacting protein (Fragment) OS=Homo sapiens GN=MPRIP PE=1 SV=1;sp|Q6WCQ1-3|MPRIP_HUMAN Isoform 3 of Myosin phosphatase Rho-interacting protein OS=Homo sapiens GN=MPRIP;sp|Q6WCQ1|MPRIP_HUMAN Myosin phosphatas
1132	Ubiquitin carboxyl-terminal hydrolase 7;Ubiquitin carboxyl-terminal hydrolase	USP7	-0.0949116	0.144345	0.0714881	0.197991	-0.0594936	-0.088413	-0.0896338	44	26	35	2	43	25	34	2	70.8	70.8	28.329	0	323.31	10.4473	11433000000	8700300000	7875300000	tr|J3KTL2|J3KTL2_HUMAN Serine/arginine-rich-splicing factor 1 OS=Homo sapiens GN=SRSF1 PE=1 SV=1;sp|Q07955|SRSF1_HUMAN Serine/arginine-rich splicing factor 1 OS=Homo sapiens GN=SRSF1 PE=1 SV=2;sp|Q07955-3|SRSF1_HUMAN Isoform ASF-3 of Serine/arginine-rich s
1133	Tubulin beta chain	TUBB	0.126392	-0.0413831	0.0499095	-0.174703	0.0493673	0.196657	-0.0889556	24	21	14	1	24	21	14	1	26.3	26.3	104.93	0	148.52	9.27312	746430000	542800000	586260000	tr|J3QK89|J3QK89_HUMAN Calcium homeostasis endoplasmic reticulum protein OS=Homo sapiens GN=CHERP PE=1 SV=1;sp|Q8IWX8|CHERP_HUMAN Calcium homeostasis endoplasmic reticulum protein OS=Homo sapiens GN=CHERP PE=1 SV=3
1134	Ubiquitin carboxyl-terminal hydrolase 10	USP10	0.195269	0.463967	0.214249	0.220082	0.0904958	0.273029	-0.0888201	4	1	4	1	4	1	4	1	18.1	18.1	30.178	0	43.652	8.64998	223200000	80687000	142770000	tr|J3QL56|J3QL56_HUMAN Protein SCO1 homolog, mitochondrial OS=Homo sapiens GN=SCO1 PE=1 SV=1;sp|O75880|SCO1_HUMAN Protein SCO1 homolog, mitochondrial OS=Homo sapiens GN=SCO1 PE=1 SV=1
1137	Putative RNA-binding protein Luc7-like 2	LUC7L2	0.671416	0.791483	0.589092	0.900104	-0.0288521	-0.0779266	-0.0869197	6	1	2	5	6	1	2	5	32.9	32.9	17.517	0	23.033	8.55377	163630000	69391000	124890000	tr|J3QLR8|J3QLR8_HUMAN 28S ribosomal protein S23, mitochondrial OS=Homo sapiens GN=MRPS23 PE=1 SV=1;sp|Q9Y3D9|RT23_HUMAN 28S ribosomal protein S23, mitochondrial OS=Homo sapiens GN=MRPS23 PE=1 SV=2
1140	COP9 signalosome complex subunit 3	COPS3	NaN	0.176626	NaN	0.364685	NaN	-0.184217	-0.0855607	13	9	8	0	13	9	8	0	23.3	23.3	80.321	0	150.17	8.54105	136450000	98891000	112240000	tr|J3QQW9|J3QQW9_HUMAN Polycomb protein SUZ12 OS=Homo sapiens GN=SUZ12 PE=1 SV=1;sp|Q15022|SUZ12_HUMAN Polycomb protein SUZ12 OS=Homo sapiens GN=SUZ12 PE=1 SV=3
1141	RuvB-like 2	RUVBL2	0.0187756	-0.0761486	0.0643311	-0.110371	-0.102725	0.0086678	-0.0828388	5	1	4	0	5	1	4	0	41.3	41.3	11.372	0	23.825	8.22363	82067000	29648000	55640000	tr|J3QQY2|J3QQY2_HUMAN Calcium load-activated calcium channel OS=Homo sapiens GN=TMCO1 PE=1 SV=1;tr|J9JIE6|J9JIE6_HUMAN Calcium load-activated calcium channel OS=Homo sapiens GN=TMCO1 PE=1 SV=1;sp|Q9UM00-2|TMCO1_HUMAN Isoform 2 of Calcium load-activated ca
1142	Inosine-5-monophosphate dehydrogenase 2	IMPDH2	-0.74829	0.679319	-0.609927	0.392537	-0.229834	0.399121	-0.0827026	24	17	18	0	24	17	18	0	28.6	28.6	85.586	0	116.16	9.52955	1436200000	984990000	963690000	tr|J3QR07|J3QR07_HUMAN YTH domain-containing protein 1 OS=Homo sapiens GN=YTHDC1 PE=1 SV=1;sp|Q96MU7|YTDC1_HUMAN YTH domain-containing protein 1 OS=Homo sapiens GN=YTHDC1 PE=1 SV=3;sp|Q96MU7-2|YTDC1_HUMAN Isoform 2 of YTH domain-containing protein 1 OS=Hom
1144	Cytoskeleton-associated protein 4	CKAP4	0.359435	1.49708	0.326077	0.954271	0.0444045	0.43864	-0.0814759	1	1	1	0	1	1	1	0	11.6	11.6	14.788	0.00062755	6.6057	7.49441	14323000	6175000	10720000	tr|J3QRM9|J3QRM9_HUMAN ORM1-like protein 3 (Fragment) OS=Homo sapiens GN=ORMDL3 PE=1 SV=1;sp|Q8N138-4|ORML3_HUMAN Isoform 2 of ORM1-like protein 3 OS=Homo sapiens GN=ORMDL3;sp|Q8N138|ORML3_HUMAN ORM1-like protein 3 OS=Homo sapiens GN=ORMDL3 PE=1 SV=1
1146	Hsp90 co-chaperone Cdc37;Hsp90 co-chaperone Cdc37, N-terminally processed	CDC37	0.577035	NaN	0.274292	NaN	0.255339	NaN	-0.0807941	6	3	1	1	6	3	1	1	11.8	11.8	52.541	0	57.086	8.27497	79438000	49309000	59605000	tr|J3QRS9|J3QRS9_HUMAN BUB3-interacting and GLEBS motif-containing protein ZNF207 OS=Homo sapiens GN=ZNF207 PE=1 SV=1;tr|X6R4W8|X6R4W8_HUMAN BUB3-interacting and GLEBS motif-containing protein ZNF207 OS=Homo sapiens GN=ZNF207 PE=1 SV=1;sp|O43670-2|ZN207_HU
1150	40S ribosomal protein S7	RPS7	0.24684	0.909445	0.033793	0.298306	0.17705	0.519011	-0.0784732	8	0	4	0	8	0	4	0	27.3	27.3	28.817	0	44.25	8.73628	226310000	172820000	145720000	tr|J3QTA6|J3QTA6_HUMAN MICOS complex subunit OS=Homo sapiens GN=CHCHD6 PE=1 SV=1;sp|Q9BRQ6|MIC25_HUMAN MICOS complex subunit MIC25 OS=Homo sapiens GN=CHCHD6 PE=1 SV=1;tr|J3QTB2|J3QTB2_HUMAN MICOS complex subunit OS=Homo sapiens GN=CHCHD6 PE=1 SV=1;tr|H0Y92
1151	Filamin-C	FLNC	-0.00834348	-0.111833	-0.219472	-0.457613	0.222969	0.318884	-0.0779266	7	2	3	1	5	1	2	1	8.4	5.8	102.75	0	25.538	7.93657	42102000	20807000	23502000	tr|K4DI93|K4DI93_HUMAN Cullin 4B, isoform CRA_e OS=Homo sapiens GN=CUL4B PE=1 SV=1;sp|Q13620-3|CUL4B_HUMAN Isoform 3 of Cullin-4B OS=Homo sapiens GN=CUL4B;sp|Q13620-1|CUL4B_HUMAN Isoform 2 of Cullin-4B OS=Homo sapiens GN=CUL4B;sp|Q13620|CUL4B_HUMAN Cullin-
1163	ATP synthase subunit beta, mitochondrial;ATP synthase subunit beta	ATP5B	0.656444	2.97222	0.606348	2.31996	-0.0093472	0.685779	-0.0776532	25	1	9	20	25	1	9	20	37.3	37.3	93.296	0	149.45	8.46802	162260000	25054000	106470000	tr|K7EJE8|K7EJE8_HUMAN Lon protease homolog, mitochondrial OS=Homo sapiens GN=LONP1 PE=1 SV=1;tr|K7EKE6|K7EKE6_HUMAN Lon protease homolog, mitochondrial OS=Homo sapiens GN=LONP1 PE=1 SV=1;sp|P36776-2|LONM_HUMAN Isoform 2 of Lon protease homolog, mitochondr
1168	CD2 antigen cytoplasmic tail-binding protein 2	CD2BP2	0.0834316	0.0519524	-0.0276456	0.0250288	0.0661707	0.0450145	-0.0773797	17	14	4	0	17	14	4	0	44.6	44.6	43.312	0	204.92	9.13969	588900000	354180000	436300000	tr|K7EQ55|K7EQ55_HUMAN DAZ-associated protein 1 OS=Homo sapiens GN=DAZAP1 PE=1 SV=2;tr|K7EK33|K7EK33_HUMAN DAZ-associated protein 1 OS=Homo sapiens GN=DAZAP1 PE=1 SV=2;sp|Q96EP5|DAZP1_HUMAN DAZ-associated protein 1 OS=Homo sapiens GN=DAZAP1 PE=1 SV=1;sp|Q9
1173	Cleavage and polyadenylation specificity factor subunit 6	CPSF6	0.559877	0.323732	0.531269	0.54666	0.0801946	-0.156655	-0.0766959	3	3	3	3	3	3	3	3	35.4	35.4	14.056	0	167.71	8.55972	170880000	69600000	122360000	tr|K7EKI4|K7EKI4_HUMAN 39S ribosomal protein L4, mitochondrial OS=Homo sapiens GN=MRPL4 PE=1 SV=1;tr|K7ELF1|K7ELF1_HUMAN 39S ribosomal protein L4, mitochondrial (Fragment) OS=Homo sapiens GN=MRPL4 PE=1 SV=1;tr|K7ELQ0|K7ELQ0_HUMAN 39S ribosomal protein L4,
1183	26S protease regulatory subunit 6A	PSMC3	0.613123	1.69087	0.689836	1.07327	-0.335369	0.396707	-0.0745054	10	9	7	0	10	9	7	0	27.5	27.5	57.215	0	238.97	9.14051	556680000	370080000	455210000	tr|K7EMM8|K7EMM8_HUMAN Putative oxidoreductase GLYR1 (Fragment) OS=Homo sapiens GN=GLYR1 PE=1 SV=2;sp|Q49A26-5|GLYR1_HUMAN Isoform 5 of Putative oxidoreductase GLYR1 OS=Homo sapiens GN=GLYR1;sp|Q49A26-4|GLYR1_HUMAN Isoform 4 of Putative oxidoreductase GLYR
1186	5-3 exoribonuclease 2	XRN2	-0.0040339	0.113536	-0.0506668	-0.0740309	0.0393548	0.1181	-0.0729976	2	1	2	0	2	1	2	0	22	22	3.9694	0	8.434	8.82025	344780000	101480000	214820000	tr|K7ENI6|K7ENI6_HUMAN Uncharacterized protein OS=Homo sapiens PE=4 SV=1;tr|K7ERE1|K7ERE1_HUMAN Uncharacterized protein OS=Homo sapiens PE=4 SV=1;sp|Q8N2U0|TM256_HUMAN Transmembrane protein 256 OS=Homo sapiens GN=TMEM256 PE=3 SV=1
1187	ATP synthase subunit O, mitochondrial	ATP5O	0.553109	3.58788	0.606158	2.75131	-0.0236102	0.70416	-0.0708015	7	2	4	0	7	2	4	0	24.5	24.5	48.024	0	47.551	8.37033	91336000	58354000	84908000	tr|K7EP90|K7EP90_HUMAN RNA-binding protein 42 OS=Homo sapiens GN=RBM42 PE=1 SV=1;sp|Q9BTD8-4|RBM42_HUMAN Isoform 4 of RNA-binding protein 42 OS=Homo sapiens GN=RBM42;sp|Q9BTD8-2|RBM42_HUMAN Isoform 2 of RNA-binding protein 42 OS=Homo sapiens GN=RBM42;sp|Q9
1195	Leucine-rich repeat-containing protein 47	LRRC47	0.702726	0.780289	0.285343	0.433387	0.58916	0.152741	-0.0708015	5	0	3	4	5	0	3	4	24	24	22.095	0	26.901	8.35299	99099000	40719000	85606000	tr|K7ERF1|K7ERF1_HUMAN Eukaryotic translation initiation factor 3 subunit K OS=Homo sapiens GN=EIF3K PE=1 SV=1;sp|Q9UBQ5|EIF3K_HUMAN Eukaryotic translation initiation factor 3 subunit K OS=Homo sapiens GN=EIF3K PE=1 SV=1;tr|A0A087WVB9|A0A087WVB9_HUMAN Euka
1197	60S ribosomal protein L14	RPL14	0.39297	0.505267	0.169668	0.09815	0.244531	0.834956	-0.0691522	5	4	5	1	5	4	5	1	56.8	56.8	11.168	0	51.572	8.98663	432620000	236400000	300670000	tr|K7ERI7|K7ERI7_HUMAN 60S ribosomal protein L22 OS=Homo sapiens GN=RPL22 PE=1 SV=1;sp|P35268|RL22_HUMAN 60S ribosomal protein L22 OS=Homo sapiens GN=RPL22 PE=1 SV=2;tr|K7EMH1|K7EMH1_HUMAN 60S ribosomal protein L22 (Fragment) OS=Homo sapiens GN=RPL22 PE=1
1200	Eukaryotic translation initiation factor 3 subunit K	EIF3K	NaN	1.14851	NaN	1.10225	NaN	0.0426648	-0.0690147	1	1	1	0	1	1	1	0	16.9	16.9	8.4627	0.0027785	4.1609	7.97957	38053000	24262000	33089000	tr|K7ESL1|K7ESL1_HUMAN Thioredoxin-like protein 4A OS=Homo sapiens GN=TXNL4A PE=1 SV=1;sp|P83876|TXN4A_HUMAN Thioredoxin-like protein 4A OS=Homo sapiens GN=TXNL4A PE=1 SV=1
1202	Protein SCO1 homolog, mitochondrial	SCO1	NaN	1.07762	NaN	0.610511	NaN	0.397999	-0.0686019	2	0	1	0	2	0	1	0	17.5	17.5	11.133	0.0097823	2.6003	8.38308	104170000	61876000	75549000	tr|L0R6Q1|L0R6Q1_HUMAN Alternative protein SLC35A4 OS=Homo sapiens GN=SLC35A4 PE=1 SV=1
1206	Vesicle-trafficking protein SEC22b	SEC22B	0.253326	1.2348	0.316957	1.02574	0.0230939	0.0267782	-0.0683268	5	4	4	2	5	4	4	2	11.7	11.7	45.615	0	82.593	8.59568	156000000	113550000	124620000	tr|M0QXN5|M0QXN5_HUMAN Nuclear pore glycoprotein p62 OS=Homo sapiens GN=NUP62 PE=1 SV=1;sp|P37198|NUP62_HUMAN Nuclear pore glycoprotein p62 OS=Homo sapiens GN=NUP62 PE=1 SV=3
1212	ATP synthase subunit alpha, mitochondrial	ATP5A1	0.66818	3.14153	0.636543	2.38316	0.013407	0.731829	-0.0683268	59	33	52	22	2	1	1	1	96.6	5.5	39.933	0	8.2045	8.78119	258330000	164800000	181080000	tr|M0QZM1|M0QZM1_HUMAN Heterogeneous nuclear ribonucleoprotein M (Fragment) OS=Homo sapiens GN=HNRNPM PE=1 SV=1
1214	ATP-dependent RNA helicase DDX19A;ATP-dependent RNA helicase DDX19B	DDX19A;DDX19B	NaN	0.259686	NaN	-0.128787	NaN	0.491044	-0.0676387	16	5	12	8	16	5	12	8	57	57	22.391	0	72.671	9.52456	1594900000	692180000	1059200000	tr|M0R0F0|M0R0F0_HUMAN 40S ribosomal protein S5 (Fragment) OS=Homo sapiens GN=RPS5 PE=1 SV=1;sp|P46782|RS5_HUMAN 40S ribosomal protein S5 OS=Homo sapiens GN=RPS5 PE=1 SV=4;tr|M0R0R2|M0R0R2_HUMAN 40S ribosomal protein S5 OS=Homo sapiens GN=RPS5 PE=1 SV=1;tr
1215	T-complex protein 1 subunit beta	CCT2	0.252776	0.0800117	-0.102481	-0.312169	0.34247	0.574326	-0.0655722	5	0	2	4	5	0	2	4	43.1	43.1	19.636	0	86.187	8.11227	66187000	14100000	49208000	tr|M0R3F4|M0R3F4_HUMAN BRISC and BRCA1-A complex member 1 (Fragment) OS=Homo sapiens GN=BABAM1 PE=1 SV=1;tr|M0R2A4|M0R2A4_HUMAN BRISC and BRCA1-A complex member 1 (Fragment) OS=Homo sapiens GN=BABAM1 PE=1 SV=1;tr|M0R2K3|M0R2K3_HUMAN BRISC and BRCA1-A compl
1217	Nodal modulator 1;Nodal modulator 2;Nodal modulator 3	NOMO1;NOMO3;NOMO2	0.613851	1.51775	0.774081	0.764686	0.235416	0.733315	-0.0652966	10	2	9	4	10	2	9	4	44.2	44.2	18.079	0	25.888	8.94256	401550000	194110000	280460000	tr|M0R117|M0R117_HUMAN 60S ribosomal protein L18a OS=Homo sapiens GN=RPL18A PE=1 SV=1;sp|Q02543|RL18A_HUMAN 60S ribosomal protein L18a OS=Homo sapiens GN=RPL18A PE=1 SV=2;tr|M0R1A7|M0R1A7_HUMAN 60S ribosomal protein L18a OS=Homo sapiens GN=RPL18A PE=1 SV=1
1222	Spectrin alpha chain, non-erythrocytic 1	SPTAN1	-0.180403	0.535562	0.0946415	-0.118727	-0.00848689	0.92221	-0.0640551	34	14	31	0	34	14	31	0	30.1	30.1	121.54	0	323.31	9.61161	1665500000	1165100000	1258300000	tr|M0R2Z9|M0R2Z9_HUMAN SURP and G-patch domain-containing protein 2 OS=Homo sapiens GN=SUGP2 PE=1 SV=1;sp|Q8IX01-4|SUGP2_HUMAN Isoform 4 of SURP and G-patch domain-containing protein 2 OS=Homo sapiens GN=SUGP2;sp|Q8IX01|SUGP2_HUMAN SURP and G-patch domain-
1224	DNA replication licensing factor MCM3	MCM3	-0.264476	0.0618873	-0.302262	0.0394191	0.00232454	0.00109683	-0.0630888	6	3	1	6	6	3	1	6	10.8	10.8	72.911	0	42.228	8.02082	50456000	14720000	39738000	sp|O00116|ADAS_HUMAN Alkyldihydroxyacetonephosphate synthase, peroxisomal OS=Homo sapiens GN=AGPS PE=1 SV=1;tr|B8ZZ81|B8ZZ81_HUMAN Alkyldihydroxyacetonephosphate synthase, peroxisomal OS=Homo sapiens GN=AGPS PE=1 SV=1;tr|A0A1B0GWA2|A0A1B0GWA2_HUMAN Alkyldi
1225	Coronin-1B;Coronin	CORO1B	NaN	0.641041	NaN	-0.111913	NaN	0.711086	-0.0628125	11	6	3	0	10	5	3	0	19.7	18.3	75.042	0	32.269	8.19134	59976000	46648000	48732000	sp|O00139-2|KIF2A_HUMAN Isoform 2 of Kinesin-like protein KIF2A OS=Homo sapiens GN=KIF2A;sp|O00139-1|KIF2A_HUMAN Isoform 1 of Kinesin-like protein KIF2A OS=Homo sapiens GN=KIF2A;sp|O00139-5|KIF2A_HUMAN Isoform 5 of Kinesin-like protein KIF2A OS=Homo sapien
1226	26S protease regulatory subunit 10B	PSMC6	0.520625	1.16217	0.326652	0.83131	0.488755	0.513028	-0.0614305	35	17	25	8	10	3	6	0	60.4	31.6	49.129	0	323.31	9.18239	623430000	472400000	426090000	sp|O00148|DX39A_HUMAN ATP-dependent RNA helicase DDX39A OS=Homo sapiens GN=DDX39A PE=1 SV=2;sp|O00148-2|DX39A_HUMAN Isoform 2 of ATP-dependent RNA helicase DDX39A OS=Homo sapiens GN=DDX39A
1229	BAG family molecular chaperone regulator 2	BAG2	NaN	0.580698	NaN	0.142609	NaN	0.272925	-0.059909	64	20	27	57	2	1	1	2	48.7	2.2	121.68	0	323.31	9.79055	3051100000	585790000	2536800000	sp|O00159|MYO1C_HUMAN Unconventional myosin-Ic OS=Homo sapiens GN=MYO1C PE=1 SV=4;tr|F5H6E2|F5H6E2_HUMAN Unconventional myosin-Ic OS=Homo sapiens GN=MYO1C PE=1 SV=1
1236	Heterogeneous nuclear ribonucleoprotein H2	HNRNPH2	0.0785636	0.00715904	0.0529723	-0.0423677	-0.0776532	-0.0357646	-0.0597706	18	6	8	15	18	6	8	15	41.2	41.2	47.463	0	132.59	9.11909	646290000	109180000	560010000	sp|O00231|PSD11_HUMAN 26S proteasome non-ATPase regulatory subunit 11 OS=Homo sapiens GN=PSMD11 PE=1 SV=3;sp|O00231-2|PSD11_HUMAN Isoform 2 of 26S proteasome non-ATPase regulatory subunit 11 OS=Homo sapiens GN=PSMD11
1237	GrpE protein homolog 1, mitochondrial	GRPEL1	NaN	1.62295	NaN	1.42067	NaN	0.443811	-0.0592169	15	2	4	11	15	2	4	11	34.9	34.9	52.904	0	98.726	8.99562	476490000	65086000	448400000	sp|O00232|PSD12_HUMAN 26S proteasome non-ATPase regulatory subunit 12 OS=Homo sapiens GN=PSMD12 PE=1 SV=3;sp|O00232-2|PSD12_HUMAN Isoform 2 of 26S proteasome non-ATPase regulatory subunit 12 OS=Homo sapiens GN=PSMD12
1239	Elongation factor Tu, mitochondrial	TUFM	0.626469	0.919861	0.160404	0.927669	0.359675	-0.257735	-0.0569997	30	13	27	0	30	13	27	0	31.7	31.7	120.5	0	323.31	9.38671	1068300000	609260000	758730000	sp|O00267-2|SPT5H_HUMAN Isoform 2 of Transcription elongation factor SPT5 OS=Homo sapiens GN=SUPT5H;sp|O00267|SPT5H_HUMAN Transcription elongation factor SPT5 OS=Homo sapiens GN=SUPT5H PE=1 SV=1
1240	Probable ATP-dependent RNA helicase DDX17	DDX17	-0.0241777	-0.0261627	-0.122491	-0.0236364	0.0541676	-0.00028853	-0.0549179	5	0	5	0	5	0	5	0	5.8	5.8	110.11	0	47.071	8.3995	110350000	65596000	74945000	sp|O00268|TAF4_HUMAN Transcription initiation factor TFIID subunit 4 OS=Homo sapiens GN=TAF4 PE=1 SV=2;tr|A0A0G2JRY5|A0A0G2JRY5_HUMAN Transcription initiation factor TFIID subunit 4 (Fragment) OS=Homo sapiens GN=TAF4 PE=1 SV=1
1245	Ubiquitin carboxyl-terminal hydrolase 5	USP5	0.426567	0.0755048	0.281669	-0.288347	0.362399	0.37187	-0.0536674	10	5	1	7	10	5	1	7	34.2	34.2	37.563	0	93.036	8.76585	233690000	138500000	211060000	sp|O00303|EIF3F_HUMAN Eukaryotic translation initiation factor 3 subunit F OS=Homo sapiens GN=EIF3F PE=1 SV=1
1253	Transcription intermediary factor 1-beta	TRIM28	0.181771	0.520894	0.231187	0.405121	-0.0553346	0.07476	-0.0528332	34	24	16	11	26	20	9	9	54.7	44.7	63.704	0	323.31	9.44989	1211800000	508860000	1097000000	sp|O00425|IF2B3_HUMAN Insulin-like growth factor 2 mRNA-binding protein 3 OS=Homo sapiens GN=IGF2BP3 PE=1 SV=2
1257	Nicalin	NCLN	0.708467	1.99769	0.530071	1.3644	0.145925	0.609795	-0.0522768	4	2	2	0	4	2	2	0	34.6	34.6	9.3697	0	15.703	8.18261	71101000	29037000	52132000	sp|O00483|NDUA4_HUMAN Cytochrome c oxidase subunit NDUFA4 OS=Homo sapiens GN=NDUFA4 PE=1 SV=1
1258	60S ribosomal protein L11	RPL11	0.320018	0.562453	0.188401	0.14274	0.168382	0.466676	-0.0497701	8	3	7	4	8	3	7	4	43.2	43.2	34.577	0	96.076	8.62979	204850000	68882000	152640000	sp|O00487|PSDE_HUMAN 26S proteasome non-ATPase regulatory subunit 14 OS=Homo sapiens GN=PSMD14 PE=1 SV=1
1260	E3 ubiquitin-protein ligase BRE1A	RNF20	NaN	1.03021	NaN	0.82073	NaN	0.228385	-0.0494913	8	5	7	5	4	2	3	1	11.9	5.8	57.81	0	9.0392	8.62272	158130000	123380000	137980000	sp|O00505|IMA4_HUMAN Importin subunit alpha-4 OS=Homo sapiens GN=KPNA3 PE=1 SV=2
1263	Suppressor of G2 allele of SKP1 homolog	SUGT1	0.186771	-0.438719	-0.118273	-0.846428	0.19593	0.405088	-0.0490732	37	27	28	0	37	27	28	0	49.2	49.2	78.863	0	323.31	9.84673	2978300000	1521200000	2526800000	sp|O00566|MPP10_HUMAN U3 small nucleolar ribonucleoprotein protein MPP10 OS=Homo sapiens GN=MPHOSPH10 PE=1 SV=2
1264	Heat shock protein 105 kDa	HSPH1	NaN	0.183916	NaN	0.124857	NaN	0.0447021	-0.0483758	45	36	33	3	45	36	33	3	57.1	57.1	66.049	0	323.31	10.4159	11101000000	5969000000	8983100000	sp|O00567|NOP56_HUMAN Nucleolar protein 56 OS=Homo sapiens GN=NOP56 PE=1 SV=4;tr|H0YDU4|H0YDU4_HUMAN Nucleolar protein 56 (Fragment) OS=Homo sapiens GN=NOP56 PE=1 SV=1
1267	Voltage-dependent anion-selective channel protein 2	VDAC2	-0.051024	0.259686	0.0590784	0.113167	-0.127237	0.13814	-0.0464211	18	3	2	18	18	3	2	18	41.5	41.5	42.026	0	56.542	9.46734	816730000	210440000	1906000000	sp|O00622|CYR61_HUMAN Protein CYR61 OS=Homo sapiens GN=CYR61 PE=1 SV=1
1268	Nucleoporin SEH1	SEH1L	0.121612	-0.111966	-0.103565	-0.0086387	0.0142664	-0.0237521	-0.0462816	11	4	9	6	7	1	5	2	16.5	10.4	57.886	0	54.397	9.43891	1194900000	648210000	904150000	sp|O00629|IMA3_HUMAN Importin subunit alpha-3 OS=Homo sapiens GN=KPNA4 PE=1 SV=1
1270	Chromobox protein homolog 3	CBX3	-0.379399	0.0632284	-0.154923	0.0268709	-0.203389	-0.0582473	-0.0461418	4	2	3	2	4	2	3	2	12.5	12.5	41.522	0	81.941	8.32379	107120000	23331000	80316000	sp|O00767|ACOD_HUMAN Acyl-CoA desaturase OS=Homo sapiens GN=SCD PE=1 SV=2
1271	Protein transport protein Sec61 subunit alpha isoform 1;Protein transport protein Sec61 subunit alpha isoform 2	SEC61A1;SEC61A2	0.705218	1.62558	0.376735	0.88495	0.135206	0.660977	-0.0457225	32	19	11	2	31	18	11	2	23	22.1	242.04	0	169.5	9.25271	802430000	347200000	639760000	sp|O14497|ARI1A_HUMAN AT-rich interactive domain-containing protein 1A OS=Homo sapiens GN=ARID1A PE=1 SV=3;sp|O14497-2|ARI1A_HUMAN Isoform 2 of AT-rich interactive domain-containing protein 1A OS=Homo sapiens GN=ARID1A;tr|H0Y488|H0Y488_HUMAN AT-rich intera
1272	Protein arginine N-methyltransferase 1	PRMT1	-1.01243	NaN	-0.344337	NaN	-0.145091	NaN	-0.0454429	4	1	2	0	4	1	2	0	4.6	4.6	42.032	0	11.144	8.43225	108550000	80667000	81334000	sp|O14524-2|NEMP1_HUMAN Isoform 2 of Nuclear envelope integral membrane protein 1 OS=Homo sapiens GN=NEMP1;sp|O14524|NEMP1_HUMAN Nuclear envelope integral membrane protein 1 OS=Homo sapiens GN=NEMP1 PE=1 SV=2
1273	Vigilin	HDLBP	0.419005	1.28807	0.300768	0.803062	0.134667	0.44973	-0.0446039	8	3	6	0	8	3	6	0	48.2	48.2	12.615	0	20.393	8.3565	108260000	54962000	64026000	sp|O14548|COX7R_HUMAN Cytochrome c oxidase subunit 7A-related protein, mitochondrial OS=Homo sapiens GN=COX7A2L PE=1 SV=2;tr|E5RJZ1|E5RJZ1_HUMAN Cytochrome c oxidase subunit 7A-related protein, mitochondrial OS=Homo sapiens GN=COX7A2L PE=1 SV=1
1275	Importin subunit alpha-4	KPNA3	-0.00187428	-0.0836559	-0.270191	-0.287871	0.346518	0.131945	-0.0441843	21	15	12	0	17	13	9	0	15.8	13.9	196.59	0	122.87	8.98059	402590000	142870000	410850000	sp|O14646-2|CHD1_HUMAN Isoform 2 of Chromodomain-helicase-DNA-binding protein 1 OS=Homo sapiens GN=CHD1;sp|O14646|CHD1_HUMAN Chromodomain-helicase-DNA-binding protein 1 OS=Homo sapiens GN=CHD1 PE=1 SV=2
1276	BRCA1-A complex subunit BRE	BRE	NaN	0.153816	NaN	0.33514	NaN	0.0144122	-0.0440444	13	8	8	0	9	6	5	0	8.5	6.7	200.56	0	81.635	8.34539	90792000	53492000	77225000	sp|O14647-2|CHD2_HUMAN Isoform 2 of Chromodomain-helicase-DNA-binding protein 2 OS=Homo sapiens GN=CHD2;sp|O14647|CHD2_HUMAN Chromodomain-helicase-DNA-binding protein 2 OS=Homo sapiens GN=CHD2 PE=1 SV=2;tr|A0A1B0GTU9|A0A1B0GTU9_HUMAN Chromodomain-helicase-
1280	Eukaryotic translation initiation factor 3 subunit A	EIF3A	0.615	1.09894	0.480162	0.586597	0.168544	0.32507	-0.0395595	34	16	21	0	2	0	0	0	20.8	1.5	198.99	0	70.34	8.15076	62014000	39721000	39763000	sp|O14715|RGPD8_HUMAN RANBP2-like and GRIP domain-containing protein 8 OS=Homo sapiens GN=RGPD8 PE=1 SV=2;tr|J3KQ37|J3KQ37_HUMAN RANBP2-like and GRIP domain-containing protein 8 OS=Homo sapiens GN=RGPD8 PE=1 SV=1
1285	Pre-mRNA-splicing factor ISY1 homolog	ISY1	0.0861246	0.422366	0.0618453	0.125519	-0.00302645	0.29956	-0.0392789	21	6	19	0	20	5	19	0	17.4	16.7	121.69	0	75.943	9.19296	673840000	366440000	519160000	sp|O14776-2|TCRG1_HUMAN Isoform 2 of Transcription elongation regulator 1 OS=Homo sapiens GN=TCERG1;sp|O14776|TCRG1_HUMAN Transcription elongation regulator 1 OS=Homo sapiens GN=TCERG1 PE=1 SV=2;tr|G3V220|G3V220_HUMAN Transcription elongation regulator 1 O
1290	Malonyl-CoA-acyl carrier protein transacylase, mitochondrial	MCAT	0.480418	NaN	0.288181	NaN	0.316097	NaN	-0.0387171	8	6	4	2	8	6	4	2	25	25	46.36	0	97.554	8.57919	167990000	87987000	123500000	sp|O14874|BCKD_HUMAN [3-methyl-2-oxobutanoate dehydrogenase [lipoamide]] kinase, mitochondrial OS=Homo sapiens GN=BCKDK PE=1 SV=2;tr|H3BTL2|H3BTL2_HUMAN [3-methyl-2-oxobutanoate dehydrogenase [lipoamide]] kinase, mitochondrial (Fragment) OS=Homo sapiens GN
1292	Translocon-associated protein subunit gamma	SSR3	0.155389	0.945527	0.594835	0.517427	0.0457442	0.413096	-0.0385766	3	2	3	2	3	2	3	2	13.9	13.9	21.943	0	53.288	8.60105	193910000	77261000	127900000	sp|O14925|TIM23_HUMAN Mitochondrial import inner membrane translocase subunit Tim23 OS=Homo sapiens GN=TIMM23 PE=1 SV=1;sp|Q5SRD1|TI23B_HUMAN Putative mitochondrial import inner membrane translocase subunit Tim23B OS=Homo sapiens GN=TIMM23B PE=5 SV=2
1295	Staphylococcal nuclease domain-containing protein 1	SND1	0.572995	1.40671	0.359971	0.86576	0.160056	0.57497	-0.0382958	6	2	6	1	6	2	6	1	42.7	42.7	9.9062	0	39.579	8.75712	262780000	112280000	196570000	sp|O14949|QCR8_HUMAN Cytochrome b-c1 complex subunit 8 OS=Homo sapiens GN=UQCRQ PE=1 SV=4
1297	Replication factor C subunit 5	RFC5	0.150161	0.10566	0.0453032	0.180784	0.174996	0.0094808	-0.0375931	6	4	1	0	4	2	0	0	15.6	13.2	45.809	0	23.653	7.9092	36154000	16949000	28031000	sp|O14965|AURKA_HUMAN Aurora kinase A OS=Homo sapiens GN=AURKA PE=1 SV=2;tr|Q5QPD4|Q5QPD4_HUMAN Aurora kinase A (Fragment) OS=Homo sapiens GN=AURKA PE=1 SV=1;tr|A3KFJ0|A3KFJ0_HUMAN Aurora kinase A OS=Homo sapiens GN=AURKA PE=1 SV=1;tr|A3KFJ1|A3KFJ1_HUMAN A
1300	Eukaryotic translation initiation factor 3 subunit C;Eukaryotic translation initiation factor 3 subunit C-like protein	EIF3C;EIF3CL	0.675535	0.967081	0.603787	0.731531	0.267983	0.358232	-0.0374525	36	26	18	1	3	3	3	0	84	12.3	27.191	0	323.31	9.55931	1322900000	1083400000	1218700000	sp|O14979-3|HNRDL_HUMAN Isoform 3 of Heterogeneous nuclear ribonucleoprotein D-like OS=Homo sapiens GN=HNRNPDL;sp|O14979-2|HNRDL_HUMAN Isoform 2 of Heterogeneous nuclear ribonucleoprotein D-like OS=Homo sapiens GN=HNRNPDL
1301	AP-2 complex subunit alpha-1	AP2A1	-0.524365	0.283457	-0.197104	-0.370825	-0.444455	0.681747	-0.0367494	23	4	9	20	23	4	9	20	25.6	25.6	123.38	0	279.17	9.09332	578150000	82927000	578650000	sp|O14980|XPO1_HUMAN Exportin-1 OS=Homo sapiens GN=XPO1 PE=1 SV=1
1302	Tubulin beta-6 chain	TUBB6	0.21113	-0.025454	0.051024	-0.214424	0.219035	0.223306	-0.0364681	52	0	2	1	35	0	2	0	27.2	22.1	271.32	0	323.31	9.2042	864560000	60628000	675080000	sp|O15020|SPTN2_HUMAN Spectrin beta chain, non-erythrocytic 2 OS=Homo sapiens GN=SPTBN2 PE=1 SV=3;sp|O15020-2|SPTN2_HUMAN Isoform 2 of Spectrin beta chain, non-erythrocytic 2 OS=Homo sapiens GN=SPTBN2
1304	Vinculin	VCL	0.531531	NaN	0.528071	NaN	0.21687	NaN	-0.0363276	31	18	26	1	31	18	26	1	32	32	118.23	0	323.31	9.6222	1678900000	1120300000	1390700000	sp|O15042-2|SR140_HUMAN Isoform 2 of U2 snRNP-associated SURP motif-containing protein OS=Homo sapiens GN=U2SURP;sp|O15042|SR140_HUMAN U2 snRNP-associated SURP motif-containing protein OS=Homo sapiens GN=U2SURP PE=1 SV=2;tr|E7ET15|E7ET15_HUMAN U2 snRNP-ass
1305	NADH dehydrogenase [ubiquinone] iron-sulfur protein 3, mitochondrial	NDUFS3	0.472349	0.615928	0.275126	0.336055	-0.102457	0.173043	-0.0346383	6	2	4	0	6	2	4	0	5	5	186.03	0	26.819	8.09698	47904000	22439000	54677000	sp|O15047|SET1A_HUMAN Histone-lysine N-methyltransferase SETD1A OS=Homo sapiens GN=SETD1A PE=1 SV=3
1313	2-oxoglutarate dehydrogenase, mitochondrial	OGDH	0.758209	1.31743	0.438825	0.720016	0.388204	0.512411	-0.0343565	7	0	2	5	7	0	2	5	32.6	32.6	20.546	0	22.925	8.25246	122920000	10095000	45824000	sp|O15145|ARPC3_HUMAN Actin-related protein 2/3 complex subunit 3 OS=Homo sapiens GN=ARPC3 PE=1 SV=3;tr|C9JZD1|C9JZD1_HUMAN Actin-related protein 2/3 complex subunit 3 (Fragment) OS=Homo sapiens GN=ARPC3 PE=1 SV=1
1314	Splicing factor 3B subunit 3	SF3B3	0.161734	0.269669	0.171847	0.153676	0.0238124	0.0886843	-0.0335111	21	12	13	8	21	12	13	8	61	61	39.249	0	265.57	9.59875	1640400000	1114300000	1214900000	sp|O15160|RPAC1_HUMAN DNA-directed RNA polymerases I and III subunit RPAC1 OS=Homo sapiens GN=POLR1C PE=1 SV=1;sp|O15160-2|RPAC1_HUMAN Isoform 2 of DNA-directed RNA polymerases I and III subunit RPAC1 OS=Homo sapiens GN=POLR1C;tr|E7EQB9|E7EQB9_HUMAN DNA-di
1316	Exportin-2	CSE1L	0.141446	-0.0447438	-0.112444	-0.0867678	0.225093	0.140396	-0.0318186	32	25	17	0	20	16	10	0	48	30.2	68.07	0	323.31	9.85654	2754300000	1903300000	2529300000	sp|O15213|WDR46_HUMAN WD repeat-containing protein 46 OS=Homo sapiens GN=WDR46 PE=1 SV=3
1317	Caprin-1	CAPRIN1	-0.136716	0.06608	-0.0745626	-0.186492	0.024047	0.317409	-0.0316775	38	33	19	0	38	33	19	0	42.2	42.2	77.672	0	323.31	9.70531	1995700000	1433400000	1644300000	sp|O15226|NKRF_HUMAN NF-kappa-B-repressing factor OS=Homo sapiens GN=NKRF PE=1 SV=2;sp|O15226-2|NKRF_HUMAN Isoform 2 of NF-kappa-B-repressing factor OS=Homo sapiens GN=NKRF
1319	39S ribosomal protein L37, mitochondrial	MRPL37	0.619692	NaN	0.587749	NaN	-0.123534	NaN	-0.0292761	2	0	1	0	2	0	1	0	3.1	3.1	76.277	0.0093252	2.6428	8.30593	81459000	58922000	61888000	sp|O15234|CASC3_HUMAN Protein CASC3 OS=Homo sapiens GN=CASC3 PE=1 SV=2
1325	Proliferation-associated protein 2G4	PA2G4	0.25269	0.972337	0.110363	0.279768	0.305485	0.60485	-0.0288521	18	4	14	11	18	4	14	11	18.8	18.8	116.92	0	213.48	9.00647	446400000	220620000	348010000	sp|O15294|OGT1_HUMAN UDP-N-acetylglucosamine--peptide N-acetylglucosaminyltransferase 110 kDa subunit OS=Homo sapiens GN=OGT PE=1 SV=3;sp|O15294-3|OGT1_HUMAN Isoform 1 of UDP-N-acetylglucosamine--peptide N-acetylglucosaminyltransferase 110 kDa subunit OS=H
1326	Host cell factor 1;HCF N-terminal chain 1;HCF N-terminal chain 2;HCF N-terminal chain 3;HCF N-terminal chain 4;HCF N-terminal chain 5;HCF N-terminal chain 6;HCF C-terminal chain 1;HCF C-terminal chain 2;HCF C-terminal chain 3;HCF C-terminal chain 4;HCF C-terminal chain 5;HCF C-terminal chain 6	HCFC1	0.536461	0.396897	0.47467	0.283211	0.226392	0.14417	-0.0281449	5	3	3	0	5	3	3	0	10.4	10.4	66.674	0	32.209	7.90748	37117000	23088000	20608000	sp|O15297|PPM1D_HUMAN Protein phosphatase 1D OS=Homo sapiens GN=PPM1D PE=1 SV=1;sp|O15297-2|PPM1D_HUMAN Isoform 2 of Protein phosphatase 1D OS=Homo sapiens GN=PPM1D
1330	Polyadenylate-binding protein 4;Polyadenylate-binding protein	PABPC4	0.218128	0.766676	0.111298	0.259303	0.0683775	0.389489	-0.0267293	19	12	15	0	19	12	15	0	26.8	26.8	95.05	0	226.38	9.08533	494140000	326420000	396520000	sp|O15381|NVL_HUMAN Nuclear valosin-containing protein-like OS=Homo sapiens GN=NVL PE=1 SV=1;sp|O15381-5|NVL_HUMAN Isoform 5 of Nuclear valosin-containing protein-like OS=Homo sapiens GN=NVL;sp|O15381-2|NVL_HUMAN Isoform 2 of Nuclear valosin-containing pro
1337	Heat shock 70 kDa protein 4	HSPA4	NaN	0.707619	NaN	0.273337	NaN	0.304469	-0.0257375	3	3	2	0	3	3	2	0	6.7	6.7	54.985	0	9.1158	7.83728	27092000	19348000	22311000	sp|O15446|RPA34_HUMAN DNA-directed RNA polymerase I subunit RPA34 OS=Homo sapiens GN=CD3EAP PE=1 SV=1;sp|O15446-2|RPA34_HUMAN Isoform 2 of DNA-directed RNA polymerase I subunit RPA34 OS=Homo sapiens GN=CD3EAP
1339	Heterogeneous nuclear ribonucleoprotein H;Heterogeneous nuclear ribonucleoprotein H, N-terminally processed	HNRNPH1	-0.0833836	-0.00475299	-0.0136983	-0.0122281	-0.0669503	0.0115298	-0.0255958	8	6	4	0	8	6	4	0	26.2	26.2	44.871	0	139.3	8.49058	121990000	82119000	105340000	sp|O15504|NUPL2_HUMAN Nucleoporin-like protein 2 OS=Homo sapiens GN=NUPL2 PE=1 SV=1;tr|C9JYA1|C9JYA1_HUMAN Nucleoporin-like protein 2 (Fragment) OS=Homo sapiens GN=NUPL2 PE=1 SV=1;tr|B4DT96|B4DT96_HUMAN Nucleoporin-like protein 2 OS=Homo sapiens GN=NUPL2 P
1341	Eukaryotic translation initiation factor 4 gamma 2	EIF4G2	0.163478	0.551733	0.107152	0.307079	0.208894	0.247183	-0.0223323	61	52	35	12	60	51	34	12	57.9	57.9	90.932	0	323.31	10.2617	7248500000	5192200000	5829700000	sp|O43143|DHX15_HUMAN Pre-mRNA-splicing factor ATP-dependent RNA helicase DHX15 OS=Homo sapiens GN=DHX15 PE=1 SV=2
1342	Dihydrolipoyl dehydrogenase;Dihydrolipoyl dehydrogenase, mitochondrial	DLD	0.641919	NaN	0.580049	NaN	0.138759	NaN	-0.0220482	17	13	10	5	17	13	10	5	40.1	40.1	54.843	0	199.46	9.09864	539980000	277730000	437250000	sp|O43148|MCES_HUMAN mRNA cap guanine-N7 methyltransferase OS=Homo sapiens GN=RNMT PE=1 SV=1;sp|O43148-2|MCES_HUMAN Isoform 2 of mRNA cap guanine-N7 methyltransferase OS=Homo sapiens GN=RNMT;tr|K7EP06|K7EP06_HUMAN mRNA cap guanine-N7 methyltransferase OS=H
1344	V-type proton ATPase catalytic subunit A	ATP6V1A	0.546646	NaN	0.198494	NaN	0.24684	NaN	-0.0220482	13	7	9	0	13	7	9	0	29.8	29.8	50.714	0	104.77	9.22453	763710000	399700000	513550000	sp|O43159|RRP8_HUMAN Ribosomal RNA-processing protein 8 OS=Homo sapiens GN=RRP8 PE=1 SV=2;tr|E9PPY3|E9PPY3_HUMAN Ribosomal RNA-processing protein 8 OS=Homo sapiens GN=RRP8 PE=1 SV=1
1345	Translocation protein SEC63 homolog	SEC63	0.969424	NaN	0.784755	NaN	0.298886	NaN	-0.0206266	22	12	16	4	22	12	16	4	31.1	31.1	58.32	0	119.76	9.30031	840980000	495380000	660350000	sp|O43172-2|PRP4_HUMAN Isoform 2 of U4/U6 small nuclear ribonucleoprotein Prp4 OS=Homo sapiens GN=PRPF4;sp|O43172|PRP4_HUMAN U4/U6 small nuclear ribonucleoprotein Prp4 OS=Homo sapiens GN=PRPF4 PE=1 SV=2
1349	Eukaryotic translation initiation factor 3 subunit B	EIF3B	0.505513	0.728622	0.269512	0.690194	0.242396	0.283984	-0.017637	25	2	2	23	25	2	2	23	45.9	45.9	60.977	0	150.78	8.58134	168550000	16484000	196330000	sp|O43242|PSMD3_HUMAN 26S proteasome non-ATPase regulatory subunit 3 OS=Homo sapiens GN=PSMD3 PE=1 SV=2;sp|O43242-2|PSMD3_HUMAN Isoform 2 of 26S proteasome non-ATPase regulatory subunit 3 OS=Homo sapiens GN=PSMD3
1350	Eukaryotic translation initiation factor 3 subunit E	EIF3E	0.548966	1.07263	0.432318	0.617204	0.271775	0.310092	-0.016211	18	11	8	1	18	11	8	1	41.8	41.8	47.215	0	298.42	9.35052	842030000	678490000	720830000	sp|O43251-6|RFOX2_HUMAN Isoform 6 of RNA binding protein fox-1 homolog 2 OS=Homo sapiens GN=RBFOX2;sp|O43251-8|RFOX2_HUMAN Isoform 8 of RNA binding protein fox-1 homolog 2 OS=Homo sapiens GN=RBFOX2;tr|B0QYV1|B0QYV1_HUMAN RNA binding protein fox-1 homolog O
1353	Cytochrome b-c1 complex subunit 2, mitochondrial	UQCRC2	0.154088	0.515315	0.136191	0.326307	-0.0549179	0.180037	-0.0143553	45	33	36	0	45	33	36	0	52.8	52.8	90.254	0	323.31	9.69105	2046600000	1242100000	1620900000	sp|O43290|SNUT1_HUMAN U4/U6.U5 tri-snRNP-associated protein 1 OS=Homo sapiens GN=SART1 PE=1 SV=1
1357	Cytochrome b-c1 complex subunit 1, mitochondrial	UQCRC1	0.231769	0.396005	0.221073	0.362666	-0.0229005	0.134952	-0.013498	59	45	31	8	2	2	0	0	63.5	3	70.942	0	323.31	10.7278	21447000000	15140000000	16838000000	sp|O43390|HNRPR_HUMAN Heterogeneous nuclear ribonucleoprotein R OS=Homo sapiens GN=HNRNPR PE=1 SV=1;sp|O43390-3|HNRPR_HUMAN Isoform 3 of Heterogeneous nuclear ribonucleoprotein R OS=Homo sapiens GN=HNRNPR;tr|B4DT28|B4DT28_HUMAN Heterogeneous nuclear ribonu
1359	Trifunctional enzyme subunit alpha, mitochondrial;Long-chain enoyl-CoA hydratase;Long chain 3-hydroxyacyl-CoA dehydrogenase	HADHA	0.759771	0.519321	0.686164	0.447103	0.158896	0.28207	-0.0130691	27	9	22	4	27	9	22	4	38.2	38.2	77.528	0	183.97	9.47043	1284900000	710150000	958990000	sp|O43395|PRPF3_HUMAN U4/U6 small nuclear ribonucleoprotein Prp3 OS=Homo sapiens GN=PRPF3 PE=1 SV=2;sp|O43395-3|PRPF3_HUMAN Isoform 2 of U4/U6 small nuclear ribonucleoprotein Prp3 OS=Homo sapiens GN=PRPF3
1362	Valine--tRNA ligase	VARS	0.421882	1.11519	0.129877	0.481092	0.238153	0.644781	-0.0126402	3	1	3	0	3	1	3	0	11.9	11.9	23.773	0	10.348	8.18281	69320000	22141000	60875000	sp|O43402|EMC8_HUMAN ER membrane protein complex subunit 8 OS=Homo sapiens GN=EMC8 PE=1 SV=1;sp|O43402-2|EMC8_HUMAN Isoform 2 of ER membrane protein complex subunit 8 OS=Homo sapiens GN=EMC8
1363	Bifunctional glutamate/proline--tRNA ligase;Glutamate--tRNA ligase;Proline--tRNA ligase	EPRS	0.238102	0.949422	0.226509	0.579083	0.0786247	0.485055	-0.0116388	5	0	5	0	5	0	5	0	40.1	40.1	19.208	0	84.091	8.41554	102030000	72534000	85773000	sp|O43447|PPIH_HUMAN Peptidyl-prolyl cis-trans isomerase H OS=Homo sapiens GN=PPIH PE=1 SV=1;tr|C9JQD4|C9JQD4_HUMAN Peptidyl-prolyl cis-trans isomerase (Fragment) OS=Homo sapiens GN=PPIH PE=1 SV=1;tr|H0YEL5|H0YEL5_HUMAN Peptidyl-prolyl cis-trans isomerase
1364	Septin-2	2002-09-01	0.716102	NaN	0.432104	NaN	0.24006	NaN	-0.0106367	4	3	0	0	4	3	0	0	10.7	10.7	47.907	0	18.307	7.82077	26341000	22154000	17692000	sp|O43463|SUV91_HUMAN Histone-lysine N-methyltransferase SUV39H1 OS=Homo sapiens GN=SUV39H1 PE=1 SV=1;sp|O43463-2|SUV91_HUMAN Isoform 2 of Histone-lysine N-methyltransferase SUV39H1 OS=Homo sapiens GN=SUV39H1
1369	Extended synaptotagmin-1	ESYT1	0.208928	0.74996	-0.0873808	0.561106	0.0531493	0.378532	-0.00877375	20	15	14	0	20	15	14	0	47.3	47.3	57.193	0	323.31	9.66029	1904500000	1198400000	1470900000	sp|O43660|PLRG1_HUMAN Pleiotropic regulator 1 OS=Homo sapiens GN=PLRG1 PE=1 SV=1;sp|O43660-2|PLRG1_HUMAN Isoform 2 of Pleiotropic regulator 1 OS=Homo sapiens GN=PLRG1;tr|D6RA26|D6RA26_HUMAN Pleiotropic regulator 1 (Fragment) OS=Homo sapiens GN=PLRG1 PE=1 S
1372	Galectin-1	LGALS1	-0.062398	0.791158	0.0308304	0.407625	-0.259544	0.433117	-0.00662128	4	3	3	0	4	3	3	0	48.2	48.2	15.667	0	16.212	8.35782	99687000	58539000	69716000	sp|O43674-2|NDUB5_HUMAN Isoform 2 of NADH dehydrogenase [ubiquinone] 1 beta subcomplex subunit 5, mitochondrial OS=Homo sapiens GN=NDUFB5;tr|E7EWP0|E7EWP0_HUMAN NADH dehydrogenase [ubiquinone] 1 beta subcomplex subunit 5, mitochondrial OS=Homo sapiens GN=N
1373	TAR DNA-binding protein 43	TARDBP	0.021907	0.0556063	0.105946	0.103263	-0.0618453	0.0673492	-0.00619028	4	2	4	0	4	2	4	0	53.5	53.5	10.921	0	71.244	8.64119	209370000	97185000	131150000	sp|O43678|NDUA2_HUMAN NADH dehydrogenase [ubiquinone] 1 alpha subcomplex subunit 2 OS=Homo sapiens GN=NDUFA2 PE=1 SV=3;sp|O43678-2|NDUA2_HUMAN Isoform 2 of NADH dehydrogenase [ubiquinone] 1 alpha subcomplex subunit 2 OS=Homo sapiens GN=NDUFA2
1375	Serine hydroxymethyltransferase, mitochondrial;Serine hydroxymethyltransferase	SHMT2	0.812612	0.575314	0.31603	0.675635	0.467135	0.130713	-0.00561566	16	7	4	5	16	7	4	5	45.4	45.4	36.954	0	113.58	9.01431	335070000	371280000	327150000	sp|O43684-2|BUB3_HUMAN Isoform 2 of Mitotic checkpoint protein BUB3 OS=Homo sapiens GN=BUB3;sp|O43684|BUB3_HUMAN Mitotic checkpoint protein BUB3 OS=Homo sapiens GN=BUB3 PE=1 SV=1;tr|J3QT28|J3QT28_HUMAN Mitotic checkpoint protein BUB3 (Fragment) OS=Homo sap
1376	cAMP-dependent protein kinase type II-alpha regulatory subunit	PRKAR2A	NaN	0.551332	NaN	0.287354	NaN	0.230685	-0.0027385	140	18	19	113	41	4	3	30	88.7	34.1	104.85	0	323.31	11.7573	282460000000	6300600000	283120000000	sp|O43707|ACTN4_HUMAN Alpha-actinin-4 OS=Homo sapiens GN=ACTN4 PE=1 SV=2;sp|O43707-2|ACTN4_HUMAN Isoform ACTN4ISO of Alpha-actinin-4 OS=Homo sapiens GN=ACTN4;tr|F5GXS2|F5GXS2_HUMAN Alpha-actinin-4 OS=Homo sapiens GN=ACTN4 PE=1 SV=2;sp|O43707-3|ACTN4_HUMAN
1377	26S protease regulatory subunit 7	PSMC2	0.333025	1.07033	-0.0418774	0.643856	0.33982	0.369389	-0.00216241	6	1	5	0	6	1	5	0	31.3	31.3	31.88	0	62.596	8.6074	176870000	126110000	101960000	sp|O43709|WBS22_HUMAN Probable 18S rRNA (guanine-N(7))-methyltransferase OS=Homo sapiens GN=WBSCR22 PE=1 SV=2;sp|O43709-3|WBS22_HUMAN Isoform 3 of Probable 18S rRNA (guanine-N(7))-methyltransferase OS=Homo sapiens GN=WBSCR22
1378	Small nuclear ribonucleoprotein E	SNRPE	0.119824	0.185638	0.118227	0.143785	-0.0565835	-0.0371714	-0.00187428	2	0	1	0	2	0	1	0	3.4	3.4	85.852	0	24.062	7.90897	36665000	18629000	25798000	sp|O43719|HTSF1_HUMAN HIV Tat-specific factor 1 OS=Homo sapiens GN=HTATSF1 PE=1 SV=1;tr|Q5H919|Q5H919_HUMAN HIV Tat-specific factor 1 (Fragment) OS=Homo sapiens GN=HTATSF1 PE=1 SV=1;tr|Q5H918|Q5H918_HUMAN HIV Tat-specific factor 1 (Fragment) OS=Homo sapien
1383	Lamina-associated polypeptide 2, isoforms beta/gamma;Thymopoietin;Thymopentin	TMPO	0.0510104	-0.0219061	-0.0193312	0.062398	0.060924	-0.0382958	-0.00144202	10	2	7	5	10	2	7	5	39.6	39.6	26.227	0	131.49	9.09332	497810000	349600000	392330000	sp|O43809|CPSF5_HUMAN Cleavage and polyadenylation specificity factor subunit 5 OS=Homo sapiens GN=NUDT21 PE=1 SV=1
1385	Sideroflexin	SFXN3	0.0142519	0.866621	0.0359054	0.691177	-0.0229005	0.132246	-0.000144301	34	19	22	1	34	19	22	1	44.8	44.8	51.84	0	323.31	10.4499	11317000000	7266500000	9594600000	sp|O43818|U3IP2_HUMAN U3 small nucleolar RNA-interacting protein 2 OS=Homo sapiens GN=RRP9 PE=1 SV=1
1386	Dolichyl-diphosphooligosaccharide--protein glycosyltransferase 48 kDa subunit	DDOST	0.560685	1.51157	0.40294	1.04404	0.170556	0.406369	0.000519466	5	3	5	2	5	3	5	2	21.8	21.8	29.81	0	15.299	8.44872	136940000	61118000	82953000	sp|O43819|SCO2_HUMAN Protein SCO2 homolog, mitochondrial OS=Homo sapiens GN=SCO2 PE=1 SV=3
1387	40S ribosomal protein S14	RPS14	0.419546	0.686986	0.0422241	0.190046	0.35393	0.428255	0.000880282	27	24	11	3	27	24	11	3	37.7	37.7	76.107	0	273.4	9.44304	1083300000	842880000	847360000	sp|O43823|AKAP8_HUMAN A-kinase anchor protein 8 OS=Homo sapiens GN=AKAP8 PE=1 SV=1
1392	Splicing factor 3B subunit 4	SF3B4	0.336501	0.289369	0.220701	0.132906	-0.0650208	0.0284105	0.000923595	16	10	15	0	16	10	15	0	22.2	22.2	71.689	0	209.11	9.07824	544150000	286440000	366840000	sp|O60216|RAD21_HUMAN Double-strand-break repair protein rad21 homolog OS=Homo sapiens GN=RAD21 PE=1 SV=2;tr|E5RFZ5|E5RFZ5_HUMAN Double-strand-break repair protein rad21 homolog OS=Homo sapiens GN=RAD21 PE=1 SV=1
1394	Mitochondrial inner membrane protein OXA1L	OXA1L	0.176772	1.57256	0.296428	1.25906	-0.0588014	0.394108	0.000966906	23	16	19	1	22	15	18	1	23.9	23.1	119.26	0	178.99	9.04914	466740000	263060000	389990000	sp|O60231|DHX16_HUMAN Putative pre-mRNA-splicing factor ATP-dependent RNA helicase DHX16 OS=Homo sapiens GN=DHX16 PE=1 SV=2;tr|A0A140T947|A0A140T947_HUMAN Putative pre-mRNA-splicing factor ATP-dependent RNA helicase DHX16 (Fragment) OS=Homo sapiens GN=DHX1
1395	Glycerol-3-phosphate dehydrogenase, mitochondrial	GPD2	0.657195	0.868226	0.616734	0.399663	0.227101	0.447367	0.00205012	6	0	5	0	6	0	5	0	4.1	4.1	160.6	0	15.898	7.93045	38379000	15750000	31073000	sp|O60244|MED14_HUMAN Mediator of RNA polymerase II transcription subunit 14 OS=Homo sapiens GN=MED14 PE=1 SV=2
1397	Tubulin beta-4B chain	TUBB4B	0.362548	-0.118094	0.0469799	-0.265362	0.304042	0.188085	0.0031629	84	62	63	10	57	38	40	6	53.5	41.7	121.9	0	323.31	10.3985	10804000000	5679100000	8551700000	sp|O60264|SMCA5_HUMAN SWI/SNF-related matrix-associated actin-dependent regulator of chromatin subfamily A member 5 OS=Homo sapiens GN=SMARCA5 PE=1 SV=1
1399	Eukaryotic translation initiation factor 3 subunit M	EIF3M	0.00765199	0.925522	-0.274547	0.575119	0.27507	0.365202	0.00634731	27	23	14	0	27	23	14	0	14.4	14.4	254.39	0	230.44	9.02173	405320000	304920000	341060000	sp|O60287|NPA1P_HUMAN Nucleolar pre-ribosomal-associated protein 1 OS=Homo sapiens GN=URB1 PE=1 SV=4
1401	Insulin-like growth factor 2 mRNA-binding protein 3	IGF2BP3	0.390718	0.904764	0.302173	0.67428	0.129655	0.429013	0.00688367	7	3	5	0	7	3	5	0	5	5	217.49	0	45.312	8.10257	57859000	29297000	39482000	sp|O60293-2|ZC3H1_HUMAN Isoform 2 of Zinc finger C3H1 domain-containing protein OS=Homo sapiens GN=ZFC3H1;sp|O60293|ZC3H1_HUMAN Zinc finger C3H1 domain-containing protein OS=Homo sapiens GN=ZFC3H1 PE=1 SV=3
1402	T-complex protein 1 subunit delta	CCT4	0.103348	0.104604	-0.112319	-0.380916	0.317265	0.486772	0.00768107	39	30	31	0	37	28	31	0	28.6	28.1	171.29	0	323.31	9.51215	1393600000	795450000	1062900000	sp|O60306|AQR_HUMAN Intron-binding protein aquarius OS=Homo sapiens GN=AQR PE=1 SV=4
1403	Aspartate--tRNA ligase, cytoplasmic	DARS	0.374187	0.93038	0.136848	0.517124	0.264027	0.274861	0.00885652	14	10	11	0	14	10	11	0	9.9	9.9	218.4	0	142.44	8.80078	264570000	173350000	194170000	sp|O60318|GANP_HUMAN Germinal-center associated nuclear protein OS=Homo sapiens GN=MCM3AP PE=1 SV=2
1404	Mitochondrial carrier homolog 1	MTCH1	0.0509807	0.244036	-0.0875188	-0.0500692	-0.101247	0.27174	0.00919031	13	6	11	3	13	6	11	3	23.7	23.7	92.902	0	125.08	8.86311	316140000	174570000	238940000	sp|O60341|KDM1A_HUMAN Lysine-specific histone demethylase 1A OS=Homo sapiens GN=KDM1A PE=1 SV=2;sp|O60341-2|KDM1A_HUMAN Isoform 2 of Lysine-specific histone demethylase 1A OS=Homo sapiens GN=KDM1A
1408	Ran GTPase-activating protein 1	RANGAP1	-0.0241777	-0.33674	-0.273936	-0.172181	0.131534	-0.146916	0.00924841	3	1	2	0	3	1	2	0	3.1	3.1	73.003	0.0022497	4.3291	7.94582	43817000	14567000	29887000	sp|O60476|MA1A2_HUMAN Mannosyl-oligosaccharide 1,2-alpha-mannosidase IB OS=Homo sapiens GN=MAN1A2 PE=1 SV=1
1413	Ribonucleoside-diphosphate reductase subunit M2	RRM2	0.936304	NaN	0.307428	NaN	0.558155	NaN	0.00978574	53	43	24	11	1	1	0	0	54.7	2.6	69.602	0	323.31	10.2976	8268200000	4993500000	6581400000	sp|O60506|HNRPQ_HUMAN Heterogeneous nuclear ribonucleoprotein Q OS=Homo sapiens GN=SYNCRIP PE=1 SV=2;sp|O60506-2|HNRPQ_HUMAN Isoform 2 of Heterogeneous nuclear ribonucleoprotein Q OS=Homo sapiens GN=SYNCRIP
1415	Importin subunit beta-1	KPNB1	0.0382877	-0.19862	-0.0191996	-0.159283	0.119354	-0.0641931	0.0101634	13	9	6	0	13	9	6	0	30.1	30.1	60.83	0	215.19	8.95351	368950000	252450000	277090000	tr|Q5SRN1|Q5SRN1_HUMAN Pre-mRNA-processing factor 17 OS=Homo sapiens GN=CDC40 PE=1 SV=1;sp|O60508|PRP17_HUMAN Pre-mRNA-processing factor 17 OS=Homo sapiens GN=CDC40 PE=1 SV=1
1417	26S protease regulatory subunit 6B	PSMC4	0.658971	1.16641	0.16221	0.857981	0.304042	0.33856	0.010672	7	3	5	1	7	3	5	1	13.8	13.8	80.684	0	87.509	8.75422	268960000	113400000	185470000	sp|O60563|CCNT1_HUMAN Cyclin-T1 OS=Homo sapiens GN=CCNT1 PE=1 SV=1
1418	Nucleolysin TIAR	TIAL1	-0.0169242	0.0130285	-0.0298974	-0.0605778	-0.0059029	0.0661102	0.0112535	12	6	0	10	12	6	0	10	22.8	22.8	84.784	0	67.901	8.77452	292280000	67549000	235160000	sp|O60568|PLOD3_HUMAN Procollagen-lysine,2-oxoglutarate 5-dioxygenase 3 OS=Homo sapiens GN=PLOD3 PE=1 SV=1;tr|H7C2V1|H7C2V1_HUMAN Procollagen-lysine,2-oxoglutarate 5-dioxygenase 3 (Fragment) OS=Homo sapiens GN=PLOD3 PE=1 SV=1
1419	Serine/arginine-rich splicing factor 3	SRSF3	0.0843338	0.303116	-0.010643	0.0743684	-0.000144301	0.137251	0.0113117	15	4	0	14	15	4	0	14	41.5	41.5	47.074	0	323.31	8.89736	361300000	82547000	345670000	sp|O60664|PLIN3_HUMAN Perilipin-3 OS=Homo sapiens GN=PLIN3 PE=1 SV=3;sp|O60664-4|PLIN3_HUMAN Isoform 4 of Perilipin-3 OS=Homo sapiens GN=PLIN3;sp|O60664-3|PLIN3_HUMAN Isoform 3 of Perilipin-3 OS=Homo sapiens GN=PLIN3;tr|K7EL96|K7EL96_HUMAN Perilipin-3 (Fra
1420	ATP-dependent RNA helicase A	DHX9	0.0336582	-0.0040339	0.00906043	0.0289935	0.0149806	-0.0251707	0.0115153	13	0	9	0	11	0	7	0	73.1	61.5	17.523	0	36.664	8.68725	194090000	146830000	145770000	sp|O60675|MAFK_HUMAN Transcription factor MafK OS=Homo sapiens GN=MAFK PE=1 SV=1
1421	U1 small nuclear ribonucleoprotein A	SNRPA	0.0421745	0.0999892	0.1125	0.173	-0.0375931	-0.0363276	0.0116461	5	2	3	5	4	2	2	4	10.6	8	60.029	0	46.829	8.15281	64173000	29835000	48166000	sp|O60684|IMA7_HUMAN Importin subunit alpha-7 OS=Homo sapiens GN=KPNA6 PE=1 SV=1;tr|S4R3E5|S4R3E5_HUMAN Importin subunit alpha-7 OS=Homo sapiens GN=KPNA6 PE=1 SV=1;tr|Q5TFJ7|Q5TFJ7_HUMAN Importin subunit alpha-7 (Fragment) OS=Homo sapiens GN=KPNA6 PE=1 SV=
1428	Emerin	EMD	0.0709968	-0.0344974	0.0736831	0.0392789	0.0187904	-0.10916	0.0126065	25	17	16	3	4	2	4	0	35.5	9.6	32.142	0	66.804	9.51101	1324100000	1024100000	895220000	sp|O60812|HNRC1_HUMAN Heterogeneous nuclear ribonucleoprotein C-like 1 OS=Homo sapiens GN=HNRNPCL1 PE=2 SV=1;tr|A0A0G2JPF8|A0A0G2JPF8_HUMAN Heterogeneous nuclear ribonucleoprotein C-like 4 OS=Homo sapiens GN=HNRNPCL4 PE=4 SV=1;sp|P0DMR1|HNRC4_HUMAN Heterog
1431	Eukaryotic translation initiation factor 3 subunit F	EIF3F	0.640164	NaN	0.424385	NaN	0.268313	NaN	0.013043	3	0	3	0	3	0	3	0	17.4	17.4	30.401	0	12.423	8.36421	97393000	63402000	70529000	sp|O60828-2|PQBP1_HUMAN Isoform 2 of Polyglutamine-binding protein 1 OS=Homo sapiens GN=PQBP1;sp|O60828|PQBP1_HUMAN Polyglutamine-binding protein 1 OS=Homo sapiens GN=PQBP1 PE=1 SV=1;tr|C9JQA1|C9JQA1_HUMAN Polyglutamine-binding protein 1 (Fragment) OS=Homo
1432	60S ribosomal protein L9	RPL9	0.135634	0.749305	0.00417777	0.156526	0.139061	0.46544	0.0134653	25	22	16	1	25	22	16	1	43	43	57.673	0	323.31	9.90899	3263100000	2196700000	2649500000	sp|O60832|DKC1_HUMAN H/ACA ribonucleoprotein complex subunit 4 OS=Homo sapiens GN=DKC1 PE=1 SV=3;sp|O60832-2|DKC1_HUMAN Isoform 3 of H/ACA ribonucleoprotein complex subunit 4 OS=Homo sapiens GN=DKC1;tr|C9IYT0|C9IYT0_HUMAN H/ACA ribonucleoprotein complex su
1433	Heat shock protein HSP 90-beta	HSP90AB1	0.325051	0.232989	0.00144204	-0.248879	0.278391	0.449592	0.0138002	3	1	2	0	3	1	2	0	5.6	5.6	45.373	0	14.715	8.0258	44275000	31397000	30453000	sp|O60870|KIN17_HUMAN DNA/RNA-binding protein KIN17 OS=Homo sapiens GN=KIN PE=1 SV=2
1435	Prohibitin	PHB	0.112677	0.728646	0.22848	0.462052	-0.0828388	0.263352	0.0153159	6	2	4	0	3	1	2	0	10	5.7	80.462	0	28.385	7.99255	39672000	27479000	31149000	sp|O60885-2|BRD4_HUMAN Isoform C of Bromodomain-containing protein 4 OS=Homo sapiens GN=BRD4;sp|O60885-3|BRD4_HUMAN Isoform B of Bromodomain-containing protein 4 OS=Homo sapiens GN=BRD4;sp|O60885|BRD4_HUMAN Bromodomain-containing protein 4 OS=Homo sapiens
1436	Telomeric repeat-binding factor 2-interacting protein 1	TERF2IP	0.59501	0.142003	0.0172092	-0.117975	0.525185	0.345968	0.0160159	11	4	8	0	11	4	8	0	18.6	18.6	84.958	0	50.157	8.62835	182780000	108780000	133400000	sp|O60934|NBN_HUMAN Nibrin OS=Homo sapiens GN=NBN PE=1 SV=1;tr|A0A0C4DG07|A0A0C4DG07_HUMAN Nibrin OS=Homo sapiens GN=NBN PE=1 SV=1
1437	Ras-related protein Rap-1b;Ras-related protein Rap-1A;Ras-related protein Rap-1b-like protein	RAP1B;RAP1A	NaN	1.42895	NaN	0.957469	NaN	0.353487	0.0176799	23	0	2	22	23	0	2	22	44.1	44.1	66.193	0	191.81	9.48226	1434000000	130780000	1470900000	sp|O75083|WDR1_HUMAN WD repeat-containing protein 1 OS=Homo sapiens GN=WDR1 PE=1 SV=4;sp|O75083-3|WDR1_HUMAN Isoform 2 of WD repeat-containing protein 1 OS=Homo sapiens GN=WDR1;tr|D6RD66|D6RD66_HUMAN WD repeat-containing protein 1 (Fragment) OS=Homo sapien
1441	40S ribosomal protein S5;40S ribosomal protein S5, N-terminally processed	RPS5	0.275297	0.760675	-0.0410015	0.235727	0.258149	0.505165	0.0178406	3	1	3	0	3	1	3	0	3.1	3.1	120.77	0	10.594	8.35759	92863000	54514000	80442000	sp|O75151|PHF2_HUMAN Lysine-specific demethylase PHF2 OS=Homo sapiens GN=PHF2 PE=1 SV=4
1442	AFG3-like protein 2	AFG3L2	0.314733	1.20194	0.246955	0.693052	0.0332889	0.327131	0.0186588	9	1	0	0	9	1	0	0	5	5	254.41	0	21.568	7.84726	26433000	8887700	35028000	sp|O75165|DJC13_HUMAN DnaJ homolog subfamily C member 13 OS=Homo sapiens GN=DNAJC13 PE=1 SV=5
1448	Protein disulfide-isomerase A6	PDIA6	NaN	0.494373	NaN	0.326883	NaN	0.101614	0.0193459	17	8	8	2	17	8	8	2	44.7	44.7	52.545	0	200.64	8.92048	375790000	228650000	228240000	sp|O75306|NDUS2_HUMAN NADH dehydrogenase [ubiquinone] iron-sulfur protein 2, mitochondrial OS=Homo sapiens GN=NDUFS2 PE=1 SV=2;sp|O75306-2|NDUS2_HUMAN Isoform 2 of NADH dehydrogenase [ubiquinone] iron-sulfur protein 2, mitochondrial OS=Homo sapiens GN=NDUF
1449	DNA-directed RNA polymerases I and III subunit RPAC1	POLR1C	0.0235337	-0.185232	0.0277203	-0.115488	-0.032524	-0.093425	0.020882	12	10	4	0	12	10	4	0	41.8	41.8	38.938	0	49.269	8.72104	204330000	171440000	150300000	sp|O75319|DUS11_HUMAN RNA/RNP complex-1-interacting phosphatase OS=Homo sapiens GN=DUSP11 PE=1 SV=1
1452	Twinfilin-1	TWF1	-0.061707	0.124078	0.349139	-0.267844	-0.358509	0.47289	0.0217018	3	0	3	1	3	0	3	1	20.1	20.1	21.664	0.00032798	7.6492	8.1285	61032000	28629000	44774000	sp|O75340-2|PDCD6_HUMAN Isoform 2 of Programmed cell death protein 6 OS=Homo sapiens GN=PDCD6;sp|O75340|PDCD6_HUMAN Programmed cell death protein 6 OS=Homo sapiens GN=PDCD6 PE=1 SV=1;tr|A0A024QZ42|A0A024QZ42_HUMAN HCG1985580, isoform CRA_c OS=Homo sapiens
1455	Armadillo repeat-containing protein 1	ARMC1	0.522033	0.350026	-0.143564	0.169797	0.440126	0.231075	0.0217898	27	17	16	3	1	0	0	0	53.1	2.4	39.488	0	323.31	9.92405	3597500000	2014900000	2783000000	sp|O75367-3|H2AY_HUMAN Isoform 3 of Core histone macro-H2A.1 OS=Homo sapiens GN=H2AFY
1456	tRNA-splicing ligase RtcB homolog	RTCB	0.0935404	0.335044	0.0197731	0.210389	0.0588938	0.146084	0.0222879	93	7	2	41	85	4	2	34	46.1	42.6	275.66	0	323.31	9.91873	4106200000	297240000	3889800000	sp|O75369-2|FLNB_HUMAN Isoform 2 of Filamin-B OS=Homo sapiens GN=FLNB;sp|O75369-9|FLNB_HUMAN Isoform 9 of Filamin-B OS=Homo sapiens GN=FLNB;sp|O75369|FLNB_HUMAN Filamin-B OS=Homo sapiens GN=FLNB PE=1 SV=2;sp|O75369-8|FLNB_HUMAN Isoform 8 of Filamin-B OS=Ho
1457	Cell division control protein 42 homolog	CDC42	NaN	1.28058	NaN	0.891652	NaN	0.622221	0.0229912	7	0	1	0	7	0	1	0	4	4	270.21	0	17.334	7.51741	16780000	4886200	11250000	sp|O75376|NCOR1_HUMAN Nuclear receptor corepressor 1 OS=Homo sapiens GN=NCOR1 PE=1 SV=2;sp|O75376-2|NCOR1_HUMAN Isoform 2 of Nuclear receptor corepressor 1 OS=Homo sapiens GN=NCOR1;tr|A0A088AWL3|A0A088AWL3_HUMAN Nuclear receptor corepressor 1 OS=Homo sapie
1460	Apoptosis-inducing factor 1, mitochondrial	AIFM1	0.836063	1.10485	0.539233	0.599318	0.233278	0.456425	0.0230646	9	1	4	7	9	1	4	7	38.6	38.6	24.593	0	77.779	8.55993	166550000	46144000	150320000	sp|O75396|SC22B_HUMAN Vesicle-trafficking protein SEC22b OS=Homo sapiens GN=SEC22B PE=1 SV=4
1461	Protein flightless-1 homolog	FLII	0.303703	NaN	-0.217055	NaN	0.426703	NaN	0.023563	26	20	20	3	26	20	20	3	23.5	23.5	108.8	0	323.31	9.62567	1842100000	1026000000	1355300000	sp|O75400|PR40A_HUMAN Pre-mRNA-processing factor 40 homolog A OS=Homo sapiens GN=PRPF40A PE=1 SV=2;sp|O75400-2|PR40A_HUMAN Isoform 2 of Pre-mRNA-processing factor 40 homolog A OS=Homo sapiens GN=PRPF40A;sp|O75400-3|PR40A_HUMAN Isoform 3 of Pre-mRNA-process
1462	Squamous cell carcinoma antigen recognized by T-cells 3	SART3	0.683808	0.606167	0.353662	0.373398	0.270069	0.200067	0.0242525	7	0	3	0	7	0	3	0	24.5	24.5	28.823	0	46.606	8.23568	75093000	47643000	49321000	sp|O75431-2|MTX2_HUMAN Isoform 2 of Metaxin-2 OS=Homo sapiens GN=MTX2;sp|O75431|MTX2_HUMAN Metaxin-2 OS=Homo sapiens GN=MTX2 PE=1 SV=1;tr|C9JAZ1|C9JAZ1_HUMAN Metaxin-2 (Fragment) OS=Homo sapiens GN=MTX2 PE=1 SV=1;tr|C9JNK6|C9JNK6_HUMAN Metaxin-2 OS=Homo sa
1464	26S proteasome non-ATPase regulatory subunit 7	PSMD7	0.468032	0.939925	0.0754641	0.772055	0.330538	0.354114	0.0243257	20	10	10	0	20	10	10	0	23	23	60.103	0	105.26	9.62105	1780500000	1033800000	1364500000	sp|O75475|PSIP1_HUMAN PC4 and SFRS1-interacting protein OS=Homo sapiens GN=PSIP1 PE=1 SV=1
1465	Elongation factor 1-gamma	EEF1G	0.175468	1.21243	-0.00980028	0.61664	0.149217	0.573767	0.0245312	22	12	12	9	15	9	6	7	45.4	32.9	38.925	0	184.17	9.3293	895770000	586630000	652150000	sp|O75477|ERLN1_HUMAN Erlin-1 OS=Homo sapiens GN=ERLIN1 PE=1 SV=1;tr|B0QZ43|B0QZ43_HUMAN Erlin-1 (Fragment) OS=Homo sapiens GN=ERLIN1 PE=1 SV=1
1466	26S protease regulatory subunit 4	PSMC1	0.271514	1.18308	0.236462	0.570754	0.0444045	0.665706	0.026984	15	2	10	4	15	2	10	4	50	50	30.241	0	131.13	9.33017	1046700000	540260000	551840000	sp|O75489|NDUS3_HUMAN NADH dehydrogenase [ubiquinone] iron-sulfur protein 3, mitochondrial OS=Homo sapiens GN=NDUFS3 PE=1 SV=1
1467	Poly(rC)-binding protein 1	PCBP1	0.253567	0.0875341	0.112233	0.0233263	0.0900964	0.0810489	0.0275866	26	12	18	1	26	12	18	1	50.6	50.6	31.213	0	266.17	10.0981	5222600000	3576100000	3734200000	sp|O75494-2|SRS10_HUMAN Isoform 2 of Serine/arginine-rich splicing factor 10 OS=Homo sapiens GN=SRSF10;sp|O75494|SRS10_HUMAN Serine/arginine-rich splicing factor 10 OS=Homo sapiens GN=SRSF10 PE=1 SV=1;tr|Q5JRI1|Q5JRI1_HUMAN Serine/arginine-rich-splicing fa
1469	Sec1 family domain-containing protein 1	SCFD1	0.0129994	0.841611	-0.00728955	0.696172	0.222987	0.0885922	0.028896	8	3	1	0	8	3	1	0	22.2	22.2	45.524	0	38.238	7.91532	32254000	25386000	24645000	sp|O75530-3|EED_HUMAN Isoform 3 of Polycomb protein EED OS=Homo sapiens GN=EED;sp|O75530|EED_HUMAN Polycomb protein EED OS=Homo sapiens GN=EED PE=1 SV=2;sp|O75530-2|EED_HUMAN Isoform 2 of Polycomb protein EED OS=Homo sapiens GN=EED;tr|E9PJK2|E9PJK2_HUMAN P
1470	Nucleoside diphosphate kinase B;Nucleoside diphosphate kinase;Putative nucleoside diphosphate kinase;Nucleoside diphosphate kinase A	NME2;NME1-NME2;NME1;NME2P1	NaN	0.960188	NaN	0.455965	NaN	0.47305	0.0302068	5	1	4	0	5	1	4	0	53.9	53.9	10.058	0	73.22	8.80262	262770000	169260000	202740000	sp|O75531|BAF_HUMAN Barrier-to-autointegration factor OS=Homo sapiens GN=BANF1 PE=1 SV=1
1471	Nuclear inhibitor of protein phosphatase 1;Activator of RNA decay	PPP1R8	NaN	0.366243	NaN	0.0567222	NaN	-0.0289935	0.0326543	79	55	70	2	79	55	70	2	56.9	56.9	145.83	0	323.31	10.2265	7298000000	4136800000	5411200000	sp|O75533|SF3B1_HUMAN Splicing factor 3B subunit 1 OS=Homo sapiens GN=SF3B1 PE=1 SV=3
1472	26S proteasome non-ATPase regulatory subunit 6	PSMD6	0.080927	-0.912113	-0.0320937	-1.69264	0.0816749	0.589008	0.0327134	16	11	5	15	16	11	5	15	20.9	20.9	85.746	0	170.61	9.01309	428910000	122050000	479670000	sp|O75534-2|CSDE1_HUMAN Isoform 2 of Cold shock domain-containing protein E1 OS=Homo sapiens GN=CSDE1;sp|O75534|CSDE1_HUMAN Cold shock domain-containing protein E1 OS=Homo sapiens GN=CSDE1 PE=1 SV=2;sp|O75534-3|CSDE1_HUMAN Isoform 3 of Cold shock domain-co
1474	Replication protein A 70 kDa DNA-binding subunit;Replication protein A 70 kDa DNA-binding subunit, N-terminally processed	RPA1	0.0121843	0.204549	0.287472	0.122341	-0.195096	-0.000865332	0.0327723	5	2	4	1	5	2	4	1	25.8	25.8	19.343	0	302.87	9.63635	1813200000	1122400000	1393000000	sp|O75607|NPM3_HUMAN Nucleoplasmin-3 OS=Homo sapiens GN=NPM3 PE=1 SV=3
1476	Spectrin beta chain, non-erythrocytic 1	SPTBN1	-0.557091	0.394676	-0.430062	-0.210095	-0.033793	0.768666	0.0333037	133	103	92	5	132	102	92	5	53.1	52.9	244.5	0	323.31	10.3169	8556400000	5002300000	7185100000	sp|O75643|U520_HUMAN U5 small nuclear ribonucleoprotein 200 kDa helicase OS=Homo sapiens GN=SNRNP200 PE=1 SV=2
1478	Histone-binding protein RBBP4	RBBP4	0.254496	0.263092	0.220949	0.110631	-0.0374525	-0.00460935	0.0340864	21	10	17	0	21	10	17	0	38.2	38.2	41.45	0	166.09	9.2306	676310000	458560000	565690000	sp|O75683|SURF6_HUMAN Surfeit locus protein 6 OS=Homo sapiens GN=SURF6 PE=1 SV=3
1479	L-lactate dehydrogenase A chain	LDHA	NaN	NaN	NaN	NaN	NaN	NaN	0.0363926	68	63	37	0	68	63	37	0	21.9	21.9	318.38	0	323.31	9.63443	1795800000	1046000000	1467700000	sp|O75691|UTP20_HUMAN Small subunit processome component 20 homolog OS=Homo sapiens GN=UTP20 PE=1 SV=3
1481	Peptidyl-prolyl cis-trans isomerase B	PPIB	0.30463	0.13622	-0.0109918	0.226262	0.264027	-0.126048	0.0364815	22	18	9	9	13	9	6	5	31	22.4	74.761	0	147.2	8.82408	286880000	148510000	231530000	sp|O75746|CMC1_HUMAN Calcium-binding mitochondrial carrier protein Aralar1 OS=Homo sapiens GN=SLC25A12 PE=1 SV=2;sp|O75746-2|CMC1_HUMAN Isoform 2 of Calcium-binding mitochondrial carrier protein Aralar1 OS=Homo sapiens GN=SLC25A12
1485	14-3-3 protein epsilon	YWHAE	NaN	0.789561	NaN	0.315102	NaN	0.335954	0.0365407	12	4	3	10	12	4	3	10	30.3	30.3	35.611	0	144.76	9.18093	727990000	189210000	599620000	sp|O75821|EIF3G_HUMAN Eukaryotic translation initiation factor 3 subunit G OS=Homo sapiens GN=EIF3G PE=1 SV=2;tr|K7ER90|K7ER90_HUMAN Eukaryotic translation initiation factor 3 subunit G (Fragment) OS=Homo sapiens GN=EIF3G PE=1 SV=1;tr|K7EL20|K7EL20_HUMAN E
1490	Drebrin	DBN1	-0.198117	0.427169	-0.296563	-0.237643	0.144457	0.548544	0.036955	12	3	11	0	12	3	11	0	56.9	56.9	26.131	0	241.35	9.46589	1161200000	952710000	809560000	sp|O75934|SPF27_HUMAN Pre-mRNA-splicing factor SPF27 OS=Homo sapiens GN=BCAS2 PE=1 SV=1
1491	Sideroflexin-1	SFXN1	0.0591642	1.08553	0.127501	0.860208	0.0246045	0.232176	0.0372068	11	0	4	5	11	0	4	5	46.6	46.6	29.841	0	113.91	8.47616	130030000	77590000	91719000	sp|O75937|DNJC8_HUMAN DnaJ homolog subfamily C member 8 OS=Homo sapiens GN=DNAJC8 PE=1 SV=2
1493	40S ribosomal protein S2	RPS2	0.450419	1.01002	0.161694	0.493032	0.246567	0.485378	0.0372362	8	0	8	4	8	0	8	4	40.4	40.4	18.491	0	28.013	8.54469	204770000	29119000	116600000	sp|O75947|ATP5H_HUMAN ATP synthase subunit d, mitochondrial OS=Homo sapiens GN=ATP5H PE=1 SV=3;sp|O75947-2|ATP5H_HUMAN Isoform 2 of ATP synthase subunit d, mitochondrial OS=Homo sapiens GN=ATP5H
1494	Regulator of nonsense transcripts 1	UPF1	0.388016	0.816469	0.278104	0.40163	0.0911102	0.309681	0.0373844	27	4	12	21	3	0	1	2	59.3	11	47.355	0	312.31	9.46565	1276200000	276030000	1369600000	sp|O75955|FLOT1_HUMAN Flotillin-1 OS=Homo sapiens GN=FLOT1 PE=1 SV=3;tr|A0A140T9R1|A0A140T9R1_HUMAN Flotillin-1 (Fragment) OS=Homo sapiens GN=FLOT1 PE=1 SV=1;tr|A0A140T9X0|A0A140T9X0_HUMAN Flotillin-1 (Fragment) OS=Homo sapiens GN=FLOT1 PE=1 SV=1;tr|A2AB09
1497	Replication factor C subunit 2	RFC2	0.176104	-0.807685	0.186374	-0.228013	-0.0750534	-0.340505	0.0383026	41	31	23	0	41	31	23	0	62.4	62.4	54.972	0	323.31	9.99777	4100500000	2443200000	3405100000	sp|O76021|RL1D1_HUMAN Ribosomal L1 domain-containing protein 1 OS=Homo sapiens GN=RSL1D1 PE=1 SV=3;tr|J3QSV6|J3QSV6_HUMAN Ribosomal L1 domain-containing protein 1 (Fragment) OS=Homo sapiens GN=RSL1D1 PE=1 SV=1;tr|I3L3U9|I3L3U9_HUMAN Ribosomal L1 domain-con
1502	60S ribosomal protein L18	RPL18	0.268799	0.476458	0.0159258	0.158854	0.240554	0.390661	0.038421	44	25	27	2	38	21	24	2	52.1	46.1	75.022	0	323.31	9.50374	1330800000	818730000	1040100000	sp|O94776|MTA2_HUMAN Metastasis-associated protein MTA2 OS=Homo sapiens GN=MTA2 PE=1 SV=1;sp|O94776-2|MTA2_HUMAN Isoform 2 of Metastasis-associated protein MTA2 OS=Homo sapiens GN=MTA2
1503	40S ribosomal protein S11	RPS11	0.368272	0.796411	0.278936	0.267116	0.186853	0.544372	0.0384656	19	15	12	8	19	15	12	8	35.2	35.2	67.454	0	99.032	9.2921	894030000	403020000	662300000	sp|O94826|TOM70_HUMAN Mitochondrial import receptor subunit TOM70 OS=Homo sapiens GN=TOMM70 PE=1 SV=1
1504	Alpha-actinin-1	ACTN1	-1.09673	0.483561	-0.83663	-0.385658	-0.173383	0.542332	0.0393697	3	0	3	0	3	0	3	0	7.4	7.4	63.594	0	99.577	8.1417	56947000	39556000	42075000	sp|O94842-3|TOX4_HUMAN Isoform 3 of TOX high mobility group box family member 4 OS=Homo sapiens GN=TOX4;sp|O94842-2|TOX4_HUMAN Isoform 2 of TOX high mobility group box family member 4 OS=Homo sapiens GN=TOX4;sp|O94842|TOX4_HUMAN TOX high mobility group box
[truncated: 1,275 more rows]
