# Supplementary material for: Nuclear-capture of endosomes depletes nuclear G-actin to promote SRF/MRTF activation and cancer cell invasion
Source: Nat Commun. 2021 Nov 24;12:6829. doi: 10.1038/s41467-021-26839-y (PMC8613289; doi:10.1038/s41467-021-26839-y)
Supplement: Supplementary file 5 — Supplementary Data 2 [file 41467_2021_26839_MOESM5_ESM.xlsx]

## Sheet: turboid epha2 wt vs NLS1 NLS2
id	Protein IDs	Protein names	Gene names	Student's t-test Difference WT versus NLS1	Student's t-test Difference WT versus NLS2	-Log Student's T-test p-value WT versus NLS1	-Log Student's T-test p-value WT versus NLS2		LFQ intensity WT, n=1	LFQ intensity WT, n=2	LFQ intensity WT, n=3	LFQ intensity WT, n=4	LFQ intensity WT, n=5	LFQ intensity NLS1, n=1	LFQ intensity NLS1, n=2	LFQ intensity NLS1, n=3	LFQ intensity NLS1, n=4	LFQ intensity NLS1, n=5	LFQ intensity NLS2, n=1	LFQ intensity NLS2, n=2	LFQ intensity NLS2, n=3	LFQ intensity NLS2, n=4	LFQ intensity NLS2, n=5	Unique peptides	Peptides	Sequence coverage [%]	Number of proteins	Mol. weight [kDa]
276	O43290	U4/U6.U5 tri-snRNP-associated protein 1	SART1	7.16089	7.97975	10.1157	11.4124		32.0032	32.102	31.9893	32.215	31.6835	24.5381	NaN	NaN	NaN	NaN	NaN	NaN	NaN	NaN	NaN	53	53	62	1	90.254
2758	Q92797;Q92797-2	Symplekin	SYMPK	7.00777	7.46053	7.68339	7.11074		32.5049	32.2872	32.5254	32.5961	31.5198	25.1019	NaN	25.1389	NaN	NaN	24.1936	25.3366	25.9696	24.3289	24.3021	49	49	47.3	2	141.15
1829	Q14676;Q14676-2;Q14676-3;Q14676-4	Mediator of DNA damage checkpoint protein 1	MDC1	6.61758	6.81091	5.92307	7.63914		32.3585	32.0115	32.1784	32.3211	31.4054	26.0119	NaN	26.6595	25.3806	23.7686	25.2124	NaN	25.5932	26.039	24.5674	69	69	51.5	4	226.66
501	O95071-2;O95071	E3 ubiquitin-protein ligase UBR5	UBR5	6.02991	6.07164	6.47838	6.78793		30.8695	30.4992	30.9783	30.8556	30.1763	23.5449	NaN	NaN	NaN	NaN	NaN	NaN	NaN	NaN	NaN	57	57	28.4	2	309.22
816	P17275	Transcription factor jun-B	JUNB	6.01815	6.96307	7.66746	7.72879		31.1238	30.9864	30.4701	31.257	31.301	25.1897	NaN	NaN	NaN	NaN	NaN	NaN	NaN	NaN	NaN	12	13	51.3	1	35.879
3797	Q9Y2W1	Thyroid hormone receptor-associated protein 3	THRAP3	5.99323	6.19602	6.38832	9.12209		31.0937	31.4211	31.1406	31.0114	31.653	24.6977	NaN	NaN	NaN	NaN	NaN	NaN	NaN	NaN	NaN	35	35	36.1	1	108.66
2439	Q8IWI9;Q8IWI9-4;Q8IWI9-3;Q8IWI9-2	MAX gene-associated protein	MGA	5.83392	6.51405	6.19684	8.42355		31.357	31.2201	31.1063	31.2112	30.2485	25.1283	NaN	NaN	NaN	NaN	NaN	NaN	NaN	NaN	NaN	66	66	28.4	4	331.83
2097	Q5T3I0;Q5T3I0-3;Q5T3I0-2	G patch domain-containing protein 4	GPATCH4	5.76821	6.78155	6.56526	7.05672		31.0144	31.113	30.9555	31.1585	31.7654	26.0482	NaN	NaN	26.2162	NaN	NaN	NaN	NaN	NaN	NaN	26	26	58.5	3	50.381
3066	Q9BRR8	G patch domain-containing protein 1	GPATCH1	5.66097	6.44802	7.82613	8.00149		30.3402	30.279	30.0915	30.4167	31.1112	24.794	NaN	NaN	NaN	NaN	24.7253	NaN	NaN	NaN	NaN	29	29	41.1	1	103.34
3758	Q9UQR1;Q9UQR1-2	Zinc finger protein 148	ZNF148	5.64738	7.13612	6.7594	7.26167		30.7306	30.8979	30.8961	31.0566	31.4225	NaN	NaN	NaN	NaN	NaN	NaN	NaN	NaN	NaN	NaN	27	28	50.6	2	88.975
2454	Q8IX01;Q8IX01-4;Q8IX01-3	SURP and G-patch domain-containing protein 2	SUGP2	5.24972	5.633	10.1367	9.22999		33.7283	33.8838	33.685	33.8018	34.0288	28.8448	28.233	28.5235	28.5913	28.6865	28.3349	28.3649	28.0549	27.6654	28.5426	77	77	69.3	3	120.21
1203	P49756;P49756-2;P49756-3;REV__P49756;P49756-4	RNA-binding protein 25	RBM25	5.11868	5.6907	5.76432	4.99907		30.9174	30.9391	31.0241	30.9697	29.2809	25.9114	25.0161	26.2482	25.1872	NaN	26.266	NaN	25.7516	NaN	24.7437	36	38	42.6	5	100.18
3495	Q9NYF8-2;Q9NYF8;Q9NYF8-3;Q9NYF8-4	Bcl-2-associated transcription factor 1	BCLAF1	4.95809	6.10987	4.93328	8.06057		30.6926	29.7277	29.7086	30.3304	29.8338	25.473	NaN	25.0749	23.3795	NaN	23.7488	24.325	24.1572	NaN	23.4369	31	31	29.7	4	105.95
3752	Q9UQ35;Q9UQ35-2;Q9UQ35-3	Serine/arginine repetitive matrix protein 2	SRRM2	4.94743	5.71176	5.38724	5.69417		30.4698	30.6004	31.2038	31.1884	29.7788	25.61	26.3867	25.7881	26.3403	NaN	24.8486	24.3043	23.8878	25.8364	25.8052	36	36	16.7	3	299.61
2906	Q96JP5;Q96JP5-2	E3 ubiquitin-protein ligase ZFP91	ZFP91	4.94393	5.76889	7.03766	6.75586		29.3599	29.781	29.6306	29.9792	30.3529	NaN	NaN	NaN	NaN	NaN	NaN	NaN	NaN	NaN	NaN	14	14	30	2	63.444
1718	Q13435	Splicing factor 3B subunit 2	SF3B2	4.9131	4.99928	7.20911	5.83348		29.9258	29.9389	29.7787	30.1792	29.1322	25.1288	NaN	NaN	NaN	NaN	NaN	NaN	NaN	NaN	NaN	28	28	36.8	1	100.23
3845	Q9Y4K1;Q9Y4K1-2	Absent in melanoma 1 protein	AIM1	4.87829	5.00213	7.35038	8.59049		29.2968	29.5947	29.3784	29.2917	29.9098	NaN	NaN	NaN	NaN	NaN	NaN	NaN	NaN	NaN	NaN	25	25	20.1	2	188.67
3060	Q9BRD0;Q9BRD0-2	BUD13 homolog	BUD13	4.86099	5.42636	6.92382	7.74856		29.4361	29.5531	29.3901	29.808	29.921	NaN	NaN	NaN	NaN	NaN	NaN	NaN	NaN	NaN	NaN	17	17	23.4	2	70.52
1699	Q13263;Q13263-2	Transcription intermediary factor 1-beta	TRIM28	4.69028	5.26115	7.91571	6.18541		30.4493	30.6408	30.8009	30.8118	30.8932	26.0481	26.6261	25.7387	26.174	NaN	24.6195	26.6219	NaN	25.0489	25.9828	33	33	53.9	2	88.549
1412	P62316;P62316-2	Small nuclear ribonucleoprotein Sm D2	SNRPD2	4.59753	4.18788	8.03739	3.73831		29.4722	29.9311	29.1886	29.5557	29.9896	NaN	NaN	NaN	NaN	NaN	NaN	26.6689	NaN	27.1517	NaN	9	9	69.5	2	13.527
1741	Q13573	SNW domain-containing protein 1	SNW1	4.54597	5.22052	6.16162	5.49482		29.6707	29.7508	29.4283	29.954	29.6148	24.9048	26.0165	NaN	NaN	NaN	NaN	NaN	NaN	NaN	25.73	24	24	48.9	1	61.494
2077	Q5QJE6	Deoxynucleotidyltransferase terminal-interacting protein 2	DNTTIP2	4.50186	4.28491	5.55639	5.57839		30.776	30.5118	30.5468	30.7714	30.6764	26.4142	25.0033	25.7279	27.3178	26.3099	25.8102	NaN	26.1157	27.1857	27.2646	24	24	37.6	1	84.468
2127	Q5VT52-3;Q5VT52;Q5VT52-2;Q5VT52-5;Q5VT52-4	Regulation of nuclear pre-mRNA domain-containing protein 2	RPRD2	4.49349	5.50937	4.43234	7.17544		29.9233	29.8308	29.9678	30.2759	29.5341	27.1778	NaN	NaN	NaN	NaN	NaN	NaN	NaN	NaN	NaN	35	35	35.1	5	152.87
2132	Q5VUA4;Q5VUA4-2	Zinc finger protein 318	ZNF318	4.47841	5.26256	5.24219	8.37893		29.4012	29.3808	29.5238	29.5592	29.2887	NaN	NaN	NaN	NaN	NaN	NaN	NaN	NaN	NaN	NaN	47	48	27.8	2	251.11
3707	Q9ULW0;Q9ULW0-2	Targeting protein for Xklp2	TPX2	4.47785	5.37926	5.40844	7.29301		32.4707	32.4486	32.5122	32.7323	32.4821	29.1102	27.8794	28.0064	28.5524	26.7083	27.9858	26.374	27.3594	27.2352	26.7952	59	59	77.6	2	85.652
2953	Q96Q89-3;Q96Q89;Q96Q89-2;Q96Q89-4;Q96Q89-5	Kinesin-like protein KIF20B	KIF20B	4.47067	4.48964	4.45797	5.01396		29.7288	30.0935	29.9002	29.3742	28.5156	24.6559	NaN	26.5729	25.5431	NaN	25.6603	NaN	25.8962	24.3482	25.2199	35	35	25.7	5	206.13
1017	P33240-2;P33240	Cleavage stimulation factor subunit 2	CSTF2	4.41613	5.34126	7.9721	8.49094		29.115	29.4196	28.8825	29.4373	29.8392	NaN	NaN	NaN	NaN	NaN	NaN	NaN	NaN	NaN	NaN	10	20	42.7	2	59.251
792	P15407;P15407-2	Fos-related antigen 1	FOSL1	4.40786	4.66463	7.83905	5.07578		29.7384	29.4219	29.1462	29.7657	29.3127	NaN	NaN	NaN	NaN	NaN	NaN	NaN	NaN	26.4096	NaN	7	7	24.7	2	29.413
418	O75400;O75400-3;O75400-2	Pre-mRNA-processing factor 40 homolog A	PRPF40A	4.38952	4.1968	5.0965	5.84116		29.8286	29.9427	29.527	29.932	28.8351	26.2159	25.5906	NaN	25.5414	NaN	25.0462	NaN	25.8251	26.2011	25.1996	15	15	19.7	3	108.8
2137	Q5VWN6;Q5VWN6-2	Protein FAM208B	FAM208B	4.33722	4.4259	4.9855	5.02102		29.7786	29.6694	29.6416	29.798	27.9219	NaN	NaN	NaN	NaN	NaN	NaN	NaN	NaN	NaN	NaN	40	40	20.8	2	268.84
3106	Q9BVJ6-3;Q9BVJ6;Q9BVJ6-2;Q5TAP6	U3 small nucleolar RNA-associated protein 14 homolog A	UTP14A	4.28275	4.1803	7.59499	9.92927		29.0462	29.0024	28.9279	28.9871	29.0684	NaN	NaN	NaN	NaN	NaN	NaN	NaN	NaN	NaN	NaN	27	27	47	4	82.004
3676	Q9UKV3;Q9UKV3-5;Q9UKV3-3;Q9UKV3-2	Apoptotic chromatin condensation inducer in the nucleus	ACIN1	4.25828	5.23698	7.48001	6.65837		29.3348	29.4027	29.3588	29.7018	29.5842	NaN	NaN	NaN	NaN	NaN	NaN	NaN	NaN	NaN	NaN	29	29	25.4	4	151.86
2451	Q8IWX8	Calcium homeostasis endoplasmic reticulum protein	CHERP	4.23091	5.09333	4.24014	6.27358		31.0875	31.3277	30.8379	30.3719	29.6758	27.5921	NaN	26.7398	27.0189	NaN	25.6591	NaN	25.5228	24.9128	26.1643	22	22	34.4	1	103.7
845	P19338	Nucleolin	NCL	4.1597	3.92123	3.53289	4.71428		31.2188	30.7382	31.065	31.4554	31.3599	27.4402	25.1717	28.0334	28.6692	25.7242	26.9983	28.385	25.9329	27.8756	27.0394	36	36	41.5	1	76.613
281	O43395;O43395-3	U4/U6 small nuclear ribonucleoprotein Prp3	PRPF3	4.15708	4.63814	7.27371	8.51633		32.4433	32.6566	32.463	32.812	32.9955	28.8743	27.7974	28.738	28.5759	28.5994	27.8126	27.9141	27.8009	28.1696	28.4824	45	45	57.8	2	77.528
2345	Q7Z5J4;Q7Z5J4-3;Q7Z5J4-2;Q7Z5J4-4	Retinoic acid-induced protein 1	RAI1	4.12547	4.1243	4.01661	4.53726		29.5238	29.4143	29.3562	29.5732	27.4565	25.6159	NaN	25.1734	NaN	NaN	NaN	NaN	25.6153	24.2559	25.5142	33	34	27.5	4	203.35
1175	P48634;P48634-2;P48634-3;P48634-4	Protein PRRC2A	PRRC2A	4.07485	4.56437	6.51182	5.83447		28.8738	28.9509	28.5898	29.0193	28.8264	25.7409	NaN	NaN	NaN	NaN	NaN	NaN	NaN	NaN	NaN	16	18	13.7	4	228.86
1851	Q14966;Q14966-3;Q14966-5;Q14966-4;Q14966-2;Q14966-6	Zinc finger protein 638	ZNF638	4.066	4.86227	4.81312	3.8314		30.7371	30.7479	30.9239	31.1289	29.9244	26.8149	NaN	26.857	26.7738	27.5203	25.3933	NaN	26.3422	26.5553	27.4658	51	51	31.4	6	220.62
2500	Q8N1G2	Cap-specific mRNA (nucleoside-2-O-)-methyltransferase 1	CMTR1	3.99323	4.54675	4.89653	7.24061		28.2509	28.7509	28.7479	28.5085	29.541	NaN	NaN	NaN	NaN	NaN	NaN	NaN	NaN	NaN	NaN	22	22	30.4	1	95.32
1071	P38398-4;P38398;P38398-7;P38398-8;P38398-6;P38398-3;P38398-5;REV__Q14693;REV__Q14693-2;REV__Q14693-4;REV__Q14693-3;REV__Q14693-5;REV__Q14693-7;P38398-2	Breast cancer type 1 susceptibility protein	BRCA1	3.95063	3.63087	4.83076	2.57644		29.4099	29.0427	29.2535	27.8248	27.4942	NaN	NaN	NaN	NaN	NaN	NaN	27.9425	NaN	NaN	NaN	29	29	25.7	14	205.84
1922	Q15424-2;Q15424;Q15424-4;Q15424-3	Scaffold attachment factor B1	SAFB	3.9274	4.3002	7.20402	5.95925		28.4389	28.9078	28.7485	28.7201	29.0518	NaN	NaN	NaN	NaN	NaN	NaN	NaN	NaN	NaN	NaN	11	23	30.7	4	95.18
2709	Q8WXI9	Transcriptional repressor p66-beta	GATAD2B	3.92232	4.15397	5.72942	5.29788		28.7087	28.7986	28.7136	28.8	28.4757	NaN	NaN	NaN	NaN	NaN	NaN	NaN	25.9911	NaN	NaN	15	17	39.1	1	65.26
2600	Q8NG31-2;Q8NG31;Q8NG31-4;Q8NG31-3	Protein CASC5	CASC5	3.91301	4.27723	5.07917	4.8044		28.6513	29.1221	28.9165	28.8715	28.8458	26.4606	NaN	NaN	NaN	NaN	NaN	NaN	25.9099	NaN	25.4605	33	33	20.6	4	262.63
1680	Q13123	Protein Red	IK	3.83419	3.51779	5.4789	6.79803		30.4787	30.4019	30.2463	30.6198	30.5883	27.6034	26.5275	26.3264	25.6475	27.0592	27.662	27.0271	26.6251	26.8851	26.5468	28	29	59.2	1	65.601
2164	Q69YH5;Q69YH5-2	Cell division cycle-associated protein 2	CDCA2	3.83341	4.78955	3.63742	4.4035		29.3953	29.3917	29.0778	29.2049	NaN	NaN	NaN	NaN	NaN	NaN	NaN	NaN	NaN	NaN	NaN	26	26	39.8	2	112.68
1928	Q15459;Q15459-2	Splicing factor 3A subunit 1	SF3A1	3.74271	4.77621	4.0486	6.39695		29.2951	29.4169	28.8222	29.4876	29.1072	26.9807	NaN	NaN	NaN	NaN	25.5234	NaN	NaN	NaN	NaN	20	20	27.5	2	88.885
1413	P62318-2;P62318	Small nuclear ribonucleoprotein Sm D3	SNRPD3	3.61974	3.61597	4.45496	5.41948		29.145	29.3219	29.2275	29.525	29.3764	26.1516	26.2647	26.679	NaN	NaN	25.8779	NaN	NaN	26.1688	26.3352	5	5	39.2	2	13.291
3008	Q99459	Cell division cycle 5-like protein	CDC5L	3.59193	4.07309	6.36977	5.23168		28.8778	29.1526	29.1941	28.902	28.1982	25.6376	25.3365	NaN	NaN	NaN	24.6709	NaN	NaN	NaN	NaN	25	25	39.4	1	92.25
2302	Q7L014	Probable ATP-dependent RNA helicase DDX46	DDX46	3.57335	4.00076	6.98487	9.00853		32.6631	32.7287	32.6617	32.7902	33.0599	29.261	28.7377	29.7297	29.4699	28.8386	28.5643	28.7251	29.0412	28.5782	28.9911	64	64	50.8	1	117.36
1650	Q12888;Q12888-3;Q12888-2	Tumor suppressor p53-binding protein 1	TP53BP1	3.55702	4.08599	4.8649	5.20083		29.2452	29.169	29.4598	28.7295	28.7358	26.4083	NaN	26.18	NaN	NaN	NaN	25.2079	NaN	NaN	26.0626	28	28	23.1	3	213.57
1834	Q14684-2;Q14684	Ribosomal RNA processing protein 1 homolog B	RRP1B	3.51958	4.16216	6.02403	6.47704		28.4808	28.0067	27.6986	27.8885	28.4816	NaN	NaN	NaN	NaN	NaN	NaN	NaN	NaN	NaN	NaN	17	17	30.9	2	82.175
2903	Q96JM3	Chromosome alignment-maintaining phosphoprotein 1	CHAMP1	3.516	4.34487	4.0117	4.81861		29.3546	29.1711	29.4832	29.152	27.8378	NaN	26.0791	NaN	NaN	NaN	NaN	NaN	NaN	NaN	26.087	20	20	28.3	1	89.098
2886	Q96I25	Splicing factor 45	RBM17	3.49638	3.82061	6.15912	5.5682		28.4166	28.6738	28.8008	28.8386	28.6259	NaN	NaN	NaN	NaN	NaN	NaN	NaN	NaN	NaN	NaN	19	19	49.6	1	44.961
222	O15042;O15042-2;O15042-3	U2 snRNP-associated SURP motif-containing protein	U2SURP	3.49185	4.26734	4.85121	7.33559		31.1227	31.2647	31.2009	31.3469	31.0427	27.6171	26.3223	27.9451	28.3942	28.2399	27.1418	26.6179	26.3949	26.8836	27.603	41	41	41	3	118.29
1803	Q14241	Transcription elongation factor B polypeptide 3	TCEB3	3.47588	3.33202	2.86602	2.73786		29.423	29.1845	29.2009	29.4796	NaN	25.2459	24.1721	25.0561	25.6834	NaN	25.494	25.4281	26.2966	24.7386	24.6727	24	24	33.3	1	89.908
3802	Q9Y2X9;Q9Y2X9-2	Zinc finger protein 281	ZNF281	3.43305	4.17544	6.29329	8.62966		32.0177	32.0548	31.9284	32.1235	32.4436	28.7816	29.219	28.4008	29.0138	27.9875	28.0365	28.2607	27.7956	27.5817	28.0162	39	40	59.7	2	96.914
2349	Q7Z6E9-2;Q7Z6E9;Q7Z6E9-4;Q7Z6E9-3	E3 ubiquitin-protein ligase RBBP6	RBBP6	3.35888	4.44043	4.28936	6.45627		28.3005	28.7307	28.1098	29.4922	29.4044	26.2627	24.9137	NaN	25.5755	NaN	NaN	NaN	NaN	NaN	24.4039	25	25	18.7	4	197.29
2567	Q8NCD3;Q8NCD3-2;Q8NCD3-3	Holliday junction recognition protein	HJURP	3.35736	2.3989	3.57439	4.23614		29.7743	29.9323	29.828	29.9417	29.8564	27.4089	NaN	27.6895	25.29	27.0358	26.3865	27.82	27.7084	27.2336	28.1897	28	28	44.3	3	83.538
1788	Q14151;Q14151-2	Scaffold attachment factor B2	SAFB2	3.33312	3.72638	4.02748	5.6436		27.6594	27.8682	28.3476	28.1956	NaN	NaN	NaN	NaN	NaN	NaN	NaN	NaN	NaN	NaN	NaN	14	26	30.7	2	107.47
2729	Q92576-2;Q92576	PHD finger protein 3	PHF3	3.31864	3.14256	3.91894	5.61492		29.4064	29.1373	29.415	29.5791	28.3763	27.0006	NaN	26.2763	26.2863	NaN	25.4755	25.9314	26.2711	26.1586	26.3649	47	47	31.3	2	219.81
2696	Q8WWM7-6;Q8WWM7-8;Q8WWM7-5;Q8WWM7-4;Q8WWM7-9;Q8WWM7-2;Q8WWM7;Q8WWM7-3;Q8WWM7-7	Ataxin-2-like protein	ATXN2L	3.30801	4.2241	2.40517	3.25866		29.062	29.7246	29.4911	29.8335	30.1573	28.3655	28.1872	NaN	NaN	NaN	NaN	27.9237	NaN	NaN	NaN	12	14	16.6	9	102.89
2745	Q92667;Q92667-2	A-kinase anchor protein 1, mitochondrial	AKAP1	3.25985	4.28167	5.60264	6.95788		28.3948	28.1159	28.4317	28.4535	27.8275	NaN	NaN	NaN	NaN	NaN	NaN	NaN	NaN	NaN	NaN	12	12	21.5	2	97.34
1231	P50990;P50990-2;P50990-3	T-complex protein 1 subunit theta	CCT8	3.25868	3.76742	6.99002	6.95958		32.72	33.232	32.7896	33.1114	33.4145	29.3966	30.0311	29.999	29.9584	29.589	28.7043	29.6861	29.1589	29.491	29.3901	46	46	73.7	3	59.62
412	O75376;O75376-2;O75376-3	Nuclear receptor corepressor 1	NCOR1	3.24031	4.47815	5.57242	5.92725		28.8505	28.4234	28.8479	28.8298	27.8757	NaN	NaN	NaN	NaN	NaN	NaN	NaN	NaN	NaN	NaN	29	29	15.7	3	270.21
2739	Q92620;Q92620-2	Pre-mRNA-splicing factor ATP-dependent RNA helicase PRP16	DHX38	3.19938	4.0178	5.36743	5.43453		29.2738	28.8201	28.8971	28.8401	28.6204	26.0804	25.6811	25.697	NaN	26.2897	24.5326	25.2333	NaN	23.8497	25.9041	33	34	29.3	2	140.5
2198	Q6NZY4;Q6NZY4-2	Zinc finger CCHC domain-containing protein 8	ZCCHC8	3.19409	3.78084	4.93668	6.18658		28.0103	28.0376	28.1039	28.6483	27.7458	25.8436	NaN	NaN	NaN	NaN	NaN	NaN	NaN	NaN	NaN	12	12	29.4	2	78.576
2659	Q8TF68;Q8TF68-3;Q8TF68-2;Q5T0B9	Zinc finger protein 384	ZNF384	3.12117	3.95576	5.97826	5.85009		29.1952	29.2527	28.7468	29.0575	28.4913	25.7104	NaN	26.3793	NaN	NaN	24.8701	25.2247	NaN	25.195	25.6667	13	14	29.6	4	63.218
1409	P62304	Small nuclear ribonucleoprotein E	SNRPE	3.10764	2.79054	4.44215	4.82017		27.5556	27.9454	27.5157	28.3997	28.128	NaN	NaN	NaN	NaN	NaN	25.7849	NaN	NaN	25.4858	NaN	4	4	56.5	1	10.803
3584	Q9UBD5-2;Q9UBD5;Q9UBD5-3	Origin recognition complex subunit 3	ORC3	3.09117	2.41479	2.48949	4.49898		28.9886	28.9285	29.1391	28.8353	28.1717	26.377	NaN	27.3754	26.5181	NaN	26.3501	25.5466	26.5239	26.6055	26.9631	19	20	33.6	3	82.324
2219	Q6PCB5;Q6PCB5-2;Q5VWQ0	Round spermatid basic protein 1-like protein	RSBN1L	3.05994	3.86796	2.65987	3.35677		29.259	29.3417	28.7132	28.8622	NaN	26.2505	NaN	NaN	NaN	NaN	NaN	NaN	NaN	NaN	26.1515	21	21	34.4	3	94.868
2087	Q5SW79;Q5SW79-3;Q5SW79-2;Q96L14;Q00G26	Centrosomal protein of 170 kDa	CEP170	3.04793	3.54641	6.99801	7.1913		30.3217	30.7644	30.0737	30.7371	30.5707	27.277	27.5666	27.6445	27.6403	27.0996	26.5783	27.2773	27.2289	26.7621	26.889	51	51	39.4	5	175.29
2237	Q6STE5-2;Q6STE5	SWI/SNF-related matrix-associated actin-dependent regulator of chromatin subfamily D member 3	SMARCD3	2.98526	3.36991	3.56523	6.43565		27.3522	27.4488	27.1741	27.4142	28.0002	NaN	NaN	NaN	NaN	NaN	NaN	NaN	NaN	NaN	NaN	9	15	36.4	2	53.687
2692	Q8WW12;Q8WW12-2;Q8WW12-3	PEST proteolytic signal-containing nuclear protein	PCNP	2.96028	3.3102	6.09817	4.95306		27.6317	28.1799	27.8791	27.9401	28.3611	NaN	NaN	NaN	NaN	NaN	NaN	25.6687	NaN	NaN	NaN	9	9	53.4	3	18.925
2318	Q7LBC6;Q7LBC6-2;Q7LBC6-3	Lysine-specific demethylase 3B	KDM3B	2.95305	3.7559	3.57593	6.55762		27.8476	28.2856	28.3519	28.2439	28.3376	26.668	NaN	NaN	NaN	NaN	NaN	NaN	NaN	NaN	NaN	23	24	19.4	3	191.58
798	P15924;P15924-3;P15924-2	Desmoplakin	DSP	2.93642	2.58018	1.39852	0.840962		29.6891	31.3296	29.8789	29.4484	33.9402	26.0315	28.7038	25.8253	28.8146	30.2288	26.4805	33.6511	26.6264	27.5448	27.0824	173	173	58.4	3	331.77
3081	Q9BTC0;Q9BTC0-1;Q9BTC0-2;Q9BTC0-3	Death-inducer obliterator 1	DIDO1	2.93334	3.0259	3.1499	3.55808		30.104	30.4078	30.0815	30.3791	28.2773	27.5632	26.7542	27.3598	27.4065	25.4992	27.325	25.7059	26.9361	26.9511	27.2021	49	49	31.4	4	243.87
1690	Q13185	Chromobox protein homolog 3	CBX3	2.91414	3.40155	4.97001	4.37101		28.2485	28.1619	27.8832	27.8092	28.2334	26.1974	NaN	NaN	NaN	NaN	NaN	NaN	NaN	NaN	26.1948	10	12	50.8	1	20.811
2774	Q92945	Far upstream element-binding protein 2	KHSRP	2.82675	3.07072	3.84685	6.58667		29.8402	29.9194	29.7899	30.1002	30.5594	27.2373	25.7616	27.3091	27.6813	28.086	27.0842	27.2852	26.489	26.8965	27.1005	20	23	40.8	1	73.114
1618	Q08554-2;Q08554	Desmocollin-1	DSC1	2.81457	2.7054	1.64181	1.34786		27.8402	28.5992	NaN	NaN	30.0467	NaN	NaN	NaN	NaN	27.1467	NaN	27.949	NaN	NaN	25.4816	9	9	13.9	2	93.834
3350	Q9HCS7	Pre-mRNA-splicing factor SYF1	XAB2	2.79695	3.06888	9.51294	9.10972		33.39	33.1822	33.1209	33.2366	33.2788	30.4832	30.5225	30.5655	30.4313	30.2212	30.2749	30.3908	30.1267	29.9057	30.166	57	57	62.8	1	100.01
1163	P47914	60S ribosomal protein L29	RPL29	2.76599	4.22013	1.2735	2.74508		29.3681	30.3339	29.4	29.847	31.9325	28.1607	29.6274	NaN	NaN	29.7617	NaN	28.0101	NaN	NaN	27.625	10	10	46.5	1	17.752
1792	Q14157;Q14157-5;Q14157-3;Q14157-4;Q14157-1	Ubiquitin-associated protein 2-like	UBAP2L	2.762	3.63996	5.16796	5.6743		29.3755	29.9719	29.4332	29.4382	28.6497	26.4288	27.0251	26.1593	26.9614	26.4838	25.5535	26.5367	25.2311	25.6132	25.7341	24	24	29.3	5	114.53
1572	Q03164-2;Q03164;Q03164-3;Q9UMN6	Histone-lysine N-methyltransferase 2A;MLL cleavage product N320;MLL cleavage product C180	KMT2A	2.72277	3.19169	3.26796	4.49561		28.3904	28.3346	28.2028	28.4548	27.0705	26.4151	NaN	NaN	NaN	NaN	25.8433	NaN	NaN	25.217	NaN	33	33	12.4	4	427.73
2121	Q5UIP0-2;Q5UIP0	Telomere-associated protein RIF1	RIF1	2.67268	2.70834	3.71239	5.78625		30.6789	30.6346	30.5983	30.7606	29.7559	28.0352	26.5979	28.7745	28.203	27.4542	27.9462	27.4023	27.6863	27.7722	28.0795	50	50	26	2	271.69
2002	Q2TB10	Zinc finger protein 800	ZNF800	2.66755	2.1016	3.25585	2.58485		27.834	27.6718	27.3564	27.629	NaN	NaN	NaN	NaN	25.9881	NaN	25.3516	NaN	NaN	25.5477	25.5278	13	13	19.6	1	75.235
194	O14776-2;O14776	Transcription elongation regulator 1	TCERG1	2.66213	3.29776	4.37233	4.61993		27.5411	27.9416	28.0874	28.2345	27.6844	26.3681	NaN	NaN	NaN	NaN	NaN	NaN	NaN	25.5522	NaN	14	14	13.7	2	121.69
2849	Q96F86	Enhancer of mRNA-decapping protein 3	EDC3	2.65938	2.99163	6.56407	3.84848		27.5936	27.753	27.9575	27.4966	27.6133	25.2491	NaN	NaN	NaN	NaN	NaN	NaN	NaN	NaN	NaN	12	12	33.5	1	56.077
972	P29692;P29692-2;P29692-3;P29692-4;P24534	Elongation factor 1-delta	EEF1D	2.65809	2.9927	5.52717	6.31759		31.4174	31.9172	31.5822	31.7165	31.8737	29.0252	28.8891	29.4177	29.5394	28.3451	28.4817	29.3739	28.7948	28.3182	28.5749	20	20	76.5	5	31.121
1156	P46937;P46937-9;P46937-6;P46937-7;P46937-2;P46937-8;P46937-5;P46937-3;P46937-4	Transcriptional coactivator YAP1	YAP1	2.61283	2.22842	2.72103	3.18033		28.4471	28.845	28.8898	29.0685	28.4329	26.7975	27.0761	NaN	27.1632	NaN	26.9819	27.1326	26.6454	26.8158	NaN	14	15	44.2	9	54.461
369	O60832;O60832-2	H/ACA ribonucleoprotein complex subunit 4	DKC1	2.60403	3.40173	7.68128	4.08181		27.5846	27.5767	27.3687	27.6087	27.4814	25.103	NaN	NaN	NaN	NaN	NaN	25.8776	NaN	NaN	NaN	10	10	27.8	2	57.673
755	P12270;P12270-2	Nucleoprotein TPR	TPR	2.60135	2.70018	4.0326	8.14299		28.8684	28.8362	28.9387	28.8277	28.7109	26.4733	27.0672	26.8388	25.586	NaN	26.4312	26.115	26.2902	25.8733	25.9713	36	36	20.7	2	267.29
2383	Q86VM9;Q86VM9-2	Zinc finger CCCH domain-containing protein 18	ZC3H18	2.58355	2.90198	3.32046	5.2267		26.7398	26.7317	26.5457	27.3104	NaN	NaN	NaN	NaN	NaN	24.9621	NaN	NaN	NaN	NaN	NaN	10	10	11.4	2	106.38
1410	P62306	Small nuclear ribonucleoprotein F	SNRPF	2.56841	2.64537	4.07708	3.24447		27.5818	27.1992	NaN	27.6848	NaN	NaN	NaN	NaN	NaN	NaN	NaN	NaN	NaN	NaN	NaN	3	3	48.8	1	9.7251
3305	Q9H9B1;Q9H9B1-3;Q9H9B1-4	Histone-lysine N-methyltransferase EHMT1	EHMT1	2.5654	2.43219	2.13992	2.51931		28.0941	28.3144	28.3595	28.3548	NaN	25.3885	NaN	26.5345	NaN	NaN	NaN	NaN	NaN	NaN	26.0776	17	17	19.6	3	141.46
837	P18583-5;P18583-7;P18583;P18583-9;P18583-2;P18583-10;P18583-3;P18583-4;P18583-8	Protein SON	SON	2.56515	2.7929	2.37808	2.78529		28.0108	28.1493	28.0744	28.1789	NaN	25.7687	NaN	NaN	NaN	NaN	NaN	NaN	NaN	NaN	NaN	7	36	21.1	9	267.03
404	O75330-2;O75330;O75330-3;O75330-4;O75916-4;O75916-2;O75916-3;O75916-5;O75916	Hyaluronan mediated motility receptor	HMMR	2.53973	2.94658	3.44667	4.79143		29.4165	30.3062	29.578	29.4523	30.3864	27.2175	28.4697	27.0916	27.5097	26.1521	26.4858	27.2702	27.6059	26.3467	26.6978	37	38	60.5	9	82.3
3399	Q9NRG9;Q9NRG9-2	Aladin	AAAS	0.167379	0.470653	0.255704	1.28218		26.6987	27.1163	26.8085	26.6863	NaN	26.027	26.0963	26.9129	26.4492	26.9586	26.3722	26.0772	26.0064	26.0587	26.413	14	14	37.2	2	59.573
1275	P52926-2;P52926-3;P52926-6;P52926-4;P52926-5;P52926	High mobility group protein HMGI-C	HMGA2	2.47515	2.75853	3.66894	4.22421		26.9045	26.6376	26.2719	26.9938	27.4033	NaN	NaN	NaN	NaN	NaN	NaN	NaN	NaN	NaN	NaN	3	3	44.3	6	11.456
3264	Q9H501	ESF1 homolog	ESF1	2.45316	3.18406	4.69185	4.63802		27.4225	26.8598	26.8418	28.0209	27.6774	25.2383	NaN	NaN	NaN	NaN	NaN	NaN	NaN	NaN	NaN	19	19	23.4	1	98.795
3018	Q99590-2;Q99590	Protein SCAF11	SCAF11	2.43995	2.69212	3.77668	4.83102		27.2201	27.3148	26.8998	27.1635	NaN	NaN	NaN	NaN	NaN	NaN	NaN	NaN	NaN	NaN	NaN	11	11	11.8	2	128.87
2399	Q86XP3;Q86XP3-2	ATP-dependent RNA helicase DDX42	DDX42	2.40991	2.27353	3.21632	3.95563		29.9142	30.2873	29.8223	29.8817	28.7116	27.2418	26.0787	27.6072	27.3919	28.248	27.1859	27.772	27.1671	27.1106	28.0139	34	34	46.3	2	102.97
3379	Q9NQS7-2;Q9NQS7	Inner centromere protein	INCENP	2.40757	2.81881	4.16463	6.2635		31.754	31.7978	31.7673	31.7161	31.802	29.7031	29.8102	29.5936	29.6032	28.0892	29.1163	29.4467	28.9644	28.2481	28.9677	54	54	54.7	2	104.99
2346	Q7Z5K2;Q7Z5K2-2;Q7Z5K2-3	Wings apart-like protein homolog	WAPAL	2.40751	2.51154	4.6959	4.31537		28.2229	28.7502	29.0567	28.4425	27.8315	26.3448	25.7759	26.5456	25.9406	NaN	25.5913	NaN	26.4806	25.6904	26.5643	21	21	24.7	3	132.94
2956	Q96QC0	Serine/threonine-protein phosphatase 1 regulatory subunit 10	PPP1R10	2.38143	2.87367	5.92032	5.00432		27.014	27.3283	27.1111	27.1695	27.1797	24.6041	NaN	NaN	NaN	NaN	NaN	NaN	NaN	NaN	24.5021	11	11	16.6	1	99.057
269	O43172-2;O43172	U4/U6 small nuclear ribonucleoprotein Prp4	PRPF4	2.34873	3.39818	3.40285	3.06028		29.3908	29.8732	29.214	30.3906	28.7815	27.316	26.4739	27.4327	28.0784	26.6055	NaN	26.6828	25.3901	27.0865	27.3468	20	20	45.3	2	58.32
1587	Q05519-2;Q05519	Serine/arginine-rich splicing factor 11	SRSF11	2.28993	2.37516	2.59677	3.10796		27.6753	27.6684	27.3041	28.1104	NaN	25.8779	NaN	26.6	NaN	NaN	25.3598	25.8049	25.641	NaN	25.5617	8	8	20.1	2	53.413
949	P27816;P27816-6;P27816-2;P27816-4;P27816-7	Microtubule-associated protein 4	MAP4	2.28345	2.66684	6.3011	5.85473		32.1475	32.7735	32.4076	32.2401	32.3617	29.6763	30.3345	30.2653	30.0747	30.1623	29.2898	30.3829	29.6888	29.6772	29.5575	45	87	72	5	121
703	P09651-2;P09651;P09651-3;Q32P51	Heterogeneous nuclear ribonucleoprotein A1;Heterogeneous nuclear ribonucleoprotein A1, N-terminally processed;Heterogeneous nuclear ribonucleoprotein A1-like 2	HNRNPA1;HNRNPA1L2	2.25827	2.57031	5.97455	6.08892		32.5317	32.6943	32.3592	32.7144	32.7095	30.0063	30.0938	30.2987	30.4197	30.8992	29.6375	30.5476	29.8669	29.7641	30.3414	27	29	64.7	4	34.196
3836	Q9Y4C8	Probable RNA-binding protein 19	RBM19	2.21997	2.91744	4.66392	6.27553		27.7549	27.393	27.3941	27.1522	27.0563	25.2505	NaN	NaN	25.7484	NaN	NaN	NaN	NaN	NaN	NaN	13	13	17.9	1	107.33
2494	Q8N163;Q8N163-2	Cell cycle and apoptosis regulator protein 2	CCAR2	2.21721	2.54259	6.49612	8.25396		31.3234	31.6415	31.6358	31.5982	31.6949	29.0991	29.0319	29.7107	29.4609	29.5052	28.9767	29.1807	29.0028	28.8078	29.2129	37	37	48.2	2	102.9
3807	Q9Y314	Nitric oxide synthase-interacting protein	NOSIP	2.20641	2.97424	2.55498	3.32299		27.6064	28.3159	27.9999	28.1363	27.7435	26.3073	26.8193	NaN	26.5376	NaN	NaN	NaN	26.0325	NaN	26.2693	10	10	50.8	1	33.172
3191	Q9GZU8	Protein FAM192A	FAM192A	2.17604	2.57607	2.8002	2.84251		26.9262	27.0931	27.0821	27.028	27.3391	NaN	NaN	NaN	NaN	NaN	NaN	NaN	NaN	NaN	NaN	7	7	31.9	1	28.912
1317	P55209;P55209-2;P55209-3	Nucleosome assembly protein 1-like 1	NAP1L1	2.15562	2.4014	2.05539	4.05155		26.9343	27.2253	26.9563	27.105	27.3929	NaN	NaN	26.3382	26.5586	NaN	NaN	25.8723	NaN	NaN	NaN	6	7	25.8	3	45.374
3768	Q9Y265;Q9Y265-2	RuvB-like 1	RUVBL1	2.14828	2.81709	2.83209	3.06607		27.6818	28.2001	27.5568	27.9271	NaN	26.0338	NaN	26.4714	NaN	NaN	NaN	NaN	25.4677	26.1071	NaN	13	13	37.9	2	50.227
2982	Q96S55-2;Q96S55;Q96S55-3;Q96S55-4	ATPase WRNIP1	WRNIP1	2.14716	1.85099	2.86078	5.48329		28.5537	29.0634	28.9402	29.0696	29.1831	27.156	27.2601	27.6746	26.8216	NaN	26.7725	27.2898	27.0606	26.9677	27.4645	21	21	39.2	4	69.458
1715	Q13428;Q13428-3;Q13428-4;Q13428-2;Q13428-8;Q13428-5	Treacle protein	TCOF1	2.11659	2.33004	4.31924	4.72434		26.5949	26.7728	26.4147	26.9288	27.4101	NaN	NaN	NaN	NaN	NaN	NaN	NaN	NaN	NaN	NaN	4	37	24.8	6	152.1
3641	Q9UIG0-2;Q9UIG0	Tyrosine-protein kinase BAZ1B	BAZ1B	2.0992	2.49514	6.39934	9.16558		31.6632	31.8561	31.7581	31.8819	31.7648	29.58	29.2345	29.9897	29.6987	29.9254	29.1819	29.2599	29.2961	29.1833	29.5273	69	69	51.7	2	170.45
2712	Q8WY36;Q8WY36-2;Q8WY36-3	HMG box transcription factor BBX	BBX	2.09159	3.35854	2.70213	6.88457		27.412	27.3731	27.3431	27.8273	27.1465	NaN	NaN	NaN	NaN	NaN	NaN	NaN	NaN	NaN	NaN	16	16	24	3	105.13
1104	P42166	Lamina-associated polypeptide 2, isoform alpha;Thymopoietin;Thymopentin	TMPO	2.07852	3.08583	2.48221	3.90911		27.1395	27.3403	27.7948	27.7096	NaN	NaN	NaN	NaN	NaN	NaN	NaN	NaN	NaN	NaN	NaN	10	30	47.8	1	75.491
3747	Q9UPT8	Zinc finger CCCH domain-containing protein 4	ZC3H4	2.07023	2.7618	5.8967	6.74244		26.84	26.7067	26.5044	27.1059	27.0099	NaN	NaN	NaN	NaN	NaN	NaN	NaN	NaN	NaN	NaN	10	10	13.4	1	140.26
3231	Q9H2P0	Activity-dependent neuroprotector homeobox protein	ADNP	2.06665	2.53011	6.997	7.84165		31.2519	31.2403	31.0503	31.4043	30.9648	28.9982	28.8694	29.299	29.3117	29.0999	28.8093	28.6566	28.4911	28.4611	28.843	43	43	45.4	1	123.56
1773	Q14004-2;Q14004	Cyclin-dependent kinase 13	CDK13	2.05026	3.22165	2.33376	4.3255		27.0147	27.7808	27.2309	27.9808	28.2749	NaN	NaN	NaN	NaN	NaN	NaN	NaN	NaN	NaN	NaN	11	16	12	2	158.43
2885	Q96I24;Q96I24-2	Far upstream element-binding protein 3	FUBP3	2.04298	1.22691	2.49717	3.67673		27.1641	27.522	27.5048	27.2795	27.9583	NaN	NaN	26.7377	NaN	NaN	25.9668	26.6768	26.1622	26.0255	26.463	13	16	33.7	2	61.64
2085	Q5SSJ5;Q5SSJ5-2;Q5SSJ5-3;Q5SSJ5-5	Heterochromatin protein 1-binding protein 3	HP1BP3	2.0351	3.13705	6.71753	4.68238		29.1203	29.1922	28.9775	28.8855	28.7995	26.8575	26.7272	27.1761	26.8145	27.2243	NaN	26.5755	26.0523	25.9288	26.1915	19	19	32.9	4	61.206
2970	Q96RN5-3;Q96RN5-2;Q96RN5	Mediator of RNA polymerase II transcription subunit 15	MED15	2.00847	2.64603	3.9005	4.23121		26.5122	27.0019	26.7768	26.6091	27.06	25.7934	NaN	NaN	NaN	NaN	NaN	NaN	NaN	25.2861	NaN	3	3	7.7	3	75.926
3094	Q9BUL5-4;Q9BUL5;Q9BUL5-2;Q9BUL5-3	PHD finger protein 23	PHF23	1.99688	2.50494	4.36784	6.60125		26.6354	26.686	26.6785	26.9956	27.4156	NaN	NaN	NaN	NaN	NaN	NaN	NaN	NaN	NaN	NaN	4	4	12.3	4	43.447
1556	Q02413;Q02413-2;P32926;Q86SJ6;Q86SJ6-2	Desmoglein-1	DSG1	1.98831	2.22078	1.71305	1.23612		29.0206	30.4914	29.5537	28.9642	31.8645	26.7048	28.995	27.4293	28.3422	28.4815	27.2608	30.8377	27.5267	27.5036	25.6617	25	25	34.5	5	113.75
1579	Q04637-3;Q04637;Q04637-9;Q04637-5;Q04637-4;Q04637-8;Q04637-6;Q04637-7;REV__Q8NEG2-2;REV__Q8NEG2	Eukaryotic translation initiation factor 4 gamma 1	EIF4G1	1.9868	2.72252	4.54972	5.76842		30.1596	30.8136	30.638	30.6476	30.2366	28.2976	27.9147	29.077	28.7258	28.5463	27.4055	28.1366	27.9172	27.2937	28.1297	38	40	28.2	10	171.51
1695	Q13206	Probable ATP-dependent RNA helicase DDX10	DDX10	1.95409	2.66006	4.10292	5.03862		29.1365	29.2627	29.3533	29.3591	28.6623	27.508	26.4943	27.592	27.6084	26.8008	26.9485	25.8962	26.0415	26.5109	27.0764	21	21	29.8	1	100.89
2786	Q93077;Q7L7L0;P04908	Histone H2A type 1-C;Histone H2A type 3;Histone H2A type 1-B/E	HIST1H2AC;HIST3H2A;HIST1H2AB	1.9082	0.315337	1.30792	0.149053		27.9383	NaN	29.3751	27.8055	NaN	NaN	NaN	NaN	NaN	NaN	26.4115	27.5281	27.1928	26.3056	26.8616	2	10	68.5	3	14.105
659	P06748;P06748-3;P06748-2	Nucleophosmin	NPM1	1.9056	2.29255	5.47423	6.44571		33.0072	32.996	32.7702	33.1049	33.4825	30.9283	30.8704	31.1831	31.3306	31.5204	30.5286	31.0475	30.5951	30.9136	30.8131	26	26	66.7	3	32.575
3016	Q99575	Ribonucleases P/MRP protein subunit POP1	POP1	1.89823	1.61558	4.24892	4.20182		29.4479	30.0933	29.8393	29.5769	29.0058	27.8556	27.3723	27.2467	27.9074	28.09	27.7296	28.1962	27.9925	27.7424	28.2245	29	29	38	1	114.71
3719	Q9UMS4	Pre-mRNA-processing factor 19	PRPF19	1.89361	2.4546	4.67362	4.53465		30.3595	30.4304	30.3295	30.2088	29.5087	28.3953	28.4005	28.5284	28.2757	27.769	27.9492	28.0712	26.7781	27.8597	27.9057	22	22	63.7	1	55.18
704	P09661	U2 small nuclear ribonucleoprotein A	SNRPA1	1.89146	2.01842	2.55527	2.60251		27.4939	27.3342	26.9975	28.7635	NaN	25.5564	NaN	NaN	25.9619	NaN	25.5118	NaN	25.487	25.3292	25.838	12	12	48.2	1	28.415
1483	P78347-2;P78347-4;P78347-3;P78347;P78347-5;Q86UP8-3;Q86UP8;Q6EKJ0	General transcription factor II-I	GTF2I	1.86881	1.83127	4.71981	6.14782		32.3046	32.3724	32.3293	32.1558	31.8133	30.1785	29.776	30.8987	30.3817	30.3964	30.2172	30.5055	30.3805	30.1358	30.58	64	64	61.7	8	107.97
2260	Q6Y7W6-4;Q6Y7W6-5;Q6Y7W6;Q6Y7W6-3	PERQ amino acid-rich with GYF domain-containing protein 2	GIGYF2	1.86678	2.10139	4.65596	4.91203		30.9469	31.6402	31.0996	31.3672	32.0681	29.5149	29.7602	29.3475	29.6739	29.4915	29.1752	29.6891	29.3073	29.2103	29.233	50	54	40.4	4	148.63
312	O43823	A-kinase anchor protein 8	AKAP8	1.85873	2.32843	3.99648	3.2042		26.4375	27.0546	26.2748	26.8276	NaN	25.5038	NaN	NaN	NaN	NaN	NaN	NaN	NaN	NaN	25.1581	10	10	19.8	1	76.107
2714	Q8WYP5;Q8WYP5-3;Q8WYP5-2	Protein ELYS	AHCTF1	0.486943	1.41847	5.22867	8.02022		31.5959	31.7115	31.6037	31.6928	31.6769	31.237	31.1338	31.1889	31.0331	31.2533	30.2976	30.4093	30.118	30.1329	30.2305	75	75	46.2	3	252.5
2922	Q96L91-3;Q96L91-5;Q96L91-2;Q96L91;Q96L91-4	E1A-binding protein p400	EP400	1.84822	2.40806	1.83378	2.22011		29.3198	29.1196	28.8714	29.1677	NaN	26.9583	26.1385	26.8212	26.7855	26.7827	26.5034	26.4156	26.2664	24.9643	26.5374	31	31	15.1	5	335.8
1411	P62314	Small nuclear ribonucleoprotein Sm D1	SNRPD1	1.8482	1.97198	6.47898	5.97457		30.0991	30.4636	29.9211	30.2898	30.0175	28.0642	28.3677	28.2454	28.4693	28.4037	27.9489	28.3811	27.9905	28.0838	28.527	4	4	54.6	1	13.281
2934	Q96NC0	Zinc finger matrin-type protein 2	ZMAT2	1.84815	1.83619	3.01072	2.77592		25.7287	26.4146	26.1086	26.7565	27.5527	24.401	24.9154	NaN	NaN	NaN	NaN	NaN	NaN	NaN	24.8333	7	7	30.2	1	23.612
1247	P51587	Breast cancer type 2 susceptibility protein	BRCA2	1.83102	2.98649	2.23278	3.50682		27.7559	26.7826	27.7616	26.6261	NaN	NaN	NaN	NaN	NaN	NaN	NaN	NaN	NaN	NaN	NaN	18	18	7.8	1	384.2
735	P11182	Lipoamide acyltransferase component of branched-chain alpha-keto acid dehydrogenase complex, mitochondrial	DBT	1.82807	3.04332	1.55436	2.2748		27.0208	27.7067	27.059	29.4897	26.9724	NaN	25.8765	25.7502	27.4775	NaN	24.1366	NaN	NaN	26.5537	25.6479	17	17	38.6	1	53.486
787	P14923	Junction plakoglobin	JUP	1.82529	1.33565	1.38764	0.553341		28.1328	29.4413	28.7218	29.2217	31.9241	26.5861	28.3588	26.9528	28.016	28.4014	26.9598	31.9065	26.8974	27.7858	27.2139	34	38	55.4	1	81.744
573	O96028;O96028-5;O96028-3;O96028-6;O96028-4;O96028-2;O96028-7	Histone-lysine N-methyltransferase NSD2	WHSC1	1.81854	2.29295	2.7421	3.08885		27.9915	27.76	27.2795	27.9903	27.2659	26.2582	26.2378	NaN	26.6343	NaN	25.975	25.3807	25.961	NaN	25.7202	17	18	17.8	7	152.26
1976	Q16630-3;Q16630;Q16630-2	Cleavage and polyadenylation specificity factor subunit 6	CPSF6	1.80728	1.822	1.55181	1.6922		28.007	28.0972	27.571	27.9877	NaN	25.4452	NaN	25.9097	26.7112	NaN	26.0609	26.065	25.465	25.6428	NaN	9	11	21.5	3	52.325
883	P22234;P22234-2	Multifunctional protein ADE2;Phosphoribosylaminoimidazole-succinocarboxamide synthase;Phosphoribosylaminoimidazole carboxylase	PAICS	1.80132	2.35819	3.60558	4.64588		28.5778	29.153	28.6824	28.7771	28.7117	26.8677	27.3775	27.4264	27.2563	NaN	26.1415	27.3725	26.4318	26.2288	25.9365	12	12	32	2	47.079
2638	Q8TDD1-2	ATP-dependent RNA helicase DDX54	DDX54	1.79669	2.58583	2.78926	4.68784		26.7647	27.0122	26.5354	27.0751	27.7763	25.7821	NaN	NaN	NaN	NaN	NaN	NaN	NaN	25.0746	NaN	2	44	57.4	1	98.665
2537	Q8N7H5;Q8N7H5-3;Q8N7H5-2	RNA polymerase II-associated factor 1 homolog	PAF1	1.79359	1.84023	3.22497	6.37838		28.1322	28.2041	27.9778	28.171	27.8727	26.3974	26.1562	26.8398	26.8845	NaN	26.4606	26.2255	26.4821	25.988	26.0003	11	11	26	3	59.975
1593	Q06265;Q06265-2;Q06265-3;Q06265-4	Exosome complex component RRP45	EXOSC9	1.77807	1.88669	4.08588	3.26221		27.1381	26.8604	27.2467	27.6128	NaN	25.5491	NaN	NaN	NaN	NaN	25.4094	25.3086	25.433	25.616	NaN	6	6	15.7	4	48.948
1554	Q02241;Q02241-2;Q02241-3	Kinesin-like protein KIF23	KIF23	1.75125	2.13981	4.18263	4.55638		28.8998	29.3612	28.9872	28.4561	28.6564	26.9889	27.5739	27.43	27.0114	26.6001	26.6024	26.8565	27.0705	26.0239	27.1083	28	28	37.9	3	110.06
2142	Q5VZL5-2;Q5VZL5;Q5VZL5-4;Q5VZL5-3;Q9UJ78-1;Q9UBW7-2;Q9UJ78-5;Q9UJ78	Zinc finger MYM-type protein 4	ZMYM4	1.75056	1.8218	7.79913	3.28986		27.5169	27.3096	27.4513	27.2719	27.4406	25.829	NaN	NaN	NaN	NaN	25.5047	NaN	25.3966	26.0105	26.4426	16	18	13.6	8	163.19
528	O95425-2;O95425-4;O95425-3;O95425	Supervillin	SVIL	1.74835	1.63831	3.47494	6.30482		28.5984	28.7921	28.5038	28.6378	28.5093	26.9897	26.636	26.5932	26.1867	27.894	27.1791	26.7986	26.7317	26.9135	27.227	33	33	24.6	4	200.84
1268	P52597	Heterogeneous nuclear ribonucleoprotein F;Heterogeneous nuclear ribonucleoprotein F, N-terminally processed	HNRNPF	1.74388	2.07164	7.90164	7.74494		30.5597	30.5791	30.605	30.63	30.3178	28.649	28.8085	28.8178	28.9519	28.745	28.5135	28.6102	28.6151	28.3627	28.2318	16	18	61.7	1	45.671
3087	Q9BTX1-5;Q9BTX1-2;Q9BTX1;Q9BTX1-6;Q9BTX1-4;Q9BTX1-3	Nucleoporin NDC1	NDC1	-1.11009	0.216016	1.70574	0.21942		28.7093	27.021	29.3015	28.7181	28.4481	29.5493	29.5012	29.583	29.6207	29.4943	28.461	27.979	27.9108	28.2835	28.4836	17	17	36.1	6	71.992
3772	Q9Y289	Sodium-dependent multivitamin transporter	SLC5A6	1.72282	0.960619	2.2966	2.42347		NaN	NaN	26.0183	NaN	NaN	NaN	NaN	25.7754	NaN	NaN	25.3854	25.1008	25.3801	25.2779	25.4443	3	3	6.5	1	68.641
1072	P38432	Coilin	COIL	1.71785	1.21841	2.98996	3.83774		28.2829	28.3458	28.5425	28.4905	27.656	26.8953	NaN	27.4803	26.5455	NaN	26.9545	26.9619	26.9335	26.9903	27.3854	14	14	30.6	1	62.608
1318	P55265-5;P55265;P55265-4;P55265-3;P55265-2	Double-stranded RNA-specific adenosine deaminase	ADAR	1.71607	1.70591	2.55335	5.37936		28.8702	28.7359	29.001	29.454	29.2277	27.5164	25.8426	27.9811	27.7576	27.6107	27.0872	27.2333	27.3672	27.5674	27.5042	25	25	31.3	5	103.64
2949	Q96PV6;Q96PV6-1;Q96PV6-3	Leukocyte receptor cluster member 8	LENG8	1.71215	0.872754	1.61706	1.22479		27.2421	27.5673	27.7578	27.6831	NaN	26.2943	26.9065	NaN	NaN	NaN	26.5138	25.9082	26.2358	26.4486	26.4881	15	15	26.2	3	88.156
2595	Q8NFJ5	Retinoic acid-induced protein 3	GPRC5A	1.69956	0.122495	0.682099	0.0424601		28.8764	29.4877	29.2762	NaN	NaN	27.4433	NaN	27.9665	NaN	NaN	27.7612	27.6268	27.6751	26.7801	27.6239	9	9	28	1	40.251
2247	Q6UWP8	Suprabasin	SBSN	1.69262	1.45031	1.89288	0.812863		27.3286	28.0679	26.621	25.8122	27.4685	NaN	26.7573	NaN	NaN	NaN	25.0744	28.917	NaN	24.6342	24.4307	8	15	47.3	1	60.54
632	P05089;P05089-3;P05089-2	Arginase-1	ARG1	1.68909	2.30218	1.36217	1.64113		27.2428	28.1064	27.8003	NaN	29.2422	NaN	26.9365	26.3666	26.2997	27.206	26.1329	27.4422	26.3461	NaN	NaN	11	11	34.8	3	34.735
3488	Q9NXV6	CDKN2A-interacting protein	CDKN2AIP	1.68686	2.09591	2.73795	6.66206		26.8687	26.9415	26.606	27.0937	27.2751	25.2298	NaN	NaN	NaN	NaN	NaN	NaN	NaN	NaN	NaN	13	13	30.5	1	61.124
3148	Q9BY89	Uncharacterized protein KIAA1671	KIAA1671	1.66071	1.20695	2.60527	3.17601		29.7215	29.9426	29.7251	29.4868	28.8125	28.4624	28.5183	28.1505	27.4542	26.7995	28.3717	28.6154	28.1771	27.9931	28.4964	44	49	36.8	1	196.71
568	O95983-2;O95983	Methyl-CpG-binding domain protein 3	MBD3	1.66045	2.06258	6.25497	3.56228		27.1078	26.9281	26.9466	26.6898	27.0697	NaN	25.4143	NaN	NaN	NaN	25.46	25.2777	24.8458	NaN	25.2066	7	8	33.6	2	29.014
3532	Q9NZT1	Calmodulin-like protein 5	CALML5	1.65274	1.54687	1.04129	0.835398		30.2367	32.5402	31.4334	29.9915	29.3899	26.7049	30.357	29.0197	29.0852	30.1613	28.705	32.2432	28.1475	28.6614	28.1004	25	25	95.9	1	15.892
1379	P61604	10 kDa heat shock protein, mitochondrial	HSPE1	1.64351	1.47412	3.31487	4.13243		28.749	28.1461	28.1161	27.7512	NaN	26.6432	26.9338	26.7793	26.2075	NaN	26.5939	26.866	26.4387	26.5987	26.6115	9	9	70.6	1	10.932
1873	Q15029-2;Q15029;Q15029-3	116 kDa U5 small nuclear ribonucleoprotein component	EFTUD2	1.63755	2.1139	6.25722	4.63919		29.7454	29.8255	29.8451	29.5853	29.354	27.8519	27.9123	28.2353	28.0659	28.1021	27.6911	28.0469	27.3334	26.803	27.9113	34	35	50.1	3	105.38
2918	Q96KQ7;Q96KQ7-2;Q96KQ7-3	Histone-lysine N-methyltransferase EHMT2	EHMT2	1.60722	0.807249	2.08297	2.47984		27.4674	27.1475	27.3151	27.3313	NaN	26.4888	NaN	NaN	NaN	26.7456	26.5546	26.6538	26.0668	26.0999	26.4315	16	16	15.5	3	132.37
3633	Q9UHX1-6;Q9UHX1-5;Q9UHX1-4;Q9UHX1-3;Q9UHX1-2;Q9UHX1	Poly(U)-binding-splicing factor PUF60	PUF60	1.60632	1.76887	6.90254	6.49696		30.6142	30.9644	30.7027	30.5604	30.6643	28.946	29.0633	29.2651	28.9961	29.2039	28.7657	29.2683	28.9374	28.7714	28.919	22	22	52.4	6	55.399
2261	Q6YN16-2;Q6YN16	Hydroxysteroid dehydrogenase-like protein 2	HSDL2	1.60557	0.853315	1.76665	0.924684		26.8386	27.1353	27.2087	NaN	NaN	26.2379	NaN	26.5349	NaN	NaN	26.3505	NaN	26.4728	26.4407	26.5919	8	8	33.6	2	37.32
2357	Q7Z7K6-3;Q7Z7K6;Q7Z7K6-2	Centromere protein V	CENPV	1.59645	1.95736	1.38272	1.95983		27.0214	27.9749	27.862	27.3052	28.2194	25.4785	NaN	26.2315	27.0104	27.6158	NaN	26.59	NaN	25.8822	27.1858	6	6	32.4	3	29.73
1248	P51610-2;P51610;P51610-4;P51610-3;Q9Y5Z7	Host cell factor 1;HCF N-terminal chain 1;HCF N-terminal chain 2;HCF N-terminal chain 3;HCF N-terminal chain 4;HCF N-terminal chain 5;HCF N-terminal chain 6;HCF C-terminal chain 1;HCF C-terminal chain 2;HCF C-terminal chain 3;HCF C-terminal chain 4;HCF C-terminal chain 5;HCF C-terminal chain 6	HCFC1	1.59498	2.01243	5.60266	7.38168		31.7029	31.7965	31.6979	31.7397	31.753	29.8538	29.8567	30.2929	30.1527	30.5591	29.5575	30.0126	29.6289	29.5186	29.9105	48	48	32.1	5	201.85
1485	P78371;P78371-2	T-complex protein 1 subunit beta	CCT2	1.58486	1.98546	4.48268	4.98127		29.9868	30.1796	29.7514	30.3259	29.9887	28.0837	28.6974	28.7355	28.752	28.0394	27.7738	28.757	27.9147	28.0319	27.8276	31	31	68.2	2	57.488
341	O60437;REV__Q9ULW3	Periplakin	PPL	1.5783	1.70698	2.58619	1.06451		28.0702	29.2965	28.3245	28.4218	29.3421	26.6434	27.695	27.1355	26.4387	27.6509	NaN	30.1855	NaN	27.0524	25.9083	53	53	38	2	204.74
413	O75381-2;O75381	Peroxisomal membrane protein PEX14	PEX14	1.57819	3.07223	5.70907	4.35		28.017	28.3863	28.1418	28.0144	27.969	26.7262	26.179	26.6685	26.6766	26.3872	25.955	NaN	NaN	NaN	25.7244	9	9	31.7	2	36.701
3204	Q9H0G5	Nuclear speckle splicing regulatory protein 1	NSRP1	1.56167	2.37593	2.8119	3.64038		25.9742	26.1279	26.1086	26.6415	26.6964	NaN	NaN	NaN	NaN	NaN	NaN	NaN	NaN	NaN	NaN	11	11	17.6	1	66.389
3851	Q9Y4W2-2;Q9Y4W2;Q9Y4W2-3;Q9Y4W2-4	Ribosomal biogenesis protein LAS1L	LAS1L	1.56059	1.39617	2.25445	8.30336		28.1782	28.2159	28.0547	28.2501	28.1797	27.1184	26.7377	27.1093	27.1249	NaN	26.7513	26.7435	26.9416	26.764	26.6974	16	16	29.7	4	81.242
1375	P61289;P61289-2;P61289-3	Proteasome activator complex subunit 3	PSME3	1.51611	1.8283	3.38027	3.49496		26.3743	26.4825	26.2547	26.559	NaN	NaN	NaN	NaN	NaN	NaN	NaN	NaN	NaN	NaN	NaN	5	5	25.6	3	29.506
2973	Q96RQ3	Methylcrotonoyl-CoA carboxylase subunit alpha, mitochondrial	MCCC1	1.5151	2.45016	2.59999	3.93417		36.2437	36.8049	36.8657	36.7207	38.1127	35.0952	35.4577	35.4443	35.1665	36.0086	34.1994	34.8382	34.3075	34.1961	34.9556	75	76	88.3	1	80.472
144	O00411	DNA-directed RNA polymerase, mitochondrial	POLRMT	1.51353	0.857829	1.131	2.84296		29.1233	29.007	29.2276	28.8047	28.272	27.7097	27.7986	28.2943	28.4972	24.5671	28.0739	27.8408	28.228	27.9785	28.0242	33	33	36	1	138.62
3503	Q9NYP7-2;Q9NYP7;Q9NYP7-3	Elongation of very long chain fatty acids protein 5	ELOVL5	1.50964	0.417583	0.64387	0.528422		28.857	29.3491	29.04	28.2234	NaN	28.8095	28.6053	29.0353	NaN	NaN	28.2136	28.3322	28.0806	27.8962	28.141	2	2	6.4	3	38.402
2860	Q96G21	U3 small nucleolar ribonucleoprotein protein IMP4	IMP4	1.49797	1.12276	1.01967	4.3979		27.9793	28.1175	28.1807	28.3809	28.1946	26.8553	NaN	27.5015	27.5078	27.9136	26.7631	27.1855	26.7855	27.0983	27.4067	10	10	31.3	1	33.756
1505	P82930	28S ribosomal protein S34, mitochondrial	MRPS34	1.48906	1.29685	1.19471	2.51974		27.5412	28.2675	28.0313	27.6491	28.3088	26.7411	26.9463	27.013	NaN	27.7863	26.1517	27.2738	26.3079	26.2307	27.3497	10	10	49.5	1	25.65
710	Q99878;Q96KK5;P0C0S8;Q9BTM1;Q6FI13;P20671;Q16777;Q9BTM1-2	Histone H2A type 1-J;Histone H2A type 1-H;Histone H2A type 1;Histone H2A.J;Histone H2A type 2-A;Histone H2A type 1-D;Histone H2A type 2-C	HIST1H2AJ;HIST1H2AH;HIST1H2AG;H2AFJ;HIST2H2AA3;HIST1H2AD;HIST2H2AC	1.48082	2.05266	1.90873	2.99958		29.888	30.1992	30.7626	29.6629	31.6068	28.3835	28.8534	30.1061	28.7472	28.6253	28.1719	29.1949	28.3217	28.0713	28.0966	3	11	69.5	8	13.936
1341	P57740;P57740-2;P57740-3	Nuclear pore complex protein Nup107	NUP107	0.525285	1.19567	1.75263	4.36702		29.1442	29.5087	29.4515	29.5149	28.8059	28.6162	28.5881	28.7917	28.6263	29.1766	28.1116	27.9543	28.118	27.9872	28.2758	29	29	39.5	3	106.37
1836	Q14692	Ribosome biogenesis protein BMS1 homolog	BMS1	1.44809	1.86049	4.19862	6.16897		30.1137	30.394	30.1348	30.2205	30.6886	28.5865	28.5817	28.7182	29.014	29.4107	28.3197	28.7058	28.3611	28.2945	28.568	41	41	38.8	1	145.81
1868	Q15020;Q15020-4;Q15020-2;Q15020-3	Squamous cell carcinoma antigen recognized by T-cells 3	SART3	1.44203	1.94785	3.95665	5.97727		30.4021	30.7433	30.6709	30.6364	30.8777	28.7884	28.9994	29.3116	29.1163	29.9047	28.4698	28.9696	28.5144	28.564	29.0734	41	41	46.6	4	109.93
2293	Q71RC2-3;Q71RC2;Q71RC2-4;Q71RC2-2;Q71RC2-6;Q71RC2-5;Q71RC2-7	La-related protein 4	LARP4	1.44004	0.990717	1.54483	2.23238		27.6926	28.0593	27.6828	27.6394	NaN	26.5834	NaN	26.9881	NaN	27.0468	26.4376	26.9567	26.4804	26.1178	26.8796	13	13	23.1	7	80.467
212	O14974;O14974-5;O14974-4;O14974-3;O14974-2	Protein phosphatase 1 regulatory subunit 12A	PPP1R12A	1.43201	1.62667	4.08502	5.07996		29.0916	29.4341	29.3465	29.3612	28.8503	27.629	27.9268	28.2344	27.2596	27.8739	27.1615	27.8257	27.673	27.7853	27.5048	24	24	25.3	5	115.28
1135	P46013	Antigen KI-67	MKI67	1.43137	1.9833	4.09457	5.53974		30.7479	30.968	30.752	30.8895	31.2036	29.0576	29.3057	29.4537	29.4675	30.1196	28.7607	29.038	28.9714	28.4858	29.3885	25	233	77.3	1	358.69
1176	P48643;P48643-2	T-complex protein 1 subunit epsilon	CCT5	1.4292	1.8848	5.39727	5.42047		30.401	30.7867	30.6345	30.8137	30.7028	28.9287	29.2757	29.4185	29.4988	29.0709	28.4703	29.2785	28.8459	28.4512	28.8688	32	32	67.3	2	59.67
783	P14678-2;P63162;P14678;P63162-2;P14678-3	Small nuclear ribonucleoprotein-associated proteins B and B;Small nuclear ribonucleoprotein-associated protein N	SNRPB;SNRPN	1.42888	1.94385	6.09101	6.44613		29.0052	29.1895	29.261	29.1283	29.2767	27.6132	27.9539	27.7811	27.9093	27.459	26.9532	27.6188	27.3549	27.167	27.0476	7	7	27.3	5	23.656
1846	Q14839;Q14839-2	Chromodomain-helicase-DNA-binding protein 4	CHD4	1.42329	1.69779	4.06122	6.47874		31.2939	31.5102	31.5264	31.5478	31.0423	29.7223	29.4142	30.2912	30.1119	30.2645	29.7331	29.7694	29.6181	29.5088	29.8022	48	70	39.9	2	218
1139	P46087;P46087-4;P46087-2;P46087-3	Probable 28S rRNA (cytosine(4447)-C(5))-methyltransferase	NOP2	1.422	1.57861	4.74565	5.71425		29.9389	30.2068	29.794	30.3345	30.2117	28.7688	28.5554	28.3546	29.0838	28.6133	28.4324	28.4244	28.3423	28.8138	28.58	27	27	33.6	4	89.301
350	O60563;O60563-2	Cyclin-T1	CCNT1	1.42061	1.75255	4.62788	7.07889		30.8395	30.984	30.757	31.1309	30.9997	29.3622	29.0462	29.6117	29.6548	29.933	29.0026	29.1665	29.1656	29.1741	29.4396	32	33	46.6	2	80.684
3037	Q99832;Q99832-3;Q99832-4;Q99832-2	T-complex protein 1 subunit eta	CCT7	1.42011	1.9052	3.79234	5.1231		30.4594	30.9764	31.0869	31.0054	31.0461	28.8692	29.3361	29.6843	29.6984	29.8856	28.5371	29.2675	29.1956	28.7872	29.2607	37	37	78.6	4	59.366
2471	Q8IY67-2;Q8IY67;Q8IY67-3	Ribonucleoprotein PTB-binding 1	RAVER1	1.41957	1.64143	4.12241	2.32916		26.6997	27.1675	26.9495	26.5346	27.0379	25.4667	25.7448	NaN	NaN	NaN	26.0596	NaN	25.6982	NaN	25.8979	8	8	22.6	3	77.859
1605	Q07666;Q07666-2;Q07666-3;Q5VWX1;O75525-2;O75525	KH domain-containing, RNA-binding, signal transduction-associated protein 1	KHDRBS1	1.41913	1.69477	1.39752	2.48235		27.8137	27.3379	27.9461	28.7288	29.4657	26.7405	NaN	27.6117	26.5541	27.8971	26.3718	26.7932	26.5549	26.0725	27.026	12	12	27.8	6	48.227
1938	Q15637-4;Q15637-6;Q15637-3;Q15637-2;Q15637;Q15637-7;Q15637-5	Splicing factor 1	SF1	1.41126	1.68725	3.70664	4.81062		27.9181	27.9443	27.7044	27.8587	NaN	26.3736	26.2596	26.5253	26.6438	NaN	25.8386	25.9501	26.448	25.9156	25.9847	11	11	24.8	7	59.711
1781	Q14137;Q14137-2	Ribosome biogenesis protein BOP1	BOP1	1.39564	1.21701	3.47396	4.13471		26.3161	26.8683	26.2698	26.5242	NaN	25.0577	NaN	NaN	NaN	NaN	25.2176	25.634	25.3341	NaN	25.2421	10	10	18.8	2	83.629
2379	Q86V48;Q86V48-2;Q86V48-3	Leucine zipper protein 1	LUZP1	1.39127	1.77079	6.62404	8.37701		31.3082	31.6277	31.4563	31.5519	31.4255	29.8875	29.9865	30.204	30.0792	30.2559	29.6235	29.8175	29.7155	29.6179	29.7413	85	85	71.5	3	120.27
3661	Q9UK61-3;Q9UK61-4;Q9UK61;Q9UK61-2	Protein FAM208A	FAM208A	1.39028	1.9011	3.00081	2.6017		26.6807	27.4034	26.8449	27.0425	NaN	26.0557	NaN	26.0512	NaN	NaN	25.6131	25.5206	NaN	NaN	26.0451	19	19	15.1	4	170.81
2771	Q92900-2;Q92900	Regulator of nonsense transcripts 1	UPF1	1.38681	1.6757	4.25602	4.45997		29.7968	30.4475	30.2158	29.959	30.1819	28.6862	28.9197	29.0917	28.7114	28.258	27.8511	28.8691	28.6216	28.5066	28.3741	39	39	41.4	2	123.03
3187	Q9GZR7;Q9GZR7-2	ATP-dependent RNA helicase DDX24	DDX24	1.38511	1.47856	2.32622	2.29008		27.4017	27.427	27.3462	27.3965	27.2783	26.3021	26.1117	NaN	NaN	26.9274	26.2145	26.4171	NaN	26.1035	26.3615	19	19	31.1	2	96.331
2233	Q6PL18;Q6PL18-2;Q9ULI0-2;Q9ULI0	ATPase family AAA domain-containing protein 2	ATAD2	1.3844	1.64331	4.07495	5.78628		29.7012	30.0942	29.8815	29.6052	29.9396	28.3922	27.853	28.8327	28.5339	28.688	28.198	28.0793	28.2682	27.9317	28.5281	37	37	34	4	158.55
1918	Q15393;Q15393-3;Q15393-2	Splicing factor 3B subunit 3	SF3B3	1.38021	1.79032	1.30738	1.83104		29.4366	29.5632	29.1244	31.5226	28.7884	27.9267	28.0229	28.0957	29.7146	27.7743	27.6267	27.3354	27.5212	29.1556	27.8447	36	36	37.6	3	135.58
1545	Q01780;Q01780-2	Exosome component 10	EXOSC10	1.37718	1.70494	5.58727	7.62006		33.1403	33.2723	33.1605	33.3419	33.5657	31.7783	31.6634	32.1028	31.9323	32.118	31.5739	31.675	31.5576	31.5785	31.5712	70	70	75.1	2	100.83
2718	Q92504	Zinc transporter SLC39A7	SLC39A7	1.3735	0.950151	1.99577	4.7029		26.5894	26.3894	26.4992	26.464	NaN	25.7629	25.6705	NaN	NaN	NaN	25.5472	25.6932	25.2096	25.5651	25.7893	5	5	13.4	1	50.117
3493	Q9NY93;Q9NY93-2	Probable ATP-dependent RNA helicase DDX56	DDX56	1.37107	1.13146	1.63491	2.8745		28.0702	28.6702	28.4796	28.4884	29.0302	27.5543	27.3835	27.9094	27.6842	NaN	27.3602	27.8986	27.1747	26.9297	27.7179	19	19	41	2	61.589
428	O75533;O75533-2	Splicing factor 3B subunit 1	SF3B1	1.37006	1.71071	5.12069	8.16562		33.0928	33.1278	33.1747	33.2041	32.9724	31.4991	31.3772	31.9782	31.8613	32.0057	31.3861	31.5017	31.3088	31.2668	31.5549	75	75	58.8	2	145.83
1589	Q05682-5;Q05682-4;Q05682-3;Q05682-6;Q05682-2;Q05682;REV__O75334-6;REV__O75334-5;REV__O75334-2;REV__O75334-4;REV__O75334-3;REV__O75334	Caldesmon	CALD1	1.3578	1.96054	2.47626	2.93103		26.4196	26.5998	27.4308	27.6638	27.1964	25.5047	NaN	26.124	NaN	NaN	25.6554	NaN	25.2713	25.4016	25.3282	15	16	35.3	12	61.212
619	P04264	Keratin, type II cytoskeletal 1	KRT1	1.35182	1.66442	0.794276	1.41043		32.618	32.9622	33.182	30.5062	33.9895	29.8068	33.2263	30.9372	32.3682	30.1604	31.0646	31.2713	31.5121	31.4311	29.6568	9	101	85.4	1	66.038
888	P22626;P22626-2	Heterogeneous nuclear ribonucleoproteins A2/B1	HNRNPA2B1	1.3505	1.94915	2.69664	3.9658		30.5945	31.1448	30.9769	31.0328	31.696	29.0111	29.575	29.7375	29.8537	30.5151	28.5459	29.5319	28.8411	29.09	29.6903	23	24	59.2	2	37.429
1761	Q13823	Nucleolar GTP-binding protein 2	GNL2	1.34573	1.67754	5.42908	7.07648		29.5529	29.8	29.5108	29.5292	29.8003	28.336	28.266	28.3636	28.559	27.9399	27.9428	28.1187	27.7911	27.8608	28.092	29	29	37.3	1	83.654
959	P28370-2;P28370	Probable global transcription activator SNF2L1	SMARCA1	1.34394	1.88142	4.82518	7.10895		28.8601	28.9121	28.8426	28.7351	28.5654	27.4016	26.956	27.666	27.4978	27.6742	26.7961	26.8319	27.0317	26.7018	27.1467	17	38	33.8	2	121.14
1045	P35637-2;P35637	RNA-binding protein FUS	FUS	1.33143	2.06915	2.2314	4.26046		28.6837	28.7665	28.8678	29.2936	29.9101	26.9443	28.0056	27.3182	28.1755	28.421	27.0362	27.5328	26.6944	27.0508	26.8618	7	8	22.1	2	53.354
2796	Q969Z0;Q969Z0-2	Protein TBRG4	TBRG4	1.33052	0.548823	1.1933	1.55385		26.9702	26.6295	27.1294	27.1866	27.2756	26.148	25.7964	26.6004	26.6423	NaN	26.39	26.4413	26.2504	26.2156	27.1499	14	14	29.3	2	70.737
2990	Q96ST3	Paired amphipathic helix protein Sin3a	SIN3A	1.32932	0.992195	3.08184	5.95405		26.0973	26.2856	26.3388	26.4606	NaN	NaN	NaN	NaN	25.5629	NaN	25.2532	25.3941	25.184	25.227	25.4266	16	16	14.5	1	145.17
879	P21980;P21980-2;P21980-3	Protein-glutamine gamma-glutamyltransferase 2	TGM2	1.31958	1.08288	1.32872	3.13375		27.5425	27.9916	27.9765	28.1081	27.7029	25.7316	27.2895	27.5873	27.3476	NaN	26.4826	27.4002	26.9431	26.4902	26.5911	16	16	26.2	3	77.328
971	P29590-2;P29590-5;P29590-9;P29590-3;P29590-8;P29590;P29590-4;P29590-12;P29590-13;P29590-11;P29590-14;P29590-10	Protein PML	PML	1.31893	0.400327	1.54735	0.572551		27.0845	27.7539	27.3092	26.563	NaN	26.4902	NaN	26.7401	NaN	NaN	26.5629	27.0353	26.2235	26.1484	26.8337	15	15	28.5	12	67.47
329	O60287	Nucleolar pre-ribosomal-associated protein 1	URB1	1.31577	1.80334	2.9383	3.83279		26.8638	27.2058	26.8121	26.796	NaN	25.6397	25.9198	25.834	26.0719	NaN	25.2377	NaN	NaN	25.6002	25.6221	13	13	7.3	1	254.39
815	P17152	Transmembrane protein 11, mitochondrial	TMEM11	1.31293	1.12365	2.43817	3.60648		26.9057	27.5956	27.489	27.3478	27.6126	25.8911	NaN	26.398	26.946	NaN	25.8278	26.4218	26.3719	26.1735	26.5376	6	6	34.9	1	21.541
1779	Q14126	Desmoglein-2	DSG2	1.3127	-2.93502	1.22282	3.0234		NaN	NaN	NaN	NaN	NaN	NaN	NaN	NaN	NaN	NaN	28.8758	28.347	28.6486	28.5798	28.4627	27	27	34.7	1	122.29
3864	Q9Y5L0;Q9Y5L0-1;Q9Y5L0-3;Q9Y5L0-5	Transportin-3	TNPO3	1.31214	0.851219	1.00191	1.36671		26.3044	26.4963	26.6521	NaN	NaN	NaN	NaN	26.1326	25.9806	26.149	25.2604	26.0451	25.59	25.3135	25.572	11	11	15.4	4	104.2
2531	Q8N684-2;Q8N684;Q8N684-3	Cleavage and polyadenylation specificity factor subunit 7	CPSF7	1.31003	1.09587	3.16824	4.38986		26.6386	26.8223	26.5632	26.58	NaN	25.6624	NaN	NaN	NaN	NaN	25.874	25.3003	25.2532	25.4358	25.7502	10	10	25.3	3	51.095
1164	P47929	Galectin-7	LGALS7	1.30528	0.101945	0.8896	0.0184697		NaN	28.4899	26.7904	NaN	NaN	NaN	26.2581	NaN	NaN	NaN	NaN	33.243	NaN	NaN	NaN	15	15	97.8	1	15.075
3378	Q9NQS3-3;Q9NQS3-2	Nectin-3	PVRL3	1.30172	2.97185	0.802855	2.87047		23.3075	NaN	NaN	NaN	NaN	23.1647	NaN	22.9294	NaN	NaN	22.8413	22.4843	22.6891	22.7664	22.9748	3	7	19.5	2	54.374
1188	P49368;P49368-2	T-complex protein 1 subunit gamma	CCT3	1.29531	1.82764	3.63796	5.24317		30.6263	31.1503	31.168	31.1173	31.2478	29.1983	29.6213	29.9524	29.8328	30.2284	28.9685	29.7347	29.222	29.0574	29.1889	34	34	65.9	2	60.533
2574	Q8NDV7-6;Q8NDV7-5;Q8NDV7;Q8NDV7-2;Q8NDV7-3;Q8NDV7-4	Trinucleotide repeat-containing gene 6A protein	TNRC6A	1.29307	1.76706	3.97868	4.83835		28.2681	28.6687	28.6516	28.525	29.0625	27.1725	27.5614	27.1281	27.1066	27.742	26.7223	27.2304	26.8559	27.0954	26.4366	22	23	16.6	6	205.15
3020	Q99614	Tetratricopeptide repeat protein 1	TTC1	1.2897	3.1635	0.975625	2.52576		27.653	27.9876	27.8028	27.8203	28.089	27.2485	27.323	NaN	27.1693	27.3921	26.5772	NaN	NaN	26.2718	NaN	8	8	43.8	1	33.526
1425	P62820;P62820-2;P62820-3	Ras-related protein Rab-1A	RAB1A	1.28546	1.00166	1.18852	2.96515		27.6087	27.7962	27.8763	28.1172	28.3676	27.1092	27.2967	26.8842	NaN	27.6681	26.7221	27.3423	26.6723	26.7174	27.3037	8	16	63.9	3	22.677
3001	Q96T88;Q96T88-2	E3 ubiquitin-protein ligase UHRF1	UHRF1	1.28327	1.1216	1.35542	2.91812		27.1509	27.443	27.8487	27.5147	27.6	25.9467	NaN	26.8756	26.5291	27.4305	25.9528	26.2569	26.6492	26.0598	27.0306	16	18	30	2	89.813
374	O60934	Nibrin	NBN	1.27456	1.90021	3.45168	6.54153		27.9791	28.291	28.1696	28.2843	28.3394	26.5978	26.5761	26.8835	26.925	27.7083	26.2472	26.0528	26.3061	26.2692	26.687	19	19	36.2	1	84.958
1205	P49761-1;P49761;P49761-3;P49761-2	Dual specificity protein kinase CLK3	CLK3	1.2739	1.14501	2.04185	2.19469		25.993	25.7789	NaN	25.8001	NaN	25.3366	NaN	25.1156	25.195	NaN	24.9703	25.1614	24.8982	25.0849	24.9335	7	7	21.2	4	58.588
3558	Q9P275	Ubiquitin carboxyl-terminal hydrolase 36	USP36	1.26213	1.37293	4.42751	5.52273		27.4356	27.2525	27.0837	27.4548	NaN	26.1773	26.2942	NaN	26.2099	26.1768	26.2619	25.7432	25.817	26.0006	26.0372	16	16	19.1	1	122.91
3697	Q9ULK4-2;Q9ULK4-4;Q9ULK4-5;Q9ULK4-3;Q9ULK4;Q9ULK4-6	Mediator of RNA polymerase II transcription subunit 23	MED23	1.26044	0.606004	0.883657	0.696009		28.0137	28.2267	27.9714	28.0094	NaN	26.984	NaN	NaN	27.1029	28.0022	27.2758	27.4096	26.702	26.626	27.2206	10	10	12.2	6	100.83
1927	Q15437	Protein transport protein Sec23B	SEC23B	1.25936	-1.01799	1.4705	1.00334		NaN	NaN	NaN	NaN	NaN	NaN	NaN	24.8577	NaN	NaN	26.6748	28.1419	27.4882	26.0218	25.6898	19	20	40.8	1	86.478
1577	Q03701	CCAAT/enhancer-binding protein zeta	CEBPZ	1.25288	1.53266	4.4354	7.04847		30.0783	29.7267	30.1039	29.9834	30.0551	28.5566	28.3297	29.0347	28.7318	29.0302	28.5184	28.3053	28.4908	28.3857	28.5839	31	31	34.9	1	120.97
2612	Q8TA86	Retinitis pigmentosa 9 protein	RP9	1.23946	2.11808	3.02812	4.7984		28.1578	28.0563	27.7133	28.5249	28.8752	26.7995	26.9533	26.6892	27.2644	27.4237	26.0148	26.4174	25.7835	26.1744	26.3469	8	8	42.5	1	26.106
445	O75781;O75781-2	Paralemmin-1	PALM	1.23926	1.42655	3.21809	4.61445		28.4074	28.3916	28.589	28.8205	29.1335	27.0974	27.4903	27.2784	27.1835	28.0961	27.1744	27.3382	26.9423	27.3053	27.4489	15	17	39.8	2	42.075
1423	P62805	Histone H4	HIST1H4A	1.23879	2.01967	3.34742	5.08139		34.0964	34.1728	34.4194	33.9021	34.9188	32.7236	33.2402	33.4258	32.8401	33.0859	32.1292	32.6138	32.3346	32.0346	32.2988	22	22	76.7	1	11.367
1855	Q14980;Q14980-2;Q14980-4;Q14980-3;Q14980-5	Nuclear mitotic apparatus protein 1	NUMA1	1.23627	1.74499	6.53366	8.96591		31.6113	31.5964	31.6342	31.8226	31.5603	30.2316	30.2995	30.5991	30.4492	30.4641	29.8204	29.8492	29.9243	29.9118	29.9941	105	105	57.9	5	238.26
332	O60306	Intron-binding protein aquarius	AQR	1.22736	1.33014	2.45312	4.16377		28.9876	29.498	29.2071	29.1428	29.463	27.8517	27.0536	28.297	28.1981	28.7612	27.674	28.1987	27.6732	27.7302	28.3717	27	28	24.4	1	171.29
2208	Q6P2Q9	Pre-mRNA-processing-splicing factor 8	PRPF8	1.22548	1.66589	3.98278	5.13834		30.799	31.2382	31.0423	31.0497	31.2386	29.4949	29.6998	29.7783	29.857	30.4105	29.1656	29.7691	29.4272	29.0204	29.656	70	70	36.7	1	273.6
2499	Q8N1G0;Q8N1G0-2	Zinc finger protein 687	ZNF687	1.22446	2.99237	2.59502	4.76377		27.1166	27.3699	27.1942	27.1595	NaN	NaN	NaN	NaN	NaN	NaN	NaN	NaN	NaN	NaN	NaN	9	9	10.5	2	129.53
637	P05165;P05165-2;P05165-3	Propionyl-CoA carboxylase alpha chain, mitochondrial	PCCA	1.22372	2.2113	2.43927	4.26711		33.9524	34.3136	34.3928	34.8525	35.4283	32.9865	33.0915	33.2534	33.6945	33.7952	32.1002	32.4292	32.059	32.6756	32.6192	63	63	77.3	3	80.058
3275	Q9H6R4-4;Q9H6R4;Q9H6R4-2;Q9H6R4-3	Nucleolar protein 6	NOL6	1.22031	2.03382	3.98995	5.19063		29.9372	30.2551	30.3964	29.9617	30.0629	28.7765	28.9695	28.4216	29.0343	29.3099	27.7203	28.2828	27.8028	27.9648	28.6734	28	28	32	4	127.32
3616	Q9UHA3	Probable ribosome biogenesis protein RLP24	RSL24D1	1.22021	2.15835	2.21339	2.42433		26.3482	27.0836	26.8513	27.3775	28.0812	25.5867	NaN	25.9822	26.1961	26.3493	25.299	NaN	NaN	NaN	25.6054	5	5	20.2	1	19.621
437	O75643;O75643-2	U5 small nuclear ribonucleoprotein 200 kDa helicase	SNRNP200	1.21574	1.53999	5.32537	6.85255		31.2584	31.4488	31.3521	31.2163	31.209	29.8945	29.7833	30.2051	30.2016	30.3213	29.694	29.922	29.6168	29.5898	29.962	76	76	45.2	2	244.5
3798	Q9Y2W2	WW domain-binding protein 11	WBP11	1.20803	1.45705	2.64382	2.3336		26.4983	26.6534	26.6567	26.3194	NaN	NaN	NaN	NaN	NaN	NaN	NaN	NaN	NaN	NaN	NaN	3	3	6.4	1	69.997
2695	Q8WWK9-6;Q8WWK9-5;Q8WWK9;Q8WWK9-4	Cytoskeleton-associated protein 2	CKAP2	1.20631	0.850351	1.2768	0.694788		26.9851	27.6442	27.2034	NaN	NaN	25.8934	NaN	26.3833	NaN	NaN	25.8973	NaN	26.4638	26.33	26.196	11	11	22.7	4	71.194
262	O43143;REV__Q16630-3;REV__Q16630;REV__Q16630-2;REV__Q9H7N4	Pre-mRNA-splicing factor ATP-dependent RNA helicase DHX15	DHX15	1.20628	1.66857	2.95028	4.34777		30.2477	30.6802	30.2765	30.6439	30.9947	29.2369	29.3935	28.7566	29.4196	30.005	28.6517	29.3201	28.4984	28.8376	29.1923	35	36	48.8	5	90.932
1500	P82673;P82673-2	28S ribosomal protein S35, mitochondrial	MRPS35	1.20521	1.0185	2.70375	2.2636		25.5514	26.3724	26.1803	26.0402	NaN	NaN	NaN	25.3689	25.3412	NaN	25.3504	25.7327	24.961	24.6988	25.1123	3	3	17.3	2	36.844
2724	Q92547	DNA topoisomerase 2-binding protein 1	TOPBP1	1.20345	1.69246	1.6881	3.34752		28.0183	27.9387	28.377	27.9647	NaN	27.1031	26.2768	27.1011	26.9189	NaN	26.2474	25.9423	26.1993	26.012	26.1103	22	22	16.6	1	170.68
2165	Q69YN4;Q69YN4-3;Q69YN4-2;Q69YN4-4	Protein virilizer homolog	KIAA1429	1.20232	0.569416	1.24802	0.658482		27.6688	27.5366	28.3681	26.3151	NaN	26.8593	NaN	26.4876	26.6346	NaN	26.8223	26.3225	26.5921	26.423	27.3646	26	26	22.7	4	202.02
513	O95239;O95239-2;Q2VIQ3	Chromosome-associated kinesin KIF4A	KIF4A	1.19458	1.51529	3.18107	3.52348		27.66	27.8008	28.4972	27.7841	28.0042	26.3423	26.8741	27.323	26.6579	26.576	26.0495	26.8177	26.5174	25.8901	26.8951	30	30	31.7	3	139.88
2648	Q8TEQ6	Gem-associated protein 5	GEMIN5	1.19388	1.98859	1.2996	3.54964		26.8092	27.3513	27.4962	26.8216	27.4163	26.5018	NaN	26.5057	26.2516	26.6485	25.1552	NaN	25.8378	25.2507	25.5638	17	17	13.7	1	168.59
1390	P61978-2;P61978;P61978-3	Heterogeneous nuclear ribonucleoprotein K	HNRNPK	1.19068	1.41109	3.49989	3.55934		31.642	32.0162	31.7975	31.5017	32.0252	30.1489	30.519	30.6255	30.5384	31.1973	29.9519	31.0007	30.1598	30.0717	30.743	31	31	64.4	3	51.028
3789	Q9Y2P8;Q9Y2P8-2	RNA 3-terminal phosphate cyclase-like protein	RCL1	1.18907	1.53137	1.23774	2.18651		27.0647	27.4944	27.7116	27.5085	27.7381	25.9953	NaN	26.9662	26.686	27.4743	25.637	26.6325	NaN	26.2578	26.7657	7	7	22.3	2	40.842
3335	Q9HCC0;Q9HCC0-2	Methylcrotonoyl-CoA carboxylase beta chain, mitochondrial	MCCC2	1.18061	2.1554	1.59297	2.95556		33.5919	34.6569	33.8053	33.6145	35.5057	32.7206	33.5443	32.6791	32.7018	33.6255	31.8269	32.681	31.5866	31.7497	32.5532	56	56	83.3	2	61.332
1964	Q16352;P07197-2;P07197;P07196	Alpha-internexin	INA	1.1705	1.4217	4.06236	5.00392		31.5686	31.9003	31.6273	31.8224	32.1639	30.3628	30.5256	30.6528	30.5991	31.0898	30.2853	30.6633	30.2288	30.1924	30.6042	44	48	77.2	4	55.39
3814	Q9Y3B4	Splicing factor 3B subunit 6	SF3B6	1.16959	1.42349	2.71679	6.53867		29.3107	29.485	29.1382	29.3596	29.1004	27.764	27.4035	28.1595	28.3746	28.8443	27.9296	27.8851	27.7687	27.6859	28.007	8	8	62.4	1	14.585
2900	Q96JH7	Deubiquitinating protein VCIP135	VCPIP1	1.16414	1.45398	1.62157	1.73029		NaN	27.0719	26.6835	26.6889	NaN	26.2452	NaN	NaN	NaN	NaN	NaN	NaN	25.598	NaN	26.1562	13	13	13.8	1	134.32
1969	Q16540	39S ribosomal protein L23, mitochondrial	MRPL23	1.14897	1.02244	1.08273	2.03643		27.7281	28.6614	28.2419	27.545	27.7588	26.8961	27.1516	27.0653	NaN	28.2041	26.628	27.3955	26.8166	26.4261	27.5569	7	7	46.4	1	17.781
3657	Q9UJY4	ADP-ribosylation factor-binding protein GGA2	GGA2	1.14469	0.593738	1.69491	1.68277		26.01	26.4248	26.2018	26.4621	NaN	24.966	25.9701	NaN	25.6968	25.5809	25.2405	26.1565	25.619	25.6762	26.1238	8	9	25.8	1	67.15
2222	Q6PD62	RNA polymerase-associated protein CTR9 homolog	CTR9	1.138	1.5065	3.68989	5.99793		28.7242	29.0052	28.868	29.2526	29.1184	27.7567	27.3217	27.9312	28.1138	28.155	27.4976	27.4666	27.4037	27.3396	27.7284	29	29	29.6	1	133.5
470	O94776;O94776-2	Metastasis-associated protein MTA2	MTA2	1.13791	1.56566	3.48873	5.63386		29.7977	30.2061	29.9637	29.9919	30.329	28.5865	28.7652	28.8199	28.8773	29.5499	28.4616	28.7958	28.4255	28.2269	28.5503	24	28	43.9	2	75.022
1472	P68431;Q16695;Q6NXT2	Histone H3.1;Histone H3.1t;Histone H3.3C	HIST1H3A;HIST3H3;H3F3C	1.13589	1.36275	0.990108	2.18468		28.7481	27.7368	28.7842	27.9027	28.5372	27.5343	27.58	28.114	27.8594	NaN	26.7448	26.2097	26.8239	27.061	28.0558	1	20	84.6	3	15.404
3437	Q9NUY8;Q9NUY8-2	TBC1 domain family member 23	TBC1D23	1.13317	0.740973	1.02495	3.52681		27.745	28.0605	27.9979	27.903	28.4112	27.2582	27.3087	27.7977	27.5141	NaN	27.2618	27.4821	27.2274	27.2528	27.1885	14	14	29	2	78.321
870	P21127-6;P21127-9;P21127-2;P21127-3;Q9UQ88-2;Q9UQ88-3;P21127-8;Q9UQ88-4;Q9UQ88;P21127;P21127-10;P21127-5;P21127-4;P21127-12;Q9UQ88-10;Q9UQ88-5;Q9UQ88-9;Q9UQ88-8;Q13882	Cyclin-dependent kinase 11B;Cyclin-dependent kinase 11A	CDK11B;CDK11A	1.1328	1.66045	2.1516	2.92006		26.3972	26.5771	26.9725	26.5937	NaN	25.004	NaN	NaN	25.5579	NaN	24.6146	NaN	25.154	NaN	24.9137	12	12	17.6	19	86.033
3139	Q9BXP5-5;Q9BXP5-4;Q9BXP5-2;Q9BXP5-3;Q9BXP5	Serrate RNA effector molecule homolog	SRRT	1.13027	0.950557	1.452	2.58384		26.5731	27.1204	26.37	27.0613	NaN	25.3457	25.8573	26.2741	26.3106	NaN	25.3119	25.9144	25.9739	25.4835	26.0627	11	11	13.9	5	96.221
464	O76021;O76021-2	Ribosomal L1 domain-containing protein 1	RSL1D1	1.12857	1.69736	3.0169	4.64374		31.1136	31.5668	31.0425	31.4773	32.0066	30.2223	30.0871	30.0478	30.3928	30.8139	29.5768	29.8314	29.5052	29.8508	29.9558	43	43	71.6	2	54.972
3283	Q9H7B2	Ribosome production factor 2 homolog	RPF2	1.12775	1.49662	1.81244	2.63219		28.3119	29.2994	28.9338	28.1942	29.5252	27.5346	27.5195	27.359	27.468	28.7448	26.8053	27.8076	26.9811	27.2902	27.8974	12	12	40.2	1	35.582
2329	Q7Z3K3-5;Q7Z3K3-7;Q7Z3K3-2;Q7Z3K3-3;Q7Z3K3-6;Q7Z3K3;Q7Z3K3-4	Pogo transposable element with ZNF domain	POGZ	1.12426	1.37146	3.48667	6.27844		27.9689	28.2233	28.1677	28.18	28.3202	26.6302	26.665	27.2391	27.1341	27.5704	26.8428	26.9695	26.9395	26.5784	26.6726	19	19	19.1	7	145.29
1654	Q12905	Interleukin enhancer-binding factor 2	ILF2	1.12202	1.24312	3.13649	4.65174		29.2674	29.5815	29.6832	29.393	29.2504	27.8632	27.8239	28.6489	28.532	28.6975	27.896	28.2453	28.1001	28.1362	28.5823	15	15	51.3	1	43.062
2472	Q8IY81	pre-rRNA processing protein FTSJ3	FTSJ3	1.11879	1.72001	3.77799	5.70411		31.9435	32.1459	32.0145	32.2504	32.6488	30.8212	30.9078	31.025	31.1818	31.4736	30.4481	30.5442	30.2763	30.4383	30.6962	39	39	40.4	1	96.557
3618	Q9UHB6;Q9UHB6-2;Q9UHB6-3;Q9BT23	LIM domain and actin-binding protein 1	LIMA1	1.11677	1.65009	2.7044	1.926		28.0864	28.276	28.2693	28.2922	27.1301	26.6988	26.6045	26.9995	26.9751	27.1923	26.2865	26.9951	NaN	26.7015	27.1861	2	42	63.1	4	85.225
3201	Q9H0D6;Q9H0D6-2	5-3 exoribonuclease 2	XRN2	1.11153	1.48562	3.64723	4.96565		29.0482	29.4275	29.3135	29.6398	29.572	27.9504	27.9843	28.3487	28.4878	28.6723	27.5555	27.9624	27.8215	27.9934	28.2402	25	25	34.7	2	108.58
1034	P35251-2;P35251	Replication factor C subunit 1	RFC1	1.10884	1.53056	3.26229	6.27053		29.2827	29.3429	29.3711	29.4616	29.6971	28.0845	27.7885	28.5804	28.2994	28.8582	27.6681	27.9079	27.9146	27.8556	28.1563	33	33	29.4	2	128.18
252	O15372	Eukaryotic translation initiation factor 3 subunit H	EIF3H	1.10571	1.16948	1.52354	2.62641		27.1	27.4035	26.8076	27.613	28.1155	26.6772	26.7624	26.6391	26.5444	NaN	25.9296	26.7274	26.0604	26.4174	26.0574	9	9	29.8	1	39.93
2316	Q7L8L6	FAST kinase domain-containing protein 5	FASTKD5	1.10497	1.48381	5.2552	6.21031		28.6915	28.7323	28.6886	28.9485	28.66	27.5407	27.7096	27.4987	27.4842	27.9629	27.5766	27.1857	27.0286	27.1974	27.3136	19	19	33.2	1	86.573
634	P05109	Protein S100-A8;Protein S100-A8, N-terminally processed	S100A8	1.10368	0.172583	1.7042	0.0345854		26.0272	27.637	26.5374	26.2683	27.0265	25.2811	26.1026	24.77	NaN	25.8991	25.8587	33.2505	23.6958	25.0967	24.7318	16	16	77.4	1	10.834
3354	Q9HD33;Q9HD33-2;Q9HD33-3	39S ribosomal protein L47, mitochondrial	MRPL47	1.10336	1.67398	1.11703	1.66007		27.6088	28.1403	27.9541	27.4421	28.4932	26.7185	NaN	27.087	27.1887	28.1183	26.5164	27.2025	NaN	NaN	27.6119	8	8	30.4	3	29.45
789	P15170-2;P15170-3;P15170;Q8IYD1	Eukaryotic peptide chain release factor GTP-binding subunit ERF3A	GSPT1	1.10327	1.46869	2.66805	4.16992		29.9721	30.4564	29.984	30.1617	30.1401	28.8532	29.2614	29.5255	29.3367	28.2213	28.2455	29.1612	28.5986	28.9843	28.3812	23	23	38.8	4	68.6
3182	Q9C0J8;Q9C0J8-3;Q9C0J8-2	pre-mRNA 3 end processing protein WDR33	WDR33	1.0966	1.87422	3.36259	4.64298		28.7036	28.7121	28.9219	29.251	28.6154	27.5401	27.261	28.0371	27.8185	28.0643	26.7909	26.3829	26.9844	27.406	27.2688	25	25	26.3	3	145.89
3032	Q99729-3;Q99729-2;Q99729-4;Q99729	Heterogeneous nuclear ribonucleoprotein A/B	HNRNPAB	1.09439	1.61622	2.27215	2.66967		26.7547	27.1611	27.0835	26.7448	NaN	25.3871	25.818	25.4155	26.3805	26.6859	25.0378	26.073	25.0554	NaN	26.3517	7	7	23.5	4	30.588
1694	Q13200;Q13200-3;Q13200-2	26S proteasome non-ATPase regulatory subunit 2	PSMD2	1.09308	1.3594	3.15774	3.14932		28.3413	29.0435	28.9805	29.1876	29.3681	27.5364	28.1341	27.9179	28.0815	27.7857	27.2873	28.3258	27.5201	27.6525	27.3383	16	16	26.4	3	100.2
1087	P40692;P40692-3;P40692-2	DNA mismatch repair protein Mlh1	MLH1	1.087	1.28112	1.67854	2.55486		26.3357	26.2686	27.3907	26.4789	NaN	NaN	25.5353	25.7127	NaN	NaN	25.1672	25.7861	25.9482	NaN	25.4239	14	14	25.9	3	84.6
2693	Q8WWC4	Uncharacterized protein C2orf47, mitochondrial	C2orf47	1.08228	0.772341	1.03412	1.36084		27.7444	27.4513	27.6385	27.59	NaN	26.9428	26.9416	NaN	26.9997	NaN	26.5162	26.5416	26.4779	26.6702	26.3841	5	5	17.5	1	32.544
655	P06702	Protein S100-A9	S100A9	1.08112	0.115157	1.47522	0.0300083		28.3809	29.6746	29.4748	27.7095	29.1001	27.7196	28.4969	27.1819	27.6442	27.8917	28.2258	33.8095	27.5602	27.1	27.0685	13	13	86	1	13.242
3109	Q9BVP2-2;Q9BVP2	Guanine nucleotide-binding protein-like 3	GNL3	1.07587	1.5271	3.60914	5.09951		31.8011	32.2187	31.7961	32.0443	32.6023	30.7974	30.9186	30.9462	31.1645	31.2564	30.5098	30.5884	30.5565	30.5479	30.6244	39	40	65.4	2	60.54
1257	P51991;P51991-2	Heterogeneous nuclear ribonucleoprotein A3	HNRNPA3	1.07555	1.79894	1.81859	2.9203		29.1626	29.3215	29.3742	29.9797	30.7015	28.1651	28.4188	28.5727	28.6267	29.3785	27.1719	28.4239	27.7011	27.8612	28.3866	19	20	41.5	2	39.594
3093	Q9BUJ2-4;Q9BUJ2-2;Q9BUJ2;Q9BUJ2-3;Q9BUJ2-5	Heterogeneous nuclear ribonucleoprotein U-like protein 1	HNRNPUL1	1.07422	1.46579	2.96076	4.68684		28.6319	28.9628	28.9414	28.9499	29.4734	27.584	27.5868	28.0002	27.916	28.5012	27.3979	27.6218	27.3352	27.4231	27.8525	19	19	35.4	5	84.793
1953	Q15773	Myeloid leukemia factor 2	MLF2	1.07285	1.37667	1.69365	2.92367		28.5342	29.2265	28.7267	28.7871	29.7538	27.5814	27.8786	28.0615	27.1708	28.9716	27.7298	28.0455	27.5082	27.0155	27.8461	11	11	56	1	28.147
744	P11498;P11498-2	Pyruvate carboxylase, mitochondrial	PC	1.06637	1.97953	1.73292	3.37083		36.9552	37.7342	37.6418	37.3548	38.8182	36.2238	36.8255	36.7391	36.2092	37.1747	35.4178	36.0881	35.5582	35.473	36.0693	114	115	83.3	2	129.63
2157	Q66PJ3-7;Q66PJ3-4;Q66PJ3-3;Q66PJ3-2;Q66PJ3;Q66PJ3-5	ADP-ribosylation factor-like protein 6-interacting protein 4	ARL6IP4	1.0653	1.75653	0.586028	1.86413		NaN	NaN	27.1653	27.4514	27.9561	NaN	NaN	26.7675	26.2992	27.1978	NaN	NaN	NaN	25.18	NaN	5	5	22.6	6	25.348
2919	Q96KR1	Zinc finger RNA-binding protein	ZFR	1.06295	1.58029	3.28896	4.86071		28.2265	28.5762	28.4553	28.6876	28.2035	27.0809	26.9347	27.3606	27.6574	27.8007	26.7605	26.7582	26.5288	26.8325	27.3677	20	21	21.8	1	117.01
157	O00541;O00541-2	Pescadillo homolog	PES1	1.06259	1.45208	3.45012	5.22054		30.0478	30.3904	30.3307	30.1247	30.633	29.0104	28.8161	29.4639	29.3037	29.6196	28.7917	29.0738	28.6196	28.7164	29.0648	26	26	41	2	68.002
2945	Q96PK6;Q96PK6-2;Q96PK6-3;Q96PK6-4	RNA-binding protein 14	RBM14	1.06142	1.49211	3.20803	5.52687		30.8045	31.0613	31.0698	31.0767	31.5416	29.7937	29.6421	30.248	30.0582	30.5046	29.5791	29.7439	29.5069	29.5262	29.7371	25	31	51.9	4	69.491
1481	P78344;P78344-2	Eukaryotic translation initiation factor 4 gamma 2	EIF4G2	1.05808	1.46187	3.26248	4.5575		30.3115	30.9473	30.4844	30.7824	31.1747	29.3207	29.7	29.7948	29.6018	29.9927	29.2122	29.5383	29.0967	29.2466	29.2971	36	36	45	2	102.36
2662	Q8WTT2	Nucleolar complex protein 3 homolog	NOC3L	1.05411	1.48418	3.01827	4.47984		29.2626	29.7241	29.4487	29.6	30.2112	28.1691	28.4307	28.7304	28.7264	28.9195	27.907	28.2565	28.156	28.1233	28.3828	26	26	26.8	1	92.547
181	O14646-2;O14646	Chromodomain-helicase-DNA-binding protein 1	CHD1	1.05368	1.67404	3.09549	6.36378		29.1123	29.4386	29.3608	29.1781	29.6042	27.8366	28.0997	28.2826	28.2726	28.9341	27.5858	27.7253	27.6803	27.4558	27.8766	31	35	25.2	2	196.59
720	P0DP25;P0DP24;P0DP23;P02585			1.04421	1.14725	2.14229	2.00225		29.6855	30.7748	30.9604	29.8887	29.7851	28.9213	29.1325	29.5736	29.2498	28.9962	28.8029	29.784	29.1626	28.52	29.0887	10	11	71.1	4	16.837
1084	P40227;P40227-2	T-complex protein 1 subunit zeta	CCT6A	1.04326	1.39982	4.12574	4.81319		31.0716	31.5812	31.3516	31.1856	31.2081	29.8057	30.2784	30.3114	30.3981	30.3883	29.5275	30.256	29.968	29.708	29.9395	28	32	58.2	2	58.024
785	P14866;P14866-2	Heterogeneous nuclear ribonucleoprotein L	HNRNPL	1.04296	1.95118	0.691031	1.07447		27.9267	28.0372	27.7882	28.0129	NaN	26.7886	NaN	27.2585	27.2461	NaN	NaN	26.862	26.4621	NaN	26.9125	17	18	34	2	64.132
3723	Q9UNF0-2;Q9UNF0	Protein kinase C and casein kinase substrate in neurons protein 2	PACSIN2	1.03992	1.85598	1.48145	6.12432		NaN	NaN	NaN	NaN	NaN	24.0281	NaN	23.9378	23.7983	NaN	23.6177	23.7797	23.62	23.6275	23.7097	7	7	13.3	2	51.353
3199	Q9H0A0;Q9H0A0-2	N-acetyltransferase 10	NAT10	1.03688	1.4159	5.13984	8.97517		31.8399	31.9647	31.798	31.9543	31.8813	30.6878	30.577	30.8994	30.9891	31.1006	30.4042	30.5111	30.3945	30.4975	30.5515	58	58	63.8	2	115.73
3168	Q9BZJ0-2;Q9BZJ0-3;Q9BZJ0	Crooked neck-like protein 1	CRNKL1	1.02665	1.31166	3.91736	5.75538		29.249	29.3942	29.6417	29.5029	29.3809	28.1846	28.3217	28.7701	28.6646	28.0945	27.9534	28.3155	28.1831	27.8962	28.2622	27	27	35.8	3	83.147
2309	Q7L2J0;Q7L2J0-2	7SK snRNA methylphosphate capping enzyme	MEPCE	1.02603	1.41131	3.97061	6.40067		29.6448	29.8832	29.9545	30.0169	29.612	28.6249	28.6238	28.8067	28.6681	29.2578	28.4866	28.475	28.3126	28.2824	28.4983	23	23	48.5	2	74.354
2618	Q8TAP8	Protein phosphatase 1 regulatory subunit 35	PPP1R35	1.02273	0.494859	1.62868	0.75312		NaN	NaN	NaN	NaN	NaN	25.0002	NaN	NaN	NaN	NaN	25.1833	24.7897	25.3303	25.0265	25.3221	4	4	20.2	1	27.953
824	P17844;P17844-2	Probable ATP-dependent RNA helicase DDX5	DDX5	1.02216	1.54538	2.17619	3.81687		32.6905	33.1823	33.0059	32.9552	33.8005	31.7419	31.8675	31.8615	32.1456	32.9072	31.4239	31.8696	31.4192	31.2528	31.942	52	63	72.1	2	69.147
3867	Q9Y5Q9;Q9Y5Q9-2	General transcription factor 3C polypeptide 3	GTF3C3	1.01891	1.55887	3.98624	5.75636		28.2884	28.3476	28.506	28.4351	28.571	27.2711	26.9585	27.6555	27.493	27.6755	26.5785	27.1657	27.0524	26.929	26.6283	17	17	24.7	2	101.27
2061	Q5C9Z4	Nucleolar MIF4G domain-containing protein 1	NOM1	1.01593	1.38613	2.82396	4.98297		28.4182	28.684	28.5258	28.9467	29.0471	27.3915	27.3752	27.6117	27.8193	28.3445	27.3626	27.3208	27.1471	27.2528	27.6078	15	15	22.7	1	96.256
2694	Q8WWI1-3;Q8WWI1-4;Q8WWI1-2;Q8WWI1;Q8WWI1-5	LIM domain only protein 7	LMO7	1.01331	0.57733	2.70151	1.47246		29.7765	29.8697	29.634	30.1824	28.9148	28.8369	28.5816	28.5864	28.8573	28.4487	29.3563	29.1257	28.9223	29.1618	28.9246	47	47	42.1	5	153.67
3262	Q9H4L7;Q9H4L7-2;Q9H4L7-3	SWI/SNF-related matrix-associated actin-dependent regulator of chromatin subfamily A containing DEAD/H box 1	SMARCAD1	1.01107	0.049942	0.92103	0.0526827		27.2046	27.1986	27.2706	NaN	NaN	26.7265	NaN	27.087	NaN	NaN	26.5436	27.1126	26.9464	26.6922	26.2807	12	12	17.6	3	117.4
533	O95478	Ribosome biogenesis protein NSA2 homolog	NSA2	1.0072	1.55971	3.48476	5.57724		29.3775	29.5518	29.4223	29.6501	29.9888	28.2951	28.5151	28.4148	28.6999	29.0296	28.0379	28.3191	27.9277	27.8683	28.0389	12	12	46.2	1	30.065
2642	Q8TDN6	Ribosome biogenesis protein BRX1 homolog	BRIX1	1.00062	1.30888	3.46605	4.0776		31.3844	31.8221	31.4472	31.5193	31.7024	30.3292	30.4605	30.2626	30.7741	31.0459	29.9201	30.5373	29.9131	30.2569	30.7036	18	18	63.2	1	41.401
1258	P52272-2;P52272	Heterogeneous nuclear ribonucleoprotein M	HNRNPM	1.00027	1.37961	2.61141	4.57592		33.0874	33.3968	33.4673	33.5399	33.9688	32.0765	32.0794	32.7047	32.6014	32.9966	31.982	32.2783	32.0454	31.9466	32.3098	66	66	88.4	2	73.62
2170	Q6DN90-2;Q6DN90;Q5JU85-3;Q5JU85;Q9UPP2-2;Q9UPP2	IQ motif and SEC7 domain-containing protein 1	IQSEC1	0.999845	0.781942	2.99215	2.31625		25.9405	26.1173	25.6483	NaN	NaN	25.3024	25.1352	25.0229	NaN	25.3086	25.4276	25.5783	25.5182	24.7599	25.0633	13	13	18.2	6	94.913
1330	P56537;P56537-2	Eukaryotic translation initiation factor 6	EIF6	0.994432	1.49147	4.07523	3.44197		27.6507	28.068	27.9569	27.6443	28.315	26.8478	26.9937	26.8155	27.0711	26.9346	26.4047	27.2507	25.9523	26.2311	26.3387	5	5	32.7	2	26.599
1796	Q14165	Malectin	MLEC	0.990726	1.53679	3.47176	4.63007		30.8609	31.6592	30.9057	31.0675	31.0893	29.8954	30.3095	30.2277	29.9464	30.25	29.6419	29.9595	29.4587	29.4221	29.4164	17	17	58.6	1	32.233
1232	P50991;P50991-2	T-complex protein 1 subunit delta	CCT4	0.988356	1.47724	3.37799	5.30804		31.0771	31.348	31.321	31.4671	31.5501	29.8873	30.1307	30.5563	30.5785	30.6688	29.5686	30.2213	29.9977	29.7374	29.8521	37	37	69.9	2	57.924
2863	Q96GD4;Q96GD4-5;Q96GD4-4;Q96GD4-2;Q96GD4-3	Aurora kinase B	AURKB	0.985342	1.37579	3.74899	3.98097		29.2104	29.59	29.4952	29.6274	29.9907	28.3209	28.7429	28.7311	28.4908	28.7012	28.3268	28.576	28.3057	27.6803	28.1459	17	19	61	5	39.31
908	P23588;P23588-2;REV__P23588-2;REV__P23588	Eukaryotic translation initiation factor 4B	EIF4B	0.98022	1.3814	3.61065	4.70731		31.7416	32.0988	31.7356	32.1728	32.3754	30.7862	30.9442	31.1344	31.0113	31.347	30.6069	30.9702	30.643	30.5832	30.4139	49	49	70.7	4	69.15
161	O00567;REV__O00567	Nucleolar protein 56	NOP56	0.978224	1.54351	2.57703	4.61645		30.1261	30.4868	30.4954	30.6618	31.119	29.2318	29.314	29.5948	29.7203	30.1371	28.8518	29.1688	28.8858	29.0308	29.2344	28	28	56.1	2	66.049
897	P23246;P23246-2	Splicing factor, proline- and glutamine-rich	SFPQ	0.977135	1.45278	2.6283	4.29046		31.2374	31.8255	31.6378	31.7489	32.2188	30.3152	30.4786	30.8539	30.9637	31.1714	30.1175	30.5328	30.068	30.1899	30.4963	41	44	53.3	2	76.149
2432	Q8IWA0	WD repeat-containing protein 75	WDR75	0.973231	1.27124	4.42478	4.05363		27.4051	27.6368	27.6635	27.6806	27.7366	26.3047	26.5333	26.765	26.7562	26.8973	26.2458	26.3242	25.8867	26.3921	26.9176	16	16	23.3	1	94.498
1416	P62333	26S protease regulatory subunit 10B	PSMC6	0.969694	0.884229	1.38756	2.26652		26.5214	27.1497	27.1156	26.9037	NaN	26.0772	26.165	NaN	26.3514	NaN	25.5829	26.5103	25.5314	25.9123	26.2504	13	13	45.5	1	44.172
748	P11940;P11940-2;Q9H361;Q4VXU2;Q4VXU2-2;Q96DU9-2;P0CB38;Q96DU9	Polyadenylate-binding protein 1;Polyadenylate-binding protein 3	PABPC1;PABPC3	0.969299	1.54492	3.04134	3.45727		29.4803	30.1894	29.8363	29.6738	29.9544	28.3974	28.801	28.9399	28.8401	29.3092	27.8028	29.0627	28.0296	27.9734	28.5411	23	34	52.4	8	70.67
3098	Q9BUQ8;Q9BUQ8-2	Probable ATP-dependent RNA helicase DDX23	DDX23	0.968591	1.59384	1.35522	1.68385		26.7593	27.9801	27.9899	27.1537	28.0051	25.8268	26.1829	26.7252	26.641	27.6693	NaN	26.6792	25.9712	25.8924	27.1235	19	19	21.8	2	95.581
741	P11387	DNA topoisomerase 1	TOP1	0.964375	1.29636	2.20402	3.92602		30.1038	30.705	30.6042	30.548	30.3184	28.8827	29.1293	29.5541	29.6121	30.2792	28.7141	29.4421	29.0653	29.023	29.5531	55	58	60	1	90.725
2666	Q8WU76-2;Q8WU76	Sec1 family domain-containing protein 2	SCFD2	0.959927	1.99109	2.71912	3.43933		26.9984	27.0499	27.461	27.3384	27.528	26.3379	26.8387	26.4677	26.2149	NaN	NaN	25.5614	25.468	25.6996	25.6773	15	15	28.2	2	69.991
1945	Q15654	Thyroid receptor-interacting protein 6	TRIP6	0.956436	0.842328	1.28403	1.7939		27.7158	28.1263	27.6728	27.6508	28.7832	27.1235	27.7026	27.2207	27.4651	NaN	26.7623	27.7247	27.0608	26.8683	27.3213	7	7	36.1	1	50.287
3251	Q9H444;P59074;Q96CF2	Charged multivesicular body protein 4b	CHMP4B	0.95253	1.03826	0.682726	2.25356		26.8242	27.4578	27.333	27.5657	28.0981	NaN	27.4208	27.1391	27.0698	27.0247	25.9039	27.0621	26.3299	26.4258	26.3658	7	7	34.4	3	24.95
1187	P49327	Fatty acid synthase;[Acyl-carrier-protein] S-acetyltransferase;[Acyl-carrier-protein] S-malonyltransferase;3-oxoacyl-[acyl-carrier-protein] synthase;3-oxoacyl-[acyl-carrier-protein] reductase;3-hydroxyacyl-[acyl-carrier-protein] dehydratase;Enoyl-[acyl-carrier-protein] reductase;Oleoyl-[acyl-carrier-protein] hydrolase	FASN	0.951629	1.42865	3.37609	3.9989		31.9401	32.5748	32.3349	32.1838	32.3763	30.832	31.3748	31.5144	31.4664	31.4642	30.5094	31.4716	30.8901	30.5722	30.8234	107	107	53.7	1	273.42
2356	Q7Z7H8;Q7Z7H8-2	39S ribosomal protein L10, mitochondrial	MRPL10	0.951275	0.669556	1.36133	0.983079		25.1104	25.3998	NaN	24.9002	NaN	24.2735	24.3632	25.0095	25.1012	24.9996	24.9404	24.8816	24.9294	25.0604	25.3437	2	2	11.1	2	29.282
410	O75367-2;O75367-3;O75367;Q9P0M6	Core histone macro-H2A.1	H2AFY	0.951253	1.56513	3.2232	4.24748		28.5808	28.9231	29.0123	28.7953	29.319	27.6254	27.8716	28.0592	27.9353	28.3827	26.947	27.8803	27.1485	27.2868	27.5422	11	11	40.9	4	39.183
3376	Q9NQG5	Regulation of nuclear pre-mRNA domain-containing protein 1B	RPRD1B	0.950552	0.657945	1.63984	2.70375		26.2636	26.518	26.6035	26.0462	NaN	25.4145	NaN	26.2799	26.0309	NaN	25.5387	25.8417	25.9943	25.435	25.835	6	6	30.4	1	36.899
2845	Q96EY7;Q96EY7-2	Pentatricopeptide repeat domain-containing protein 3, mitochondrial	PTCD3	0.935926	0.991122	1.31563	1.48836		26.2476	26.8889	26.6431	NaN	NaN	NaN	NaN	25.7868	25.7105	NaN	25.0339	25.264	25.1804	25.5702	25.6048	10	10	20.6	2	78.549
239	O15226;O15226-2	NF-kappa-B-repressing factor	NKRF	0.932804	1.3523	4.09323	6.76898		30.2864	30.5045	30.3183	30.4625	30.0811	29.3074	29.0598	29.5006	29.6725	29.4486	29.0192	28.9889	28.8607	28.98	29.0426	42	42	54.2	2	77.672
1634	Q12789;Q12789-3	General transcription factor 3C polypeptide 1	GTF3C1	0.932464	1.00238	1.55313	2.11409		29.7085	29.8368	29.8702	29.8669	28.4289	28.6437	27.818	28.9953	28.7233	28.8686	28.3971	28.5611	28.5646	28.4982	28.6784	62	62	40.4	2	238.87
3371	Q9NQ55-2;Q9NQ55;Q9NQ55-3	Suppressor of SWI4 1 homolog	PPAN	0.931287	1.82844	0.932277	1.95512		27.0898	27.9421	27.77	27.8326	NaN	26.6003	NaN	26.5137	26.885	27.562	NaN	26.5402	NaN	26.0032	26.3836	13	13	35.2	3	51.9
1152	P46782	40S ribosomal protein S5;40S ribosomal protein S5, N-terminally processed	RPS5	0.93126	1.20217	0.512683	0.703996		NaN	NaN	28.2787	29.7934	30.5068	27.1479	27.1753	27.397	27.6943	27.4208	27.0568	27.4502	26.8981	27.2518	26.8239	6	6	35.8	1	22.876
2018	Q3ZCQ8-2;Q3ZCQ8;Q3ZCQ8-3	Mitochondrial import inner membrane translocase subunit TIM50	TIMM50	0.930419	1.0379	2.44929	4.20311		29.3939	29.724	29.6104	29.5483	30.0338	28.3132	28.3287	28.9374	28.6907	29.3883	28.743	28.5656	28.3852	28.5521	28.875	14	14	32.2	3	50.464
2232	Q6PKG0;Q6PKG0-3	La-related protein 1	LARP1	0.929345	0.973616	1.35377	1.93179		26.9663	28.0621	27.3396	27.2259	NaN	26.2652	26.5461	26.6603	26.8322	NaN	25.8891	26.8272	26.1511	26.3282	26.0513	13	13	15.6	2	123.51
3071	Q9BSC4;Q9BSC4-2;Q9BSC4-4	Nucleolar protein 10	NOL10	0.926564	1.42999	2.93084	6.05079		28.5567	28.9847	28.6643	28.8133	28.8904	27.5465	27.5011	27.7739	28.0176	28.4374	27.1578	27.4	27.3347	27.2696	27.5974	17	22	42.9	3	80.301
1821	Q14573	Inositol 1,4,5-trisphosphate receptor type 3	ITPR3	0.925021	0.920061	1.2117	2.82058		26.5855	27.0699	26.401	26.6065	NaN	25.7135	26.5729	26.296	NaN	NaN	25.6914	26.227	25.7774	25.2513	25.6056	23	27	14	1	304.1
425	O75489;O75489-2	NADH dehydrogenase [ubiquinone] iron-sulfur protein 3, mitochondrial	NDUFS3	0.920221	0.223073	1.14608	0.319637		25.9627	NaN	NaN	NaN	NaN	25.9639	NaN	NaN	NaN	NaN	25.4372	25.6412	25.4574	25.544	25.6742	6	6	31.4	2	30.241
3452	Q9NVP1	ATP-dependent RNA helicase DDX18	DDX18	0.91839	1.02206	4.89235	5.13382		31.0656	31.4033	31.1259	31.1242	31.2264	30.08	30.0917	30.3717	30.4439	30.3661	30.4198	30.264	30.1202	29.9488	30.0823	30	30	43.1	1	75.406
2010	Q3MHD2;Q3MHD2-2	Protein LSM12 homolog	LSM12	0.918296	0.724992	1.65014	1.5007		NaN	26.0495	NaN	26.6491	NaN	25.2949	25.5783	NaN	25.7811	NaN	25.0196	25.8844	25.4056	25.0786	25.5866	5	5	35.4	2	21.701
3458	Q9NW13;Q9NW13-2	RNA-binding protein 28	RBM28	0.918193	1.19924	3.24864	6.29249		30.4015	30.6397	30.4361	30.4832	30.5319	29.2273	29.1816	29.7241	29.76	30.0085	29.1831	29.3804	29.2396	29.1533	29.5399	44	44	51.9	2	85.737
1041	P35580;P35580-3;P35580-5;P35580-2;P35580-4	Myosin-10	MYH10	0.910961	-0.0892567	0.27227	0.0171986		25.0177	27.7594	32.2447	27.2471	NaN	26.2494	26.3575	27.6711	29.417	NaN	26.4349	24.4833	31.317	26.7846	30.7427	79	103	47.4	5	229
2292	Q71DI3	Histone H3.2	HIST2H3A	0.903624	1.42761	1.65134	2.70935		28.1055	28.2938	28.8959	28.1924	28.5931	26.5454	27.6983	28.1941	27.8655	27.2592	26.6946	26.051	27.2861	27.2516	27.6593	1	20	84.6	1	15.388
3706	Q9ULV4;Q9ULV4-2;Q9ULV4-3;Q6QEF8-4;Q6QEF8-3;Q6QEF8-2;Q6QEF8-5;Q6QEF8	Coronin-1C	CORO1C	0.900886	1.33783	3.88813	5.48165		32.1913	32.4057	31.898	32.253	32.5433	31.2839	31.2214	31.2241	31.4697	31.5878	30.926	31.0248	30.763	30.8978	30.9906	36	37	62.2	8	53.248
621	P04406-2;P04406;O14556	Glyceraldehyde-3-phosphate dehydrogenase	GAPDH	0.899054	0.762568	1.7381	0.533973		28.762	29.5003	28.663	28.2138	29.3549	27.4894	28.3659	28.4115	28.1284	27.6035	27.3558	30.6493	27.8327	27.479	27.3643	16	16	67.6	3	31.548
26	A6NHR9;A6NHR9-2;A6NHR9-3	Structural maintenance of chromosomes flexible hinge domain-containing protein 1	SMCHD1	0.898309	1.24772	3.77062	5.7798		31.5502	31.8515	31.8794	31.8291	31.7894	30.6208	30.6138	31.0389	30.8845	31.2502	30.3596	30.7234	30.4316	30.4118	30.7346	94	94	56.4	3	226.37
1806	Q14254	Flotillin-2	FLOT2	0.898244	1.47069	2.2948	3.69999		29.623	30.2771	30.1489	30.1378	30.9878	29.0434	29.3258	29.3027	29.4956	29.5158	28.8943	28.6545	28.6296	28.7024	28.9403	29	29	61.7	1	47.064
2761	Q92841;Q92841-1;Q92841-3;Q92841-2	Probable ATP-dependent RNA helicase DDX17	DDX17	0.897953	1.34639	2.45152	3.69402		30.0769	30.6272	30.604	30.54	31.1281	29.399	29.4639	29.6894	29.7191	30.2151	29.0027	29.6117	28.9758	29.1843	29.4697	34	45	58.2	4	80.272
2196	Q6NYC8;Q6NYC8-2;Q6NYC8-3;Q6NYC8-4	Phostensin	PPP1R18	0.888253	1.06273	4.3162	5.1062		28.9011	29.1576	28.9566	29.1702	29.3987	28.1728	28.1682	28.4014	28.3723	28.0283	27.9381	28.1678	27.9145	28.0581	28.192	20	20	39.8	4	67.942
3161	Q9BZE4;Q9BZE4-2;Q9BZE4-3	Nucleolar GTP-binding protein 1	GTPBP4	0.887826	1.42016	2.70575	4.31496		31.5109	31.716	31.6246	31.8747	32.5128	30.7975	30.7566	30.9437	31.0818	31.2202	30.3954	30.5408	30.3935	30.3373	30.471	47	47	64.7	3	73.964
1736	Q13547	Histone deacetylase 1	HDAC1	0.887025	1.26786	2.63706	3.58338		29.0349	29.3952	29.1014	29.1112	29.4846	27.7503	28.3377	28.3469	28.3641	28.8932	27.418	28.3285	27.9596	27.6985	28.3834	13	19	47.5	1	55.102
1580	Q04656-5;Q04656;Q04656-2;Q04656-3;Q04656-4	Copper-transporting ATPase 1	ATP7A	0.884933	0.662717	1.26362	1.32881		NaN	NaN	NaN	NaN	NaN	25.6015	NaN	25.8759	NaN	NaN	25.0999	25.7344	25.4021	25.3174	25.2668	10	11	9.8	5	154.35
1845	Q14807;Q14807-2	Kinesin-like protein KIF22	KIF22	0.884559	1.069	4.20334	5.42692		29.6798	29.6622	29.808	29.7253	29.3785	28.6632	28.4908	28.9774	28.7496	28.9498	28.7603	28.6407	28.6293	28.4484	28.43	27	27	58.6	2	73.261
3535	Q9P015	39S ribosomal protein L15, mitochondrial	MRPL15	0.88286	1.50302	1.24673	2.0138		26.7637	27.0209	26.8826	26.8682	NaN	26.1461	25.7186	26.1607	NaN	26.6777	NaN	26.1602	NaN	25.7072	25.8101	8	8	35.8	1	33.419
993	P30876	DNA-directed RNA polymerase II subunit RPB2	POLR2B	0.873552	1.42991	2.52369	5.91706		28.2592	28.6856	28.6958	28.681	28.8575	27.4451	27.7439	27.6014	27.5544	28.4664	27.0977	27.192	27.2589	27.1214	27.3595	25	25	26.7	1	133.9
1537	Q00839;Q00839-2	Heterogeneous nuclear ribonucleoprotein U	HNRNPU	0.86793	1.3397	3.56974	5.98188		35.2789	35.5077	35.3675	35.6489	35.7525	34.4318	34.394	34.6571	34.729	35.0039	34.0611	34.3117	34.0547	34.1626	34.2668	81	81	67.2	2	90.583
916	P24928;P24928-2	DNA-directed RNA polymerase II subunit RPB1	POLR2A	0.867817	1.14218	3.81353	5.83492		29.4176	29.6415	29.6343	29.4013	29.7337	28.3465	28.5216	28.8683	28.8525	28.9004	28.3514	28.4885	28.4238	28.2441	28.6097	49	49	34.3	2	217.17
3792	Q9Y2Q9	28S ribosomal protein S28, mitochondrial	MRPS28	0.867183	1.05418	1.993	3.0386		NaN	NaN	25.2576	25.6127	NaN	24.4925	NaN	24.339	24.979	NaN	24.3575	24.6141	24.5309	24.6921	25.089	6	6	37.4	1	20.843
524	O95373	Importin-7	IPO7	0.8647	0.772421	1.68352	1.98959		26.3986	26.8295	27.0754	NaN	NaN	25.7825	NaN	26.5627	26.2684	NaN	25.603	26.4855	26.2466	25.4566	25.9736	9	9	13.2	1	119.52
3866	Q9Y5Q8-2;Q9Y5Q8;Q9Y5Q8-3	General transcription factor 3C polypeptide 5	GTF3C5	0.862858	1.34239	3.44841	5.18627		28.2686	28.6087	28.6423	28.5686	28.3786	27.2839	27.4637	27.7267	27.6433	28.0349	27.1773	26.7698	27.2811	27.1172	27.4095	15	15	35	3	58.266
1555	Q02338	D-beta-hydroxybutyrate dehydrogenase, mitochondrial	BDH1	0.861759	0.649156	1.79865	2.28114		26.738	27.2851	27.2515	27.1412	NaN	25.9871	26.4975	NaN	26.1956	26.9037	26.2048	26.4158	26.431	26.0972	26.8492	8	8	35	1	38.157
638	P05166;P05166-2	Propionyl-CoA carboxylase beta chain, mitochondrial	PCCB	0.860429	1.78533	0.447783	1.13317		29.971	30.4615	30.2862	33.6556	31.5265	29.7086	29.7256	29.4598	32.5461	30.1586	28.7871	29.0235	28.4073	31.5205	29.236	43	43	77.9	2	58.215
3239	Q9H3F6;Q9H3F6-2;Q9H3F6-3	BTB/POZ domain-containing adapter for CUL3-mediated RhoA degradation protein 3	KCTD10	0.854404	0.885537	1.05015	1.33151		NaN	NaN	NaN	NaN	NaN	24.1281	NaN	NaN	NaN	NaN	24.9664	25.0061	24.5209	24.7933	24.4746	2	2	7.3	3	35.432
145	O00422-2;O00422	Histone deacetylase complex subunit SAP18	SAP18	0.854143	1.22756	1.4668	2.36756		26.9181	26.6487	27.2366	27.5632	27.092	26.2243	NaN	26.6885	26.5002	26.6797	25.9538	NaN	26.1975	26.1787	26.1957	9	9	51.7	2	19.526
325	O60264	SWI/SNF-related matrix-associated actin-dependent regulator of chromatin subfamily A member 5	SMARCA5	0.851334	1.36838	2.89481	5.07083		31.2518	31.4822	31.5649	31.3867	30.8605	30.1446	30.1809	30.6354	30.5663	30.7621	29.8849	29.9443	29.8645	29.845	30.1655	46	67	61.3	1	121.9
2203	Q6P1L8	39S ribosomal protein L14, mitochondrial	MRPL14	0.851191	0.84079	1.6501	2.51175		NaN	26.5516	26.116	26.3389	NaN	NaN	NaN	NaN	25.6927	25.8568	24.9449	25.1559	25.3163	25.3305	25.6755	5	5	42.8	1	15.947
1312	P55084;P55084-2	Trifunctional enzyme subunit beta, mitochondrial;3-ketoacyl-CoA thiolase	HADHB	0.850674	1.30246	0.569894	0.839278		NaN	27.8985	27.6829	27.4646	28.2948	26.2676	NaN	27.1284	26.1161	27.5644	NaN	26.7082	NaN	26.4056	27.3663	18	18	42.8	2	51.294
3817	Q9Y3D3;Q9Y3D3-2	28S ribosomal protein S16, mitochondrial	MRPS16	0.848448	0.896782	1.84782	1.74737		27.211	28.0268	27.7669	27.5079	27.2707	26.0593	26.3287	27.1528	26.8059	27.1944	26.2695	26.8503	26.6225	26.0245	27.5326	7	7	59.9	2	15.345
3057	Q9BQG0;Q9BQG0-2	Myb-binding protein 1A	MYBBP1A	0.844451	1.1635	3.10536	6.27685		31.4286	31.5729	31.5493	31.6117	31.6055	30.5036	30.2289	30.9911	30.7327	31.0895	30.3039	30.4258	30.3294	30.2337	30.6577	58	58	46.8	2	148.85
1685	Q13148;Q13148-4	TAR DNA-binding protein 43	TARDBP	0.844134	1.13738	2.59831	5.09751		29.651	29.8169	29.832	29.8256	29.9188	28.4035	28.6738	29.1423	29.1221	29.4818	28.4262	28.8232	28.6929	28.4521	28.9629	12	12	45.2	2	44.739
1497	P82650;P82650-2	28S ribosomal protein S22, mitochondrial	MRPS22	0.839648	1.39155	2.1878	2.53994		29.2762	30.0303	29.8952	29.529	30.1409	28.5788	28.6558	29.0647	28.8815	29.4925	27.509	28.865	28.361	28.0594	29.1195	19	19	59.7	2	41.28
2060	Q5BKZ1;Q5BKZ1-3;Q5BKZ1-2	DBIRD complex subunit ZNF326	ZNF326	0.839351	1.32825	2.59243	4.66669		29.453	29.7551	29.8211	30.0014	30.2753	28.6701	28.8209	29.0064	29.133	29.4787	28.5397	28.5844	28.3068	28.5294	28.7044	18	18	38.1	3	65.653
742	P11388;P11388-2;P11388-3;P11388-4	DNA topoisomerase 2-alpha	TOP2A	0.83702	1.23898	2.86355	4.2996		31.3014	31.5397	31.6712	31.3808	31.7981	30.3293	30.5146	30.7587	30.6852	31.2183	30.1084	30.5596	30.25	29.9532	30.625	59	72	48.3	4	174.38
3267	Q9H583	HEAT repeat-containing protein 1;HEAT repeat-containing protein 1, N-terminally processed	HEATR1	0.835732	0.926743	2.99428	4.07564		29.7758	29.6013	29.8926	29.3322	29.2543	28.6192	28.4559	29.1225	28.7984	28.6815	28.7108	28.56	28.7185	28.6055	28.6277	33	33	17.3	1	242.37
3416	Q9NS69	Mitochondrial import receptor subunit TOM22 homolog	TOMM22	0.833921	0.161311	0.690953	0.241321		26.6559	27.6121	26.9933	NaN	NaN	26.5627	NaN	27.0965	26.7242	NaN	26.7792	26.7334	26.598	26.3515	26.6045	6	6	77.5	1	15.521
3300	Q9H936;Q9H1K4	Mitochondrial glutamate carrier 1	SLC25A22	0.832913	0.999821	3.23898	4.5054		29.8393	29.9911	29.9908	29.5532	29.9713	28.6908	28.9356	29.261	28.9081	29.3857	28.6228	29.0887	28.8284	28.7789	29.0279	13	13	45.5	2	34.47
333	O60313;O60313-11;O60313-2;O60313-10;O60313-13;O60313-9	Dynamin-like 120 kDa protein, mitochondrial;Dynamin-like 120 kDa protein, form S1	OPA1	0.828503	1.15728	1.75929	2.18012		27.9837	27.6804	28.5725	28.1421	27.5019	27.0667	26.4909	27.7439	27.3585	27.078	27.0862	25.9997	26.5249	26.9759	27.5076	28	28	35	6	111.63
1385	P61927	60S ribosomal protein L37	RPL37	0.825159	1.47542	1.13083	3.65157		29.0641	29.5361	29.331	29.8375	30.2485	28.5026	27.9948	28.3118	29.1448	29.9375	27.6883	28.2465	28.213	28.2386	28.2538	7	7	55.7	1	11.078
1960	Q15942;Q15942-2	Zyxin	ZYX	0.819978	1.31622	2.48214	3.62611		29.0454	29.317	28.8674	29.2887	29.8962	28.1843	28.474	28.4451	28.4283	28.783	27.7475	28.4164	27.8742	27.8632	27.9323	21	21	47.2	2	61.277
1561	Q02878	60S ribosomal protein L6	RPL6	0.817815	1.29817	2.073	3.97654		32.387	32.9924	32.7982	32.6678	33.112	31.4968	31.6366	31.9613	32.1558	32.6179	31.1783	31.7371	31.3314	31.3443	31.8755	31	31	61.1	1	32.728
753	P12236	ADP/ATP translocase 3;ADP/ATP translocase 3, N-terminally processed	SLC25A6	0.816713	1.05371	1.31218	1.76717		29.8275	29.9992	29.7413	29.968	31.5923	29.3754	29.1813	29.5888	29.3946	29.5047	29.1624	29.0295	29.1003	29.1431	29.4244	12	34	70.1	1	32.866
1238	P51149	Ras-related protein Rab-7a	RAB7A	0.81583	1.25634	1.74549	2.61011		28.6991	29.1692	28.6792	28.8172	29.4202	27.8305	28.1822	27.4871	28.3409	28.8651	27.2973	28.4825	27.2736	27.344	28.1056	12	12	77.3	1	23.489
1214	P49959;P49959-3;P49959-2	Double-strand break repair protein MRE11A	MRE11A	0.814318	1.8468	4.2854	7.92119		29.211	29.0271	29.1713	29.3138	29.48	28.3639	28.4303	28.6237	28.5162	28.1973	27.3916	27.3093	27.3942	27.4464	27.4276	23	23	39.3	3	80.592
1441	P62910	60S ribosomal protein L32	RPL32	0.813298	1.44988	1.68053	3.11591		31.7808	32.4999	32.2269	32.4214	33.1044	31.0419	31.6626	31.5247	31.5354	32.2022	30.451	31.3484	30.8791	30.7638	31.3417	14	14	71.9	1	15.86
2869	Q96GQ7	Probable ATP-dependent RNA helicase DDX27	DDX27	0.811425	1.28438	2.63571	4.81647		30.9697	31.3894	31.1824	31.2851	31.6459	30.1682	30.2287	30.4309	30.6031	30.9844	29.8539	30.1289	29.9106	29.8811	30.2761	42	42	46.5	1	89.834
1518	P85037;P85037-2	Forkhead box protein K1	FOXK1	0.811084	1.04542	1.37299	2.13522		27.5449	28.0103	28.3401	27.7486	NaN	26.637	26.2582	27.3585	26.8021	27.2964	26.2369	26.8296	26.6045	26.5493	26.9601	14	16	32.2	2	75.456
1886	Q15070;Q15070-2;Q15070-3	Mitochondrial inner membrane protein OXA1L	OXA1L	0.810071	0.894043	0.767836	3.2424		26.9725	26.9129	27.2581	27.3271	NaN	26.5169	NaN	26.9989	26.5008	26.8195	25.932	26.1857	25.8952	26.1811	26.3709	7	7	19.5	3	48.547
955	P28288;P28288-2;P28288-3	ATP-binding cassette sub-family D member 3	ABCD3	0.808592	0.660559	2.13402	1.64869		28.382	28.6516	28.6028	28.1262	27.5576	27.523	27.4148	27.816	27.3631	27.1603	27.7712	27.9659	27.3563	27.3223	27.6017	26	26	36.3	3	75.475
3800	Q9Y2X3	Nucleolar protein 58	NOP58	0.808163	1.09479	3.78032	5.67691		30.5165	30.7956	30.6836	30.6658	30.6612	29.7574	29.4547	29.9742	30.0615	30.0339	29.3799	29.7137	29.4595	29.4977	29.7979	27	27	52.6	1	59.578
728	P10809;P10809-2	60 kDa heat shock protein, mitochondrial	HSPD1	0.807808	1.16416	3.13557	5.83108		32.7413	32.707	32.7222	32.8571	33.0186	31.739	31.5996	32.1463	32.3331	32.1892	31.5475	31.6768	31.4221	31.7888	31.7901	48	48	81.2	2	61.054
3248	Q9H3T3;Q9H3T3-3	Semaphorin-6B	SEMA6B	0.807776	0.715499	3.22079	5.59796		28.2496	28.0816	28.2816	28.0753	28.032	27.2083	26.9782	27.4576	27.2351	27.802	27.4912	27.4304	27.4465	27.2997	27.4748	17	17	28.4	2	95.283
337	O60341;O60341-2	Lysine-specific histone demethylase 1A	KDM1A	0.806258	0.36962	0.679744	0.329765		NaN	26.6649	NaN	NaN	NaN	NaN	NaN	26.2232	NaN	NaN	25.5218	25.9366	25.6596	25.447	25.925	12	12	18.3	2	92.902
1004	P31942-2;P31942;P31942-3;P31942-4;P31942-6;P31942-5	Heterogeneous nuclear ribonucleoprotein H3	HNRNPH3	0.801555	1.61868	1.97024	3.28754		28.1267	28.8588	28.6229	28.6413	28.772	27.2575	27.6378	28.108	27.5866	28.4242	26.0867	27.4243	26.9126	26.9318	27.573	9	9	35	6	35.238
3731	Q9UNX4	WD repeat-containing protein 3	WDR3	0.798423	0.709369	1.65077	1.92324		25.841	26.6674	25.975	25.8503	NaN	25.4361	NaN	25.3515	25.3844	NaN	25.0987	25.1734	25.3693	25.0298	25.6287	12	12	20.3	1	106.1
727	P10599;P10599-2	Thioredoxin	TXN	0.797937	1.34714	1.89481	2.44719		29.3504	30.1966	29.4087	29.8044	29.9409	28.2553	29.215	28.819	29.0917	29.3303	27.8093	29.4914	28.0632	28.2773	28.3241	9	9	60	2	11.737
3674	Q9UKM9-2;Q9UKM9	RNA-binding protein Raly	RALY	0.797395	1.25338	1.6609	3.27035		31.3545	31.8851	31.6864	31.8441	32.3321	30.4386	30.7054	31.1273	31.0322	31.8119	30.1729	30.7517	30.3925	30.426	31.0924	28	28	86.6	2	30.364
3402	Q9NRL2-2;Q9NRL2	Bromodomain adjacent to zinc finger domain protein 1A	BAZ1A	0.797079	1.34995	2.04997	3.24874		26.6902	26.7505	27.018	26.5161	NaN	25.8768	25.4933	26.5463	25.5531	25.725	25.341	NaN	25.4726	25.3376	25.7532	23	23	19.5	2	175.38
3447	Q9NVI1;Q9NVI1-2;Q9NVI1-1	Fanconi anemia group I protein	FANCI	0.796838	0.749643	1.09976	1.23426		NaN	NaN	26.1395	NaN	NaN	NaN	NaN	25.6726	NaN	NaN	25.1092	25.2782	25.3587	24.7712	24.938	7	7	7.2	3	149.32
1494	P81605	Dermcidin;Survival-promoting peptide;DCD-1	DCD	0.792449	0.583839	0.231992	0.206632		28.4343	32.1059	28.7768	NaN	NaN	27.3016	30.114	26.9984	28.2192	NaN	27.5705	27.9676	28.0963	27.6624	27.4589	3	12	61.8	1	11.284
3049	Q9BQ39	ATP-dependent RNA helicase DDX50	DDX50	0.792441	1.28618	3.64555	5.31477		29.597	29.8111	29.8048	29.8966	30.0325	28.7723	28.7992	29.2435	29.1549	29.2099	28.3315	28.7074	28.4152	28.4266	28.8304	26	28	50.2	1	82.564
1489	P78524;P78524-2;P78524-3	Suppression of tumorigenicity 5 protein	ST5	0.792118	1.11558	1.17241	1.81394		29.0017	28.3355	28.0576	28.1481	NaN	27.5409	27.4636	27.2528	27.1565	26.9589	27.1182	26.9405	26.7819	26.9223	26.9926	23	23	27.7	3	126.48
2986	Q96SB3	Neurabin-2	PPP1R9B	0.78982	0.295469	0.990579	0.861835		26.5556	NaN	26.5644	NaN	NaN	26.1042	NaN	26.041	NaN	NaN	25.9406	25.7257	25.8113	25.947	25.8373	7	8	14.8	1	89.191
1721	Q13442	28 kDa heat- and acid-stable phosphoprotein	PDAP1	0.787168	0.977761	3.40967	3.30901		27.7343	28.3611	27.9831	27.8276	28.1017	27.1234	27.2586	27.3272	26.9605	27.4022	26.6867	27.4282	27.0877	27.1471	26.7693	15	15	51.9	1	20.63
850	P19447	TFIIH basal transcription factor complex helicase XPB subunit	ERCC3	0.785901	1.15381	2.31495	3.65895		27.1286	27.683	27.7377	27.6031	27.7988	26.399	26.5897	27.0733	26.6638	27.2958	26.1242	26.7414	26.3083	26.2249	26.7833	13	13	27.4	1	89.277
830	P18077	60S ribosomal protein L35a	RPL35A	0.785738	1.13433	1.74133	3.44568		31.144	31.8727	31.4929	31.5095	31.9178	30.1801	30.5649	30.7612	30.969	31.533	30.1067	30.7449	30.3604	30.2915	30.7616	15	15	69.1	1	12.538
1303	P54886;P54886-2	Delta-1-pyrroline-5-carboxylate synthase;Glutamate 5-kinase;Gamma-glutamyl phosphate reductase	ALDH18A1	0.785315	1.13572	3.36564	4.92576		32.0601	32.3708	32.2613	32.3059	32.5068	31.2416	31.3315	31.5193	31.5781	31.9078	30.9336	31.3152	31.0802	31.051	31.4463	45	45	62.9	2	87.301
1870	Q15022	Polycomb protein SUZ12	SUZ12	0.784492	1.08813	1.853	2.47544		27.9642	27.5709	27.6053	28.0062	NaN	26.5907	26.9663	27.1525	26.8202	NaN	26.5208	26.558	26.2243	26.1833	27.0062	14	14	32.2	1	83.054
881	P22087	rRNA 2-O-methyltransferase fibrillarin	FBL	0.783224	1.22809	2.917	4.92845		31.3856	31.7972	31.7505	31.6409	32.0085	30.6768	30.6738	30.9929	30.9821	31.3409	30.2779	30.6298	30.3611	30.4829	30.6904	21	22	74.1	1	33.784
874	P21333-2;P21333	Filamin-A	FLNA	0.77892	1.12949	2.76054	3.973		32.5631	32.9554	32.8022	32.6624	32.4522	31.4261	31.8802	32.2961	31.8602	32.0782	31.2074	31.9888	31.6887	31.3899	31.513	113	122	58.1	2	280.01
2605	Q8NHQ9;Q8NHQ9-2	ATP-dependent RNA helicase DDX55	DDX55	0.777264	0.487723	1.05559	1.12922		27.4702	27.1875	27.1533	27.1693	NaN	26.4818	25.9829	26.9678	26.7735	NaN	26.7861	26.3061	26.4259	26.452	26.7726	13	13	33.2	2	68.546
466	O76031	ATP-dependent Clp protease ATP-binding subunit clpX-like, mitochondrial	CLPX	0.776156	0.808088	1.18665	1.58993		NaN	26.6892	26.4906	NaN	NaN	25.4199	NaN	26.0886	NaN	NaN	25.729	25.5047	24.9743	24.9219	25.1743	7	7	16.7	1	69.223
1689	Q13177;O75914-2;O75914;O75914-4;O75914-3;Q13153;Q13153-2	Serine/threonine-protein kinase PAK 2;PAK-2p27;PAK-2p34	PAK2	0.776026	1.44293	2.14642	3.66546		31.807	32.4649	32.1304	32.1085	32.8221	30.9849	31.7155	31.6001	31.5473	31.6049	30.4523	31.3263	30.9064	30.7574	30.6758	32	32	74.4	7	58.042
3810	Q9Y399	28S ribosomal protein S2, mitochondrial	MRPS2	0.775162	1.10347	2.16056	3.36683		29.2492	29.5342	29.5851	29.2267	28.9237	28.1114	28.2588	28.4316	28.7283	29.1132	27.7488	28.313	28.1594	28.1066	28.6739	15	15	40.5	1	33.249
2852	Q96FJ0;Q96FJ0-2	AMSH-like protease	STAMBPL1	0.775003	0.882206	2.82739	3.65256		29.7154	30.2255	29.9685	29.7373	30.3517	29.0808	29.4895	29.3165	29.3305	28.9061	29.2417	29.2124	29.159	29.0127	28.9615	21	21	53.2	2	49.783
2815	Q96C19;Q9BUP0-2;Q9BUP0	EF-hand domain-containing protein D2	EFHD2	0.77373	1.31159	2.04671	4.53547		28.7075	29.1608	29.5236	29.0689	28.8458	27.7723	28.1063	28.7264	28.6394	28.1934	27.5539	27.7019	27.8564	27.9279	27.7084	20	20	62.1	3	26.697
3497	Q9NYH9	U3 small nucleolar RNA-associated protein 6 homolog	UTP6	0.772269	1.17837	2.76859	5.53163		29.0887	29.3116	29.3683	29.4896	29.5203	28.2724	28.2603	28.7228	28.611	29.0507	28.0226	28.0789	28.1074	28.3251	28.3528	21	21	33.8	1	70.193
1776	Q14103-3;Q14103;Q14103-4;Q14103-2	Heterogeneous nuclear ribonucleoprotein D0	HNRNPD	0.772115	0.972607	2.43024	4.224		28.6886	28.9946	29.0142	28.8682	28.8555	27.5881	27.797	28.2144	28.4315	28.5295	27.5839	28.1231	27.828	27.8177	28.2052	12	13	44.1	4	32.834
1482	P78346;P78346-2	Ribonuclease P protein subunit p30	RPP30	0.770575	0.758492	1.75491	2.16143		NaN	26.3182	26.2381	NaN	NaN	25.0064	NaN	NaN	NaN	NaN	24.9868	25.2778	25.3603	25.1512	25.0061	12	12	55.6	2	29.321
3406	Q9NRW3;Q8IUX4;Q96AK3	DNA dC->dU-editing enzyme APOBEC-3C	APOBEC3C	0.769143	1.98951	1.01843	2.24378		26.7785	26.9789	26.7011	27.0253	27.0592	26.2861	NaN	26.7031	26.2153	26.8793	NaN	NaN	NaN	26.0273	26.2311	3	3	20.5	3	22.826
1649	Q12874	Splicing factor 3A subunit 3	SF3A3	0.768511	0.672544	0.49412	0.55725		25.3661	28.0307	NaN	26.902	27.2042	NaN	26.3213	26.3621	26.6817	NaN	25.5626	26.1563	25.82	25.6605	25.9786	7	7	17	1	58.848
2534	Q8N726-2;Q8N726	Tumor suppressor ARF	CDKN2A	0.767062	1.53961	2.52667	6.6378		29.1352	28.7553	28.7511	29.1566	29.0693	28.2991	27.597	28.4175	28.4778	28.2408	27.5216	27.4734	27.3721	27.4424	27.36	5	5	60	2	8.7308
1659	Q12931-2;Q12931	Heat shock protein 75 kDa, mitochondrial	TRAP1	0.764356	1.12365	2.21875	3.90217		32.3916	32.7985	32.7663	32.6231	33.0161	31.5634	31.6229	31.9736	32.0533	32.5605	31.3163	31.787	31.4996	31.3894	31.985	45	45	65	2	74.267
2523	Q8N556;Q8N556-2;Q8TED9-3;Q8TED9-2;Q8TED9	Actin filament-associated protein 1	AFAP1	0.761044	1.15005	2.64942	3.89522		28.0201	27.9824	28.125	27.7652	28.1816	26.9431	27.0257	27.3012	27.1684	27.8307	26.6825	26.7702	27.1166	26.4591	27.2956	16	16	21.4	5	80.724
934	P26358;P26358-2;P26358-3	DNA (cytosine-5)-methyltransferase 1	DNMT1	0.759252	1.40505	1.55419	1.3491		27.0285	28.2246	27.6667	26.6484	NaN	26.6967	26.4855	26.605	26.662	26.9387	NaN	27.1253	26.414	25.7756	26.715	33	33	21.2	3	183.16
1613	Q08211;Q08211-2	ATP-dependent RNA helicase A	DHX9	0.758247	1.02268	2.53202	4.01739		31.6018	31.7142	31.804	31.7126	31.0457	30.6815	30.4248	31.0352	30.9122	31.0334	30.4459	30.6696	30.4987	30.5151	30.6355	55	55	45.5	2	140.96
1058	P36578	60S ribosomal protein L4	RPL4	0.757687	1.41803	1.81573	3.70954		32.935	33.5466	33.6053	33.3251	33.9676	32.2435	32.5967	32.7182	32.6852	33.3476	31.7355	32.3866	31.9441	31.8353	32.3879	50	50	69.8	1	47.697
3023	Q99623;Q99623-2	Prohibitin-2	PHB2	0.749834	1.03147	5.10681	7.41787		33.5034	33.4641	33.6031	33.6242	33.5929	32.74	32.5986	32.8373	32.8578	33.0049	32.5023	32.4837	32.4235	32.5565	32.6643	29	29	87.6	2	33.296
3059	Q9BR76	Coronin-1B	CORO1B	0.748492	1.47328	0.657882	1.43671		27.1922	27.2828	27.292	27.0901	NaN	26.1525	26.2939	NaN	26.5035	26.7972	NaN	26.4332	NaN	NaN	NaN	11	13	35.6	1	54.234
1924	Q15428	Splicing factor 3A subunit 2	SF3A2	0.745801	1.21189	2.17226	4.31912		29.5999	29.9232	29.8484	30.267	29.7134	28.7527	28.8698	29.1792	29.0805	29.7407	28.4026	28.6793	28.6744	28.5206	29.0156	17	17	38.4	1	49.255
3659	Q9UJZ1;Q9UJZ1-2	Stomatin-like protein 2, mitochondrial	STOML2	0.744273	1.14122	2.71381	3.80536		28.9168	29.1818	28.771	28.644	29.373	27.9943	28.1617	28.5427	28.1171	28.3493	27.9146	28.1281	27.6033	27.5754	27.959	12	12	54.5	2	38.534
2664	Q8WTW3	Conserved oligomeric Golgi complex subunit 1	COG1	0.743887	0.0786983	0.845385	0.0802162		NaN	27.6272	27.2995	27.2754	27.9448	26.6975	27.0067	26.9913	26.607	NaN	27.007	27.4223	27.1706	27.6108	26.6293	19	19	28	1	108.98
3151	Q9BYG3	MKI67 FHA domain-interacting nucleolar phosphoprotein	NIFK	0.74351	1.2274	1.36768	3.79644		26.3342	26.853	26.9263	26.7846	NaN	26.2094	NaN	26.1956	26.1788	26.5144	25.0928	25.8423	25.4221	25.3023	25.8706	10	10	46.4	1	34.222
3654	Q9UJV9	Probable ATP-dependent RNA helicase DDX41	DDX41	0.74029	1.30197	1.4988	2.64179		27.3083	27.5428	27.8053	27.3868	NaN	26.389	26.5743	26.5083	26.4074	26.6344	25.664	25.848	25.9271	26.0576	26.2082	9	9	18.3	1	69.837
1619	Q08945	FACT complex subunit SSRP1	SSRP1	0.735535	0.833418	1.8302	2.99602		27.7797	28.0287	28.1563	28.105	27.8687	27.0513	26.5085	27.8631	27.3627	27.4752	26.7529	26.9909	27.267	27.1117	27.6489	19	19	34.6	1	81.074
2458	Q8IXI1;Q8IXI1-2	Mitochondrial Rho GTPase 2	RHOT2	0.734296	1.08858	2.59598	4.409		25.8976	26.2114	26.3286	26.5186	NaN	25.4764	25.2752	NaN	NaN	NaN	25.112	25.1804	25.1978	25.2148	25.4104	8	8	18	2	68.117
1914	Q15382	GTP-binding protein Rheb	RHEB	0.733206	1.15668	1.59986	2.6265		29.2093	29.6984	29.6032	29.3442	28.3608	28.193	28.6433	28.8974	28.4695	28.3466	27.8911	28.4446	28.2208	27.7926	28.0833	15	15	42.4	1	20.497
939	P26641;P26641-2	Elongation factor 1-gamma	EEF1G	0.730381	0.940575	1.05923	1.42632		28.0907	28.8286	28.781	29.4096	28.9937	27.2748	27.9032	27.8181	28.332	29.1236	27.0387	28.8611	27.6007	27.6483	28.252	15	15	38.2	2	50.118
1027	P35232;P35232-2	Prohibitin	PHB	0.729193	0.974218	3.17723	4.70123		31.8253	31.8704	32.2542	31.6688	31.8946	31.0734	30.9019	31.4739	31.154	31.2642	31.0188	30.9738	30.9231	30.7313	30.9952	24	24	89.7	2	29.804
2090	Q5SY16	Polynucleotide 5-hydroxyl-kinase NOL9	NOL9	0.728615	0.954508	3.68615	5.54308		29.4406	29.5899	29.3681	29.4762	29.1197	28.5414	28.5016	28.6434	28.6972	28.9677	28.4179	28.5041	28.363	28.442	28.4949	15	15	28.1	1	79.322
1440	P62906	60S ribosomal protein L10a	RPL10A	0.728042	1.54078	2.34764	4.20861		31.0591	31.6688	31.5501	31.5153	31.8906	30.3746	30.702	30.9147	30.9347	31.1178	29.6279	30.5379	29.8713	29.9831	29.9598	15	15	57.1	1	24.831
1490				0.726298	1.20582	4.16652	7.00508		35.2834	35.4934	35.4775	35.4394	35.4165	34.4592	34.5398	34.8325	34.7066	34.9406	34.0766	34.4154	34.1615	34.1886	34.239	281	281	58.9	2	469.08
487	O94906;O94906-2	Pre-mRNA-processing factor 6	PRPF6	0.725666	1.12513	2.49554	5.1084		31.387	31.6691	31.7754	31.7862	31.7126	30.6795	30.5334	31.1167	30.9429	31.4296	30.4593	30.7118	30.4742	30.3056	30.7538	59	59	57.1	2	106.92
3389	Q9NR30;Q9NR30-2	Nucleolar RNA helicase 2	DDX21	0.723296	1.15674	3.72094	7.56457		33.931	34.0526	34.0841	33.9989	34.1615	33.1733	33.023	33.3499	33.4404	33.625	32.7747	32.9414	32.8634	32.8622	33.0027	76	78	73.4	2	87.343
3260	Q9H4L4	Sentrin-specific protease 3	SENP3	0.720396	1.07918	4.14534	6.72578		29.6916	29.7165	29.9149	29.639	29.8946	28.945	28.799	29.1579	29.1218	29.2309	28.6767	28.7521	28.7036	28.7587	28.5697	18	18	39	1	65.009
1815	Q14498-3;Q14498-2;Q14498	RNA-binding protein 39	RBM39	0.719612	1.05528	2.09898	4.08171		28.4335	28.6934	29.1138	28.5757	28.7857	27.7026	27.528	28.3867	28.0482	28.3385	27.4847	27.5725	27.6309	27.64	27.9976	10	12	28.1	3	57.089
3595	Q9UBX3;Q9UBX3-2	Mitochondrial dicarboxylate carrier	SLC25A10	0.719048	1.01667	3.34297	4.64618		30.0737	30.4109	30.4066	30.3913	30.6341	29.4276	29.6924	29.6872	29.5527	29.9614	29.2548	29.5468	29.2804	29.2072	29.544	13	13	50.5	2	31.282
1852	Q14974;Q14974-2	Importin subunit beta-1	KPNB1	0.718529	1.20078	2.34055	3.56723		28.4291	28.7406	28.896	28.6259	28.2802	27.4555	27.6535	28.2511	27.8717	28.1473	27.0222	27.8642	27.299	27.1155	27.6671	16	16	21.5	2	97.169
1377	P61353	60S ribosomal protein L27	RPL27	0.717399	1.23798	1.97288	3.76747		30.4149	31.1185	30.9457	31.1252	30.8757	29.5604	30.0794	30.278	30.5516	30.4236	29.349	30.0817	29.383	29.6863	29.7902	14	14	66.9	1	15.798
3858	Q9Y5B9	FACT complex subunit SPT16	SUPT16H	0.717268	1.0669	1.70646	3.6382		30.3707	30.5932	30.8467	30.7953	31.2425	29.6021	29.6148	30.2926	30.1167	30.6358	29.5368	29.7916	29.5963	29.5855	30.0037	46	46	43	1	119.91
2674	Q8WUM0	Nuclear pore complex protein Nup133	NUP133	0.619814	0.75142	1.01555	1.5127		28.4489	29.1933	28.9721	28.849	27.585	28.0991	27.7554	28.4127	28.21	27.472	27.9698	27.7188	27.8799	27.7934	27.9292	28	28	33.3	1	128.98
411	O75369-2;O75369-9;O75369;O75369-8;O75369-6;O75369-3;O75369-5;O75369-4;O75369-7	Filamin-B	FLNB	0.715979	0.402649	1.23493	0.325234		27.3066	28.4215	28.1342	27.4949	27.6873	26.5729	26.6406	27.9438	26.9975	27.3099	26.0768	29.0504	27.5912	26.8109	27.5021	48	57	28.9	9	275.66
2609	Q8NI36	WD repeat-containing protein 36	WDR36	0.715728	1.05602	3.27938	4.38914		27.8198	27.9021	27.6039	27.8581	28.3362	27.1451	27.1147	27.1624	27.3725	27.1466	26.7469	26.9698	26.7318	26.8154	26.976	16	16	19.5	1	105.32
1310	P55072	Transitional endoplasmic reticulum ATPase	VCP	0.715176	0.142921	0.881574	0.0548405		25.918	26.4345	26.2359	25.8715	NaN	25.3782	NaN	26.1536	25.8562	24.3466	25.0734	29.3904	25.1025	24.8654	24.5404	24	24	40.4	1	89.321
691				0.713135	1.53059	2.69265	5.61818		38.9327	39.1946	39.1126	39.0624	39.4639	38.1629	38.3676	38.4081	38.3211	38.9406	37.4134	37.8538	37.4652	37.5362	37.8446	96	103	95.9	4	53.651
3909	Q9Y6X9;Q9Y6X9-2;Q86VD1-2;Q86VD1	MORC family CW-type zinc finger protein 2	MORC2	0.712542	0.828918	2.64368	3.44795		26.7416	27.2529	27.4136	27.2013	NaN	26.5125	26.4417	26.8816	26.3017	26.3185	26.5494	26.253	26.3927	26.1935	26.4854	19	19	22	4	117.82
3254	Q9H4B6	Protein salvador homolog 1	SAV1	0.710547	0.0550869	0.654988	0.0455569		26.9198	27.0991	27.2084	NaN	NaN	26.2969	26.8654	NaN	NaN	NaN	26.4921	26.8433	26.3038	26.4433	26.4761	10	10	33.2	1	44.633
698	P09382	Galectin-1	LGALS1	0.706059	1.36389	2.26603	3.94184		31.3794	31.9163	31.3651	31.4727	32.2574	30.7503	31.0805	30.9908	30.9426	31.0964	30.2435	30.6401	30.1665	30.2929	30.2283	14	14	95.6	1	14.716
654	P06576	ATP synthase subunit beta, mitochondrial	ATP5B	0.704697	0.957664	2.3213	3.67542		31.1634	31.1948	31.4725	31.3921	31.457	30.2046	30.232	30.8334	30.9139	30.9724	29.9359	30.7318	30.2802	30.3846	30.5588	25	25	75.4	1	56.559
2169	Q6DKI1;Q6DKI1-2	60S ribosomal protein L7-like 1	RPL7L1	0.701953	1.06984	3.26654	5.48092		28.7238	28.8433	29.0227	28.8721	28.8642	28.0086	27.789	28.4383	28.2524	28.328	27.6333	27.9762	27.8033	27.5904	27.9737	14	14	53.3	2	29.669
403	O75319;O75319-2	RNA/RNP complex-1-interacting phosphatase	DUSP11	0.701714	1.24629	3.06944	4.89326		26.8214	27.4455	27.2952	27.2969	NaN	26.2931	26.4804	26.6881	26.3411	26.7007	26.0898	26.1833	25.8915	25.8582	25.7578	7	7	28.6	2	43.71
3862	Q9Y5J1	U3 small nucleolar RNA-associated protein 18 homolog	UTP18	0.700565	0.975711	3.16191	5.10066		28.4751	28.4387	28.3751	28.3626	28.4114	27.6721	27.2774	27.7095	27.8269	28.0742	27.2354	27.673	27.1954	27.5051	27.5754	12	12	29.1	1	62.003
768	P13639	Elongation factor 2	EEF2	0.700325	1.19137	1.59852	2.29611		30.0587	30.8393	30.3759	30.2306	31.1016	29.2136	30.0132	29.7291	30.0587	30.0899	28.9194	30.2506	29.3238	28.9366	29.2189	41	42	59.1	1	95.337
1121	P43243;P43243-2	Matrin-3	MATR3	0.699052	0.978764	2.42115	4.72441		30.9761	31.2212	31.4196	31.0831	30.9659	30.099	30.0361	30.7447	30.6279	30.6627	30.0882	30.2416	30.1243	29.9592	30.3587	38	38	49	2	94.622
3332	Q9HC21;Q9HC21-2	Mitochondrial thiamine pyrophosphate carrier	SLC25A19	0.697689	0.92815	3.29923	4.33205		27.0612	27.0703	27.2976	27.4322	27.5187	26.3166	26.4782	26.7582	26.6013	26.7374	26.4134	26.1341	26.2256	26.4702	26.496	8	8	25.3	2	35.511
2307	Q7L2E3-3;Q7L2E3;Q7L2E3-2	Putative ATP-dependent RNA helicase DHX30	DHX30	0.695021	1.10505	3.36916	6.25295		31.916	32.2343	32.229	32.2128	32.0207	31.2315	31.1324	31.5982	31.5675	31.6081	30.9607	31.0333	31.0504	30.8994	31.1438	74	74	68.8	3	129.44
3361	Q9NP92	28S ribosomal protein S30, mitochondrial	MRPS30	0.69372	0.639093	0.435138	0.636385		26.1068	27.3027	26.9718	NaN	NaN	NaN	NaN	25.7821	26.386	27.3593	25.2108	26.1504	25.1042	25.4406	26.487	5	5	21	1	50.364
1190	P49411	Elongation factor Tu, mitochondrial	TUFM	0.692718	0.904924	3.09513	5.48266		34.4454	34.5898	34.4856	34.5	34.604	33.6007	33.572	33.8984	33.803	34.287	33.5687	33.7505	33.4762	33.4708	33.8339	41	41	79	1	49.541
440	O75691	Small subunit processome component 20 homolog	UTP20	0.691105	1.13316	2.56118	5.09268		30.6167	30.8571	30.855	30.7804	30.3445	29.8575	29.6443	30.0971	29.9744	30.4248	29.507	29.5754	29.4532	29.4809	29.7714	56	56	23.2	1	318.38
1444	P62917	60S ribosomal protein L8	RPL8	0.691054	1.33958	1.63122	3.47299		32.4635	33.19	32.688	33.0656	33.6891	32.0598	32.1767	32.3344	32.2673	32.8028	31.6396	31.9415	31.6182	31.4912	31.7079	29	29	72	1	28.024
3154	Q9BYN8	28S ribosomal protein S26, mitochondrial	MRPS26	0.690617	0.882987	1.23796	1.61427		26.8947	27.8387	26.8707	27.064	27.8586	26.2976	26.1998	26.7497	26.4271	27.3992	26.2927	26.697	26.0116	25.9511	27.1594	10	10	46.3	1	24.211
935	P26373;P26373-2	60S ribosomal protein L13	RPL13	0.686947	1.35138	1.12414	2.64673		32.194	33.169	32.6651	32.8677	33.6746	31.5568	32.1768	32.1774	32.2379	32.9868	31.1854	32.0839	31.2993	31.3386	31.9063	25	25	60.7	2	24.261
3482	Q9NXF1-2;Q9NXF1	Testis-expressed sequence 10 protein	TEX10	0.685242	0.39541	0.60127	0.532442		27.5293	27.5061	27.3092	NaN	NaN	26.5685	NaN	27.1355	26.9454	NaN	26.6472	26.7055	26.476	26.4803	26.2717	12	12	18.1	2	103.91
3849	Q9Y4P8-4;Q9Y4P8-2;Q9Y4P8;Q9Y4P8-3;Q9Y4P8-5;Q9Y4P8-6	WD repeat domain phosphoinositide-interacting protein 2	WIPI2	0.684637	0.777696	0.464047	1.00822		27.1337	27.8397	27.5258	27.7686	NaN	26.57	27.5841	27.0745	26.9025	NaN	25.9747	26.6945	26.3516	26.4628	26.5776	8	8	34.9	6	47.543
1658	Q12929;Q12929-2	Epidermal growth factor receptor kinase substrate 8	EPS8	0.684479	0.967502	3.26191	3.47612		30.3575	30.4592	30.5348	30.0824	30.5414	29.5144	29.687	29.9698	29.5266	29.8552	29.3063	29.694	29.5172	28.9499	29.6705	38	38	49	2	91.88
1607	Q07864	DNA polymerase epsilon catalytic subunit A	POLE	0.680983	0.874246	3.75009	3.91743		26.4819	26.5589	26.4535	26.2926	NaN	25.7468	NaN	25.7391	25.8698	25.8418	25.5387	25.2635	25.5955	25.3469	25.892	18	18	11.9	1	261.51
833	P18124	60S ribosomal protein L7	RPL7	0.678931	1.32122	1.41401	3.19185		32.9633	33.6124	33.4254	33.3163	34.0233	32.2513	32.6034	32.7437	32.8015	33.5461	31.8389	32.4311	32.0523	31.7616	32.6507	27	27	63.7	1	29.225
1897	Q15233	Non-POU domain-containing octamer-binding protein	NONO	0.678104	0.987958	2.03784	2.55344		27.7379	27.8926	28.2393	27.9536	28.7205	27.0574	27.5176	27.4604	27.4933	27.6247	26.8694	27.6478	27.1988	26.7552	27.133	4	70	83.2	1	54.231
2996	Q96T37-3;Q96T37-4;Q96T37-2;Q96T37	Putative RNA-binding protein 15	RBM15	0.676348	1.09391	3.27338	5.81322		29.7453	29.7617	29.9354	30.1239	29.761	29.0242	28.8929	29.3296	29.379	29.32	28.8236	28.9185	28.6388	28.7533	28.7236	23	27	34.6	4	106.36
2455	Q8IX12-2;Q8IX12	Cell division cycle and apoptosis regulator protein 1	CCAR1	0.676009	1.00409	0.566608	0.987041		28.1915	28.1928	28.5197	28.1971	NaN	27.1265	26.1378	27.4063	27.1956	27.5788	26.6294	26.84	26.378	26.5298	27.4275	17	17	18.1	2	131.04
3209	Q9H0S4;Q9H0S4-2	Probable ATP-dependent RNA helicase DDX47	DDX47	0.675848	0.811838	3.48038	5.90259		31.4412	31.5396	31.7334	31.5983	31.494	30.7731	30.5506	31.1284	30.9721	31.0031	30.7509	30.7598	30.7795	30.6119	30.8452	29	29	60.9	2	50.646
6	A0MZ66-4;A0MZ66;A0MZ66-3;A0MZ66-6;A0MZ66-8;A0MZ66-5;A0MZ66-2;A0MZ66-7	Shootin-1	KIAA1598	0.672908	0.981297	0.773321	2.2407		26.9425	27.4149	27.4248	27.5824	NaN	26.2892	26.8712	27.0249	26.9637	NaN	25.9947	26.0949	26.4551	26.113	26.0165	17	17	35.5	8	63.496
1206	P49790;P49790-3;P49790-2	Nuclear pore complex protein Nup153	NUP153	0.343952	1.29284	2.95575	5.62113		32.7112	32.8303	32.5922	32.7537	32.6564	32.5266	32.3775	32.4333	32.2079	32.2788	31.6221	31.699	31.2749	31.2054	31.2783	73	73	63.4	3	153.94
3269	Q9H5Q4	Dimethyladenosine transferase 2, mitochondrial	TFB2M	0.672678	0.8591	1.24378	1.85049		28.95	28.986	29.3053	29.5253	27.934	28.2647	27.8249	28.6447	28.3402	28.2626	28.0387	28.0194	28.1879	28.0365	28.1224	15	15	44.2	1	45.348
1709	Q13415	Origin recognition complex subunit 1	ORC1	0.67254	1.07153	2.7509	4.82188		27.8732	27.9376	27.8491	27.6718	27.9332	26.8047	27.0988	27.2052	27.1319	27.6614	26.777	27.0549	26.6483	26.4691	26.9578	17	17	27.3	1	97.349
761	P12931;P12931-2	Proto-oncogene tyrosine-protein kinase Src	SRC	0.672453	-0.45936	0.606532	0.495029		26.4683	NaN	NaN	NaN	NaN	26.1676	NaN	NaN	NaN	NaN	26.4654	26.203	26.0411	25.9346	26.1008	11	19	40.5	2	59.834
3296	Q9H8V3;Q9H8V3-4;Q9H8V3-3;Q9H8V3-2	Protein ECT2	ECT2	0.670202	0.846468	5.64446	2.81058		28.9119	28.9853	28.7351	28.7845	28.7382	28.1506	28.1996	28.2346	28.091	28.1282	28.1149	28.4478	28.0349	27.3818	27.9432	24	24	38.3	4	103.5
314	O43837;O43837-2;O43837-3	Isocitrate dehydrogenase [NAD] subunit beta, mitochondrial	IDH3B	0.669776	0.991566	2.66561	3.75097		29.4498	29.8881	29.9395	29.5082	29.5557	28.6234	28.9063	29.1576	29.0417	29.2634	28.7217	28.7688	28.6964	28.2618	28.9348	17	17	51.7	3	42.183
3432	Q9NUL7	Probable ATP-dependent RNA helicase DDX28	DDX28	0.669361	0.944062	3.35758	3.80934		27.4559	27.782	27.6681	27.6151	27.4866	26.6657	26.7706	26.9117	27.116	27.1969	26.3544	26.8686	26.7477	26.3561	26.9607	16	16	37.8	1	59.58
1446	P62979;P0CG47;P0CG48	Ubiquitin-40S ribosomal protein S27a;Ubiquitin;40S ribosomal protein S27a;Polyubiquitin-B;Ubiquitin;Polyubiquitin-C;Ubiquitin	RPS27A;UBB;UBC	0.66918	1.35352	1.58462	3.27354		29.2438	29.5815	29.7225	29.9774	30.5672	28.7753	29.2178	29.305	29.0756	29.3728	28.2047	28.778	28.4726	28.3028	28.5667	4	21	78.2	3	17.965
1734	Q13535-2;Q13535-3;Q13535	Serine/threonine-protein kinase ATR	ATR	0.665322	1.43515	2.04467	2.73856		26.5199	26.756	26.5309	26.8295	NaN	25.7757	25.6584	26.26	25.7111	26.6011	25.5455	NaN	25.6635	25.4351	25.5047	15	15	8.1	3	294.22
624	P04792	Heat shock protein beta-1	HSPB1	0.663501	1.13324	1.06261	1.86137		31.9043	32.815	32.5049	32.282	33.3733	31.1662	32.1849	31.9514	31.7141	32.5454	30.9507	32.3907	31.3199	30.9981	31.554	21	21	94.1	1	22.782
2607	Q8NI27;Q8NI27-2	THO complex subunit 2	THOC2	0.657934	1.02667	2.31012	5.64774		29.277	29.3805	29.2509	29.5529	29.0391	28.4852	28.1994	28.7137	28.7085	29.104	28.3235	28.2362	28.2573	28.3113	28.2388	40	40	28.6	2	182.77
3848	Q9Y4P3	Transducin beta-like protein 2	TBL2	0.655751	1.28849	1.15591	2.85516		29.0358	29.8219	29.7677	29.4944	30.0992	28.4736	28.5165	29.0722	28.9816	29.8964	27.8345	28.6614	28.1804	28.1396	28.9607	18	18	43	1	49.797
1908	Q15365	Poly(rC)-binding protein 1	PCBP1	0.654163	1.02963	2.64322	3.93972		30.2413	30.8469	30.4971	30.2896	30.5804	29.603	29.6551	30.1717	29.8939	29.8607	29.22	29.8024	29.5048	29.316	29.464	14	19	84.8	1	37.497
3832	Q9Y4A5-2;Q9Y4A5	Transformation/transcription domain-associated protein	TRRAP	0.653366	0.891052	2.13125	2.77609		26.9936	27.3237	27.6839	27.2846	NaN	26.4936	26.2915	26.6853	26.4912	26.7765	26.1164	26.2991	26.2801	26.1602	26.6941	25	25	8.6	2	434.41
10	A2RRP1-2;A2RRP1	Neuroblastoma-amplified sequence	NBAS	0.653033	1.27464	2.52633	5.11319		27.1532	27.5148	27.2791	27.7357	NaN	26.5207	26.6745	27.05	26.7817	26.4964	25.9357	26.0731	26.0682	26.1501	26.1882	24	24	13.1	2	254.81
3523	Q9NZJ7;Q9NZJ7-2;Q9NZJ7-3	Mitochondrial carrier homolog 1	MTCH1	0.652419	1.16051	2.06259	3.72111		29.1446	29.2043	29.0484	29.059	29.6896	28.3423	28.5007	28.313	28.6019	29.126	28.103	28.0814	27.7552	27.8681	28.5358	11	11	35.5	3	41.544
1588	Q05639	Elongation factor 1-alpha 2	EEF1A2	0.652005	0.770974	0.9615	0.914415		28.7035	29.9521	29.3667	29.2772	30.0201	28.0336	29.2025	28.3859	28.9204	29.5172	28.0031	29.9445	28.2975	28.0682	29.1515	11	25	68.7	1	50.47
3556	Q9P270	SLAIN motif-containing protein 2	SLAIN2	0.650313	1.92425	0.979621	2.30291		NaN	NaN	26.5109	26.6763	NaN	25.2795	26.0724	25.6625	25.6857	26.2854	NaN	25.6667	NaN	24.8813	NaN	6	6	13.8	1	62.543
560	O95831-3;O95831;O95831-2;O95831-5;O95831-6;O95831-4	Apoptosis-inducing factor 1, mitochondrial	AIFM1	0.647677	0.293665	0.457174	0.290592		27.1444	26.9268	27.5754	27.123	NaN	26.5737	NaN	27.4085	26.3836	NaN	27.0332	26.397	26.4069	26.2526	26.4437	14	14	30.2	6	66.294
2882	Q96HS1;Q96HS1-2	Serine/threonine-protein phosphatase PGAM5, mitochondrial	PGAM5	0.647266	1.01691	4.76316	6.43066		31.577	31.6479	31.6476	31.686	31.8663	30.8907	30.9411	31.1667	31.0986	31.0912	30.7164	30.8276	30.5693	30.6035	30.6234	24	24	69.9	2	32.004
1235	P51114;P51114-2;P51114-3;Q06787-8;Q06787-6;Q06787-2;Q06787-4;Q06787-5;Q06787-9;Q06787-7;Q06787-3;Q06787	Fragile X mental retardation syndrome-related protein 1	FXR1	0.647022	1.2771	1.34582	2.75641		27.5355	28.0511	27.7925	27.8198	28.4926	26.6551	27.0186	27.5218	27.3078	27.9531	26.1756	26.5038	26.4769	26.6354	27.5144	14	17	30	12	69.72
1514	P84098	60S ribosomal protein L19	RPL19	0.646245	1.56646	0.996321	2.66947		30.389	31.2735	30.8009	31.1919	32.1322	30.0103	30.6415	30.2549	30.4951	31.1544	29.5136	30.2318	29.3411	29.0681	29.8006	18	18	50.5	1	23.466
827	P17987	T-complex protein 1 subunit alpha	TCP1	0.645771	1.1987	2.5658	4.37632		31.9962	32.4643	32.4088	32.4272	32.6451	31.3327	31.7867	31.8065	31.8222	31.9647	30.8826	31.5006	31.1646	31.088	31.3123	39	39	78.4	1	60.343
3607	Q9UG63;Q9UG63-2	ATP-binding cassette sub-family F member 2	ABCF2	0.645563	1.24847	1.76101	3.49722		29.8272	30.504	30.3826	30.2711	30.9694	29.4749	29.9136	29.6585	29.5886	30.0907	29.1889	29.387	29.1574	28.7981	29.1806	29	29	42.9	2	71.289
1145	P46734;P46734-3;P46734-2;P52564-2;P52564	Dual specificity mitogen-activated protein kinase kinase 3	MAP2K3	0.644875	0.596562	0.641052	1.61069		26.6249	27.364	26.6229	26.9802	NaN	26.2597	26.545	27.0638	26.729	NaN	25.9326	26.6918	26.2834	26.4547	25.8588	15	15	47	5	39.318
1432	P62857	40S ribosomal protein S28	RPS28	0.644773	1.34755	1.17244	2.73841		27.8795	28.8593	28.7789	28.9607	29.5781	27.8704	27.9922	28.0093	28.3479	28.6128	27.1241	27.8137	27.3759	27.5686	27.4363	8	8	60.9	1	7.8409
1230	P50914	60S ribosomal protein L14	RPL14	0.643623	1.13997	1.19913	2.65479		31.1407	31.9517	31.7762	31.5474	32.2797	30.4859	30.8476	31.193	31.0768	31.8743	30.1392	30.9784	30.406	30.4498	31.0225	18	18	55.8	1	23.432
444	O75746-2;O75746	Calcium-binding mitochondrial carrier protein Aralar1	SLC25A12	0.642035	0.0561737	0.37598	0.0353884		27.8413	27.8913	28.0889	27.9076	NaN	26.9939	26.9821	27.8456	27.1178	NaN	27.1594	27.5258	27.3691	27.2451	27.3358	16	24	48.2	2	62.72
550	O95758;O95758-5;O95758-1;O95758-6;O95758-4;O95758-2;O95758-7	Polypyrimidine tract-binding protein 3	PTBP3	0.641549	0.947459	1.76424	3.67775		27.0609	27.4484	27.3851	27.3682	27.734	26.2431	26.4479	27.0479	26.8018	27.2483	26.2031	26.6213	26.2067	26.5623	26.666	10	14	27	7	59.689
575	P00367;P00367-3;P00367-2;P49448	Glutamate dehydrogenase 1, mitochondrial;Glutamate dehydrogenase 2, mitochondrial	GLUD1;GLUD2	0.640604	1.03253	0.487107	1.11098		27.3249	27.5817	27.7005	NaN	NaN	26.6398	NaN	26.7596	26.8224	27.3346	26.2781	26.6711	26.2581	26.3036	NaN	8	8	19.9	4	61.397
1117	P42704	Leucine-rich PPR motif-containing protein, mitochondrial	LRPPRC	0.63788	0.920565	1.80489	3.61231		31.3729	31.7071	31.8693	31.5665	31.4503	30.6121	30.4431	31.3252	31.0016	31.3948	30.4278	30.7996	30.6815	30.4173	31.0372	74	74	59	1	157.9
878	P21796	Voltage-dependent anion-selective channel protein 1	VDAC1	0.636954	0.974296	2.81845	3.50924		30.9064	31.4312	31.2653	31.0918	30.8964	30.3722	30.283	30.4707	30.4831	30.7974	29.9114	30.3792	29.8236	30.1549	30.4506	22	22	84.1	1	30.772
2817	Q96C36	Pyrroline-5-carboxylate reductase 2	PYCR2	0.634042	0.668085	0.548622	0.677719		26.1542	NaN	26.2232	NaN	NaN	NaN	NaN	NaN	NaN	NaN	25.0117	25.3028	25.3738	25.3514	25.0431	5	6	27.2	1	33.637
3833	Q9Y4B6;Q9Y4B6-2;Q9Y4B6-3	Protein VPRBP	VPRBP	0.633186	0.981031	1.33947	2.41772		27.7727	27.7885	28.2369	27.6913	NaN	26.6008	26.754	27.3105	27.2307	27.2978	26.3877	26.614	27.0033	26.6725	26.7771	19	19	19	3	169.01
241	O15235	28S ribosomal protein S12, mitochondrial	MRPS12	0.632861	1.18404	2.58083	5.81297		29.1657	29.4691	29.5521	29.6623	29.687	28.7518	28.6341	28.984	28.736	29.266	28.3203	28.3334	28.3442	28.3324	28.2856	8	8	53.6	1	15.173
1132	P45880;P45880-2;P45880-1	Voltage-dependent anion-selective channel protein 2	VDAC2	0.632183	0.972867	3.15188	4.01052		31.8644	32.1579	31.9543	31.7414	31.78	31.0619	31.1136	31.2082	31.3919	31.5615	30.7619	31.1903	30.6845	30.7806	31.2164	19	19	72.8	3	31.566
1050	P35998;P35998-2	26S protease regulatory subunit 7	PSMC2	0.631942	0.990656	2.32324	4.33031		28.8278	29.1822	28.8671	29.2678	28.9664	27.9777	28.2306	28.4673	28.4671	28.8089	27.7427	28.274	27.9398	28.0741	28.1275	20	20	61	2	48.633
1725	Q13472-3;Q13472-2;Q13472;O95985-3;O95985-2;O95985	DNA topoisomerase 3-alpha	TOP3A	0.629662	0.877843	0.873696	1.40621		26.9908	27.3751	27.6793	27.4976	NaN	26.0347	26.0493	26.7122	26.522	26.8803	26.1111	26.3791	26.1076	25.8342	26.5254	16	16	20.6	6	101.21
1452	P63092-3;P63092-2;P63092;P63092-4;Q5JWF2-2;Q5JWF2;P38405;P38405-2	Guanine nucleotide-binding protein G(s) subunit alpha isoforms short;Guanine nucleotide-binding protein G(s) subunit alpha isoforms XLas	GNAS	0.626315	0.8636	2.7384	5.58991		28.0399	28.0948	28.0742	28.2174	28.0912	27.4344	26.9957	27.712	27.506	27.7378	27.3139	27.2915	27.0988	27.0711	27.4243	13	16	44.1	8	44.179
1915	Q15386;Q15386-2	Ubiquitin-protein ligase E3C	UBE3C	0.626048	1.05693	2.06866	3.32199		NaN	25.4664	25.6228	NaN	NaN	24.7272	24.7676	25.0396	24.9705	NaN	24.2012	24.6737	24.5013	24.1242	24.3994	4	4	5.8	2	123.92
2773	Q92925-3;Q92925;Q92925-2	SWI/SNF-related matrix-associated actin-dependent regulator of chromatin subfamily D member 2	SMARCD2	0.624091	1.09073	2.01598	4.83994		28.4309	28.7521	28.8578	28.5815	28.9522	27.7352	27.7817	28.2544	28.0855	28.5972	27.4733	27.8262	27.5729	27.4979	27.7505	12	17	45.5	3	55.238
1565	Q02978;Q02978-2	Mitochondrial 2-oxoglutarate/malate carrier protein	SLC25A11	0.621735	0.805936	3.92301	4.59425		31.2287	31.3282	31.4428	31.0519	31.494	30.6702	30.5839	30.8308	30.6335	30.7185	30.3738	30.5026	30.4649	30.4937	30.6809	20	20	75.2	2	34.061
493	O94955	Rho-related BTB domain-containing protein 3	RHOBTB3	0.621498	0.190509	0.577675	0.221775		26.923	27.1256	NaN	NaN	NaN	26.1015	26.4695	26.1944	NaN	NaN	25.9423	26.5276	25.7874	25.8893	26.3181	4	4	14.4	1	69.413
1437	P62888	60S ribosomal protein L30	RPL30	0.621014	1.15945	0.630831	1.38507		27.2076	28.1538	28.2212	29.552	29.0216	27.195	27.3868	27.7972	28.7363	27.936	26.5484	27.1653	26.9403	27.9279	27.7771	8	8	67	1	12.784
441	O75694;O75694-2	Nuclear pore complex protein Nup155	NUP155	0.367651	0.714075	1.27054	2.89439		30.959	31.2613	31.4258	31.3597	30.7705	30.526	30.558	31.0324	30.8629	30.9587	30.3372	30.5912	30.499	30.1904	30.5882	40	40	36.5	2	155.2
826	P17980	26S protease regulatory subunit 6A	PSMC3	0.619783	1.07548	1.32072	2.41363		27.7033	28.1291	27.5104	27.6081	NaN	26.6345	26.8795	26.5324	27.2753	27.4073	26.1414	27.0526	26.13	26.4217	26.7048	9	9	32.6	1	49.203
718	P0DN76;Q01081;Q01081-2;Q01081-3;Q01081-4;Q8WU68-3;Q8WU68-2;Q8WU68	Splicing factor U2AF 35 kDa subunit	U2AF1	0.619458	0.995215	1.59589	3.04971		27.1961	27.8518	27.0246	26.843	NaN	26.3605	26.2923	26.5389	26.6034	27.1223	26.2497	26.4528	26.1546	25.9087	26.2727	7	7	27.5	8	27.872
1842	Q14764	Major vault protein	MVP	0.618448	1.93999	0.881089	2.70099		30.5475	31.8228	31.1534	30.8918	31.8249	29.7889	31.2373	30.6467	30.3368	31.1384	28.3589	30.4553	29.2379	28.9359	29.5525	48	48	70.8	1	99.326
1835	Q14690	Protein RRP5 homolog	PDCD11	0.617086	0.830563	2.3419	4.13505		31.3107	31.45	31.5923	31.4202	30.9576	30.5536	30.3803	30.9158	30.7804	31.0154	30.5264	30.5428	30.4795	30.42	30.6095	85	85	55.6	1	208.7
1832	Q14680-8;Q14680-7;Q14680;Q14680-4;Q14680-5;Q14680-6;Q14680-2;Q14680-3	Maternal embryonic leucine zipper kinase	MELK	0.615562	0.786994	0.61456	1.11445		26.3041	26.9555	26.6199	NaN	NaN	25.6985	26.5279	25.8172	25.6075	NaN	25.3791	25.8449	25.3763	25.3384	25.4399	13	13	22.6	8	69.115
937	P26599;P26599-2;P26599-3;Q9UKA9;Q9UKA9-2;Q9UKA9-4;Q9UKA9-3	Polypyrimidine tract-binding protein 1	PTBP1	0.612137	0.677645	1.42161	1.65153		29.7099	30.3592	30.2251	29.8724	30.3185	28.8657	29.1608	29.7507	29.6095	30.0377	29.08	29.9283	29.1753	29.0211	29.8922	22	26	60.1	7	57.221
552	O95782-2;O95782	AP-2 complex subunit alpha-1	AP2A1	0.612113	0.177108	0.547377	0.23898		26.2938	26.9295	25.874	26.6009	NaN	26.3586	NaN	26.2996	26.3841	NaN	26.1407	27.0718	26.3242	25.5752	26.4433	10	21	27.5	2	105.36
517	O95251;O95251-4;O95251-2;O95251-5;O95251-3	Histone acetyltransferase KAT7	KAT7	0.609556	1.05488	2.07507	2.36543		26.0742	26.702	26.3273	26.4872	26.8407	25.5035	NaN	26.0027	26.0767	26.0628	25.5732	25.7024	25.5807	NaN	25.7805	10	10	20.6	5	70.642
1363	P61026	Ras-related protein Rab-10	RAB10	0.605548	0.806203	1.25776	1.8243		27.7072	27.6891	27.2158	27.7945	28.5841	26.8941	27.1254	26.9157	27.2848	27.7431	26.8109	27.5403	26.806	26.9445	26.8581	4	6	28	1	22.541
906	P23526;P23526-2	Adenosylhomocysteinase	AHCY	0.603336	3.20106	0.567444	4.76488		27.0726	27.7967	27.532	27.8094	NaN	27.1588	26.989	NaN	27.3595	27.2518	NaN	NaN	NaN	NaN	NaN	15	15	36.1	2	47.716
763	P13010	X-ray repair cross-complementing protein 5	XRCC5	0.601437	0.938624	1.86904	3.34386		30.9807	31.492	31.4307	31.3553	31.6176	30.2559	30.5917	30.9995	30.8862	31.1356	30.0654	30.7574	30.4037	30.2978	30.6587	44	44	66.8	1	82.704
1701	Q13310-3;Q13310-2;Q13310	Polyadenylate-binding protein 4	PABPC4	0.600677	1.16185	1.79777	3.20541		28.0163	28.6788	28.5299	28.6539	28.2251	27.349	27.6467	28.0966	27.8507	28.1577	26.7035	27.6019	27.468	27.0252	27.4962	14	25	43	3	72.39
1596	Q06830	Peroxiredoxin-1	PRDX1	0.598763	1.30897	1.09084	2.12278		28.7409	29.8485	29.3204	29.4695	30.2938	28.4388	29.3523	28.8782	29.0858	28.9241	27.9435	29.2624	28.0412	28.0325	27.8485	11	15	66.8	1	22.11
3666	Q9UKD2	mRNA turnover protein 4 homolog	MRTO4	0.598727	0.610601	0.807997	1.03557		26.6052	27.2615	27.1791	26.9861	NaN	25.7719	NaN	26.2712	26.5174	NaN	25.8255	26.5858	26.1077	26.0183	26.0953	7	7	40.6	1	27.56
1131	P43897;P43897-2;P43897-4;P43897-3	Elongation factor Ts, mitochondrial	TSFM	0.598722	0.666687	0.893656	1.10692		28.519	29.3804	29.101	27.9888	29.1256	27.6572	27.7007	28.2701	28.5564	28.9368	27.5887	28.3933	28.0028	27.9546	28.842	17	17	56.3	4	35.39
3003	Q96TA2-3;Q96TA2-2;Q96TA2	ATP-dependent zinc metalloprotease YME1L1	YME1L1	0.598039	0.892229	1.83384	3.36609		27.9255	27.8513	28.5428	28.0312	28.0935	27.1614	27.1383	27.9243	27.6095	27.6207	27.4654	27.0268	27.1514	26.9637	27.3758	14	14	27.8	3	75.981
1562	Q02880-2;Q02880	DNA topoisomerase 2-beta	TOP2B	0.597718	0.837224	1.10777	1.83657		27.6584	27.5413	28.0937	28.0792	NaN	26.8453	26.7107	27.3562	27.339	26.795	26.5117	26.7424	26.8809	26.8479	26.8658	24	37	26.9	2	182.66
3652	Q9UJS0;Q9UJS0-2	Calcium-binding mitochondrial carrier protein Aralar2	SLC25A13	0.597587	0.81819	3.3381	5.87695		31.7987	31.9202	31.933	31.6293	31.7451	31.1414	31.0069	31.5379	31.1937	31.1586	30.9418	31.0721	30.9876	30.9046	31.0292	26	34	60.9	2	74.175
1184	P49207	60S ribosomal protein L34	RPL34	0.596084	1.31879	1.79107	3.81747		29.5382	29.9838	30.0386	30.394	30.4193	29.1032	29.3518	29.7165	29.563	29.6589	28.4181	29.0852	28.6233	28.7723	28.8811	10	10	55.6	1	13.293
1837	Q14694;Q14694-3;Q14694-2	Ubiquitin carboxyl-terminal hydrolase 10	USP10	0.595664	1.13509	1.45686	2.77353		29.1994	29.9728	29.7737	29.3188	29.7888	28.4791	29.0518	29.0131	28.9154	29.6158	28.0075	28.9276	28.5015	28.0625	28.8788	23	23	41.2	3	87.133
1800	Q14203-3;Q14203-5;Q14203-2;Q14203-4;Q14203-6;Q14203	Dynactin subunit 1	DCTN1	0.595036	0.0321301	0.58243	0.038851		NaN	NaN	NaN	NaN	NaN	25.7612	NaN	NaN	NaN	NaN	25.3295	25.8094	26.0388	25.6261	25.7413	13	13	13	6	136.82
2440	Q8IWJ2	GRIP and coiled-coil domain-containing protein 2	GCC2	0.594792	1.17405	2.30031	6.41795		26.0433	26.0459	26.0961	26.0094	25.9595	25.3158	25.0334	25.3406	25.5274	NaN	24.9303	25.0571	NaN	24.7974	NaN	14	16	12.8	1	195.91
1118	P42766	60S ribosomal protein L35	RPL35	0.592375	1.09257	0.40014	0.771658		NaN	28.2868	27.3117	27.0114	28.2279	26.2643	26.8513	26.5887	26.4684	26.3809	25.5921	27.194	25.6899	25.5948	25.9819	5	5	27.6	1	14.551
2698	Q8WWQ0;Q6RI45-5;Q6RI45-2;Q6RI45	PH-interacting protein	PHIP	0.590462	0.936416	0.959101	1.72384		28.3031	28.3665	28.3665	28.3273	NaN	27.3933	27.1271	27.6551	27.6383	27.3716	26.9311	27.2993	27.0474	27.078	27.0997	19	20	15.5	4	206.69
1691	Q13188;Q13188-2	Serine/threonine-protein kinase 3;Serine/threonine-protein kinase 3 36kDa subunit;Serine/threonine-protein kinase 3 20kDa subunit	STK3	0.588947	0.0040062	0.748642	0.00472765		NaN	NaN	26.553	NaN	NaN	NaN	25.9369	25.9249	26.1036	NaN	26.2293	26.2466	25.9054	26.0444	26.1767	9	12	28.3	2	56.3
1313	P55085	Proteinase-activated receptor 2;Proteinase-activated receptor 2, alternate cleaved 1;Proteinase-activated receptor 2, alternate cleaved 2	F2RL1	0.588011	0.754961	1.14249	1.09774		25.0053	26.202	NaN	NaN	NaN	24.9815	NaN	NaN	NaN	NaN	24.8609	NaN	24.967	NaN	NaN	3	3	5.8	1	44.126
2469	Q8IY37	Probable ATP-dependent RNA helicase DHX37	DHX37	0.587528	0.975544	1.84101	5.05137		28.6854	28.666	28.6834	28.567	28.3205	27.7445	27.5208	28.1718	28.0071	28.5405	27.5722	27.8037	27.652	27.3767	27.64	28	28	30.4	1	129.54
617	P04083	Annexin A1	ANXA1	0.587098	0.928128	1.67965	1.82764		29.678	30.2663	29.9432	30.0026	30.4893	28.9253	29.503	29.6087	29.5902	29.8167	28.654	30.1731	29.0397	29.0321	28.8398	21	21	65.6	1	38.714
1417	P62424	60S ribosomal protein L7a	RPL7A	0.586828	1.11294	1.82639	3.94413		32.5586	33.011	33.0416	32.8055	33.3063	31.9335	32.2137	32.4132	32.4225	32.806	31.5229	32.0108	31.739	31.8136	32.0718	31	31	68.4	1	29.995
3805	Q9Y2Z4	Tyrosine--tRNA ligase, mitochondrial	YARS2	0.58404	0.605902	1.73677	2.97951		29.3823	29.8717	29.7427	29.5865	29.9455	28.7586	28.7151	29.2755	29.2472	29.612	29.1243	29.1562	28.9883	28.9263	29.3041	22	22	52.8	1	53.198
2505	Q8N3C0;Q8N3C0-4;Q8N3C0-3	Activating signal cointegrator 1 complex subunit 3	ASCC3	0.584003	1.30791	1.60846	3.19769		28.8063	29.3303	28.7698	29.0981	28.2491	28.2606	28.4969	28.3955	28.3152	27.8653	27.0074	27.9857	27.6262	27.6345	27.4603	37	37	21.1	3	251.46
421	O75439	Mitochondrial-processing peptidase subunit beta	PMPCB	0.582857	1.15074	0.563055	1.1349		27.1496	27.3919	27.3395	NaN	NaN	26.2272	26.535	26.6976	26.7404	NaN	25.9148	NaN	25.7186	25.8583	26.7038	10	11	33.7	1	54.366
1144	P46531	Neurogenic locus notch homolog protein 1;Notch 1 extracellular truncation;Notch 1 intracellular domain	NOTCH1	0.580965	0.0927525	0.533167	0.0893155		27.2064	27.0992	NaN	27.1477	NaN	26.5256	NaN	26.8569	26.6348	NaN	26.9131	26.3408	26.6721	26.6868	26.2387	12	15	8.2	1	272.5
2768	Q92878-2;Q92878;Q92878-3	DNA repair protein RAD50	RAD50	0.57873	0.999962	2.26394	6.54148		30.6276	30.7921	30.8571	30.8269	30.6397	29.9019	29.764	30.4101	30.2529	30.521	29.6221	29.7615	29.75	29.7227	29.8875	81	81	57	3	154.59
892	P22695	Cytochrome b-c1 complex subunit 2, mitochondrial	UQCRC2	0.576399	0.898585	1.06343	2.17611		28.9883	29.877	29.4204	29.4012	30.089	28.4712	28.7011	28.9001	29.0406	29.7808	28.3388	29.1225	28.4831	28.4202	28.9183	18	18	51.4	1	48.442
2725	Q92552;Q92552-2	28S ribosomal protein S27, mitochondrial	MRPS27	0.575076	0.704815	1.47969	1.94536		28.8338	29.0788	29.1794	28.7485	28.3336	27.8615	27.842	28.5831	28.4531	28.559	27.8549	28.2994	27.9808	27.8496	28.6652	16	16	48.6	2	47.611
2039	Q53GQ0;Q53GQ0-2	Very-long-chain 3-oxoacyl-CoA reductase	HSD17B12	0.572343	0.712069	2.25678	4.1657		29.4894	29.1951	29.6024	29.5682	29.5449	28.7952	28.4774	29.2603	28.9168	29.0887	28.7684	28.8085	28.5399	28.8531	28.8698	16	16	61.5	2	34.324
3359	Q9NP72;Q9NP72-3;Q9NP72-2	Ras-related protein Rab-18	RAB18	0.571215	0.647808	0.87144	0.894536		26.9283	27.3413	26.7771	NaN	27.2774	26.102	26.1556	26.4313	26.1336	26.1232	25.8335	26.7371	25.8954	25.8237	26.273	8	8	47.6	3	22.977
860	P20339-2;P20339	Ras-related protein Rab-5A	RAB5A	0.570797	0.687373	0.718936	0.855731		26.1922	NaN	26.2879	26.1814	NaN	25.4641	25.7201	NaN	25.589	25.8016	25.0191	25.9029	24.9287	25.579	25.5875	5	8	55.2	2	22.178
1917	Q15392-2;Q15392	Delta(24)-sterol reductase	DHCR24	0.570278	0.671443	0.860683	1.679		NaN	26.7211	26.6997	NaN	NaN	25.9864	NaN	26.3905	25.6558	NaN	25.595	25.7543	25.502	25.221	25.7165	7	7	11.8	2	54.75
1005	P31943	Heterogeneous nuclear ribonucleoprotein H;Heterogeneous nuclear ribonucleoprotein H, N-terminally processed	HNRNPH1	0.569646	1.1148	2.22629	4.03792		29.9835	30.4203	30.2509	30.2674	30.5249	29.4477	29.4684	29.7511	29.8179	30.1135	29.0978	29.5454	28.8634	28.9964	29.3699	11	20	56.6	1	49.229
11	A2RUB1;A2RUB1-2;A2RUB1-5;A2RUB1-1	Uncharacterized protein C17orf104	C17orf104	0.569338	0.428136	0.909098	0.611666		27.2316	28.3111	27.4406	27.5805	27.9621	26.9068	28.1632	27.0851	26.9234	26.6007	27.0231	28.172	27.6673	26.6363	26.8866	21	21	28.7	4	107.56
3047	Q9BPX6-2;Q9BPX6;Q9BPX6-3;Q9BPX6-5;Q9BPX6-4	Calcium uptake protein 1, mitochondrial	MICU1	0.568924	0.973961	1.27529	2.46278		NaN	26.5879	NaN	26.2301	NaN	25.8209	26.49	25.3358	26.0281	25.8724	25.5733	25.6918	24.9073	25.4447	25.905	8	8	18.1	5	45.974
2628	Q8TCG1;Q8TCG1-2	Protein CIP2A	KIAA1524	0.568371	2.06376	1.43202	1.47584		27.1885	27.9984	27.6709	27.2777	27.1501	26.4259	27.4187	26.8503	26.8666	26.8822	NaN	26.6866	26.0149	26.0653	25.9114	20	20	23.3	2	102.18
3294	Q9H8H2;Q9H8H2-2;Q9H8H2-4;Q9H8H2-3	Probable ATP-dependent RNA helicase DDX31	DDX31	0.568365	0.71501	1.5042	1.88873		27.7026	27.5641	27.8262	27.981	NaN	26.9974	26.9382	27.0326	26.9036	27.1097	27.0297	26.9284	26.8805	26.7367	26.673	20	20	30.7	4	94.086
647	P05783;CON__H-INV:HIT000015463	Keratin, type I cytoskeletal 18	KRT18	0.567823	0.793872	1.85553	2.94192		33.7202	33.8663	33.7828	33.798	34.4378	32.9879	33.2734	33.457	33.2964	33.7512	33.0175	33.3559	33.0604	32.8741	33.3278	37	53	90.9	2	48.057
1221	P50454	Serpin H1	SERPINH1	0.567395	0.655227	2.85201	3.35165		30.7576	30.8212	31.0515	30.5972	30.6553	30.1486	30.0323	30.5028	30.0483	30.3137	30.0815	30.2542	30.2477	29.8135	30.2097	20	21	62.4	1	46.44
925	P25705;P25705-2;P25705-3	ATP synthase subunit alpha, mitochondrial	ATP5A1	0.565495	0.782169	2.72305	4.89434		34.0632	34.0819	34.1699	34.3387	34.2468	33.4158	33.2703	33.8133	33.7882	33.7854	33.252	33.3896	33.2599	33.5582	33.5299	53	53	70.3	3	59.75
1453	P63104;P63104-2;Q04917	14-3-3 protein zeta/delta	YWHAZ	0.56248	0.604315	1.01831	0.185098		26.6164	26.0968	26.7711	27.0566	NaN	25.9088	26.2294	26.0305	25.7237	NaN	23.073	30.5649	25.2605	25.685	24.5094	14	21	66.5	3	27.745
2790	Q969Q0	60S ribosomal protein L36a-like	RPL36AL	0.560738	1.0882	2.15559	4.0186		28.5723	29.0145	28.8779	28.9146	28.8825	27.8586	28.2578	28.3139	28.305	28.7228	27.4064	28.2264	27.6661	27.7552	27.7667	2	15	63.2	1	12.469
1686	Q13151	Heterogeneous nuclear ribonucleoprotein A0	HNRNPA0	0.559822	0.878332	1.42607	2.65193		31.1702	31.8371	31.4851	31.6189	31.9879	30.6661	30.7591	31.0063	31.236	31.6327	30.426	30.9124	30.4966	30.6888	31.1837	26	26	65.2	1	30.84
3604	Q9UFC0	Leucine-rich repeat and WD repeat-containing protein 1	LRWD1	0.557408	0.81925	0.446149	0.773981		27.126	26.9877	27.6564	NaN	NaN	25.8712	25.522	26.4055	26.1949	NaN	25.602	25.5466	25.5454	25.4927	25.8623	5	5	13.4	1	70.86
641	P05386	60S acidic ribosomal protein P1	RPLP1	0.555844	0.989047	2.0106	2.8083		27.4522	27.5099	27.5918	28.059	27.9673	26.7955	27.2188	27.474	27.1678	27.1448	26.7065	27.3739	26.3947	26.6404	26.5195	3	3	79.8	1	11.514
486	O94905	Erlin-2	ERLIN2	0.555247	1.12542	1.36375	2.89791		27.4673	27.6486	27.8365	27.9254	NaN	26.7167	26.9208	26.891	26.9417	27.4606	26.2498	26.7314	26.3607	26.0676	26.6703	9	14	34.2	1	37.839
3428	Q9NU22;REV__P21359-3;REV__P21359-5;REV__P21359-4;REV__P21359-2;REV__P21359-6;REV__P21359	Midasin	MDN1	0.552318	0.984612	0.987343	1.96422		30.4499	30.3098	30.3114	30.2963	28.8784	29.3884	29.3233	29.6332	29.5502	29.5891	29.0582	29.2501	28.9983	28.9529	29.0632	82	82	20.6	7	632.81
3742	Q9UPQ9-1;Q9UPQ9;Q9UPQ9-2	Trinucleotide repeat-containing gene 6B protein	TNRC6B	0.551348	0.94236	2.08599	3.77161		26.0321	26.2719	26.2105	26.5088	NaN	25.5137	25.706	25.273	25.6953	25.8564	24.9775	25.3027	25.4217	25.1753	25.2122	8	8	7.8	3	182.81
3306	Q9H9B4	Sideroflexin-1	SFXN1	0.5505	0.929874	2.01339	6.0396		30.4419	30.6905	30.6607	30.6836	30.7862	29.8684	29.6273	30.3384	30.2391	30.4373	29.7462	29.7495	29.6094	29.6668	29.8417	18	19	66.1	1	35.619
2450	Q8IWW6-2;Q8IWW6-4;Q8IWW6;Q8IWW6-3	Rho GTPase-activating protein 12	ARHGAP12	0.550241	0.261668	0.938626	0.546652		28.4657	28.6046	28.2895	27.8302	29.0307	28.1555	28.1727	28.1727	28.0359	26.9328	28.4131	28.2039	28.2471	27.7418	28.3065	22	22	36.9	4	93.113
938	P26640;P26640-2	Valine--tRNA ligase	VARS	0.5484	1.49229	0.82739	1.06322		27.7058	28.6862	28.58	28.661	28.6908	26.9917	27.9544	27.9487	27.8927	28.7943	NaN	28.0948	27.5403	26.9851	28.1091	29	29	31.1	2	140.47
911	P24468;P24468-3;P24468-2;P10589;P10588	COUP transcription factor 2;COUP transcription factor 1	NR2F2;NR2F1	0.546917	0.679428	2.44654	2.70518		26.8014	27.3086	27.1521	27.0605	NaN	26.2378	26.3045	26.5325	26.6115	26.7508	26.3815	26.3097	26.2039	26.0967	26.7827	9	9	26.6	5	45.571
2699	Q8WWY3;Q8WWY3-4;Q8WWY3-3;Q8WWY3-2	U4/U6 small nuclear ribonucleoprotein Prp31	PRPF31	0.546917	0.779532	1.55413	3.29153		29.1053	29.4072	29.6409	29.644	29.1552	28.3221	28.598	29.026	29.2633	29.0086	28.4481	28.7296	28.5541	28.4681	28.8551	22	22	47.3	4	55.455
1075	P38646	Stress-70 protein, mitochondrial	HSPA9	0.546188	0.908977	2.84745	6.31628		33.8522	33.8049	34.0718	33.9491	34.059	33.3175	33.1609	33.7578	33.3037	33.4662	33.0945	33.1177	32.9627	32.9663	33.051	64	65	70.8	1	73.68
1002	P31689-2;P31689	DnaJ homolog subfamily A member 1	DNAJA1	0.545366	0.277875	0.54986	0.355049		26.6416	26.8271	26.4494	NaN	NaN	25.7551	26.0145	26.3856	25.8278	NaN	25.6999	26.372	25.8276	25.9729	25.8036	8	8	31.1	2	37.044
636	P05141;Q9H0C2	ADP/ATP translocase 2;ADP/ATP translocase 2, N-terminally processed	SLC25A5	0.545267	1.10586	2.85014	4.52212		32.9856	32.861	32.9473	33.3376	33.0573	32.4581	32.1988	32.551	32.5969	32.6578	31.8943	32.2106	31.8256	31.6271	32.102	20	37	65.4	2	32.852
3891	Q9Y6G9	Cytoplasmic dynein 1 light intermediate chain 1	DYNC1LI1	0.545049	1.16238	1.21793	2.53536		NaN	25.5729	NaN	NaN	NaN	24.3526	25.0262	25.4337	24.855	24.9879	NaN	NaN	24.788	NaN	24.1427	7	7	19.9	1	56.578
1376	P61313;P61313-2	60S ribosomal protein L15	RPL15	0.544877	1.098	2.46714	6.06408		32.804	33.0154	33.1771	32.9225	32.9977	32.2122	32.1116	32.6686	32.5151	32.6849	31.8062	32.039	31.9234	31.7297	31.9285	22	22	68.1	2	24.146
1419	P62633-2;P62633-8;P62633-5;P62633;P62633-4;P62633-6;P62633-7;P62633-3	Cellular nucleic acid-binding protein	CNBP	0.542164	1.86391	0.3013	1.21686		26.8393	28.0132	NaN	27.5793	28.9511	25.8898	26.9823	26.2738	26.9007	27.2813	25.4173	26.2293	NaN	25.5501	25.904	9	9	56.5	8	18.742
1130	P43686;P43686-2	26S protease regulatory subunit 6B	PSMC4	0.540423	0.940448	1.98671	2.71198		28.4625	28.7443	28.4962	28.5104	27.8814	27.6318	27.809	27.9721	27.9038	28.0761	27.3245	28.0387	27.2322	27.2529	27.5442	19	19	57.2	2	47.366
1085	P40429;Q6NVV1	60S ribosomal protein L13a	RPL13A	0.538535	1.02831	1.34558	2.98123		32.2447	32.8737	32.7699	32.5688	33.0544	31.7179	32.0565	32.0339	32.2006	32.8099	31.3186	32.0639	31.5623	31.4256	31.9996	26	26	63.5	2	23.577
2994	Q96SZ6-3;Q96SZ6;Q96SZ6-2;Q96SZ6-6;Q96SZ6-5;Q96SZ6-4	CDK5 regulatory subunit-associated protein 1	CDK5RAP1	0.538324	1.09023	2.22661	3.37451		26.5918	26.6381	26.8142	26.5408	NaN	25.8327	25.8457	25.9536	26.2894	26.5219	NaN	25.9214	25.5118	25.2305	25.9693	9	9	21.8	6	66.145
453	O75879	Glutamyl-tRNA(Gln) amidotransferase subunit B, mitochondrial	GATB	0.536884	1.01396	0.656783	3.39174		25.2759	25.6144	NaN	NaN	NaN	24.4386	NaN	25.0026	NaN	NaN	24.3689	24.7401	24.2303	24.7535	24.8521	6	6	14.2	1	61.863
1228	P50750;P50750-2	Cyclin-dependent kinase 9	CDK9	0.53676	1.10671	0.660569	1.88695		27.7544	27.8077	27.6302	27.8282	NaN	26.4612	26.3757	27.1088	26.9148	27.5399	26.2554	26.4808	26.1407	26.1855	26.4882	9	10	25	2	42.777
1990	Q1KMD3	Heterogeneous nuclear ribonucleoprotein U-like protein 2	HNRNPUL2	0.536355	1.07881	2.4345	4.57723		28.518	28.6719	28.6396	28.8878	28.3677	27.7752	28.0161	28.0072	28.2856	28.3191	27.3222	27.8049	27.3565	27.5384	27.6691	20	20	34.5	1	85.104
1074	P38606-2;P38606	V-type proton ATPase catalytic subunit A	ATP6V1A	0.535702	0.482682	0.561312	0.502902		26.5359	27.868	26.5186	NaN	NaN	26.0418	26.4519	26.0173	26.1664	NaN	26.2121	26.7351	25.8589	25.5518	25.6804	16	16	40.8	2	64.735
1023	P33993;P33993-3;P33993-2	DNA replication licensing factor MCM7	MCM7	0.533497	0.967496	2.11313	3.92017		33.0594	33.4283	33.6117	33.3268	33.5769	32.5673	32.6691	33.0577	32.8703	33.1713	32.2064	32.5722	32.4877	32.2081	32.6911	56	56	78	3	81.307
1631	Q12769;Q12769-2;Q12769-3	Nuclear pore complex protein Nup160	NUP160	-0.0514233	0.650799	0.0329197	0.571015		27.181	27.9161	27.3498	27.212	NaN	26.8418	26.8147	26.9985	26.8103	27.2638	26.2293	26.6412	26.0905	26.0361	26.2209	11	11	11.4	3	162.12
1361	P61019;P61019-2	Ras-related protein Rab-2A	RAB2A	0.53195	1.17058	0.857062	2.13154		28.1633	28.8114	27.8969	27.3023	28.6164	27.4469	27.5954	27.1374	27.7086	28.2425	26.6795	27.2749	26.5747	26.829	27.5794	7	15	72.6	2	23.545
504	O95140;O95140-2	Mitofusin-2	MFN2	0.528751	1.11149	2.54058	4.0277		29.3734	29.5154	29.5884	29.1801	29.3653	28.6409	28.7886	28.964	28.7521	29.2333	27.9085	28.4882	28.3139	28.0781	28.6764	22	23	36.6	2	86.401
122	O00165-5;O00165;O00165-2;O00165-3;O00165-4;O00165-6	HCLS1-associated protein X-1	HAX1	0.528136	0.604943	1.22342	1.41529		NaN	NaN	25.7872	25.7052	NaN	24.8677	25.032	25.2919	24.9186	NaN	24.8215	24.3444	24.8395	24.9839	25.1997	6	6	38.1	6	26.099
2959	Q96QD9;Q96QD9-2;Q96QD9-3;Q96QD9-4	UAP56-interacting factor	FYTTD1	0.527823	0.862649	0.59669	1.30119		26.8193	27.1767	26.7961	27.1459	NaN	26.1445	26.2161	26.5316	26.3417	NaN	25.5978	25.8	25.6103	25.8483	25.9588	12	12	36.5	4	35.818
1993	Q29RF7;Q29RF7-3	Sister chromatid cohesion protein PDS5 homolog A	PDS5A	0.525739	0.877926	1.08957	3.02585		28.4256	28.762	29.0582	28.6137	28.3002	27.74	27.4201	28.4209	28.2962	28.6538	27.6231	27.9229	27.6931	27.4541	28.077	29	30	34.5	2	150.83
2084	Q5SRE5;Q5SRE5-2	Nucleoporin NUP188 homolog	NUP188	0.715993	1.07528	2.94922	4.75039		28.4847	28.8389	28.9432	28.5134	28.479	27.6315	27.9614	28.2829	27.9563	27.8473	27.5734	27.7751	27.4768	27.4035	27.6542	25	25	19.5	2	196.04
2300	Q7KZF4	Staphylococcal nuclease domain-containing protein 1	SND1	0.522555	1.08694	0.920336	2.19035		29.5365	30.4849	30.1075	29.8979	30.4003	28.9159	29.3066	29.6535	29.5295	30.4088	28.2397	29.4373	28.9457	28.777	29.5928	41	41	60.1	1	102
630	P05023-4;P05023;P05023-3;P05023-2;P13637;P13637-2;P13637-3;Q13733;P20648	Sodium/potassium-transporting ATPase subunit alpha-1	ATP1A1	0.520761	0.80321	1.42349	3.35149		31.4327	31.5064	32.0397	31.5574	31.7842	30.9261	30.6812	31.5809	30.99	31.5384	30.7955	30.9379	30.8694	30.5873	31.1143	35	52	48.8	9	113
3408	Q9NRX1	RNA-binding protein PNO1	PNO1	0.520193	0.396633	0.625142	0.865816		27.1727	27.2604	27.8065	27.3052	NaN	27.004	26.6745	27.1383	27.3352	NaN	26.574	27.0811	27.1443	26.4791	26.8391	9	9	47.6	1	27.924
424	O75477	Erlin-1	ERLIN1	0.51886	1.00428	1.60858	4.13047		29.3485	29.6785	29.7189	29.6878	29.2225	28.71	28.6342	29.109	29.1022	29.5066	28.4239	28.8296	28.4713	28.3143	28.5957	19	24	47.1	1	38.925
2930	Q96MU7-2;Q96MU7	YTH domain-containing protein 1	YTHDC1	0.517073	1.10408	0.607387	1.59972		27.4999	27.7591	28.0923	27.8472	NaN	26.549	26.7155	27.1689	26.6493	27.549	26.0012	26.12	26.3504	26.2969	26.9282	15	15	20.2	2	82.691
245	O15269;O15269-2	Serine palmitoyltransferase 1	SPTLC1	0.515653	1.05622	2.48483	4.68779		30.1721	30.3904	30.2589	30.506	30.6997	29.7341	29.8319	29.8745	29.7992	30.2093	29.2975	29.5066	29.2438	29.1597	29.5386	21	21	55.4	2	52.743
1743	Q13595-4;Q13595-3;Q13595;Q13595-2	Transformer-2 protein homolog alpha	TRA2A	0.515136	0.991777	0.821815	1.71671		25.9779	27.0798	27.1031	27.1456	27.8975	26.3052	26.3964	26.539	26.47	26.9175	25.9259	26.0281	25.8643	25.8141	26.6125	7	7	53.9	4	20.589
516	O95249;O95249-2	Golgi SNAP receptor complex member 1	GOSR1	0.514616	0.217241	0.320407	0.188112		26.6855	26.7404	25.9441	NaN	NaN	26.8085	NaN	26.76	26.9264	NaN	26.561	26.4042	26.3755	26.0073	25.9943	11	11	45.2	2	28.612
3431	Q9NUL3-2;Q9NUL3;Q9NUL3-8;Q9NUL3-3;Q9NUL3-7;Q9NUL3-6;Q9NUL3-4;Q9NUL3-5	Double-stranded RNA-binding protein Staufen homolog 2	STAU2	0.513885	1.26053	1.56731	5.1878		27.4205	27.8843	27.8651	27.7579	27.8095	26.7944	26.9003	27.3795	27.3742	27.7196	26.347	26.7678	26.3047	26.408	26.6072	16	18	39.2	8	58.97
1107	P42285	Superkiller viralicidic activity 2-like 2	SKIV2L2	0.513279	0.533754	0.425441	0.462575		28.6677	28.38	28.9431	28.5679	NaN	27.5092	27.2511	28.0347	28	27.2788	27.8899	27.2661	27.4954	27.5267	27.7932	29	29	32.4	1	117.8
137	O00291;O00291-4;O00291-3	Huntingtin-interacting protein 1	HIP1	0.512598	-0.146493	0.433949	0.129909		26.6883	NaN	27.2586	NaN	NaN	26.1182	NaN	26.7314	26.457	NaN	27.037	25.6523	27.1525	26.1713	26.5146	18	19	23.3	3	116.22
665	P07355;P07355-2;A6NMY6	Annexin A2;Putative annexin A2-like protein	ANXA2;ANXA2P2	0.510679	0.889033	0.864783	1.55523		31.6278	32.2791	32.2555	31.6705	32.6483	30.9375	31.3946	31.7707	31.4457	32.3792	30.6338	31.9428	30.9829	30.7325	31.7439	38	38	87.3	3	38.604
929	P26006;P26006-1	Integrin alpha-3;Integrin alpha-3 heavy chain;Integrin alpha-3 light chain	ITGA3	0.509935	0.946694	2.01889	3.59876		32.3464	32.7578	32.5347	32.3253	32.8662	31.9193	32.0913	32.2652	31.7282	32.2768	31.323	31.9184	31.6082	31.4644	31.7831	33	33	29.4	2	116.61
1035	P35268;Q6P5R6	60S ribosomal protein L22	RPL22	0.509355	0.860586	1.3486	3.57819		30.8747	30.8702	31.1618	30.9942	31.5188	30.3344	30.0942	30.7956	30.5379	31.111	30.171	30.3641	30.2385	29.9892	30.3541	10	10	69.5	2	14.787
2866	Q96GM8;Q96GM8-2	Target of EGR1 protein 1	TOE1	0.509285	0.413462	0.549465	0.678189		NaN	26.4452	26.915	NaN	NaN	25.804	26.1252	25.923	26.182	NaN	25.9298	25.4893	25.3158	25.968	26.0811	8	8	22.2	2	56.547
3116	Q9BW60-2;Q9BW60	Elongation of very long chain fatty acids protein 1	ELOVL1	0.506701	0.800771	1.25531	2.51808		28.5441	28.2772	28.4379	27.8442	28.7342	27.9035	27.2315	28.1475	28.1643	27.8573	27.9572	27.6696	27.528	27.2698	27.4092	3	3	11.9	2	29.485
1092	P40937;P40937-2	Replication factor C subunit 5	RFC5	0.504119	0.427808	0.499073	1.56687		26.3135	NaN	26.3782	NaN	NaN	25.6391	NaN	26.0707	25.9441	NaN	25.278	25.7867	25.9448	25.6378	25.6372	10	10	42.4	2	38.496
1450	P63010-2;P63010;P63010-3	AP-2 complex subunit beta	AP2B1	0.497702	0.0829849	0.785518	0.138969		NaN	26.418	25.9597	NaN	NaN	25.8065	NaN	25.6967	25.438	NaN	25.7651	25.7644	25.7637	25.4046	25.8204	7	15	16.8	3	105.69
3856	Q9Y5A9;Q9Y5A9-2	YTH domain-containing family protein 2	YTHDF2	0.497273	0.918541	2.19347	3.25796		28.0543	28.6378	28.581	28.2709	28.5687	27.6816	27.8289	28.0975	27.9566	28.0617	27.143	27.7327	27.6033	27.2894	27.7517	7	11	19.5	2	62.333
3605	Q9UFG5;Q9UFG5-2	UPF0449 protein C19orf25	C19orf25	0.496501	0.975824	0.681287	4.37027		NaN	NaN	NaN	NaN	NaN	25.8976	25.9199	NaN	26.0098	NaN	25.1572	24.8894	24.8106	24.9741	24.6813	4	4	43.2	2	12.878
3671	Q9UKK3	Poly [ADP-ribose] polymerase 4	PARP4	0.49523	0.988719	1.06709	2.20385		26.3086	26.8916	26.6254	26.5128	NaN	25.459	26.5617	26.4823	25.5784	26.0444	NaN	26.1214	25.7174	25.2337	25.8416	11	11	8.8	1	192.59
1148	P46777	60S ribosomal protein L5	RPL5	0.494267	1.04238	1.29167	3.48083		31.4073	31.8912	31.797	31.6685	31.9813	30.623	31.1615	31.4097	31.2795	31.8004	30.2953	31.0608	30.6685	30.523	30.986	29	29	59.9	1	34.362
628	P04899-4;P04899;P04899-6;P04899-3;P04899-5;P04899-2;P63096;P63096-2;P11488;P19087;A8MTJ3	Guanine nucleotide-binding protein G(i) subunit alpha-2	GNAI2	0.491394	0.847022	0.586374	1.32914		28.0879	29.0955	28.6574	28.0603	29.3782	27.5219	27.9077	27.9311	28.1363	29.3254	27.3585	28.1404	27.6215	27.3229	28.6009	16	21	64.2	11	41.548
1076	P38919	Eukaryotic initiation factor 4A-III;Eukaryotic initiation factor 4A-III, N-terminally processed	EIF4A3	0.488847	0.800875	1.29416	2.70868		28.5303	29.1009	28.9566	29.1239	28.9832	27.9499	28.1249	28.5945	28.6059	28.9755	27.7746	28.4215	28.2237	27.8362	28.4346	17	20	56.2	1	46.871
2740	Q92621	Nuclear pore complex protein Nup205	NUP205	0.672901	1.06761	3.02523	4.51267		30.8972	31.1442	31.1309	31.0445	30.5547	30.1177	30.1264	30.3505	30.295	30.5173	29.8689	30.0807	29.916	29.6724	29.8954	46	46	29.2	1	227.92
2794	Q969V3-2;Q969V3	Nicalin	NCLN	0.486514	0.833704	1.54621	3.45024		29.5889	30.066	30.0936	29.6565	29.6359	29.0086	29.0757	29.5876	29.1998	29.7365	28.7556	28.9678	28.9936	28.8794	29.276	20	20	39.3	2	62.846
940	P27105;P27105-2	Erythrocyte band 7 integral membrane protein	STOM	0.486423	0.744179	3.32687	5.1077		30.598	30.816	30.9668	30.9522	30.8762	30.3276	30.2116	30.5451	30.3303	30.3624	30.0641	30.1683	30.0763	30.0109	30.1688	16	16	62.2	2	31.73
1021	P33991;Q9UJA3-2;Q9UJA3-3;Q9UJA3;Q9UJA3-4	DNA replication licensing factor MCM4	MCM4	0.485075	0.787737	1.7109	3.07373		31.6105	32.0114	32.1654	31.937	32.2127	31.1754	31.2593	31.6577	31.5507	31.8685	30.9906	31.3835	31.1725	30.947	31.5047	51	51	65	5	96.557
1378	P61513;A6NKH3	60S ribosomal protein L37a	RPL37A	0.483539	1.01866	0.946881	2.71954		29.6681	30.3282	30.0462	30.1811	30.7623	29.1132	29.7043	29.5947	29.7644	30.3916	28.9857	29.4012	29.0354	28.8779	29.5923	8	8	73.9	2	10.275
1479	P78318	Immunoglobulin-binding protein 1	IGBP1	0.48353	0.852754	0.546528	1.63162		26.468	27.3252	26.9863	NaN	NaN	26.0876	26.8004	26.5152	26.2472	NaN	25.6112	26.122	25.7852	25.4067	25.8435	12	12	36.3	1	39.221
951	P27824-2;P27824;P27824-3	Calnexin	CANX	0.483199	0.779443	1.0605	1.62532		26.8149	27.5812	27.6738	27.0751	27.7763	26.3048	26.7958	27.157	27.1053	27.1423	26.3965	27.205	26.3478	26.0956	26.9791	12	12	23.9	3	71.502
1598	Q07020;Q07020-2	60S ribosomal protein L18	RPL18	0.480975	0.95603	1.33543	3.08004		33.3619	33.8259	33.7868	33.4479	34.1154	32.8069	33.0744	33.2864	33.2321	33.7331	32.5287	33.1233	32.6212	32.5188	32.9657	23	23	63.3	2	21.634
844	P19022-2;P19022	Cadherin-2	CDH2	0.480458	0.0307098	0.449508	0.0254606		26.2036	NaN	NaN	NaN	NaN	25.8908	NaN	NaN	NaN	NaN	26.043	25.9025	25.7634	26.0508	25.8771	3	3	9.4	2	97.039
9	A1X283;Q5TCZ1-3;Q5TCZ1	SH3 and PX domain-containing protein 2B	SH3PXD2B	0.480132	-0.334818	0.331099	0.470712		NaN	NaN	NaN	NaN	NaN	NaN	26.2141	NaN	26.5683	NaN	25.6846	26.44	26.1557	25.9466	25.8446	11	11	15.4	3	101.58
3509	Q9NYY8;Q9NYY8-2	FAST kinase domain-containing protein 2	FASTKD2	0.479011	0.86601	1.84389	4.49753		28.3123	28.3298	28.359	28.0068	28.0587	27.3558	27.4638	28.0029	27.9055	27.9435	27.2863	27.1697	27.3023	27.375	27.6032	11	11	20	2	81.462
717	P0DMV8;P0DMV9;P0DMV8-2	Heat shock 70 kDa protein 1A;Heat shock 70 kDa protein 1B	HSPA1A;HSPA1B	0.478827	0.955842	1.7726	3.46078		32.2448	32.8109	32.6933	32.7187	32.7357	31.8203	32.1803	32.3292	31.9693	32.5101	31.4795	32.0844	31.7028	31.3669	31.7905	34	61	78.8	3	70.051
1149	P46778	60S ribosomal protein L21	RPL21	0.478158	1.04356	1.50039	3.66937		32.4842	33.088	32.6118	32.7999	33.0747	31.9734	32.2436	32.3138	32.3091	32.8281	31.5861	32.1373	31.6661	31.5537	31.8978	22	22	73.1	1	18.565
1704	Q13347	Eukaryotic translation initiation factor 3 subunit I	EIF3I	0.476743	1.11354	1.65167	3.26135		29.8195	30.2926	30.0314	29.8302	29.9703	29.0517	29.3563	29.8391	29.5222	29.791	28.3821	29.3569	28.9858	28.5363	29.1152	19	19	74.2	1	36.501
2140	Q5VYK3	Proteasome-associated protein ECM29 homolog	ECM29	0.47469	0.676601	0.576668	1.05739		25.164	25.9723	26.1106	NaN	NaN	25.0786	25.5171	26.4138	25.9748	25.6545	25.2249	25.4892	25.9454	25.4039	25.566	18	18	14.6	1	204.29
520	O95299;O95299-2	NADH dehydrogenase [ubiquinone] 1 alpha subcomplex subunit 10, mitochondrial	NDUFA10	0.473153	0.725843	2.89156	2.92131		29.6493	29.9909	30.0323	29.6757	29.7975	29.2328	29.2426	29.4921	29.3198	29.4928	29.0535	29.4785	28.8202	28.8691	29.2952	18	18	58.3	2	40.75
1948	Q15717;Q15717-2;Q12926-2;Q12926;P26378-4;P26378-2;P26378-5;P26378;P26378-3	ELAV-like protein 1	ELAVL1	0.471914	0.534082	1.36393	2.11264		30.13	30.5977	30.4099	30.1693	30.0035	29.4171	29.4123	30.1957	29.8205	30.1052	29.4929	29.9238	29.8873	29.4402	29.8958	21	21	61.3	9	36.091
1324	P55884;P55884-2	Eukaryotic translation initiation factor 3 subunit B	EIF3B	0.470358	1.14625	1.40181	3.36149		29.7539	30.5109	30.2732	29.9675	30.2944	29.1835	29.6919	29.8429	29.7284	30.0014	28.6514	29.4663	29.0561	28.729	29.1659	28	28	48.4	2	92.48
603	P02545;P02545-6;P02545-3;P02545-5;P02545-4;REV__Q5VX52	Prelamin-A/C;Lamin-A/C	LMNA	0.468512	1.07173	1.61987	2.85313		29.0701	29.6359	29.0252	29.1341	29.7305	28.6375	28.8041	28.9249	28.7913	29.0955	28.0017	28.7651	27.8116	28.2195	28.4394	5	68	83.4	6	74.139
3019	Q99613;Q99613-2;B5ME19	Eukaryotic translation initiation factor 3 subunit C;Eukaryotic translation initiation factor 3 subunit C-like protein	EIF3C;EIF3CL	0.46816	1.0808	1.44746	3.6471		31.3436	31.8455	31.8923	31.7498	31.7248	30.7805	31.055	31.3935	31.2645	31.7217	30.2263	30.904	30.6602	30.4057	30.9558	47	47	47.3	3	105.34
1431	P62854;Q5JNZ5	40S ribosomal protein S26;Putative 40S ribosomal protein S26-like 1	RPS26;RPS26P11	0.467591	1.06962	0.946668	2.29462		30.1151	30.9484	30.5126	30.2835	31.3473	29.6992	30.2231	30.1738	30.2301	30.5427	29.1413	30.0536	29.5976	29.2773	29.789	7	7	52.2	2	13.015
859	P20337	Ras-related protein Rab-3B	RAB3B	0.466344	0.850256	1.62481	3.68138		28.2025	28.4072	28.3034	28.3586	28.7952	28.0033	27.8204	28.3328	28.0515	27.5272	27.7782	27.4847	27.5825	27.2823	27.6879	8	9	45.2	1	24.758
436	O75616;O75616-2	GTPase Era, mitochondrial	ERAL1	0.465243	0.890415	1.09891	2.90761		26.8061	27.5302	27.4311	27.2029	27.726	26.7008	26.3803	26.9732	26.9006	27.4152	26.2367	26.5363	26.3201	26.3892	26.7619	8	8	25.6	2	48.349
673	P07900;P07900-2;Q14568;Q58FG0;Q58FG1	Heat shock protein HSP 90-alpha	HSP90AA1	0.465166	0.872814	0.926713	1.88919		30.6447	31.4895	31.3839	31.0219	31.3924	29.9634	30.6098	30.9701	30.8327	31.2307	29.802	30.9776	30.2986	29.8602	30.63	33	51	58.7	5	84.659
1774	Q14008-2;Q14008;Q14008-3	Cytoskeleton-associated protein 5	CKAP5	0.462984	0.833493	0.73504	1.91369		27.0489	27.701	27.9426	27.5703	NaN	26.2184	26.564	27.6452	27.4309	27.2227	26.1163	26.8518	27.0824	26.2417	26.9365	30	30	20.1	3	218.52
2397	Q86XI2;Q86XI2-2	Condensin-2 complex subunit G2	NCAPG2	0.462947	0.873619	0.704779	0.977635		26.3285	27.1204	NaN	NaN	NaN	25.8807	NaN	26.0652	25.7251	NaN	25.7004	25.9719	25.605	25.4872	NaN	13	13	11.1	2	130.96
1501	P82675;P82675-2	28S ribosomal protein S5, mitochondrial	MRPS5	0.460389	0.77081	1.2961	2.39572		29.8915	30.0725	29.9376	30.0733	29.0633	29.2386	29.3029	29.4833	29.1958	29.5156	28.935	29.1181	28.956	29.0938	29.0813	18	18	44	2	48.006
151	O00487	26S proteasome non-ATPase regulatory subunit 14	PSMD14	0.456147	0.756255	0.68235	1.19492		26.0957	26.525	NaN	26.4732	NaN	25.5607	26.0253	25.985	25.9335	NaN	25.1044	26.2001	25.4056	25.2446	25.244	6	6	33.2	1	34.577
2690	Q8WVV9-5;Q8WVV9-4;Q8WVV9;Q8WVV9-3;Q8WVV9-2	Heterogeneous nuclear ribonucleoprotein L-like	HNRNPLL	0.45605	0.710775	0.900374	1.32808		27.5588	28.0383	27.7323	27.5403	NaN	26.6555	26.9034	27.586	27.0917	27.0714	26.2714	27.2216	26.8021	26.4161	27.3232	14	15	33.9	5	56.466
626	P04843	Dolichyl-diphosphooligosaccharide--protein glycosyltransferase subunit 1	RPN1	0.455721	0.857663	1.67062	3.49325		30.5769	30.8651	31.0314	30.6698	30.5309	30.0571	29.9759	30.4232	30.2464	30.6929	29.7044	30.1043	29.7804	29.6333	30.1633	34	34	60.1	1	68.569
461	O75964;Q7Z4Y8	ATP synthase subunit g, mitochondrial	ATP5L	0.45403	0.668802	1.06073	2.09687		28.6674	29.0465	29.2448	28.6798	28.9373	28.0331	27.905	28.7672	28.6892	28.9111	27.8129	28.5063	28.3241	27.9639	28.6245	7	7	60.2	2	11.428
1078	P39023;Q92901	60S ribosomal protein L3	RPL3	0.453535	0.917248	1.6666	4.66891		34.1332	34.3058	34.5251	34.5284	34.6723	33.6411	33.7179	34.1322	34.1024	34.3035	33.4327	33.5989	33.5345	33.4041	33.6084	50	50	71.7	2	46.108
2207	Q6P2E9;Q6P2E9-2	Enhancer of mRNA-decapping protein 4	EDC4	0.452765	0.778958	1.44114	2.3139		28.1915	28.7267	28.6442	27.9887	28.1549	27.5595	27.7966	28.1988	27.8788	28.0086	27.2756	27.7546	27.6229	27.2103	27.9479	25	25	30.8	2	151.66
705	P09874	Poly [ADP-ribose] polymerase 1	PARP1	0.450951	0.682397	1.07441	1.94205		30.0842	30.7187	30.7523	30.4103	30.0072	29.5531	29.6086	30.038	30.0412	30.477	29.4646	29.8765	29.5939	29.4447	30.181	58	58	59.6	1	113.08
1509	P83881	60S ribosomal protein L36a	RPL36A	0.45071	1.21989	1.04573	3.43753		28.6568	29.5349	29.3613	29.3705	29.746	28.5685	28.8704	28.681	28.8818	29.4144	28.1363	28.4613	27.9585	27.9111	28.103	5	18	65.1	1	12.441
3448	Q9NVI7-2;Q9NVI7;Q9NVI7-3	ATPase family AAA domain-containing protein 3A	ATAD3A	0.450333	0.905506	1.88202	3.78874		29.8329	29.9962	30.1724	29.9557	30.1602	29.4502	29.2782	29.6581	29.4607	30.0184	28.8691	29.1774	28.999	28.9873	29.5571	14	48	65.7	3	66.217
3728	Q9UNQ2	Probable dimethyladenosine transferase	DIMT1	0.449867	0.69481	1.87869	3.56053		28.2616	28.9064	28.7403	28.6391	28.5742	27.9617	28.0012	28.1592	28.4747	28.2753	27.8983	27.9069	27.8263	28.0516	27.9643	15	15	60.7	1	35.236
1259	P52292	Importin subunit alpha-1	KPNA2	0.448365	0.883985	1.06642	2.43643		28.5537	28.8454	29.1492	28.7015	29.1886	27.9027	28.091	28.7558	28.5365	28.9106	27.8897	28.2611	28.2848	27.3469	28.2361	15	15	42.2	1	57.861
1508	P83731	60S ribosomal protein L24	RPL24	0.4481	0.900014	1.19198	2.97604		31.6826	32.2932	32.2063	32.3607	32.7492	31.4633	31.6971	31.9106	31.7929	32.1876	31.194	31.5134	31.4431	31.2999	31.3415	22	22	69.4	1	17.779
3823	Q9Y3T9	Nucleolar complex protein 2 homolog	NOC2L	0.44773	0.867396	0.887967	2.56685		29.9173	30.1849	30.1661	30.2033	29.2034	29.0621	29.0432	29.7639	29.6257	29.9413	28.9651	29.0323	29.1215	28.9065	29.3125	22	22	24.2	1	84.918
358	O60684;O15131	Importin subunit alpha-7	KPNA6	0.446257	0.495528	0.412563	0.841886		26.8332	27.2147	26.8059	NaN	NaN	26.2371	26.4558	26.6769	NaN	27.1868	26.2413	26.7112	26.1394	25.3668	26.4303	10	14	36.6	2	60.029
885	P22392;P22392-2;O60361;P15531;P15531-2	Nucleoside diphosphate kinase B;Putative nucleoside diphosphate kinase;Nucleoside diphosphate kinase A	NME2;NME2P1;NME1	0.44497	0.954731	1.04811	1.89583		27.2351	27.5272	27.0329	27.1897	NaN	26.1302	26.6051	26.8985	26.6271	26.9451	25.9264	27.0714	25.7633	26.0412	25.8547	5	5	38.2	5	17.298
1808	Q14315;Q14315-2	Filamin-C	FLNC	0.443881	0.677649	0.472915	0.768754		30.03	30.4819	30.1045	29.8582	28.0955	28.8942	29.463	29.3168	29.5604	29.1163	28.983	29.5289	29.1905	28.4966	28.983	70	79	38.6	2	291.02
1445	P62937;P62937-2;P0DN26;A0A0B4J2A2;A0A075B767;A0A075B759;Q9Y536;F5H284;P0DN37	Peptidyl-prolyl cis-trans isomerase A;Peptidyl-prolyl cis-trans isomerase A, N-terminally processed	PPIA	0.443746	0.28162	1.28789	0.156704		27.8932	28.3342	27.8365	27.3327	27.9058	27.0525	27.5031	27.4209	27.3681	27.7393	26.7314	30.2893	27.0123	26.8726	26.9888	11	11	63	9	18.012
1421	P62750	60S ribosomal protein L23a	RPL23A	0.443317	0.979723	0.991122	2.72938		31.0863	31.8408	31.4363	31.3889	32.1344	30.7168	31.0437	31.1261	31.1074	31.6761	30.3776	30.9342	30.4458	30.4362	30.7942	17	17	65.4	1	17.695
2460	Q8IXS6-2;Q8IXS6	Paralemmin-2	PALM2	0.44253	0.890639	1.34395	4.82825		27.7331	27.6621	27.47	27.4969	27.8531	26.8337	27.1328	27.3393	26.9059	27.7909	26.5907	26.9317	26.6267	26.823	26.7899	6	18	50.9	2	45.437
3511	Q9NZ01;Q9NZ01-2	Very-long-chain enoyl-CoA reductase	TECR	0.441402	0.894077	2.37238	4.6055		30.7589	30.8786	31.2045	30.9677	31.1125	30.3182	30.4849	30.7687	30.4818	30.6617	29.8734	30.1624	30.0039	30.2033	30.2089	11	11	30.2	2	36.034
2072	Q5JTH9-2;Q5JTH9-3;Q5JTH9	RRP12-like protein	RRP12	0.440466	0.860616	1.05921	2.91118		29.3419	29.6769	29.552	29.6488	28.8027	28.6639	28.5444	29.2841	29.002	29.3255	28.3529	28.6523	28.5148	28.4489	28.7503	30	31	30.1	3	132.71
1804	Q14247	Src substrate cortactin	CTTN	0.44025	1.03165	1.57695	4.05957		27.8689	28.3711	28.2883	28.1277	28.3326	27.416	27.7588	28.0021	27.5088	28.1016	27.0437	27.4608	27.3468	26.8526	27.1262	7	59	74	1	61.585
1460	P63244	Guanine nucleotide-binding protein subunit beta-2-like 1;Guanine nucleotide-binding protein subunit beta-2-like 1, N-terminally processed	GNB2L1	0.439589	0.994363	1.01315	2.91021		30.8449	31.4916	31.5058	31.2362	31.358	30.2979	30.6533	30.8115	30.9591	31.5168	29.9966	30.8163	30.1459	29.9772	30.5287	20	20	72.9	1	35.076
2578	Q8NE86-3;Q8NE86;Q8NE86-2	Calcium uniporter protein, mitochondrial	MCU	0.439471	0.809025	0.869069	2.36589		27.2588	27.3985	28.3056	27.9177	27.4144	27.1448	26.9835	27.4999	26.7418	27.7276	26.7105	26.9702	27.0131	26.7665	26.7896	11	11	43	3	35.158
2433	Q8IWA4;Q8IWA4-3;Q8IWA4-2	Mitofusin-1	MFN1	0.435755	0.473309	0.45933	1.07195		27.2185	NaN	27.0058	27.0601	NaN	NaN	26.3865	26.5897	26.8495	26.976	26.0495	26.4154	26.1832	26.1452	26.6832	11	12	22	3	84.159
760	P12814-2;P12814;P12814-3;P12814-4	Alpha-actinin-1	ACTN1	0.435517	0.273567	0.34847	0.278574		27.7407	28.2412	28.6321	26.9844	NaN	26.9695	25.9249	28.4126	27.4765	27.3044	26.9793	27.3102	28.0392	27.1042	27.4647	18	38	46.8	4	102.71
695	P08865	40S ribosomal protein SA	RPSA	0.434938	1.37152	1.04557	1.00151		27.8829	28.3161	27.8475	28.1662	NaN	27.3336	27.3947	27.267	27.4829	27.6195	NaN	28.157	26.6834	26.7222	26.9717	5	5	27.5	1	32.854
3626	Q9UHI6;Q9UHI6-2	Probable ATP-dependent RNA helicase DDX20	DDX20	0.433702	1.09487	1.67534	3.87258		27.8463	28.3107	28.2677	27.9582	27.6202	27.4216	27.4615	27.6183	27.8497	27.4836	26.7381	27.1483	27.0162	26.6395	26.9867	16	16	28.4	2	92.239
1399	P62241	40S ribosomal protein S8	RPS8	0.431271	1.01451	2.12658	4.54327		34.1511	34.5074	34.4407	34.3973	34.6142	33.7151	33.9803	34.1003	33.8893	34.2694	33.2538	33.7018	33.4498	33.1768	33.456	23	23	64.4	1	24.205
3806	Q9Y305-4;Q9Y305-2;Q9Y305;Q9Y305-3	Acyl-coenzyme A thioesterase 9, mitochondrial	ACOT9	0.431229	0.856287	1.64106	4.28808		29.0088	29.3626	29.5922	29.3976	29.2587	28.6302	28.5692	29.1001	29.071	29.0933	28.4353	28.4646	28.3069	28.4909	28.6408	23	23	56.5	4	50.85
1395	P62136;P62136-2;P62136-3	Serine/threonine-protein phosphatase PP1-alpha catalytic subunit	PPP1CA	0.430143	1.85116	1.81988	1.46053		27.3025	27.3368	27.046	27.5824	NaN	26.8679	26.7921	27.1299	26.6059	27.1805	NaN	26.933	NaN	26.416	26.6259	4	18	59.4	3	37.512
3732	Q9UNY4;Q9UNY4-2	Transcription termination factor 2	TTF2	0.429195	0.926447	1.78345	3.81691		30.065	30.3456	30.0768	30.1231	29.7345	29.2722	29.819	29.5818	29.6903	29.8358	29.1426	29.3608	29.3586	28.8925	28.9582	50	50	57.5	2	129.59
162	O00571;O00571-2;O15523-2;O15523;O15523-3;Q9NQI0-3;Q9NQI0-2;Q9NQI0-4;Q9NQI0	ATP-dependent RNA helicase DDX3X;ATP-dependent RNA helicase DDX3Y	DDX3X;DDX3Y	0.428085	1.00764	1.65733	3.77499		32.4349	33.0165	32.8618	32.6848	33.0113	31.99	32.4217	32.4234	32.4133	32.6204	31.5529	32.1254	31.8192	31.5819	31.8916	48	49	71.3	9	73.243
1276	P52943;P52943-2	Cysteine-rich protein 2	CRIP2	0.42398	1.26658	0.896324	2.4272		28.6732	29.4385	28.9163	29.2099	29.7094	28.3865	29.0496	28.6536	28.4767	29.2609	27.7768	28.8177	27.9631	27.2477	27.8091	11	11	73.6	2	22.492
1617	Q08379;Q08379-2;REV__O94827-4;REV__O94827-5;REV__O94827-3;REV__O94827;REV__O94827-7;REV__O94827-2;REV__O94827-6	Golgin subfamily A member 2	GOLGA2	0.423901	0.325204	1.98156	1.25636		30.6889	31.0532	30.4623	31.0716	30.6548	30.3501	30.3029	30.2336	30.4577	30.467	30.5354	30.6401	30.2204	30.5986	30.3104	49	50	55.7	9	113.08
1237	P51148;P51148-2	Ras-related protein Rab-5C	RAB5C	0.423468	0.777282	1.64972	2.83515		27.7758	27.8276	27.58	27.8198	28.2608	27.1283	27.3452	27.3815	27.583	27.7086	26.8818	27.3538	26.7451	27.0668	27.33	9	11	65.3	2	23.482
1429	P62847-2;P62847-3;P62847;P62847-4	40S ribosomal protein S24	RPS24	0.421807	1.02052	1.70401	4.10343		31.4256	31.8528	31.7794	31.8236	32.2317	31.1641	31.4425	31.4751	31.3525	31.5698	30.6116	30.9188	30.8165	30.7848	30.8787	12	12	66.2	4	15.069
1502	P82912;P82912-2;P82912-3	28S ribosomal protein S11, mitochondrial	MRPS11	0.420047	0.652811	0.441877	1.01633		27.4038	28.2046	27.756	27.3873	NaN	27.0401	NaN	27.384	26.8084	27.5319	26.6891	26.8066	26.8308	26.5786	26.7221	5	5	43.8	3	20.616
3852	Q9Y4W6	AFG3-like protein 2	AFG3L2	0.419505	0.750998	1.09919	4.07407		28.1797	28.4427	28.3454	28.2992	27.9412	27.5288	27.2654	28.0819	27.9088	28.3259	27.401	27.3468	27.6138	27.464	27.6277	17	17	25.6	1	88.583
2094	Q5T160	Probable arginine--tRNA ligase, mitochondrial	RARS2	0.417513	1.09128	0.780482	1.45432		26.8866	NaN	27.0739	26.3626	NaN	26.184	25.863	26.2764	26.3746	25.6522	25.2826	NaN	25.6577	25.8688	26.107	10	10	19.2	1	65.505
1963	Q16186	Proteasomal ubiquitin receptor ADRM1	ADRM1	0.416862	0.948356	0.820915	2.48112		27.3845	28.1091	27.9262	27.6372	28.3438	26.9098	27.2007	27.5973	27.5052	28.1034	26.486	27.1765	27.0069	26.6718	27.3178	13	13	28.5	1	42.153
1279	P53350	Serine/threonine-protein kinase PLK1	PLK1	0.416249	0.702359	3.55708	3.13699		29.6631	29.7994	29.8058	29.6075	29.8472	29.3316	29.3936	29.2431	29.1997	29.4737	28.9803	29.4459	29.1054	28.6725	29.0071	28	28	50.2	1	68.254
1558	Q02543	60S ribosomal protein L18a	RPL18A	0.415632	0.927603	1.38467	3.95969		32.5778	33.0128	32.8767	32.7979	32.9592	32.0574	32.135	32.6017	32.4603	32.8919	31.6429	32.2155	31.9064	31.726	32.0957	24	24	75.6	1	20.762
2704	Q8WXF1-2;Q8WXF1	Paraspeckle component 1	PSPC1	0.414365	0.493138	0.462068	0.586116		26.8918	27.4036	26.9852	NaN	NaN	25.9463	26.3281	NaN	26.1721	26.5899	25.9253	26.4598	25.8614	25.7391	26.3229	6	10	26.7	2	45.57
1240	P51153	Ras-related protein Rab-13	RAB13	0.414204	1.35565	1.45325	4.99589		28.3772	28.2946	28.2593	28.5318	28.9625	27.7909	27.9648	28.1956	28.0179	28.3852	27.1744	27.1612	26.9524	27.0883	27.2709	9	11	52.7	1	22.774
762	P12956;P12956-2	X-ray repair cross-complementing protein 6	XRCC6	0.41352	0.778392	1.10114	2.60656		29.7363	30.2737	30.2197	30	29.5864	29.0942	29.3079	29.984	29.6799	29.6825	28.8973	29.4705	29.0278	29.0589	29.4697	31	31	52.9	2	69.842
1951	Q15758;Q15758-3;Q15758-2	Neutral amino acid transporter B(0)	SLC1A5	0.409429	0.608333	1.82125	3.1841		28.1296	27.9242	27.8864	28.0081	28.4732	27.6872	27.3886	27.7543	27.8768	27.6674	27.6227	27.4426	27.4306	27.3977	27.4863	8	8	15.9	3	56.598
1439	P62899;P62899-3;P62899-2	60S ribosomal protein L31	RPL31	0.405982	0.845487	1.14512	2.55923		31.3297	32.1008	31.8085	31.5212	32.246	31.046	31.432	31.6166	31.4516	31.4301	30.7336	31.2342	31.0776	30.7224	31.0109	13	13	60.8	3	14.463
3113	Q9BW19	Kinesin-like protein KIFC1	KIFC1	0.403868	0.750731	0.762395	2.00533		27.5008	27.4942	27.5305	27.4214	NaN	26.4594	26.6005	26.8691	26.9787	27.5306	26.5061	26.3031	26.7897	26.3201	26.785	17	17	37	1	73.747
1536	Q00610-2;Q00610;P53675-2;P53675	Clathrin heavy chain 1	CLTC	0.403545	0.800664	0.972156	2.21458		31.7825	32.5375	32.4632	32.154	32.2243	31.3088	31.5632	32.0564	31.9045	32.3108	31.0837	31.9561	31.3356	31.0944	31.6883	86	86	57.1	4	187.89
2717	Q92499;Q92499-2;Q92499-3	ATP-dependent RNA helicase DDX1	DDX1	0.399348	0.456454	1.22604	1.39011		26.8525	27.2463	26.9522	27.3061	27.7505	26.8597	26.5097	27.05	26.7637	26.9278	26.7836	27.0891	26.846	26.5954	26.5113	18	18	32.7	3	82.431
1046	P35658-2;P35658-4;P35658;P35658-3;P35658-5	Nuclear pore complex protein Nup214	NUP214	1.8483	2.79714	6.61062	6.24085		30.8392	30.8627	30.7913	30.9608	30.649	29.1322	28.9103	28.993	29.2141	28.6119	28.3014	28.3417	27.8903	28.2477	27.3362	46	46	32.7	5	212.57
3166	Q9BZG1;Q9BZG1-2;Q9BZG1-4	Ras-related protein Rab-34	RAB34	0.397853	0.723519	0.518798	1.45864		26.3592	26.3069	27.0298	27.2125	NaN	26.4138	26.1976	26.7477	26.5184	NaN	25.9169	26.2903	25.9838	25.206	25.9655	8	8	35.5	3	29.044
643	P05388;P05388-2;Q8NHW5	60S acidic ribosomal protein P0;60S acidic ribosomal protein P0-like	RPLP0;RPLP0P6	0.397483	0.840816	1.20245	2.51354		28.9967	29.2915	29.385	29.8237	29.5851	28.6376	28.8401	29.2512	29.2317	29.134	28.2781	29.1225	28.4162	28.5737	28.4875	12	12	49.5	3	34.273
272	O43237-2;O43237	Cytoplasmic dynein 1 light intermediate chain 2	DYNC1LI2	0.395638	0.719897	0.480085	1.25375		24.9627	26.0233	NaN	NaN	NaN	24.6208	25.3784	25.3604	25.1204	NaN	24.7002	25.4347	25.1584	24.7491	24.9646	9	9	32.8	2	45.004
3352	Q9HD20;Q9HD20-2;Q9HD20-3	Manganese-transporting ATPase 13A1	ATP13A1	0.395079	0.948005	0.617376	1.74426		28.713	28.9842	29.2322	28.3681	29.5541	28.0104	28.4695	28.6007	28.3628	29.4327	27.4258	28.5572	27.8724	27.6183	28.638	25	25	27.6	3	132.95
14	A4D1E9;A4D1E9-2;A4D1E9-3	GTP-binding protein 10	GTPBP10	0.393267	0.533372	0.595194	0.895257		27.3963	27.5712	27.7918	27.8892	NaN	26.7029	26.9089	26.8378	27.1235	27.334	26.5919	26.6953	26.8462	26.9828	27.0904	17	17	44.2	3	42.932
1889	Q15084-3;Q15084;Q15084-4;Q15084-5;Q15084-2	Protein disulfide-isomerase A6	PDIA6	0.391969	0.801838	1.80859	3.80207		27.9643	27.9667	27.6829	27.6787	27.8153	27.2319	27.4132	27.6771	27.6827	27.1433	26.9906	27.4071	26.9386	26.8032	26.9592	9	9	30.9	5	47.837
233	O15160-2;O15160	DNA-directed RNA polymerases I and III subunit RPAC1	POLR1C	0.390902	0.799972	0.655731	2.73839		25.9384	26.4104	26.6671	26.5268	NaN	25.6178	NaN	26.0911	26.2121	26.5018	25.1975	25.572	25.6159	25.432	25.6364	8	8	31.6	2	38.646
1702	Q13315	Serine-protein kinase ATM	ATM	0.389564	0.708237	0.685733	1.59416		24.3376	24.7776	25.0336	NaN	NaN	24.0185	24.6512	24.8766	24.6186	NaN	24.0967	24.747	24.2067	24.2844	24.1784	6	6	2.5	1	350.68
1380	P61619;P61619-3;Q9H9S3-2;Q9H9S3-3;Q9H9S3	Protein transport protein Sec61 subunit alpha isoform 1	SEC61A1	0.38755	0.665762	1.18177	2.78263		29.8011	30.1322	30.0628	29.4955	29.5948	29.3855	29.1153	29.8834	29.244	29.5204	29.113	29.2745	29.1379	29.314	28.9182	11	11	22.5	5	52.264
807	P16615;P16615-5;P16615-2;P16615-3;P16615-4;O14983-3;O14983-2;O14983;Q93084-4;Q93084-2;Q93084-3;Q93084-7;Q93084;Q93084-6;Q93084-5	Sarcoplasmic/endoplasmic reticulum calcium ATPase 2	ATP2A2	0.386517	0.886669	1.53123	5.69677		32.1065	32.4379	32.4193	32.3562	32.2997	31.677	31.5784	32.1105	32.0392	32.2819	31.3643	31.5424	31.3529	31.3873	31.5392	44	44	39.6	15	114.76
2421	Q8IVF2-3;Q8IVF2;Q8IVF2-2	Protein AHNAK2	AHNAK2	0.386169	1.47989	1.48451	4.9494		33.6344	34.1083	33.7359	33.6781	34.0172	33.1483	33.6357	33.4207	33.2636	33.7747	32.177	32.7549	32.1952	32.1358	32.5116	201	202	65.5	3	605.64
555	O95816;O95816-2	BAG family molecular chaperone regulator 2	BAG2	0.386061	1.08721	1.4326	3.84032		29.3886	29.204	28.9714	29.1707	28.5462	28.5425	28.715	28.7088	28.8394	28.545	28.2372	27.9321	27.7941	27.9403	27.9411	17	17	76.8	2	23.772
2239	Q6UB35;Q6UB35-2	Monofunctional C1-tetrahydrofolate synthase, mitochondrial	MTHFD1L	0.382359	0.610762	0.851004	2.34869		26.7226	27.2413	27.3644	26.799	NaN	26.3361	26.2608	26.67	26.5995	27.3835	26.2178	26.4026	26.2879	26.4262	26.7735	14	15	18.9	2	105.79
1150	P46779;P46779-2;P46779-3;P46779-4;P46779-5	60S ribosomal protein L28	RPL28	0.381055	1.02324	1.04251	3.12977		33.1017	33.6795	33.5528	33.5099	33.994	32.752	33.1002	33.3212	33.178	33.5813	32.3297	32.9277	32.5485	32.2061	32.7098	25	25	81.8	5	15.747
2827	Q96D46	60S ribosomal export protein NMD3	NMD3	0.379478	0.331008	0.161597	0.271665		NaN	27.4483	28.0541	28.0776	NaN	27.2305	NaN	27.481	27.4527	28.2239	26.7161	27.1354	27.1235	26.4777	27.0155	19	19	55.5	1	57.603
1358	P61006;P61006-2	Ras-related protein Rab-8A	RAB8A	0.377449	1.09873	0.655252	2.62692		27.4256	27.8631	27.0583	27.2331	28.2953	26.9866	27.217	26.8626	27.0646	27.8576	26.3268	26.5668	26.1824	26.4615	26.8445	8	10	36.7	2	23.668
1115	P42695	Condensin-2 complex subunit D3	NCAPD3	0.37542	0.461741	0.707064	0.790079		26.0888	26.1561	26.416	NaN	NaN	25.4453	25.5384	25.7575	25.4191	25.3721	25.3207	25.7256	25.8367	25.0721	25.1456	10	10	10	1	168.89
1422	P62753;REV__Q658T7-2;REV__P0C7X0;REV__P0C7W9;REV__P0C7W8;REV__P0C7V4;REV__D6RGX4;REV__A8MXZ1;REV__A8MXJ8;REV__Q86YD7;REV__A8MX19;REV__A6NKC0;REV__A6NJQ4;REV__A6NIJ5;REV__A6NEW6;REV__A6NE21;REV__A6NDY2;REV__A8MWA6;REV__Q658T7;REV__A6NNJ1	40S ribosomal protein S6	RPS6	0.373919	1.05473	1.62496	4.80789		33.9435	34.2603	34.2094	34.1964	34.5506	33.6046	33.8075	33.8467	33.8483	34.1836	33.1113	33.3662	33.1597	33.0048	33.2446	33	33	63.1	20	28.68
1687	Q13155;Q13155-2	Aminoacyl tRNA synthase complex-interacting multifunctional protein 2	AIMP2	0.372922	0.771729	0.978932	2.92547		29.073	29.5112	29.4305	29.6404	29.9011	28.7218	29.132	29.4527	28.8869	29.4983	28.5018	28.9144	28.8979	28.6168	28.7667	15	15	60.3	2	35.348
429	O75534-2;O75534;O75534-3;O75534-4	Cold shock domain-containing protein E1	CSDE1	0.371759	1.19537	0.484807	1.15276		28.3977	29.2893	28.9299	28.7174	27.2863	27.8372	28.0309	28.2023	28.2613	28.4301	25.7639	28.3452	27.7858	26.8594	27.8894	26	26	39.8	4	85.746
2799	Q96A35	39S ribosomal protein L24, mitochondrial	MRPL24	0.371753	1.06109	0.301535	1.15984		27.6684	28.3853	28.2156	27.9058	NaN	26.5728	27.365	26.8409	27.1636	28.4072	26.1483	27.1528	26.1633	26.0667	27.3717	9	9	57.9	1	24.915
1819	Q14566	DNA replication licensing factor MCM6	MCM6	0.371189	0.576476	1.21887	2.72042		31.3967	31.7078	31.9628	31.654	31.4292	30.9585	30.9141	31.5529	31.3716	31.4976	30.9662	31.1821	31.0928	30.8115	31.2157	54	54	62.7	1	92.888
1147	P46776	60S ribosomal protein L27a	RPL27A	0.371116	0.939144	1.21476	3.11169		32.0961	32.5497	32.3498	32.013	32.567	31.5149	32.1007	31.9984	31.8456	32.2604	31.098	31.8437	31.3083	31.124	31.5058	13	13	60.1	1	16.561
1884	Q15061	WD repeat-containing protein 43	WDR43	0.371008	0.941219	0.260833	0.851263		27.4751	27.9258	NaN	28.0371	28.3703	26.4232	26.8298	27.2734	27.2145	27.4404	25.9988	26.5115	26.5389	26.6125	26.6686	9	9	18	1	74.89
3678	Q9UKX7-2;Q9UKX7	Nuclear pore complex protein Nup50	NUP50	2.49549	3.12723	4.49602	5.07333		28.911	28.364	28.0922	28.2421	27.6279	26.512	25.7501	25.7435	NaN	NaN	NaN	NaN	NaN	NaN	24.6056	15	15	43.4	2	46.862
2175	Q6IAN0	Dehydrogenase/reductase SDR family member 7B	DHRS7B	0.363921	0.00391998	0.669697	0.0061986		27.2339	27.7561	27.3808	26.8993	NaN	26.9781	26.3155	27.1931	27.1424	26.4308	27.3035	27.3397	27.2107	26.877	27.1289	11	11	38.5	1	35.119
31	A7KAX9;A7KAX9-2;A7KAX9-3;O14559-10;O14559-11;O14559	Rho GTPase-activating protein 32	ARHGAP32	0.362859	0.858634	0.667369	1.15503		24.8847	24.9475	25.1303	NaN	NaN	24.9788	24.983	24.0251	24.7232	25.4191	NaN	24.4527	NaN	NaN	24.1594	9	9	5.9	6	230.53
945	P27635;Q96L21	60S ribosomal protein L10	RPL10	0.362856	1.12174	0.967876	3.46337		32.1273	32.6846	32.5669	32.663	33.1502	31.9146	32.27	32.3383	32.2138	32.6411	31.2461	31.7849	31.4619	31.42	31.6705	21	21	71	2	24.604
732	P11166	Solute carrier family 2, facilitated glucose transporter member 1	SLC2A1	0.36249	0.811161	1.34049	4.25422		31.4533	31.3929	31.6402	31.6686	31.9695	31.0265	31.01	31.3071	31.3323	31.6362	30.7947	30.8702	30.7887	30.7314	30.8838	11	11	17.1	1	54.083
1516	P84243	Histone H3.3	H3F3A	0.360152	0.519938	0.228446	0.657008		26.7452	NaN	27.1005	26.3784	27.389	NaN	26.6421	27.3392	26.6163	26.6706	26.1781	25.287	26.0971	26.3588	26.6513	2	17	84.6	1	15.328
1059	P36776-3;P36776-2;P36776	Lon protease homolog, mitochondrial	LONP1	0.360098	0.481363	1.2969	2.59398		27.8739	27.9996	27.9995	27.8302	27.6194	27.2744	27.0767	27.7002	27.8115	27.6594	27.2541	27.4827	27.1127	27.4791	27.5872	18	18	35.8	3	85.64
3537	Q9P035;Q9P035-2	Very-long-chain (3R)-3-hydroxyacyl-CoA dehydratase 3	HACD3	0.35984	0.966425	0.781811	2.63156		28.5127	28.8524	29.0255	28.6308	27.9117	27.8483	28.2774	28.2619	28.0612	28.685	27.362	27.981	27.5009	27.4973	27.7598	9	9	30.4	2	43.159
1384	P61923;P61923-5;P61923-4;P61923-2;P61923-3	Coatomer subunit zeta-1	COPZ1	0.35952	0.302119	0.36445	0.366094		NaN	26.5627	25.8366	26.0965	NaN	25.1186	25.2867	25.8308	NaN	26.4019	25.2369	26.0102	25.5038	25.0945	25.804	3	3	29.4	5	20.198
977	P30044-2;P30044;P30044-3;P30044-4	Peroxiredoxin-5, mitochondrial	PRDX5	0.359219	0.230576	0.333184	0.582451		26.5378	26.5417	26.4285	NaN	NaN	26.5856	26.6473	26.5472	26.6331	NaN	26.2906	26.8275	25.9717	26.136	26.1809	10	10	75.9	4	17.031
3173	Q9C004;Q9C004-2	Protein sprouty homolog 4	SPRY4	0.35816	0.540755	4.21281	4.91468		29.4965	29.4068	29.3064	29.3709	29.4669	29.0798	28.9631	29.0273	29.0286	29.158	28.8369	28.7871	28.8551	29.0452	28.8195	10	10	36.8	2	32.541
3476	Q9NX63	MICOS complex subunit MIC19	CHCHD3	0.356974	0.656503	0.416795	0.938268		27.8573	27.885	27.72	27.9249	NaN	27.2601	26.7616	27.439	26.7828	27.4359	27.2268	26.8092	26.8524	26.5878	26.7057	13	13	58.6	1	26.152
3388	Q9NR12;Q9NR12-2;Q9NR12-5;Q9NR12-6;Q9NR12-4;Q9NR12-3	PDZ and LIM domain protein 7	PDLIM7	0.355779	0.0130333	0.21236	0.0145727		NaN	NaN	27.0795	26.888	NaN	26.2494	NaN	26.7565	26.8618	26.8743	25.9606	26.5398	26.5866	26.3482	26.6746	11	11	31.3	6	49.844
1420	P62701;Q8TD47;P22090	40S ribosomal protein S4, X isoform	RPS4X	0.355505	0.8277	0.909475	2.50297		33.3216	34.0814	34.0244	33.6518	34.0309	33.0329	33.344	33.7082	33.3899	33.8574	32.7952	33.3312	33.0883	32.5873	33.1695	37	37	82.1	3	29.597
1356	P60953;P60953-1	Cell division control protein 42 homolog	CDC42	0.352258	0.0887321	0.376734	0.0654921		NaN	NaN	NaN	NaN	NaN	25.3744	NaN	25.4279	NaN	NaN	25.4642	26.6313	25.5882	24.8968	25.2505	4	5	36.6	2	21.258
3727	Q9UNL2;Q9UNL2-2	Translocon-associated protein subunit gamma	SSR3	0.351245	2.2039	0.775417	1.59696		27.5259	28.1775	27.7741	27.9085	28.463	27.758	27.0217	27.9727	27.5283	27.8119	26.9344	NaN	26.8224	NaN	27.2183	4	4	20	2	21.08
1403	P62263	40S ribosomal protein S14	RPS14	0.35124	0.920464	1.04838	3.21841		32.4483	32.9549	32.8904	32.7195	33.2986	32.1381	32.4219	32.5435	32.6058	32.8463	31.719	32.2093	31.8784	31.7896	32.1131	11	11	48.3	1	16.273
1274	P52907	F-actin-capping protein subunit alpha-1	CAPZA1	0.350071	0.775911	0.664594	1.68403		28.1087	28.6648	29.3474	28.622	28.751	27.9095	28.2622	28.8486	28.6184	28.1048	27.5669	28.3333	28.3716	27.5042	27.8383	9	12	45.8	1	32.922
1289	P53985;P53985-2	Monocarboxylate transporter 1	SLC16A1	0.349512	0.774564	1.4572	5.082		30.2029	30.2384	30.1974	30.2121	30.3216	29.7888	29.4529	30.1006	29.8437	30.2387	29.2737	29.3558	29.5136	29.451	29.7054	9	9	18	2	53.944
2271	Q6ZSR9	Uncharacterized protein FLJ45252		0.349021	0.464179	0.936649	1.07308		28.3506	29.3176	28.8121	28.4073	28.6078	28.1198	28.5864	28.3981	28.1499	28.4961	27.9059	28.8176	28.1694	28.0146	28.267	11	11	46.5	1	37.976
1373	P61247	40S ribosomal protein S3a	RPS3A	0.347571	0.811958	0.806556	2.91358		31.5618	32.1591	32.2592	32.0929	32.0933	31.1764	31.3941	31.9423	31.7018	32.2139	30.87	31.464	31.1902	31.1128	31.4696	30	30	70.5	1	29.945
1086	P40616-2;P40616	ADP-ribosylation factor-like protein 1	ARL1	0.347246	0.496057	0.612002	1.46837		25.8496	25.9488	26.3064	25.1883	NaN	24.8285	25.8286	25.9875	25.2873	25.3217	25.2846	25.1454	25.4867	25.1736	25.4192	3	3	23.8	2	18.565
1789	Q14152;Q14152-2	Eukaryotic translation initiation factor 3 subunit A	EIF3A	0.346818	0.939141	0.62103	2.47658		30.6918	31.3273	31.158	31.2882	30.4418	30.0208	30.3676	30.8726	30.6757	31.2362	29.6593	30.4108	30.132	29.7545	30.2547	87	87	60	2	166.57
2445	Q8IWS0-5;Q8IWS0-3;Q8IWS0;Q8IWS0-4;Q8IWS0-2	PHD finger protein 6	PHF6	0.344239	0.891821	0.757046	3.48323		28.6648	29.1863	29.0966	29.198	29.0963	28.2188	28.3481	28.7196	28.8233	29.4111	28.0158	28.3763	27.8782	28.0498	28.4628	16	16	48.3	5	37.628
2497	Q8N1F7;Q8N1F7-2	Nuclear pore complex protein Nup93	NUP93	0.531989	0.918913	2.82383	6.08262		31.3111	31.4609	31.451	31.3916	31.2291	30.5952	30.6175	31.0713	30.8309	31.0689	30.2765	30.5862	30.4862	30.4122	30.488	47	47	56.7	2	93.487
3682	Q9UL25	Ras-related protein Rab-21	RAB21	0.340285	0.864225	2.95674	4.4169		29.8522	30.0811	29.8264	29.915	30.1141	29.6084	29.6465	29.5013	29.615	29.7161	29.2156	29.2779	28.9642	28.8128	29.1971	15	15	67.6	1	24.347
2457	Q8IXB1;Q8IXB1-2;Q8IXB1-3	DnaJ homolog subfamily C member 10	DNAJC10	0.339681	1.10789	0.906619	4.7902		27.012	27.2276	27.4171	26.9318	NaN	26.5024	26.6176	26.8305	26.4921	27.4341	25.8435	25.9799	26.0198	25.8913	26.3013	12	12	21.4	3	91.079
459	O75955;O75955-2	Flotillin-1	FLOT1	0.337252	0.783511	0.802646	2.15409		32.1889	32.3641	32.2038	32.1847	33.2061	31.9769	32.123	32.1318	31.848	32.3817	31.6264	31.8748	31.5173	31.3819	31.8296	45	45	85.5	2	47.355
1401	P62249	40S ribosomal protein S16	RPS16	0.333992	0.777391	0.971535	2.506		31.8785	32.6181	32.6287	32.2478	32.5546	31.7586	31.8118	32.3384	32.1411	32.2079	31.3102	31.962	31.5997	31.4087	31.7601	17	17	76.7	1	16.445
1352	P60842;P60842-2;Q14240;Q14240-2	Eukaryotic initiation factor 4A-I	EIF4A1	0.333984	0.741488	0.712427	1.48182		30.7699	31.6177	31.296	30.93	31.821	30.4585	31.0327	31.1042	31.0091	31.1603	30.0859	31.2381	30.452	30.1909	30.7603	23	26	70.7	4	46.153
800	P16070;P16070-16;P16070-5;P16070-7;P16070-3;P16070-4;P16070-6;P16070-17;P16070-8;P16070-10;P16070-11;P16070-13;P16070-14;P16070-12;P16070-18;P16070-15;P16070-9;P16070-19	CD44 antigen	CD44	0.333498	0.481966	1.4723	2.75592		31.4634	31.4201	31.4761	31.3896	31.7688	30.9692	31.0897	31.0992	31.0882	31.6042	30.9037	31.0485	30.832	31.0263	31.2977	11	11	12.8	18	81.537
2412	Q86YS7;Q86YS7-2;Q86YS7-3;Q86YS7-4;Q86YS7-5	C2 domain-containing protein 5	C2CD5	0.33057	0.086264	0.256655	0.0864549		26.9106	26.7522	26.8474	26.8665	NaN	26.4698	NaN	26.7948	26.4395	26.5643	26.3096	26.1721	26.2816	26.8084	26.4801	15	15	16	5	110.45
3594	Q9UBU9;Q9UBU9-2	Nuclear RNA export factor 1	NXF1	0.329139	0.427209	0.615321	0.972338		28.4596	29.2624	29.0112	28.0737	28.3404	28.3284	28.0018	28.7497	28.4168	28.005	28.457	28.22	28.2555	27.9512	28.1276	23	23	45.4	2	70.182
1476	P78310;P78310-7;P78310-2;P78310-6;P78310-5;P78310-4;P78310-3	Coxsackievirus and adenovirus receptor	CXADR	0.326993	0.665248	1.28705	3.4353		29.4479	29.4026	29.1449	28.871	29.2507	28.8068	28.9403	29.2628	28.7241	28.7481	28.662	28.5438	28.6644	28.4468	28.4738	14	14	45.5	7	40.029
791	P15311	Ezrin	EZR	0.325784	0.942582	0.998827	3.08519		31.2311	31.5708	31.3394	31.5087	32.0016	30.8683	31.1742	31.2035	31.1842	31.5924	30.3765	31.0533	30.3883	30.5147	30.6059	39	53	71.7	1	69.412
492	O94925-3;O94925;O94925-2	Glutaminase kidney isoform, mitochondrial	GLS	0.324524	0.499046	0.587234	1.11294		28.9447	29.2935	29.525	28.8455	28.3218	28.4295	28.1688	29.0898	28.647	28.9728	28.2292	28.6599	28.6288	28.1084	28.809	25	25	53.3	3	65.459
3775	Q9Y2D5-6;Q9Y2D5-4;Q9Y2D5;Q9Y2D5-5;Q9Y2D5-7	A-kinase anchor protein 2	AKAP2	0.320367	0.26927	1.10654	0.868823		29.2034	29.1108	28.9784	29.0316	28.3859	28.6086	28.7119	28.3682	28.6964	28.7231	28.9167	28.6691	28.6552	28.4486	28.6741	23	35	41.7	5	120.63
3585	Q9UBF2;Q9UBF2-2	Coatomer subunit gamma-2	COPG2	0.320005	-0.00317039	0.405438	0.00320275		NaN	26.1593	26.7423	26.224	NaN	25.1941	25.5401	26.222	25.7579	25.7179	25.6137	26.2262	26.2391	25.9073	26.0616	13	16	27.7	2	97.621
684	P08238;Q58FF7	Heat shock protein HSP 90-beta	HSP90AB1	0.316832	0.835307	0.58023	1.95998		31.9159	32.7664	32.6742	32.4175	32.8608	31.5084	32.0708	32.4549	32.3365	32.6799	31.0599	32.0571	31.7852	31.5002	32.0558	36	63	69.3	2	83.263
3029	Q99704;Q99704-3;Q99704-2	Docking protein 1	DOK1	0.315741	-0.380506	0.174793	0.449452		NaN	NaN	NaN	NaN	NaN	26.2995	26.9257	26.8045	NaN	NaN	26.3164	27.0333	26.529	26.0706	25.9986	8	8	26	3	52.391
840	P18621-3;P18621;P18621-2	60S ribosomal protein L17	RPL17	0.315734	0.833608	1.09172	3.23607		31.3951	31.7011	31.6068	31.6901	31.9279	30.9584	31.2606	31.4403	31.307	31.7761	30.4807	31.1516	30.8985	30.6073	31.0148	17	17	50.4	3	26.372
2502	Q8N201	Integrator complex subunit 1	INTS1	0.310228	0.893317	0.323813	1.42542		27.1934	27.5072	27.7159	27.7685	NaN	26.5397	26.3303	27.3851	26.8329	27.4131	26.4043	26.2432	26.1896	26.1751	26.5734	20	20	12.8	1	244.29
823	P17812;P17812-2	CTP synthase 1	CTPS1	0.309234	0.718761	0.497364	2.10473		26.797	27.7311	27.5606	27.7234	27.6384	26.4717	26.9309	27.5515	27.7848	27.1655	26.6099	26.9245	27.1022	26.5682	26.652	16	18	39.6	2	66.69
2159	Q68CQ4	Digestive organ expansion factor homolog	DIEXF	0.306072	0.556589	0.252281	0.562369		27.0689	27.4486	27.608	27.4397	NaN	26.2727	26.2342	26.4831	26.887	27.2883	26.0055	26.547	26.2666	26.4832	26.6104	17	17	25	1	87.054
3730	Q9UNX3	60S ribosomal protein L26-like 1	RPL26L1	0.304946	2.04905	0.534094	1.54918		27.3967	28.1804	27.9249	28.1852	NaN	27.0523	27.0722	27.6436	27.6313	28.0874	26.5617	NaN	NaN	26.8593	27.4024	2	18	70.3	1	17.256
2937	Q96NW4	Ankyrin repeat domain-containing protein 27	ANKRD27	0.304291	0.335095	0.859282	0.896564		26.122	26.3556	25.9943	26.8128	26.4672	25.8378	26.3724	26.1455	26.1533	25.7215	26.3125	26.1932	26.0363	26.0162	25.5183	10	10	14.6	1	116.98
1269	P52701;P52701-3;P52701-4;P52701-2	DNA mismatch repair protein Msh6	MSH6	0.304218	0.645443	0.577388	1.92076		29.8113	30.5283	30.61	30.3084	30.0466	29.4214	29.6092	30.2903	29.9371	30.5256	29.3194	29.7594	29.6952	29.3081	29.9953	51	51	44.9	4	152.78
274	O43251-8;O43251-5;O43251-6;O43251;O43251-10;O43251-2;Q9NWB1-3;O43251-4;O43251-9;Q9NWB1-4;Q9NWB1-5;Q9NWB1;O43251-7;Q9NWB1-2;O43251-3;A6NFN3-2;A6NFN3	RNA binding protein fox-1 homolog 2;RNA binding protein fox-1 homolog 1	RBFOX2;RBFOX1	0.303292	0.0276909	0.200098	0.0189096		27.1725	27.0066	27.1482	26.922	NaN	26.4507	26.3801	26.8625	26.7779	NaN	26.3139	26.3707	26.4211	26.8527	26.7761	7	7	18.4	17	47.343
731	P11142;P11142-2;P54652	Heat shock cognate 71 kDa protein	HSPA8	0.303208	0.92625	1.45395	4.47226		34.5241	34.8621	34.7396	34.7306	35.005	34.2158	34.4243	34.7028	34.3645	34.638	33.6739	34.1055	33.8884	33.6923	33.87	53	64	71.8	3	70.897
3026	Q99661;Q99661-2;Q8N4N8	Kinesin-like protein KIF2C	KIF2C	0.301566	0.801844	0.859493	2.70194		27.4113	27.928	27.9401	27.8609	28.2552	27.2303	27.4447	27.7813	27.5084	27.923	26.9486	27.2246	27.3272	26.6881	27.1978	21	23	40.1	3	81.312
1408	P62280	40S ribosomal protein S11	RPS11	0.300846	0.868713	0.97289	3.72848		33.472	33.9775	33.8119	33.9147	34.1177	33.2034	33.4702	33.6045	33.5352	33.9763	32.8028	33.22	32.9364	32.8739	33.1171	30	30	77.8	1	18.431
1080	P39656;P39656-3;P39656-2	Dolichyl-diphosphooligosaccharide--protein glycosyltransferase 48 kDa subunit	DDOST	0.295454	0.832488	0.574183	2.42772		29.0364	29.574	29.5587	29.2121	29.3529	28.5535	28.7173	29.3445	28.8611	29.7804	28.0376	28.8552	28.4798	28.226	28.973	12	12	38.4	3	50.8
3545	Q9P0U3-2;Q9P0U3	Sentrin-specific protease 1	SENP1	0.291603	1.00147	0.371316	1.78021		26.9565	27.507	27.3759	NaN	NaN	26.6238	26.7469	26.5054	26.6074	NaN	25.8303	25.7636	25.6317	25.6672	26.0567	14	14	30.5	2	73.351
1127	P43358;P43361;P43362;Q8TD91-2;O60732-2;A2A368;A8MXT2;Q96M61;O15480;O60732	Melanoma-associated antigen 4	MAGEA4	0.290801	0.852232	0.494488	2.22341		30.2263	30.6446	30.7009	30.2565	31.3968	29.7545	30.1699	30.6534	30.522	30.6712	29.5376	29.9289	30.0393	29.6592	29.7989	11	15	42	10	34.899
1095	P41091;Q2VIR3;Q2VIR3-2	Eukaryotic translation initiation factor 2 subunit 3;Putative eukaryotic translation initiation factor 2 subunit 3-like protein	EIF2S3;EIF2S3L	0.290213	0.80318	0.823299	3.25949		30.4428	31.0425	30.7893	30.7099	30.8712	30.0651	30.4405	30.3286	30.5768	30.9935	29.7099	30.2943	29.8573	29.849	30.1292	21	21	57.6	3	51.109
393	O75165	DnaJ homolog subfamily C member 13	DNAJC13	0.289838	0.770937	0.904976	2.54914		31.8919	32.1055	31.7658	31.8498	31.2412	31.3914	31.8323	31.3694	31.3762	31.4356	31.128	31.3473	30.8152	30.9832	30.7258	86	86	45.4	1	254.41
2099	Q5T4S7-3;Q5T4S7-4;Q5T4S7;Q5T4S7-2;Q5T4S7-5	E3 ubiquitin-protein ligase UBR4	UBR4	0.287754	1.49975	0.308154	1.32142		25.7894	26.0801	26.334	NaN	NaN	25.5977	26.3771	27.0828	26.271	25.8291	NaN	26.319	25.9252	25.4927	NaN	25	25	7.8	5	571.85
2255	Q6VY07;Q6VY07-2	Phosphofurin acidic cluster sorting protein 1	PACS1	0.285906	1.10594	0.448793	1.87915		NaN	NaN	NaN	NaN	NaN	24.7201	25.0578	25.147	25.0216	25.3443	NaN	24.5466	24.1839	NaN	24.5472	4	4	5.9	2	104.9
147	O00429-4;O00429-5;O00429-3;O00429-2;O00429;O00429-8;O00429-6;O00429-7	Dynamin-1-like protein	DNM1L	0.28517	0.344061	0.415311	0.499387		26.1696	27.1896	27.3373	26.6769	NaN	25.7649	26.3317	26.8583	26.5028	26.6313	26.0461	26.5118	27.0841	25.956	26.1963	21	21	44.1	8	78.099
1404	P62266	40S ribosomal protein S23	RPS23	0.283756	0.961422	1.01342	3.83517		32.6085	33.1399	32.8718	32.8857	33.3125	32.3915	32.6642	32.7325	32.6564	32.955	31.8572	32.2199	31.8145	32.0986	32.0211	17	17	56.6	1	15.807
1397	P62191;P62191-2	26S protease regulatory subunit 4	PSMC1	0.282301	0.518365	0.366414	0.856956		28.0587	28.3706	28.138	28.583	NaN	27.3322	27.4289	27.8055	27.8429	28.1666	27.3562	27.7968	27.3547	27.3932	27.4949	14	14	39.3	2	49.184
851	P19525;P19525-2	Interferon-induced, double-stranded RNA-activated protein kinase	EIF2AK2	0.281396	0.644778	0.620176	1.82135		27.93	28.7599	28.6771	28.552	28.5224	27.6973	27.984	28.3235	28.3681	28.6615	27.42	28.1965	27.9065	27.5812	28.1133	22	22	41.4	2	62.094
1407	P62277	40S ribosomal protein S13	RPS13	0.279858	0.689867	0.543707	2.10717		29.5016	30.1969	30.1579	29.56	29.9112	29.1186	29.176	30.0346	29.5802	30.0188	28.8693	29.4732	29.2355	28.8703	29.4299	10	10	46.4	1	17.222
3190	Q9GZU7-2;Q9GZU7;Q9GZU7-3	Carboxy-terminal domain RNA polymerase II polypeptide A small phosphatase 1	CTDSP1	0.278352	0.745487	0.264956	0.895926		NaN	NaN	NaN	25.7217	NaN	25.2081	NaN	NaN	25.3845	25.7252	24.2698	25.0696	24.8337	24.8988	25.0891	5	8	29.6	3	29.075
3384	Q9NQW6;Q9NQW6-2	Actin-binding protein anillin	ANLN	0.278022	0.631062	0.940811	1.85364		32.0266	32.5056	32.4161	32.1846	32.2448	31.6142	32.2402	32.0381	31.786	32.3092	31.47	32.1951	31.5785	31.1133	31.8656	78	78	63.4	2	124.2
3863	Q9Y5K6	CD2-associated protein	CD2AP	0.276876	0.637809	0.937963	3.10424		27.9743	28.4454	28.1169	28.054	28.0158	27.5652	28.1425	28.1482	27.8209	27.5452	27.2884	27.634	27.7167	27.4927	27.2856	23	23	40.1	1	71.45
1199	P49736	DNA replication licensing factor MCM2	MCM2	0.273988	0.548741	0.366149	1.06433		28.6862	29.3092	29.5772	29.0238	28.1846	28.4498	27.9165	28.9475	28.9628	29.1346	28.0621	28.5249	28.4358	28.1626	28.852	36	36	43.6	1	101.89
2736	Q92614-4;Q92614;Q92614-3;Q92614-2;Q92614-5	Unconventional myosin-XVIIIa	MYO18A	0.272655	0.122917	0.297013	0.15249		28.3653	28.7599	28.7025	28.3494	NaN	27.7229	28.5372	28.4072	28.1968	27.1071	28.0489	28.534	28.1914	27.8231	28.1225	47	47	31.7	5	231.24
3896	Q9Y6M1-1;Q9Y6M1;Q9Y6M1-5;Q9Y6M1-6;Q9Y6M1-3;Q9Y6M1-4	Insulin-like growth factor 2 mRNA-binding protein 2	IGF2BP2	0.271969	0.736382	0.292038	1.32242		29.4062	30.1438	30.0449	29.6179	28.5476	28.5187	28.9294	29.5347	29.2872	30.1306	28.4313	29.0625	28.7874	28.6399	29.1574	25	27	54	6	61.842
822	P17706-2;P17706;P17706-3;P17706-4	Tyrosine-protein phosphatase non-receptor type 2	PTPN2	0.270587	1.07278	0.22003	1.14937		NaN	27.5083	27.6323	27.3119	28.3438	27.0099	26.9188	26.6011	27.0258	27.3198	25.7494	26.7638	26.1173	25.9514	26.2826	10	10	35.4	4	45.168
1153	P46783;Q9NQ39	40S ribosomal protein S10	RPS10	0.2688	0.629946	0.64627	2.36236		26.7789	26.7154	26.5596	26.5784	26.435	25.7803	26.0258	26.6345	26.435	26.8476	25.8	26.4121	26.0444	25.5376	26.1235	5	5	26.1	2	18.898
1113	P42677	40S ribosomal protein S27	RPS27	0.266012	1.02723	0.640366	4.12184		31.6307	31.8728	31.6954	31.9969	32.2238	31.1734	31.7151	31.4162	31.5703	32.2144	31.0837	30.849	30.9437	30.5449	30.862	6	10	47.6	1	9.461
1040	P35579;P35579-2	Myosin-9	MYH9	0.26412	0.351242	0.141564	0.151503		31.3221	33.212	34.3603	32.3189	30.6	31.2236	32.2569	32.1211	32.8463	32.0449	30.4338	32.0624	33.4191	30.9095	33.2322	150	178	67.8	2	226.53
979	P30050;P30050-2	60S ribosomal protein L12	RPL12	0.262595	0.719207	0.49519	1.76467		28.6629	29.577	29.3927	29.4924	29.6117	28.6365	28.8135	28.996	29.4556	29.5222	28.3334	29.2494	28.3775	28.6021	28.5783	11	11	69.1	2	17.818
2944	Q96PD2;Q96PD2-2	Discoidin, CUB and LCCL domain-containing protein 2	DCBLD2	0.262294	0.625528	1.32057	3.11986		31.8889	31.8791	31.8697	31.6183	31.4107	31.4998	31.3271	31.6677	31.3691	31.4917	31.0768	31.2293	30.9953	30.9289	31.3089	27	27	44.8	2	85.034
303	O43707;O43707-2;O43707-3;P35609-2;P35609;Q08043	Alpha-actinin-4	ACTN4	0.260654	0.499664	0.187311	0.442329		30.936	31.3008	32.2552	31.1151	29.2086	30.1205	30.2265	31.4299	30.6813	31.0542	30.0265	30.786	30.6655	30.1988	30.6405	42	63	74.1	6	104.85
3152	Q9BYI3;Q9BYI3-2;Q9BYI3-3	Hyccin	FAM126A	0.259359	0.46659	0.313143	0.713612		NaN	NaN	NaN	NaN	NaN	25.7536	25.3324	25.8831	NaN	NaN	25.5523	25.3265	25.2938	25.2265	25.1726	9	9	23.4	3	57.625
3024	Q99640-3;Q99640;Q99640-4;Q99640-2	Membrane-associated tyrosine- and threonine-specific cdc2-inhibitory kinase	PKMYT1	0.257932	0.915517	0.356073	1.18624		NaN	NaN	NaN	NaN	NaN	25.2414	25.4525	25.4015	25.6339	25.3624	NaN	NaN	NaN	24.1731	24.0451	7	7	16.9	4	53.542
1398	P62195;P62195-2;Q8NB90-3	26S protease regulatory subunit 8	PSMC5	0.257706	0.773162	0.94092	2.79202		30.4544	31.0853	30.6232	30.5969	30.5841	30.0654	30.5916	30.6011	30.3732	30.4241	29.7142	30.3436	29.9746	29.633	29.8127	25	26	75.4	3	45.626
3333	Q9HC36	rRNA methyltransferase 3, mitochondrial	RNMTL1	0.256998	0.239422	0.328675	0.592884		25.3515	NaN	NaN	NaN	NaN	NaN	25.248	25.6034	NaN	NaN	24.9066	25.1597	25.4594	25.2683	25.0384	5	5	21.2	1	47.019
902	P23396;P23396-2	40S ribosomal protein S3	RPS3	0.255527	0.799549	1.14317	4.00799		34.0843	34.3544	34.3801	34.2354	34.5993	33.7816	34.0539	34.1791	34.0405	34.3208	33.3354	33.7095	33.5783	33.3876	33.6449	39	39	92.2	2	26.688
1400	P62244	40S ribosomal protein S15a	RPS15A	0.253545	0.766042	1.18314	3.72966		31.6857	32.0397	31.9073	31.6201	31.9541	31.3795	31.4567	31.6636	31.5582	31.8812	30.9838	31.3374	31.1472	30.8203	31.0881	19	19	90	1	14.839
3880	Q9Y676	28S ribosomal protein S18b, mitochondrial	MRPS18B	0.250259	0.427234	0.22604	0.438994		27.7354	27.6645	27.9024	NaN	28.4384	26.877	27.2217	27.3582	27.2402	27.6736	27.0326	27.3198	26.9989	26.8102	27.3244	16	16	71.3	1	29.395
1402	P62258;P62258-2	14-3-3 protein epsilon	YWHAE	0.250181	-0.118807	0.361385	0.101585		NaN	NaN	26.0295	NaN	NaN	25.1783	NaN	25.722	25.1357	NaN	25.2103	27.4564	25.6641	25.5465	25.6007	7	10	47.8	2	29.174
258	O15440-5;O15440;O15440-4;O15440-3;O15440-2;Q96J66-2;Q96J65;Q96J66;Q92887	Multidrug resistance-associated protein 5	ABCC5	0.249434	0.601498	0.620913	1.84693		31.6294	31.3121	31.1485	31.4068	30.5616	31.1947	30.7087	30.9946	30.9825	30.9307	30.8185	30.5628	30.5939	30.675	30.4008	49	49	38.9	9	155.73
1151	P46781	40S ribosomal protein S9	RPS9	0.24762	0.722981	1.1124	3.68788		33.3514	33.7605	33.6604	33.4419	33.4737	33.0087	33.1638	33.4498	33.2824	33.5452	32.5596	33.0637	32.9049	32.7383	32.8066	26	26	67	1	22.591
214	O14980	Exportin-1	XPO1	0.247334	0.406321	0.619289	1.79684		29.2883	29.5751	29.7365	29.4725	29.2145	28.7717	28.8893	29.7107	29.3109	29.3677	28.7058	29.182	29.2215	29.001	29.145	27	27	31.5	1	123.38
781	P14625;Q58FF3	Endoplasmin	HSP90B1	0.246312	0.829995	0.707869	3.39112		30.1167	30.1475	30.2115	30.1584	30.5118	29.6814	29.592	30.2309	29.9802	30.4298	29.0087	29.6665	29.3511	29.3053	29.6644	36	38	48.3	2	92.468
2148	Q63ZY3-3;Q63ZY3;Q63ZY3-2;Q5T7N3;Q14678-2;Q14678	KN motif and ankyrin repeat domain-containing protein 2	KANK2	0.246128	0.75792	0.86161	3.18949		31.265	31.2902	31.0265	31.1824	31.6488	31.0262	31.0224	30.9511	30.7586	31.4238	30.5891	30.5866	30.3339	30.2946	30.8191	48	48	67.1	6	90.043
398	O75190;O75190-3;O75190-2;O75190-4;Q8WWF6;Q8NHS0;Q7Z6W7;P25686-2;P25686	DnaJ homolog subfamily B member 6	DNAJB6	0.243895	0.722168	0.182346	0.695562		28.4776	28.9712	28.7463	28.3346	NaN	27.5939	27.8333	27.7894	27.6945	28.6053	27.2253	27.6908	27.4102	26.996	27.8027	13	13	43.6	9	36.087
297	O43615	Mitochondrial import inner membrane translocase subunit TIM44	TIMM44	0.243403	0.345986	0.308939	0.534869		29.4311	29.4422	29.3043	28.9937	27.8459	28.5054	28.339	29.1762	28.7913	28.9883	28.5164	28.7578	28.5625	28.6113	28.8391	20	20	42.9	1	51.355
1351	P60709;P63267-2;A5A3E0	Actin, cytoplasmic 1;Actin, cytoplasmic 1, N-terminally processed	ACTB	0.242467	0.0880039	0.101406	0.0369878		26.9457	27.8335	29.7584	NaN	NaN	26.2292	26.0189	28.7117	27.6558	26.4469	26.6396	26.7734	28.2307	26.17	28.0213	1	38	82.7	3	41.736
919	P25205;P25205-2	DNA replication licensing factor MCM3	MCM3	0.241424	0.669468	0.599647	2.76227		27.3644	27.7553	28.0054	27.3373	27.5392	26.9404	27.0545	27.6461	27.5941	27.5596	26.8592	26.995	26.7473	26.8788	27.174	20	20	30.7	2	90.98
1833	Q14683	Structural maintenance of chromosomes protein 1A	SMC1A	0.239785	0.587421	0.514635	1.94373		30.474	30.6341	30.7148	30.474	29.7571	29.9781	29.7826	30.4103	30.1431	30.5409	29.764	29.7692	29.8035	29.7279	30.0523	78	78	64.9	1	143.23
1878	Q15046;Q15046-2	Lysine--tRNA ligase	KARS	0.238288	0.117284	0.0760839	0.0391743		25.6503	NaN	NaN	28.7585	NaN	24.6847	25.0085	26.6286	29.4111	NaN	25.3047	25.8894	25.4434	29.2943	25.6223	25	25	45.7	2	68.047
947	P27708	CAD protein;Glutamine-dependent carbamoyl-phosphate synthase;Aspartate carbamoyltransferase;Dihydroorotase	CAD	0.238251	0.979429	0.518433	3.02349		29.8926	30.6119	30.4665	30.2569	30.4538	29.4231	30.229	30.4011	30.0889	30.3484	28.9695	29.657	29.6982	29.0828	29.377	62	62	40.2	1	242.98
2177	Q6IBS0;Q9NR96-4	Twinfilin-2	TWF2	0.235106	0.542307	0.418289	1.51277		28.2845	29.2044	28.5076	28.8118	28.6355	27.7298	28.7837	28.8728	28.4637	28.4181	27.8319	28.587	28.3339	27.999	27.9804	14	14	57.9	2	39.548
186	O14713;O14713-2	Integrin beta-1-binding protein 1	ITGB1BP1	0.234517	1.49982	0.188622	1.39443		26.2279	NaN	NaN	NaN	NaN	26.2302	25.5244	26.0429	25.6935	25.9521	NaN	24.8315	25.1336	NaN	25.5559	8	8	62.5	2	21.782
1353	P60866;P60866-2	40S ribosomal protein S20	RPS20	0.234502	0.618182	0.563095	2.6167		30.2179	30.6477	30.725	30.738	30.5453	29.8791	29.9891	30.5431	30.4873	30.8029	29.6955	30.2824	29.8255	29.8762	30.1035	10	10	49.6	2	13.373
2190	Q6NUK1;Q6NUK1-2	Calcium-binding mitochondrial carrier protein SCaMC-1	SLC25A24	0.229884	0.279712	0.163957	0.390181		NaN	26.5921	NaN	NaN	NaN	25.8937	NaN	26.45	26.1263	27.0633	25.5156	26.1965	25.6813	25.7361	26.3821	10	10	26.2	2	53.354
2540	Q8N884;Q8N884-2	Cyclic GMP-AMP synthase	MB21D1	0.228524	0.773042	0.249936	1.1652		27.4288	27.8423	27.3733	27.6276	NaN	26.7633	26.8451	26.7856	27.1892	27.3735	26.2662	26.4685	26.7295	26.2959	26.474	17	17	38.1	2	58.814
1642	Q12834	Cell division cycle protein 20 homolog	CDC20	0.228197	0.607384	0.557841	1.73295		27.0081	27.6019	27.6787	26.8376	NaN	26.7421	27.2629	26.8378	27.0332	27.1429	26.2187	26.8721	26.7879	26.7094	26.535	11	11	31.9	1	54.722
2197	Q6NZI2;Q6NZI2-2;Q6NZI2-3	Polymerase I and transcript release factor	PTRF	0.227178	0.897178	0.471102	2.32654		31.1712	31.567	31.3196	31.3398	32.2686	31.1509	31.3317	31.3189	31.0433	31.6854	30.4809	30.9707	30.393	30.4233	30.9123	21	21	47.7	3	43.476
2259	Q6Y1H2	Very-long-chain (3R)-3-hydroxyacyl-CoA dehydratase 2	HACD2	0.227131	1.07027	0.192398	0.86912		27.6448	27.6549	27.3898	28.2989	NaN	27.031	26.538	27.4291	26.8104	27.9219	26.884	NaN	26.7182	26.6821	26.9288	3	3	9.1	1	28.368
1552	Q01973;Q01973-2;Q01973-3;Q01974	Tyrosine-protein kinase transmembrane receptor ROR1	ROR1	0.226496	0.465845	0.560889	1.37913		29.458	29.5536	29.2218	28.73	28.6916	28.9346	28.8115	29.1277	28.9403	28.7084	28.7976	28.7913	28.61	28.4302	28.6967	25	25	35.9	4	104.28
1535	Q00587-2;Q00587	Cdc42 effector protein 1	CDC42EP1	0.226128	0.0367943	1.21221	0.100167		28.4303	28.5342	28.245	28.4918	28.028	28.1287	28.0593	27.996	28.2651	28.1495	28.2219	28.1459	28.0856	28.5435	28.5484	16	17	55.7	2	39.686
3842	Q9Y4F1-2;Q9Y4F1;Q9Y4F1-3	FERM, RhoGEF and pleckstrin domain-containing protein 1	FARP1	0.225783	-0.390847	0.157784	0.615472		26.4475	NaN	NaN	26.8449	NaN	26.262	26.4098	27.008	NaN	NaN	26.6211	26.2085	26.333	26.6247	26.4154	12	12	17.5	3	122.11
1427	P62829	60S ribosomal protein L23	RPL23	0.22447	0.603442	1.15294	3.5141		32.3217	32.6883	32.6063	32.4104	32.5499	32.0203	32.2192	32.5364	32.3465	32.3319	31.7292	32.1459	31.8745	31.8013	32.0086	15	15	76.4	1	14.865
1529	Q00325-2;Q00325	Phosphate carrier protein, mitochondrial	SLC25A3	0.224465	0.518597	0.897229	3.49595		32.2873	32.4817	32.5512	32.3865	32.2354	32.0011	31.857	32.5296	32.1206	32.3114	31.7143	31.7809	31.9169	31.8541	32.0829	22	22	54.6	2	39.958
273	O43242;O43242-2	26S proteasome non-ATPase regulatory subunit 3	PSMD3	0.220992	0.573239	0.405561	1.40271		29.9079	30.5638	30.4655	30.2112	29.4863	29.4137	29.796	30.0413	29.9878	30.291	29.209	29.9684	29.4881	29.443	29.6601	33	33	65	2	60.977
275	O43264-2;O43264	Centromere/kinetochore protein zw10 homolog	ZW10	0.218708	1.03182	0.219152	1.65659		NaN	NaN	25.7136	25.6945	NaN	25.2433	25.1561	25.4145	25.3729	NaN	24.6777	24.4255	24.6838	24.7447	24.7973	9	9	17.1	2	76.806
3245	Q9H3Q1;Q9H3Q1-2	Cdc42 effector protein 4	CDC42EP4	0.217391	0.466814	0.604129	1.43707		28.2606	28.0981	28.2024	28.0503	28.5525	27.8355	28.014	28.0793	27.62	28.5281	28.1571	28.0075	27.6719	27.2026	27.7908	13	14	52.5	2	37.979
1442	P62913	60S ribosomal protein L11	RPL11	0.212654	0.71374	0.644727	3.24994		29.5947	30.0008	29.6701	29.6875	29.6056	29.1003	29.3317	29.6731	29.4482	29.9422	28.8073	29.2411	29.078	28.6938	29.1698	2	18	58.4	1	20.252
3577	Q9P2R3;Q9P2R3-2;Q9P2R3-4	Rabankyrin-5	ANKFY1	0.208992	0.419348	0.223526	0.548621		26.8135	26.9577	27.167	NaN	NaN	25.7574	26.0357	26.7677	26.1604	26.6203	25.8493	26.5204	26.2061	25.635	26.0789	13	13	12.6	3	128.4
2629	Q8TCJ2	Dolichyl-diphosphooligosaccharide--protein glycosyltransferase subunit STT3B	STT3B	0.208618	1.06581	0.374337	2.94379		28.5273	28.9901	29.1079	28.9718	29.5233	28.422	28.4586	28.911	28.8229	29.4628	27.58	28.2722	27.9242	27.7098	28.3051	15	16	17.6	1	93.673
1022	P33992	DNA replication licensing factor MCM5	MCM5	0.206604	0.548032	0.448315	1.71094		28.6654	28.8811	29.164	29.0016	28.1814	28.3215	28.2758	28.888	28.555	28.8203	28.0805	28.4705	28.1628	28.0713	28.3682	20	20	35.3	1	82.285
1863	Q15005	Signal peptidase complex subunit 2	SPCS2	0.206382	0.6735	0.515839	4.24114		27.2182	27.4245	27.287	27.3509	NaN	26.9306	26.6418	26.8895	27.2671	27.7001	26.4899	26.5578	26.4965	26.6518	26.8975	9	9	44.2	1	25.003
1277	P52948-2;P52948-5;P52948;P52948-6;P52948-4;P52948-3	Nuclear pore complex protein Nup98-Nup96;Nuclear pore complex protein Nup98;Nuclear pore complex protein Nup96	NUP98	0.398655	1.71356	1.98272	6.09585		29.6465	29.7968	29.7389	29.6655	29.2489	29.1464	29.0952	29.2136	29.1532	29.4948	27.964	27.6521	27.9755	27.8117	28.1253	41	41	27.3	6	187.2
3120	Q9BWM7	Sideroflexin-3	SFXN3	0.204742	0.751294	0.395256	2.29697		29.0913	29.3955	29.6464	29.2629	28.7287	28.6288	28.9083	29.0485	28.857	29.6585	28.1617	28.7809	28.3731	28.3124	28.7403	16	17	58.9	1	35.503
3757	Q9UQE7	Structural maintenance of chromosomes protein 3	SMC3	0.204486	0.688719	0.385145	2.10732		31.1729	31.3991	31.5448	31.322	30.5216	30.594	30.7172	31.176	30.9954	31.4552	30.3758	30.7218	30.4674	30.2978	30.654	88	88	67.5	1	141.54
1060	P36873;P36873-2	Serine/threonine-protein phosphatase PP1-gamma catalytic subunit	PPP1CC	0.204452	0.348473	0.873145	1.68891		29.3776	28.8347	28.987	28.9617	28.764	28.8099	28.7765	28.5533	28.8536	28.9094	28.7241	28.7271	28.4891	28.502	28.7403	4	18	57.6	2	36.983
1790	Q14155-1;Q14155-5;Q14155-6;Q14155-2;Q14155-3;Q14155;Q15052-2;Q15052	Rho guanine nucleotide exchange factor 7	ARHGEF7	0.202703	-0.307564	0.178856	0.429347		NaN	NaN	NaN	NaN	NaN	NaN	NaN	NaN	NaN	NaN	25.2785	25.8282	25.4665	25.8638	25.7379	4	4	10.8	8	73.139
3820	Q9Y3I0	tRNA-splicing ligase RtcB homolog	RTCB	0.202633	0.240511	0.742659	0.714681		25.71	NaN	NaN	NaN	NaN	25.7295	NaN	25.3666	25.879	NaN	25.3709	26.0166	25.0407	25.5496	25.468	7	7	24.2	1	55.21
656	P06730;P06730-2;P06730-3	Eukaryotic translation initiation factor 4E	EIF4E	0.201112	0.538169	0.392551	1.23628		27.385	27.5527	27.7618	27.5791	NaN	26.9124	27.1243	27.2619	27.1751	27.3226	26.6722	27.2309	26.6115	26.758	26.8385	5	5	32.7	3	25.097
1170	P48444;P48444-2	Coatomer subunit delta	ARCN1	0.198755	0.671017	0.419917	2.17636		29.2283	29.6908	29.5518	29.895	29.9261	28.8214	29.4418	29.7414	29.516	29.7776	28.5773	29.4034	29.0333	28.8812	29.0415	26	26	56.8	2	57.21
3621	Q9UHB9-4;Q9UHB9;Q9UHB9-2;Q9UHB9-3	Signal recognition particle subunit SRP68	SRP68	0.197105	0.872346	1.0872	4.67746		28.9847	29.3644	29.0726	29.0719	29.0733	28.7786	28.7061	29.0175	28.9766	29.1026	28.1572	28.4357	28.0797	28.129	28.4035	16	16	40.4	4	66.107
327	O60271-4;O60271;O60271-2;O60271-5;O60271-3;O60271-9;Q9UPT6;Q9UPT6-2	C-Jun-amino-terminal kinase-interacting protein 4	SPAG9	0.196502	-0.26051	0.105567	0.209825		27.9032	27.378	28.06	28.3668	NaN	27.3181	28.1043	27.856	27.8859	NaN	27.2475	28.2332	28.0973	27.6713	27.502	30	30	32.4	8	144.68
1372	P61224-2;P61224-4;P61224-3;P61224;A6NIZ1;P62834	Ras-related protein Rap-1b;Ras-related protein Rap-1b-like protein;Ras-related protein Rap-1A	RAP1B;RAP1A	0.195436	0.28524	0.142692	0.300623		26.7449	NaN	26.8613	27.1285	NaN	26.3227	26.2103	26.3754	27.1066	NaN	26.0849	25.6963	26.0209	26.3529	26.3144	5	5	33.6	6	15.356
922	P25398	40S ribosomal protein S12	RPS12	0.195187	0.633435	0.585147	2.24645		29.5234	29.8199	29.8223	29.7972	30.3687	29.3894	29.5914	29.8171	29.8468	29.7109	29.0142	29.5663	29.0682	29.3133	29.2023	9	9	78.8	1	14.515
2464	Q8IY17-2;Q8IY17-3;Q8IY17;Q8IY17-5	Neuropathy target esterase	PNPLA6	0.19462	0.505542	0.399005	1.59136		28.7667	29.0051	29.0396	28.5942	28.1214	28.3835	28.3515	29.0732	28.3766	28.3692	27.9246	28.3573	28.1709	28.195	28.3515	25	25	25.8	4	146.21
1958	Q15907-2;Q15907;P62491-2;P62491;P57735	Ras-related protein Rab-11B;Ras-related protein Rab-11A	RAB11B;RAB11A	0.193195	0.56237	1.18112	1.63123		28.8264	29.0305	29.1459	28.7836	28.7063	28.7572	28.6998	28.682	28.5773	28.8105	28.3576	29.0053	27.989	28.0095	28.3195	12	12	70.9	5	19.971
1143	P46459-2;P46459	Vesicle-fusing ATPase	NSF	0.191176	0.560984	0.425968	1.22741		25.7452	26.1124	26.3589	NaN	NaN	25.6194	25.7214	25.9781	26.2857	26.3071	25.0039	26.1349	25.5877	25.3345	26.0017	8	8	14.6	2	71.583
2833	Q96DX4;Q96DX4-2	RING finger and SPRY domain-containing protein 1	RSPRY1	0.19115	0.367041	0.34825	0.781702		26.0184	26.0694	25.9584	NaN	NaN	25.7948	25.5959	25.8572	25.7085	25.4205	25.729	25.5028	25.3183	25.3359	25.6116	7	7	17	2	64.18
509	O95208-2;O95208-3	Epsin-2	EPN2	0.189826	0.49869	0.547237	1.99722		28.8201	28.8577	28.7996	28.9483	28.6835	28.791	28.3212	28.8774	28.1838	28.9866	28.7084	28.4336	28.2189	27.8464	28.4085	1	33	55.8	2	62.299
729	P11021	78 kDa glucose-regulated protein	HSPA5	0.188004	0.646739	0.677227	3.56996		34.1659	33.9865	34.3271	34.0312	33.7197	33.8523	33.5783	34.1721	33.8393	33.8484	33.5048	33.3954	33.399	33.3405	33.3569	54	55	65	1	72.332
2204	Q6P1M0;Q6P1M0-2	Long-chain fatty acid transport protein 4	SLC27A4	0.187788	1.03692	0.315596	0.88739		26.4429	27.1982	26.8778	NaN	NaN	26.2421	26.2218	26.4088	26.2103	26.3769	25.7838	26.3656	NaN	25.6947	26.1138	7	7	14.5	2	72.063
1337	P57088	Transmembrane protein 33	TMEM33	0.18703	0.530749	0.483028	1.57926		29.3745	29.3716	29.4239	29.3213	28.5348	29.0561	28.8478	29.2287	28.9466	29.0117	28.8131	28.618	28.8364	28.7946	28.3102	8	8	29.1	1	27.978
308	O43795-2;O43795	Unconventional myosin-Ib	MYO1B	0.185511	0.701769	0.3784	1.96204		28.7817	28.9651	28.9475	28.6863	27.8629	28.4196	28.2131	28.6936	28.5045	28.4852	28.0581	28.0288	28.0368	27.7245	27.8866	28	30	33.8	2	124.95
672	P07814	Bifunctional glutamate/proline--tRNA ligase;Glutamate--tRNA ligase;Proline--tRNA ligase	EPRS	0.184049	0.606638	0.413454	1.98219		31.7534	32.267	32.1951	32.058	31.5362	31.3188	31.6095	32.0054	31.8144	32.1414	30.9995	31.6439	31.3908	31.1819	31.5604	84	84	58.5	1	170.59
3722	Q9UN86-2;Q9UN86	Ras GTPase-activating protein-binding protein 2	G3BP2	0.183502	1.22267	0.234387	1.25776		26.6598	27.3204	27.683	27.0681	NaN	26.4359	26.2762	27.3016	26.8517	27.219	26.312	NaN	26.2053	26.0008	26.5091	6	7	18.9	2	50.817
1394	P62081	40S ribosomal protein S7	RPS7	0.181381	0.509636	0.700459	2.5138		32.7165	33.1006	33.0709	32.8567	32.7807	32.383	32.6638	33.0065	32.7105	32.8547	32.2128	32.5389	32.5294	32.1231	32.5731	26	26	78.4	1	22.127
2147	Q63HR2;Q63HR2-4;Q63HR2-6;Q63HR2-2;Q63HR2-5;Q68CZ2-2;Q68CZ2	Tensin-2	TNS2	0.180455	0.685085	0.190989	0.865051		29.4799	28.5325	28.531	27.5009	29.237	28.8555	28.2047	28.4949	28.0797	28.7442	28.6716	27.9897	27.7027	27.3104	28.1815	32	34	36.7	7	152.58
3425	Q9NTI5-2;Q9NTI5;Q9NTI5-3;Q9NTI5-5	Sister chromatid cohesion protein PDS5 homolog B	PDS5B	0.179517	0.553687	0.234345	1.26923		28.7234	28.5488	29.2159	28.8632	27.7946	28.1161	27.8828	28.9067	28.4278	28.9149	27.874	28.0311	28.049	28.1407	28.2827	23	24	24.4	4	158.28
1177	P48651;P48651-2;P48651-3	Phosphatidylserine synthase 1	PTDSS1	0.178454	0.927611	0.234677	1.75438		27.7231	28.1859	28.1317	28.1459	NaN	27.5084	27.6033	27.4003	27.5354	27.8388	27.0663	26.6624	26.7124	26.8998	26.7994	8	8	19	3	55.527
1902	Q15286;Q15286-2;Q86YS6-2;Q15771-2;Q96AX2-4;Q15771;Q86YS6;Q96AX2-2;Q96AX2;Q96AX2-3	Ras-related protein Rab-35	RAB35	0.178357	1.01423	0.185554	1.71416		25.5014	25.987	NaN	26.6206	NaN	25.1228	25.3539	NaN	25.7106	26.9225	24.8686	25.928	24.2424	24.7899	25.3739	9	10	48.8	10	23.025
2627	Q8TC12;Q8TC12-2;Q8TC12-3;Q96NR8	Retinol dehydrogenase 11	RDH11	0.177412	0.669968	0.320076	1.81198		27.7035	28.4653	28.3692	28.4245	28.4807	27.6139	27.7375	28.3997	28.2234	28.5815	27.1585	27.8898	27.4971	27.4819	28.066	8	8	29.9	4	35.386
1162	P47897;P47897-2	Glutamine--tRNA ligase	QARS	0.175615	0.48102	0.225049	0.914452		29.0663	29.9177	29.5716	29.2732	28.8117	28.3593	28.9541	29.3793	29.1729	29.8968	28.3165	29.332	28.8527	28.4912	29.243	33	33	47.6	2	87.798
1713	Q13425;Q13425-2;Q13884-2;Q13884;Q13424-2;Q13424	Beta-2-syntrophin	SNTB2	0.173735	0.643565	0.415039	2.61228		29.9585	30.0934	30.1458	29.8811	29.4231	29.3808	29.6551	29.7984	29.5872	30.2116	29.1032	29.3918	29.1344	29.1828	29.4719	20	20	36.3	6	57.949
1653	Q12904;Q12904-2	Aminoacyl tRNA synthase complex-interacting multifunctional protein 1;Endothelial monocyte-activating polypeptide 2	AIMP1	0.173423	0.605732	0.145395	0.681066		27.218	27.7472	28.0539	27.989	NaN	26.7537	26.8878	27.6252	27.1717	27.4382	26.7083	26.8653	26.9502	26.3387	26.8526	9	9	40.7	2	34.352
124	O00186;REV__Q2LD37-6;REV__Q2LD37-7;REV__Q2LD37-4;REV__Q2LD37	Syntaxin-binding protein 3	STXBP3	0.171253	0.489765	1.17606	3.81575		29.5446	29.5611	29.5567	29.439	29.7768	29.3413	29.2826	29.5703	29.5213	29.3063	29.118	28.9839	28.9995	29.2509	29.077	29	29	51.9	5	67.764
260	O15504;O15504-2;O15504-3	Nucleoporin-like protein 2	NUPL2	-1.61272	0.45604	3.92609	0.436381		NaN	NaN	26.075	NaN	NaN	27.5101	26.9701	27.3621	27.4283	26.9576	25.3516	25.9586	25.4123	25.6587	NaN	8	8	30.3	3	44.871
2577	Q8NE71-2;Q8NE71	ATP-binding cassette sub-family F member 1	ABCF1	0.167077	0.682048	0.180959	0.964005		28.1168	28.9061	28.6277	27.0687	28.5423	27.566	28.0007	28.1269	28.088	28.6448	26.9826	27.7762	27.5632	27.3653	28.1642	23	24	42.1	2	91.679
1609	Q07960	Rho GTPase-activating protein 1	ARHGAP1	0.166653	-0.234821	0.14652	0.291426		NaN	NaN	NaN	26.2964	NaN	25.9205	26.7794	NaN	NaN	NaN	25.4591	26.8602	25.9405	25.6045	25.7377	7	7	21	1	50.435
913	P24588	A-kinase anchor protein 5	AKAP5	0.166115	0.453843	0.117901	0.391439		NaN	NaN	NaN	NaN	NaN	25.3587	NaN	25.9477	25.7582	26.0612	26.0407	25.1458	25.0104	24.7802	25.4144	7	7	23.7	1	47.088
2780	Q93009;Q93009-3	Ubiquitin carboxyl-terminal hydrolase 7	USP7	0.166037	0.424187	0.139154	0.426018		28.848	28.9443	28.8234	28.6282	NaN	28.2042	28.0949	28.3756	28.3549	27.9585	28.0312	27.9119	27.9668	27.8316	27.9558	26	26	32.1	2	128.3
3521	Q9NZI8;Q9NZI8-2;REV__Q15833	Insulin-like growth factor 2 mRNA-binding protein 1	IGF2BP1	0.160588	0.621239	0.216272	1.30805		30.1773	30.9283	30.667	30.4265	29.7151	29.5251	30.0892	30.2803	30.3494	30.8673	29.253	30.1086	29.7493	29.5519	30.1452	27	32	55.5	3	63.48
1426	P62826	GTP-binding nuclear protein Ran	RAN	0.160354	0.563151	0.551709	2.97172		32.5976	32.9244	32.9397	32.7785	32.5794	32.2349	32.5297	32.6919	32.6166	32.9447	32.0978	32.5103	32.1644	32.032	32.1993	22	22	57.4	1	24.423
1544	Q01650;Q9UM01	Large neutral amino acids transporter small subunit 1	SLC7A5	0.159238	0.527288	0.380048	1.79574		30.6733	30.5823	30.4105	30.9096	30.7425	30.4281	30.0434	30.5009	30.4668	31.0828	30.0367	29.7211	29.9525	30.4466	30.5248	6	7	10.1	2	55.01
2461	Q8IXT5	RNA-binding protein 12B	RBM12B	0.157375	0.452304	0.110137	0.364128		27.1295	27.9729	27.8248	27.5221	NaN	26.5604	26.7446	27.1723	27.1518	27.1514	26.6785	27.0104	26.8425	26.0074	26.767	11	11	18.7	1	118.1
1892				0.154898	0.891502	0.180559	1.8585		27.3228	27.7354	27.9599	27.7652	NaN	26.7611	26.9896	27.7472	27.0948	28.083	26.3021	27.0469	26.5289	26.2003	26.9146	5	406	73.4	8	531.78
627	P04844;P04844-2	Dolichyl-diphosphooligosaccharide--protein glycosyltransferase subunit 2	RPN2	0.154883	0.475351	0.335045	1.46095		30.1126	30.7761	30.6754	30.2844	30.1945	29.9809	29.8325	30.6259	30.3522	30.477	29.5872	30.2318	29.8896	29.7246	30.2331	22	22	43.1	2	69.283
1110	P42356;P42356-2;A4QPH2;A4QPH2-2;A4QPH2-4;Q8N8J0	Phosphatidylinositol 4-kinase alpha	PI4KA	0.151998	0.262348	0.152957	0.404138		26.8028	26.4798	25.9968	NaN	NaN	26.3424	26.2942	26.8228	26.1113	NaN	26.3364	26.2446	25.9662	25.8797	25.7422	15	15	9.7	6	236.83
1522	P98172	Ephrin-B1	EFNB1	0.151127	0.616064	0.423262	3.22806		28.0074	27.6966	27.7208	28.0637	27.6641	27.7282	27.1767	28.001	27.8242	27.667	27.1891	26.9921	27.4085	27.3433	27.1394	7	7	31.8	1	38.006
702	P09622;P09622-2;P09622-3	Dihydrolipoyl dehydrogenase, mitochondrial	DLD	0.149167	0.292278	0.0979638	0.21854		27.8735	28.0699	27.9984	27.3561	NaN	26.9866	26.6529	27.1285	27.3484	27.6395	27.1319	27.1124	26.7934	27.0408	26.9617	16	16	34.8	3	54.177
361	O60762	Dolichol-phosphate mannosyltransferase subunit 1	DPM1	0.14889	0.356422	0.152936	0.475951		28.5439	28.8196	28.7405	28.3601	NaN	27.8934	27.797	28.6893	27.9665	28.3456	27.8387	28.0899	28.0006	27.6766	28.0484	12	12	58.5	1	29.634
1243	P51531-2;P51531;P51532-5;P51532-2;P51532-3;P51532-4;P51532	Probable global transcription activator SNF2L2	SMARCA2	0.147302	0.88325	0.155483	1.48881		28.3773	28.3993	28.5021	28.5117	NaN	27.6673	27.7098	28.0677	27.9395	28.4144	27.2177	27.2408	27.2428	27.1764	27.2411	20	20	14.8	7	179.28
2034	Q53EU6	Glycerol-3-phosphate acyltransferase 3	AGPAT9	0.147284	0.443508	0.246568	1.09438		27.9277	28.2727	28.0763	28.0238	NaN	27.7068	27.2897	27.9982	27.6772	27.9438	27.3936	27.2233	27.3894	27.5733	27.555	13	14	30.2	1	48.705
3630	Q9UHR4	Brain-specific angiogenesis inhibitor 1-associated protein 2-like protein 1	BAIAP2L1	0.14653	0.249368	0.474929	0.740669		30.223	30.176	30.137	29.6394	29.8202	29.796	29.8714	29.8483	29.6072	30.1399	29.9157	29.8947	29.708	29.2739	29.9563	30	30	67.1	1	56.882
1933	Q15545	Transcription initiation factor TFIID subunit 7	TAF7	0.146288	0.161627	0.103719	0.133775		NaN	27.3303	26.8275	26.7673	NaN	25.8868	26.5743	26.4436	26.7586	NaN	26.0674	26.6598	26.2542	26.0125	25.7268	10	10	29.8	1	40.259
1396	P62140	Serine/threonine-protein phosphatase PP1-beta catalytic subunit	PPP1CB	0.143835	0.31267	0.147308	0.361627		27.1093	27.2849	26.9551	27.4407	NaN	26.4951	26.6212	26.4279	27.0661	26.9288	26.2546	26.9527	26.3661	26.7667	26.3548	4	16	51.4	1	37.186
1978	Q16643;Q16643-2;Q16643-3	Drebrin	DBN1	0.143114	0.541089	0.0476895	0.216559		29.4492	29.7864	32.0268	29.1075	NaN	28.9836	28.6256	30.6819	29.4692	27.9436	28.4845	27.9427	29.5695	28.2409	29.4765	29	29	46.5	3	71.428
3325	Q9HB71;Q9HB71-2;Q9HB71-3	Calcyclin-binding protein	CACYBP	0.138451	-0.363268	0.140927	0.895625		NaN	NaN	NaN	NaN	NaN	25.6503	NaN	NaN	NaN	26.2485	25.4	25.8181	25.6587	25.8285	25.8746	4	4	19.7	3	26.21
1405	P62269	40S ribosomal protein S18	RPS18	0.137819	0.223898	0.256094	0.234729		26.954	27.218	27.4019	27.2845	NaN	26.3893	27.0436	27.3959	26.7703	27.1983	26.4114	28.2621	26.782	26.1618	26.7497	12	12	57.9	1	17.718
523	O95372	Acyl-protein thioesterase 2	LYPLA2	0.134963	0.159528	0.153671	0.187203		29.2101	29.6587	29.3614	29.0552	NaN	28.5885	29.1471	29.0251	28.9046	28.7201	28.9201	29.1348	28.9177	28.6794	28.6106	7	7	37.7	1	24.737
3794	Q9Y2R5	28S ribosomal protein S17, mitochondrial	MRPS17	0.131758	0.500857	0.134421	0.625511		27.8488	28.4685	28.4537	28.0681	NaN	27.5625	27.4719	27.9102	27.6978	28.0564	27.1407	27.6749	27.1915	27.0228	27.8234	6	6	62.3	1	14.502
1449	P63000;P63000-2;P60763;P15153	Ras-related C3 botulinum toxin substrate 1;Ras-related C3 botulinum toxin substrate 3;Ras-related C3 botulinum toxin substrate 2	RAC1;RAC3;RAC2	0.129512	0.36732	0.19811	0.748455		27.6223	27.9088	27.9996	27.8615	NaN	27.5182	27.0774	27.5996	27.5704	27.6721	27.202	27.4785	27.1283	27.1093	27.3306	9	10	47.4	4	21.45
2304	Q7L0Y3	Mitochondrial ribonuclease P protein 1	TRMT10C	0.129337	0.558224	0.085106	0.467703		29.0737	29.2303	29.1666	29.1205	NaN	28.203	28.4041	28.6941	28.6261	28.4202	28.0681	28.0922	27.9279	27.9726	28.1423	19	19	55.1	1	47.346
176	O14595	Carboxy-terminal domain RNA polymerase II polypeptide A small phosphatase 2	CTDSP2	0.126044	1.02871	0.353492	4.55475		28.8719	28.9413	28.8429	29.2542	29.3426	28.8332	28.6424	29.0321	28.7933	29.3216	28.1289	28.1093	27.9501	27.8078	28.1132	5	6	24.4	1	30.664
342	O60488-2;O60488	Long-chain-fatty-acid--CoA ligase 4	ACSL4	0.125623	0.369524	0.178701	0.632406		28.3666	29.1387	29.0812	28.7619	28.1629	28.3818	28.1628	28.4338	28.5745	29.3303	28.0153	28.6327	27.9077	28.0898	29.0181	20	23	43.6	2	74.435
115	O00148;O00148-2;O00148-3	ATP-dependent RNA helicase DDX39A	DDX39A	0.124359	0.18103	0.0961998	0.147133		28.5477	28.396	28.4425	28.8367	NaN	27.727	27.5607	28.2358	28.1759	28.2052	28.1255	27.4478	28.0099	28.1432	27.895	12	25	68.4	3	49.129
1328	P56192;P56192-2	Methionine--tRNA ligase, cytoplasmic	MARS	0.124125	0.537308	0.259354	1.84023		30.4834	31.1472	31.055	30.9847	30.579	30.2559	30.5199	31.041	30.8382	30.9736	29.945	30.5928	30.3618	30.2222	30.4409	36	36	49.6	2	101.11
2893	Q96J02;Q96J02-2;Q96J02-3	E3 ubiquitin-protein ligase Itchy homolog	ITCH	0.120345	0.594038	0.227785	2.14053		26.8981	27.1905	27.2232	26.4355	NaN	26.8816	27.3227	26.7109	26.4487	27.0528	26.5578	26.5366	26.33	26.3153	26.3084	15	19	26.8	3	102.8
1146	P46736-2;P46736-3;P46736;P46736-4;P46736-5	Lys-63-specific deubiquitinase BRCC36	BRCC3	0.119839	0.441642	0.14239	0.710557		NaN	NaN	26.8351	26.7689	NaN	25.9921	26.479	26.4172	26.408	NaN	25.7665	26.0155	26.1756	25.9918	25.3784	8	8	31.6	5	33.149
930	P26038	Moesin	MSN	0.119571	0.577625	0.184877	0.912873		27.6063	28.8191	28.1407	28.2167	28.6791	27.8328	27.9795	28.1961	28.1996	28.656	27.5951	28.7035	27.2185	27.5367	27.52	29	43	63.4	1	67.819
2189	Q6NTF9-2;Q6NTF9;Q6NTF9-3	Rhomboid domain-containing protein 2	RHBDD2	0.116722	-0.0212452	0.0990185	0.0217811		26.8859	NaN	NaN	NaN	NaN	26.1335	NaN	26.0222	NaN	NaN	26.0121	26.1646	25.9771	26.3336	25.6051	6	6	20.5	3	43.798
2513	Q8N442	Translation factor GUF1, mitochondrial	GUF1	0.116291	0.41102	0.172344	0.91687		28.1082	28.1259	28.5028	28.1173	27.2152	27.8915	27.3005	28.0958	28.1949	28.0052	27.3215	27.6948	27.549	27.5076	27.9414	14	14	23.6	1	74.327
3033	Q99755-3;Q99755;Q99755-4;Q99755-2;A2A3N6;O14986-3;O14986;O14986-2	Phosphatidylinositol 4-phosphate 5-kinase type-1 alpha	PIP5K1A	0.114431	0.313831	0.102833	0.318008		27.7439	27.698	27.7983	27.8927	NaN	27.3818	26.9576	27.3252	27.4298	27.2296	27.0834	26.6527	27.3392	27.307	26.9447	16	19	46.4	8	61.186
1466	P68133;P68032;P63267;P62736	Actin, alpha skeletal muscle;Actin, alpha cardiac muscle 1;Actin, gamma-enteric smooth muscle;Actin, aortic smooth muscle	ACTA1;ACTC1;ACTG2;ACTA2	0.112952	-0.993848	0.0290484	0.363493		NaN	28.5463	30.8689	NaN	NaN	27.0581	NaN	29.2813	28.2018	NaN	27.5782	28.9252	29.1436	26.6718	28.5885	2	24	37.1	4	42.051
2676	Q8WUM9	Sodium-dependent phosphate transporter 1	SLC20A1	0.111225	0.868879	0.330211	2.88917		29.8107	29.8078	29.688	30.2625	30.2383	29.8469	29.564	30.0809	29.8823	29.8772	29.324	29.4845	28.9923	28.8664	28.7956	14	15	19.6	1	73.699
2538	Q8N7R7-3;Q8N7R7;Q8N7R7-2	Cyclin-Y-like protein 1	CCNYL1	0.110824	0.178694	0.0859144	0.181359		NaN	NaN	NaN	NaN	NaN	25.8547	25.5616	NaN	NaN	26.0877	25.0305	25.5373	25.056	25.4308	25.5581	4	4	13.1	3	33.452
2068	Q5HYK7-2;Q5HYK7;Q5HYK7-3;Q5HYK7-5;Q5HYK7-4	SH3 domain-containing protein 19	SH3D19	0.11063	-0.0106277	0.150821	0.0136309		NaN	NaN	NaN	NaN	NaN	26.6271	26.3575	26.6149	26.2457	NaN	26.8203	26.8459	25.9118	26.1727	26.157	8	8	13.7	5	84.135
2909	Q96K37;Q96K37-2	Solute carrier family 35 member E1	SLC35E1	0.108282	0.911071	0.265437	1.45538		26.7342	26.8213	26.8854	26.7915	NaN	26.6622	26.4435	26.7701	26.3423	26.5292	25.9175	26.2445	NaN	25.8835	26.2102	3	3	12.2	2	44.772
1374	P61254;Q2PPJ7-3;Q2PPJ7-2;Q2PPJ7	60S ribosomal protein L26	RPL26	0.107936	0.790215	0.150389	2.29908		31.1966	32.2159	31.7443	31.7797	31.4285	31.1889	31.4144	31.353	31.4558	32.4133	30.4919	31.0889	30.9111	30.8102	31.1118	8	24	74.5	4	17.258
449	O75821	Eukaryotic translation initiation factor 3 subunit G	EIF3G	0.106485	0.534347	0.141671	1.15631		29.2376	30.2868	29.6645	29.4308	28.9852	28.7673	29.2975	29.7567	29.4777	29.7732	28.8717	29.4	29.0803	28.6291	28.952	18	18	58.4	1	35.611
121	O00161;O00161-2	Synaptosomal-associated protein 23	SNAP23	0.105389	0.527069	0.392412	4.10154		33.3693	33.2798	33.1345	33.3955	33.2824	33.1992	32.7585	33.2981	33.2983	33.3805	32.9435	32.6655	32.7247	32.8377	32.6547	33	33	96.7	2	23.354
3165	Q9BZF9;Q9BZF9-2	Uveal autoantigen with coiled-coil domains and ankyrin repeats	UACA	0.105013	0.327613	0.366861	1.31264		31.8095	32.2243	31.8463	31.7844	31.8284	31.5383	32.0021	31.6658	31.7327	32.029	31.4574	31.9901	31.4535	31.3303	31.6236	105	105	67.9	2	162.5
2950	Q96PY5;Q96PY5-3;O95466;O95466-2;O95466-3	Formin-like protein 2	FMNL2	0.104338	0.516911	0.200545	1.66108		28.3052	28.3309	28.4115	28.021	27.4398	28.0309	27.7999	28.0258	28.3687	27.7613	27.5909	27.5552	27.662	27.6577	27.4581	26	35	31.3	5	123.32
534	O95486;O95486-2	Protein transport protein Sec24A	SEC24A	0.103734	-0.514638	0.0914403	0.964289		NaN	26.3697	NaN	NaN	NaN	25.8287	NaN	26.4453	NaN	NaN	25.7624	26.5031	25.8657	26.2336	26.3162	5	6	7.1	2	119.75
3422	Q9NSV4-5;Q9NSV4-4;Q9NSV4;Q9NSV4-6;Q9NSV4-7;Q9NSV4-1;Q9NSV4-2	Protein diaphanous homolog 3	DIAPH3	0.100738	-0.581644	0.0943523	1.04007		NaN	NaN	NaN	NaN	NaN	25.7669	NaN	25.9226	25.3754	NaN	25.4631	26.3864	26.3775	25.6015	25.4719	16	16	19.2	7	131.49
202	O14908-2;O14908	PDZ domain-containing protein GIPC1	GIPC1	0.0999676	0.47718	0.0759647	0.518082		NaN	NaN	NaN	NaN	NaN	25.4452	25.7084	26.1275	NaN	26.0365	25.0828	25.9107	24.9682	24.8301	25.2342	2	2	14	2	26.071
725	P10515	Dihydrolipoyllysine-residue acetyltransferase component of pyruvate dehydrogenase complex, mitochondrial	DLAT	0.0983948	0.640874	0.0997345	0.962903		27.0144	27.4434	27.2333	27.4695	NaN	26.4949	26.6696	26.8764	26.9599	27.317	26.0088	26.5524	26.4716	26.1144	26.4581	9	9	19	1	68.996
2887	Q96I34	Protein phosphatase 1 regulatory subunit 16A	PPP1R16A	0.0977791	0.458725	0.105196	0.640414		27.897	27.614	27.6737	27.6164	NaN	27.1114	27.3022	27.0655	27.2439	27.6595	26.684	27.0416	26.5692	27.076	27.2069	13	13	43.8	1	57.811
3512	Q9NZ08;Q9NZ08-2	Endoplasmic reticulum aminopeptidase 1	ERAP1	0.0951496	0.110876	0.136389	0.222857		NaN	NaN	NaN	NaN	NaN	25.7006	NaN	25.8751	26.1225	NaN	25.3733	25.8736	25.6135	25.7734	25.6001	8	8	11.7	2	107.23
3882	Q9Y679;Q9Y679-3	Ancient ubiquitous protein 1	AUP1	0.0938225	0.824808	0.316014	5.88967		29.2242	29.318	29.2695	29.4728	29.4893	29.2109	28.9058	29.321	29.2385	29.6284	28.4699	28.5203	28.6255	28.44	28.5941	18	18	54.6	2	45.786
2590	Q8NF37	Lysophosphatidylcholine acyltransferase 1	LPCAT1	0.0903271	0.727293	0.297545	2.91199		27.2297	27.5377	27.5644	27.2793	27.476	27.1407	27.0643	27.5664	27.264	27.6002	26.5131	26.7149	26.7403	26.3471	27.1354	8	8	18.2	1	59.151
1284	P53621;P53621-2	Coatomer subunit alpha;Xenin;Proxenin	COPA	0.0883522	0.646351	0.16676	1.59151		29.2804	30.202	29.8536	29.8905	29.5578	29.152	29.7829	29.6631	29.8256	29.919	28.6059	29.7023	29.0831	28.9882	29.173	42	42	43.5	2	138.34
3014	Q99569;Q99569-2;Q9UQB3-2;Q9UQB3	Plakophilin-4	PKP4	0.0865501	0.552568	0.185325	1.63276		31.5582	31.4505	31.4132	31.4797	30.5611	31.2181	31.1529	31.1887	31.2194	31.2507	30.8244	30.972	30.6831	30.6443	30.576	62	63	68	4	131.87
1988	Q16891-2;Q16891-4;Q16891;Q16891-3	MICOS complex subunit MIC60	IMMT	0.0821396	0.0894352	0.043344	0.0481385		29.4525	29.4452	29.7906	29.3323	26.3028	28.6471	28.3367	29.3493	28.6575	28.9222	28.7423	28.637	29.1263	28.411	28.9598	38	38	49.8	4	82.624
3472	Q9NX20	39S ribosomal protein L16, mitochondrial	MRPL16	0.0806915	0.334578	0.119852	0.723619		28.6918	28.8713	28.9132	28.7137	27.6979	28.2161	28.2777	28.8817	28.6002	28.5087	28.2783	28.3493	28.0909	28.0968	28.3996	11	11	42.6	1	28.449
1830	Q14677;P51826;P51826-2	Clathrin interactor 1	CLINT1	0.080069	0.150117	0.159272	0.409815		28.3341	28.7527	27.9844	28.1118	28.3887	27.8501	28.6347	28.0384	28.1587	28.4894	28.0282	28.4477	28.0217	28.3574	27.9659	1	40	40.6	3	68.259
2801	Q96A65;Q96A65-2	Exocyst complex component 4	EXOC4	0.0790668	0.553178	0.129317	1.30193		27.0914	27.4599	27.3696	27.3996	NaN	26.6718	26.9614	27.2211	27.2374	27.1846	26.2855	27.0307	26.4745	26.5718	26.5433	17	17	21.7	2	110.5
2415	Q8IUD2-4;Q8IUD2-2;Q8IUD2-3;Q8IUD2;Q8IUD2-5;O15083;REV__A0AVF1-2;REV__A0AVF1-3;REV__A0AVF1	ELKS/Rab6-interacting/CAST family member 1	ERC1	0.0765293	-0.31657	0.0724008	0.760542		25.8434	NaN	NaN	NaN	NaN	26.9977	26.5045	NaN	NaN	NaN	26.4195	26.7554	25.9637	26.0084	26.7901	13	13	18.6	9	108.79
1759	Q13813;Q13813-2	Spectrin alpha chain, non-erythrocytic 1	SPTAN1	0.0720093	0.572932	0.158318	1.8688		28.6928	27.9421	28.4902	28.474	28.0139	28.2232	28.0693	28.208	28.121	28.6314	27.7747	28.1098	27.4348	27.7193	27.7096	6	223	78.6	2	284.54
2992	Q96SU4-3;Q96SU4-7;Q96SU4-2;Q96SU4;Q96SU4-6;Q96SU4-5;Q96SU4-4	Oxysterol-binding protein-related protein 9	OSBPL9	0.0717564	0.432995	0.0546296	0.586951		NaN	NaN	25.7376	26.4736	NaN	25.9404	26.4109	26.3842	NaN	26.2423	25.3932	25.5139	25.5054	25.6748	25.8261	6	6	12.1	7	70.236
1926	Q15436;Q15436-2	Protein transport protein Sec23A	SEC23A	0.0693726	-0.738081	0.0432592	0.779139		NaN	27.0638	26.7156	27.3946	NaN	26.4034	26.8656	26.8706	26.2034	NaN	27.1317	27.3948	27.0643	27.2823	26.6562	10	11	22.1	2	86.16
3077	Q9BT17;Q9BT17-2	Mitochondrial ribosome-associated GTPase 1	MTG1	0.0689827	-0.282344	0.0566602	0.346994		NaN	26.7293	26.1339	NaN	NaN	25.6509	NaN	26.2531	26.2059	NaN	25.8867	26.1255	26.5052	25.5745	25.8246	8	8	32.3	2	37.236
1181	P49023-2;P49023;P49023-3;P49023-4	Paxillin	PXN	0.0687183	0.764308	0.090562	1.94729		28.1957	29.2473	28.6561	28.0791	28.9159	28.0572	28.8948	28.6065	28.2532	28.9388	27.5504	27.9035	28.0193	27.8326	27.9668	19	19	54.6	4	60.966
1100	P41252	Isoleucine--tRNA ligase, cytoplasmic	IARS	0.0673466	0.453754	0.106643	1.19607		30.6054	31.294	31.2018	30.9262	30.2498	30.405	30.5416	30.9567	30.915	31.1222	30.1351	30.6051	30.439	30.2939	30.5354	56	56	43.9	1	144.5
2168	Q6DD88	Atlastin-3	ATL3	0.065292	0.402988	0.0957312	1.07213		28.2868	28.405	28.8638	28.2471	27.8537	28.1285	27.8492	28.9821	28.2999	28.0703	28.1618	28.1493	28.0242	27.4965	27.8097	15	15	43.3	1	60.541
2436	Q8IWC1-2;Q8IWC1-4;Q8IWC1;Q8IWC1-3	MAP7 domain-containing protein 3	MAP7D3	0.065131	0.727669	0.0785436	1.05241		26.7319	27.1225	NaN	26.8097	26.1287	26.6387	26.7003	26.1941	NaN	26.7744	NaN	26.473	25.896	25.5992	26.1122	12	12	15.6	4	93.784
1266	P52569;P52569-2;P52569-3	Cationic amino acid transporter 2	SLC7A2	0.0649967	0.0257915	0.108766	0.0537492		26.027	NaN	26.2447	NaN	NaN	26.5299	25.6815	26.6702	26.3153	26.2336	26.5533	26.1736	26.2772	26.1076	26.5147	5	5	7.6	3	71.672
3097	Q9BUN8-2;Q9BUN8	Derlin-1	DERL1	0.0633354	1.10709	0.0346173	0.658936		28.8477	29.0414	28.8575	29.1209	NaN	28.293	28.0736	27.8975	28.4868	28.6621	27.5851	27.9888	27.6496	NaN	27.9076	4	4	17.7	2	26.423
3596	Q9UDR5	Alpha-aminoadipic semialdehyde synthase, mitochondrial;Lysine ketoglutarate reductase;Saccharopine dehydrogenase	AASS	0.0631294	0.105781	0.0733871	0.162471		28.2996	28.1441	28.417	27.9135	27.0491	27.9812	27.1981	28.1337	27.8516	28.343	27.7998	27.8833	27.7415	27.7479	28.1219	23	23	34.4	1	102.13
456	O75915	PRA1 family protein 3	ARL6IP5	0.0631199	0.101424	0.0377543	0.0827007		26.3037	27.103	NaN	NaN	NaN	26.4558	26.5424	26.5441	26.4372	NaN	26.3941	26.1722	25.976	25.6237	26.1334	3	3	20.7	1	21.614
1997	Q2M2I8-2;Q2M2I8	AP2-associated protein kinase 1	AAK1	0.0605663	0.38287	0.130162	1.56151		28.0306	28.3449	28.1783	27.9306	27.7538	27.5952	27.9938	28.201	27.7512	28.3943	27.4901	28.0165	27.7533	27.5613	27.5027	14	15	28.5	2	93.577
1260	P52294	Importin subunit alpha-5;Importin subunit alpha-5, N-terminally processed	KPNA1	0.0589626	0.505451	0.0411584	0.454686		NaN	26.5858	NaN	NaN	NaN	NaN	NaN	NaN	NaN	26.9592	NaN	26.2621	25.8894	NaN	NaN	5	9	19.5	1	60.221
3434	Q9NUQ6;Q9NUQ6-2;Q9NUQ6-4;Q9NUQ6-3	SPATS2-like protein	SPATS2L	0.0578548	0.613847	0.0411654	0.630983		27.8907	28.5178	28.3814	28.4711	NaN	27.3675	27.7632	27.9046	27.5742	28.459	26.9773	27.6538	27.2131	26.9789	27.4654	17	17	35.7	4	61.728
1293	P54136;P54136-2	Arginine--tRNA ligase, cytoplasmic	RARS	0.054845	0.482341	0.0868362	1.41081		30.0132	30.7854	30.8669	30.6063	30.2934	29.9503	30.2179	30.7996	30.5006	30.8225	29.6746	30.2678	30.0903	29.8741	30.2466	49	49	64.5	2	75.378
2977	Q96RT1-8	Protein LAP2	ERBB2IP	0.0548279	0.541026	0.105927	3.07582		29.0358	28.609	28.6642	29.006	29.0057	28.9272	28.6962	28.9158	29.2665	28.2408	28.477	28.3666	28.3098	28.2149	28.2472	4	132	85.9	1	159.02
460	O75962-2;O75962-4;O75962;O75962-5;O60229-3;O60229-2;O60229;O75962-3	Triple functional domain protein	TRIO	0.0532578	0.608641	0.0958176	2.09245		26.0116	26.7095	26.112	NaN	NaN	26.0126	26.4293	26.114	26.1823	26.6612	25.6745	25.7054	25.815	25.6007	25.827	13	13	5.5	8	329.39
188	O14734	Acyl-coenzyme A thioesterase 8	ACOT8	0.0532448	0.0600132	0.0589446	0.0652895		28.0029	27.5187	28.0883	26.9169	NaN	27.5343	27.625	27.6778	27.5992	26.6686	27.7144	26.6203	27.4898	27.5742	27.6725	10	10	46.4	1	35.914
2957	Q96QD5-2;Q96QD5	DEP domain-containing protein 7	DEPDC7	0.0498814	0.750542	0.19631	4.26916		29.2006	28.8677	28.8854	28.884	28.6851	28.7796	28.9368	28.9924	28.8968	28.6677	28.0542	28.1556	28.3401	28.1189	28.1013	18	18	40.2	2	57.705
1966	Q16512-2;Q16512;Q16512-3	Serine/threonine-protein kinase N1	PKN1	0.0473736	0.672024	0.0584396	1.37149		25.817	26.379	NaN	26.2657	NaN	25.4042	26.7169	26.0432	26.1719	26.0387	25.0259	25.9826	25.8049	25.0517	25.3866	12	12	14.3	3	104.67
3571	Q9P2J5;Q9P2J5-2;Q9P2J5-3	Leucine--tRNA ligase, cytoplasmic	LARS	0.0428844	0.447309	0.0591476	1.08016		29.7683	30.6851	30.5751	30.2332	29.808	29.6285	29.8827	30.4463	30.3504	30.5474	29.461	29.9769	29.8416	29.4923	30.0613	53	53	49.5	3	134.46
1089	P40818-2;P40818	Ubiquitin carboxyl-terminal hydrolase 8	USP8	0.0408276	0.459458	0.0667512	1.09682		NaN	NaN	NaN	NaN	NaN	25.1777	25.7891	25.6507	25.4817	NaN	24.697	25.3699	25.0684	25.0931	25.334	7	7	8.8	2	115.08
682	P08195-3;P08195;P08195-4;P08195-2	4F2 cell-surface antigen heavy chain	SLC3A2	0.0398216	0.234293	0.108135	0.976271		33.0607	33.0707	32.897	33.0204	32.4621	33.0229	32.6983	32.9029	33.0204	32.6673	32.7813	32.6316	32.5034	32.8207	32.6025	31	31	47.2	4	61.815
1093	P40938-2;P40938	Replication factor C subunit 3	RFC3	0.0385296	0.132651	0.034703	0.163218		NaN	26.7877	26.283	NaN	NaN	26.1422	NaN	26.3296	26.1082	NaN	25.6364	26.0147	25.9217	25.5524	25.6196	9	9	36.4	2	34.756
572	O96013;O96013-4;O96013-2;O96013-3;Q9P286	Serine/threonine-protein kinase PAK 4	PAK4	0.0382496	-0.0458576	0.0349561	0.0534706		28.0743	28.0622	28.3723	26.9578	NaN	27.7771	27.7977	28.272	27.6821	26.7751	27.5466	27.8749	27.8702	27.5423	27.8905	20	20	53.1	5	64.071
1159	P46977;P46977-2	Dolichyl-diphosphooligosaccharide--protein glycosyltransferase subunit STT3A	STT3A	0.0369797	0.46903	0.0338987	0.687004		28.8773	29.4275	29.3215	29.3258	27.6705	28.5589	28.4053	28.9936	28.9707	29.5091	28.238	28.4317	28.3916	28.4171	28.799	17	18	24	2	80.529
484	O94887-3;O94887-2;O94887	FERM, RhoGEF and pleckstrin domain-containing protein 2	FARP2	0.0326973	-0.0585171	0.0179477	0.057667		26.6956	NaN	26.9696	26.9738	NaN	27.1514	26.8688	27.0387	26.8924	NaN	26.8523	26.7652	26.2377	26.5584	26.3883	9	9	21.8	3	72.262
3213	Q9H0W5	Coiled-coil domain-containing protein 8	CCDC8	0.0313007	0.637568	0.0438534	1.50172		27.1087	27.2195	26.6079	27.0735	NaN	26.5106	26.9124	26.4949	26.8932	27.0537	26.2555	26.4783	26.0757	25.8797	26.1442	6	6	21.7	1	59.374
2874	Q96HA1;Q96HA1-2;Q96HA1-3	Nuclear envelope pore membrane protein POM 121	POM121	0.0312515	1.1834	0.0440614	2.43619		27.5805	27.1274	27.4817	27.9161	NaN	27.4258	28.0958	27.0425	27.0736	27.3285	26.3607	27.0175	25.9934	25.535	26.2988	9	30	30.7	3	127.72
1513	P84095;P17081	Rho-related GTP-binding protein RhoG	RHOG	0.0302147	0.0764275	0.0124656	0.04203		28.0611	NaN	28.0651	NaN	28.4485	27.5042	NaN	27.4389	27.7592	27.9718	27.2679	27.1555	26.7894	26.9094	27.3627	7	8	56	2	21.308
3647	Q9UJ41-2;Q9UJ41-4;Q9UJ41-3;Q9UJ41	Rab5 GDP/GTP exchange factor	RABGEF1	0.026786	-0.219606	0.0240663	0.344295		26.733	26.5989	26.6574	NaN	NaN	26.5148	26.9526	26.8387	26.4141	NaN	26.7682	26.5864	27.0206	26.5115	26.405	15	15	35.4	4	56.89
639	P05198	Eukaryotic translation initiation factor 2 subunit 1	EIF2S1	0.0262909	0.897496	0.0395962	0.880697		27.5892	28.1099	27.7223	27.638	NaN	27.383	27.5999	27.3413	27.4537	28.0909	NaN	27.6552	26.9412	26.7737	27.3433	14	14	55.2	1	36.112
296	O43597	Protein sprouty homolog 2	SPRY2	0.0260818	0.27753	0.0478925	0.953265		NaN	NaN	NaN	NaN	NaN	25.8274	NaN	25.4288	25.7406	NaN	25.4257	25.4784	25.4265	25.6475	25.3278	5	5	21.3	1	34.688
522	O95359-3;O95359-2;O95359-5;O95359;O95359-6;O95359-1	Transforming acidic coiled-coil-containing protein 2	TACC2	0.0222336	1.02723	0.0549263	3.3586		28.3746	28.948	28.674	28.5634	28.8099	28.4016	28.6365	28.9334	28.4467	28.8405	27.3809	28.1132	27.6238	27.2911	27.8246	16	19	8.2	6	301.05
875	P21359-2;P21359-6;P21359;P21359-4;P21359-3;P21359-5	Neurofibromin;Neurofibromin truncated	NF1	0.0215618	-0.0883884	0.0223981	0.0870128		NaN	26.8771	25.6909	26.6074	NaN	26.1265	26.585	26.1938	26.8023	NaN	26.3009	26.4619	26.4504	27.1429	25.3476	26	26	11.4	6	317.03
146	O00425;O00425-2	Insulin-like growth factor 2 mRNA-binding protein 3	IGF2BP3	0.0213242	0.458367	0.0261216	0.936597		28.7397	29.3445	29.1934	28.7941	28.0525	28.3347	28.5634	29.0308	28.7825	29.3063	28.044	28.7761	28.2886	28.1863	28.5375	17	21	40.6	2	63.704
1418	P62495;P62495-2	Eukaryotic peptide chain release factor subunit 1	ETF1	0.0191944	0.674289	0.0296723	1.86253		26.7378	27.4841	27.3543	27.1173	26.8183	26.5356	26.9948	27.4234	26.9885	27.4736	26.0063	26.6675	26.7575	26.0877	26.6214	7	7	23.8	2	49.03
1467	P68104;Q5VTE0;P68104-2	Elongation factor 1-alpha 1;Putative elongation factor 1-alpha-like 3	EEF1A1;EEF1A1P5	0.0181751	0.202756	0.0310861	0.373573		31.8884	32.5645	32.4209	32.122	32.6496	31.7704	32.2776	32.4918	32.41	32.6047	31.8573	32.8879	31.9903	31.8597	32.0364	19	33	64.3	3	50.14
139	O00303	Eukaryotic translation initiation factor 3 subunit F	EIF3F	0.0164082	0.305524	0.0158536	0.379616		29.0164	29.575	29.7716	28.9548	27.8715	28.6047	28.9072	29.3332	29.0998	29.1622	28.3609	29.1217	28.7818	28.5214	28.8759	14	14	40.1	1	37.563
3787	Q9Y2L1;Q9Y2L1-2	Exosome complex exonuclease RRP44	DIS3	0.0157822	0.333727	0.0151215	0.417806		28.0514	28.9942	28.8572	28.4727	27.2695	27.6819	28.311	28.3654	28.48	28.7278	27.5213	28.4301	27.9019	27.7214	28.4016	22	22	32.2	2	109
2044	Q53SF7-4;Q53SF7-3;Q53SF7-2;Q53SF7;Q53SF7-5	Cordon-bleu protein-like 1	COBLL1	0.011121	-0.00224113	0.00587814	0.00187709		27.8408	26.2644	27.5323	27.9831	NaN	27.9427	27.0052	27.9087	27.9479	NaN	27.8585	26.9147	27.3481	27.0916	26.868	18	18	23	5	123.87
796	P15880	40S ribosomal protein S2	RPS2	0.00813446	0.380316	0.017763	1.38069		32.9036	33.2901	33.1646	32.8736	32.5598	32.7192	32.799	33.1522	32.9034	33.1772	32.4005	32.8328	32.7	32.3375	32.6193	22	22	63.8	1	31.324
3799	Q9Y2X0-2;Q9Y2X0-3;Q9Y2X0;Q9Y2X0-5;Q9Y2X0-4	Mediator of RNA polymerase II transcription subunit 16	MED16	0.00578308	0.329631	0.0071558	0.693042		26.2076	NaN	NaN	NaN	NaN	25.6867	NaN	25.831	26.2076	NaN	25.248	25.4523	25.1723	25.7219	25.534	7	7	11.2	5	93.028
1245	P51571	Translocon-associated protein subunit delta	SSR4	0.00509033	0.621133	0.00275232	0.481038		28.0094	28.2952	28.4181	28.2461	NaN	27.2109	27.3713	27.7886	27.6136	28.233	26.9265	27.0979	27.0197	26.9197	27.1734	6	6	37	1	18.998
1534	Q00577	Transcriptional activator protein Pur-alpha	PURA	0.000733185	0.41196	0.0010494	0.989891		26.4468	26.7361	26.516	NaN	NaN	26.2417	26.2733	26.7264	26.6569	26.7119	25.9388	26.3569	26.0595	25.9632	26.2357	7	8	31.4	1	34.91
964	P29317;P29317-2;Q9UF33-2;Q9UF33-3;Q15375-2;Q15375-4;Q15375;Q9UF33;Q06187;Q06187-2;P54756-3;P29320;P29322;P54756-2;P54756	Ephrin type-A receptor 2	EPHA2	-3.89099e-05	-0.000110626	0.00798779	0.0287031		37.5389	37.5412	37.538	37.5416	37.5412	37.5369	37.5437	37.5432	37.5406	37.5368	37.5432	37.5378	37.5402	37.5424	37.5378	104	107	84.5	15	108.27
739	P11274-2;P11274	Breakpoint cluster region protein	BCR	-0.00153465	-0.42472	0.000928295	0.586461		26.6992	NaN	NaN	NaN	NaN	26.3174	NaN	26.586	26.6666	NaN	26.1515	26.6	26.3041	26.2814	25.9732	16	17	20.6	2	137.73
3210	Q9H0U3;Q9H0U3-2	Magnesium transporter protein 1	MAGT1	-0.00237312	0.0605259	0.0025308	0.077732		NaN	NaN	NaN	NaN	NaN	26.2854	26.3598	NaN	NaN	NaN	25.3497	25.9838	25.7538	25.6798	26.3175	4	4	10.4	2	38.036
3793	Q9Y2R4	Probable ATP-dependent RNA helicase DDX52	DDX52	-0.00492172	-0.27401	0.00242131	0.19244		28.0763	28.4232	28.9546	28.0632	NaN	27.9494	26.3149	28.3265	28.3687	28.2656	28.1142	27.9813	28.2182	27.9434	28.3136	23	23	45.6	1	67.497
2311	Q7L576;Q96F07-2;Q96F07;Q7L576-3;Q7L576-2	Cytoplasmic FMR1-interacting protein 1;Cytoplasmic FMR1-interacting protein 2	CYFIP1;CYFIP2	-0.00553551	0.558836	0.00867801	1.46967		NaN	NaN	26.3483	26.274	NaN	25.8005	25.9283	26.243	25.9591	26.6439	25.1004	26.0423	25.5489	25.4096	25.6519	10	10	8.7	5	145.18
2747	Q92692;Q92692-2	Nectin-2	PVRL2	-0.00616417	0.0676121	0.016338	0.418064		30.8785	30.6169	30.7212	30.6853	30.593	30.7753	30.3952	31.0451	30.4808	30.8294	30.7741	30.62	30.4737	30.5731	30.7161	19	19	39.6	2	57.741
1573	Q03252	Lamin-B2	LMNB2	-0.00777092	1.11155	0.0233835	4.75179		27.5707	27.7674	27.5953	27.8958	27.8777	27.9681	27.4704	27.7366	27.6431	27.9276	26.4165	26.8959	26.3887	26.6358	26.8124	18	24	33.1	1	69.948
3773	Q9Y295	Developmentally-regulated GTP-binding protein 1	DRG1	-0.0116982	0.43958	0.0109775	0.549733		27.6264	28.5481	28.1342	27.0917	NaN	27.4386	27.5903	27.532	27.6887	27.7497	26.9255	27.4942	27.1491	26.8023	27.3718	12	12	40.1	1	40.542
862	P20585	DNA mismatch repair protein Msh3	MSH3	-0.0137745	0.291093	0.00828011	0.216401		26.8219	27.4961	27.2589	27.6716	NaN	26.2417	26.5742	27.2307	26.8023	27.2238	26.2317	26.8227	26.5206	26.2409	26.7326	11	11	13.5	1	127.41
265	O43156	TELO2-interacting protein 1 homolog	TTI1	-0.0165836	-0.206558	0.0173829	0.305036		NaN	25.6163	NaN	NaN	NaN	25.2581	NaN	26.0812	25.8049	NaN	25.3096	26.0684	25.7842	25.3692	25.716	7	7	10.7	1	122.07
786	P14868;P14868-2	Aspartate--tRNA ligase, cytoplasmic	DARS	-0.0179653	0.612048	0.015782	0.84103		27.3416	27.9094	28.0839	27.7	NaN	26.8522	27.5184	27.9477	27.4779	27.4622	26.5805	27.3472	26.9562	26.6366	26.5878	17	17	38.7	2	57.136
301	O43683-2;O43683-3;O43683	Mitotic checkpoint serine/threonine-protein kinase BUB1	BUB1	-0.0199608	0.38577	0.031306	0.768337		28.3913	28.6103	28.2728	27.6878	28.8894	28.0484	28.5627	28.5718	28.3799	28.3885	27.9993	28.1058	28.3387	27.3866	28.0924	30	30	38	3	115.84
1348	P60228	Eukaryotic translation initiation factor 3 subunit E	EIF3E	-0.0226509	0.632191	0.0163508	0.693183		NaN	NaN	27.1342	27.1308	NaN	26.0465	26.0578	26.8232	26.5498	26.7683	25.4673	26.0019	25.8451	25.6391	26.018	11	11	27.6	1	52.22
1877	Q15043-2;Q15043-3;Q15043	Zinc transporter ZIP14	SLC39A14	-0.0240711	0.42617	0.0666216	1.89424		30.0612	29.8307	29.8773	29.8668	29.3062	29.915	29.8024	29.7687	29.7572	29.8193	29.5121	29.3771	29.295	29.3433	29.2839	5	5	11.4	3	52.838
3336	Q9HCD6;Q9HCD6-2;Q9HCD6-3;Q9HCD6-4	Protein TANC2	TANC2	-0.0250393	0.807952	0.0272635	1.13897		26.2595	NaN	NaN	NaN	NaN	26.0611	25.9237	25.6077	25.6722	26.0493	25.514	25.4327	24.7757	NaN	NaN	11	11	6.8	4	219.65
134	O00267-2;O00267	Transcription elongation factor SPT5	SUPT5H	-0.0275608	0.205214	0.0197137	0.171473		28.109	28.5754	28.6695	28.1891	NaN	27.6976	27.5834	28.3005	28.0002	28.2604	27.557	27.971	27.6942	27.4686	27.9874	28	28	35.1	2	120.5
642	P05387	60S acidic ribosomal protein P2	RPLP2	-0.0277626	0.345364	0.0198736	0.268763		NaN	27.9765	27.3499	27.9469	NaN	26.6747	26.9225	27.3487	27.3193	27.21	26.242	27.7681	26.5601	26.718	26.3214	6	6	73.9	1	11.665
1530	Q00341;Q00341-2	Vigilin	HDLBP	-0.0293766	0.353955	0.0157331	0.225472		30.388	30.7014	30.6336	30.4167	27.4247	29.5909	29.7169	30.2735	29.9571	30.1729	29.1667	29.8054	29.5873	29.3501	29.8851	51	51	47.5	2	141.45
3899	Q9Y6M5	Zinc transporter 1	SLC30A1	-0.0296066	0.162858	0.176802	0.962089		30.1011	30.0953	29.9344	30.1739	29.9166	30.1049	30.1327	29.9449	30.0089	30.1779	29.9137	30.0916	29.9424	29.6367	29.8226	14	14	29.2	1	55.299
321	O60216;Q9H4I0;Q9H4I0-2	Double-strand-break repair protein rad21 homolog	RAD21	-0.0323353	0.119334	0.0288216	0.121046		27.7033	27.8998	28.2954	28.0948	NaN	27.3909	27.6432	27.9934	27.4189	27.9334	27.4715	27.3657	27.6108	27.4921	27.6813	15	15	28.8	3	71.689
117	O00154-4;O00154-6;O00154-7;O00154;O00154-5;O00154-2;O00154-3;Q6ZUV0	Cytosolic acyl coenzyme A thioester hydrolase	ACOT7	-0.0323456	0.372008	0.0409535	0.732673		28.8291	29.6234	29.3229	29.355	28.34	28.6902	29.1404	28.8635	29.4254	29.5126	28.4999	29.145	28.5656	28.5928	28.807	20	20	58	8	37.419
3445	Q9NVH1-3;Q9NVH1;Q9NVH1-2	DnaJ homolog subfamily C member 11	DNAJC11	-0.0335739	0.277055	0.0265484	0.264743		28.9054	28.9647	29.0095	28.6223	NaN	28.3466	28.3326	28.7522	28.3708	28.6251	28.1635	28.0942	28.0953	28.0284	28.4926	18	18	46	3	57.196
527	O95405;O95405-2;O95405-3	Zinc finger FYVE domain-containing protein 9	ZFYVE9	-0.0380882	-1.42751	0.0297892	3.42984		NaN	NaN	NaN	NaN	NaN	26.5646	26.5466	NaN	NaN	NaN	27.1522	27.2323	27.0982	27.2118	26.7163	17	17	15	3	156.4
2258	Q6XZF7;Q6XZF7-2	Dynamin-binding protein	DNMBP	-0.0405518	0.125715	0.0393639	0.136599		26.6171	27.485	27.0384	27.2715	NaN	26.1748	27.15	26.8075	26.863	27.4527	26.1475	27.1756	27.1275	26.4541	26.712	20	20	17.8	2	177.35
1016	P33176;O60282;O60282-2	Kinesin-1 heavy chain	KIF5B	-0.0411667	0.3052	0.0486273	0.525895		26.8	27.2705	27.2206	27.0269	NaN	26.6567	27.0183	27.3168	26.2351	27.489	26.7226	27.107	26.7274	25.9408	26.4863	19	27	37	3	109.68
657	P06733;P06733-2;P13929-3;P09104-2;P13929-2;P13929;P09104	Alpha-enolase	ENO1	-0.0411835	-0.138043	0.0269571	0.0419528		27.325	28.2507	27.333	25.3263	NaN	26.6864	27.3359	27.2196	26.3632	27.3971	25.2638	31.1922	26.102	26.2988	26.6298	25	25	70.7	7	47.168
3883	Q9Y696	Chloride intracellular channel protein 4	CLIC4	-0.0442368	0.588145	0.0348766	0.596362		25.6225	NaN	26.4058	NaN	26.6362	24.8916	25.735	25.8967	25.7432	26.7415	NaN	25.9695	25.1793	24.8379	25.7995	5	5	29.2	1	28.772
1742	Q13586;Q13586-2	Stromal interaction molecule 1	STIM1	-0.046579	0.820047	0.143972	3.72087		33.62	33.625	33.4559	33.4405	33.9081	33.5226	33.5309	33.6355	33.5795	34.014	32.9691	32.907	32.5793	32.5422	32.9517	59	59	64.2	2	77.422
2054	Q58FF8	Putative heat shock protein HSP 90-beta 2	HSP90AB2P	-0.0471302	0.216521	0.0355651	0.201622		27.3159	28.6436	28.944	27.9948	NaN	27.3533	27.8922	27.6558	28.6909	28.3784	27.5193	28.3756	27.7535	27.3808	27.6231	2	16	23.9	1	44.348
3355	Q9HD45	Transmembrane 9 superfamily member 3	TM9SF3	-0.0472412	0.207611	0.060949	0.370288		26.6295	27.0075	27.2988	27.2312	NaN	26.4305	26.6169	27.3204	27.0168	27.1012	26.5098	26.9108	26.518	26.3989	26.8742	7	7	14.6	1	67.887
2240	Q6ULP2-8;Q6ULP2-6;Q6ULP2;Q6ULP2-9;Q6ULP2-7	Aftiphilin	AFTPH	-0.0477783	-0.41665	0.0358041	0.596577		NaN	NaN	NaN	26.6885	NaN	26.4025	26.2836	NaN	26.4896	NaN	25.976	26.6751	26.479	25.7065	25.9943	15	15	26.1	5	99.37
780	P14618;P14618-2;P14618-3;P30613-2;P30613	Pyruvate kinase PKM	PKM	-0.0478935	0.578602	0.0611734	0.966497		31.1635	32.0894	31.7714	31.6555	32.4498	31.1969	32.0899	31.9874	31.8674	32.2274	30.6843	32.1101	31.201	31.0195	31.2217	45	45	86.3	5	57.936
1340	P57737-3;P57737;P57737-4;P57737-2;Q9Y3D7	Coronin-7	CORO7	-0.0486122	0.252957	0.0493978	0.276147		NaN	27.5873	26.6011	26.5893	NaN	26.1948	26.7786	26.7943	26.3462	26.5282	25.6725	26.8708	26.3343	25.9559	26.3007	12	12	23.4	5	114.16
33	A8CG34;A8CG34-2;A6NF01;Q6PJE2-5;Q6PJE2	Nuclear envelope pore membrane protein POM 121C	POM121C	0.205697	1.50889	1.00032	5.58805		28.7332	28.9616	28.5074	28.804	28.7273	28.7355	28.2885	28.6923	28.5595	28.4293	27.5583	27.4	27.1859	27.0121	27.0327	9	30	32.1	5	125.09
3480	Q9NXE4-2;Q9NXE4-3;Q9NXE4-6;Q9NXE4;Q9NXE4-4;Q9NXE4-10;Q9NXE4-8;Q9NXE4-7;Q9NXE4-9;Q9NXE4-5	Sphingomyelin phosphodiesterase 4	SMPD4	-0.0533112	0.140828	0.0384198	0.108885		28.3837	28.3226	28.4163	28.1722	NaN	27.9813	27.6887	28.0559	27.9309	27.8291	27.6629	27.7225	27.7775	27.5629	27.7893	24	24	36.8	10	94.584
2025	Q4G176	Acyl-CoA synthetase family member 3, mitochondrial	ACSF3	-0.0554302	0.132404	0.0525214	0.128627		26.6456	27.0602	26.8914	NaN	NaN	25.9673	26.1676	26.4579	26.4071	26.8677	25.8774	26.4037	25.8966	25.922	26.8287	12	12	26.9	1	64.129
1791	Q14156;Q14156-2;Q14156-3	Protein EFR3 homolog A	EFR3A	-0.0554314	0.570915	0.202504	3.0116		30.9013	30.653	30.7264	30.7476	30.2751	30.7807	30.7351	30.7171	30.5883	30.7593	30.156	30.208	30.0482	29.9656	30.0711	34	35	43.7	3	92.923
2685	Q8WVM0	Dimethyladenosine transferase 1, mitochondrial	TFB1M	-0.0599876	0.416954	0.0414514	0.373346		28.334	NaN	28.3161	28.1144	27.972	27.4892	27.5015	27.9553	27.6815	28.1607	27.2827	27.1095	27.4572	27.2628	27.2914	14	14	51.2	1	39.542
2572	Q8NDI1-3;Q8NDI1-2;Q8NDI1	EH domain-binding protein 1	EHBP1	-0.0608894	0.15265	0.0918727	0.223764		26.5554	26.0889	26.372	25.4383	NaN	26.2128	26.4495	26.4224	26.08	26.3905	26.0021	26.6416	25.9099	25.773	26.1609	14	15	16.1	3	132.32
1122	P43246;P43246-2	DNA mismatch repair protein Msh2	MSH2	-0.0609196	-0.0445969	0.0389195	0.0287539		29.2532	29.8818	30.202	29.5899	27.2236	28.884	29.0842	29.6949	29.1773	29.6147	29.0469	29.219	29.4205	29.0511	29.6362	38	38	47.4	2	104.74
7	A1L0T0	Acetolactate synthase-like protein	ILVBL	-0.0609371	0.216778	0.0549491	0.22816		27.3627	27.1576	27.48	27.9951	NaN	27.0525	27.0579	27.0938	27.3937	27.3961	26.8575	27.0199	26.9128	26.9501	26.8651	12	12	32.6	1	67.867
344	O60499;O60499-2	Syntaxin-10	STX10	-0.0633118	-0.170097	0.079311	0.238963		26.7438	26.5968	26.4437	26.5876	28.0134	26.8933	26.8909	26.866	27.085	26.9666	27.0836	26.8772	27.0058	27.1792	27.0899	7	7	40.2	2	28.114
2353	Q7Z739	YTH domain-containing family protein 3	YTHDF3	-0.0651936	0.416744	0.0373655	0.277064		27.1712	28.3663	28.0861	27.8912	NaN	26.5874	27.3551	27.4193	27.6283	28.1237	26.2078	27.7984	26.875	26.409	27.4138	8	17	29.4	1	63.86
2821	Q96CS3	FAS-associated factor 2	FAF2	-0.0659283	0.689011	0.15283	2.09513		28.5395	29.2567	28.7861	28.6599	28.8443	28.717	28.749	28.7065	28.9343	29.3094	27.734	28.455	27.9485	27.9768	28.5271	19	19	53.3	1	52.623
1350	P60660;P60660-2;P14649	Myosin light polypeptide 6	MYL6	-0.066708	-0.448225	0.0200955	0.144994		28.5415	29.8198	31.1038	29.1418	NaN	27.992	28.7237	29.1008	29.7046	28.038	27.9593	29.4303	30.2966	28.0288	29.7516	10	10	64.2	3	16.93
3069	Q9BRX2	Protein pelota homolog	PELO	-0.0676502	0.739116	0.108145	2.07721		NaN	26.0618	25.5038	NaN	NaN	25.2117	25.4988	25.8409	25.817	26.439	24.3241	25.228	25.1384	24.7858	25.2972	8	8	23.4	1	43.359
2362	Q86SQ4-2;Q86SQ4;Q86SQ4-4;Q86SQ4-3	G-protein coupled receptor 126	GPR126	-0.0681633	0.142828	0.224545	0.529782		28.7862	28.462	28.5278	28.8743	28.36	28.5546	28.5014	28.6352	28.7312	28.9287	28.7801	28.3281	28.3761	28.3863	28.4255	16	16	14.5	4	133.67
1015	P32969	60S ribosomal protein L9	RPL9	-0.0704094	0.182888	0.193133	0.618693		32.0563	32.3046	32.6518	32.0242	32.0904	32.0091	32.4574	32.4074	32.417	32.1884	31.8807	32.2809	32.1286	31.8247	32.0979	21	21	82.3	1	21.863
2290	Q70EL1-7;Q70EL1;Q70EL1-10;Q70EL1-8;Q70EL1-9;Q70EL1-6	Inactive ubiquitin carboxyl-terminal hydrolase 54	USP54	-0.0714771	-0.737131	0.0392362	1.10032		NaN	NaN	26.8264	NaN	NaN	27.167	NaN	26.8754	26.8075	NaN	27.05	26.8544	26.6823	26.7872	26.6582	15	15	12.6	6	170.58
2388	Q86W92-4;Q86W92;Q86W92-3	Liprin-beta-1	PPFIBP1	-0.0720341	0.545039	0.134789	1.41484		30.2223	30.2055	30.6381	30.2249	30.733	30.269	30.4328	30.4429	30.1307	31.1085	29.4128	29.8559	30.2419	29.4727	30.3153	5	87	79.2	3	110.3
2561	Q8NC42	E3 ubiquitin-protein ligase RNF149	RNF149	-0.0733059	0.832781	0.147374	2.57845		26.8644	27.2544	27.0803	27.2316	NaN	27.1718	27.2456	26.6724	27.0721	27	26.2721	26.2566	25.7228	26.2396	26.1404	9	9	25	1	43.164
1267	P52594-2;P52594-3;P52594;P52594-4	Arf-GAP domain and FG repeat-containing protein 1	AGFG1	-0.0741661	-0.00796204	0.376997	0.0309012		31.9857	32.1686	32.098	31.8882	31.8517	31.9166	32.0773	32.3008	32.0341	32.0343	31.847	32.2396	32.0324	31.9238	31.9894	19	23	46.4	4	54.181
200	O14828;O14828-2	Secretory carrier-associated membrane protein 3	SCAMP3	-0.0743256	0.221246	0.0973062	0.381202		27.703	28.1341	28.0243	28.157	NaN	27.5942	27.4226	28.1758	27.8969	28.1897	27.4565	27.8348	27.6157	27.2381	27.6562	10	10	34.6	2	38.287
832	P18085	ADP-ribosylation factor 4	ARF4	-0.0750023	0.121283	0.0582523	0.0994348		27.3544	27.688	27.6525	27.3354	NaN	26.6242	27.0095	27.4106	27.2202	27.5229	26.5443	27.1679	27.0735	26.749	27.2712	3	8	45	1	20.511
903	P23458	Tyrosine-protein kinase JAK1	JAK1	-0.0775078	0.670891	0.0714178	0.837061		NaN	26.042	NaN	25.7484	NaN	24.9756	25.3652	25.8559	25.9733	26.1016	25.0802	25.1953	NaN	24.9111	25.3942	11	12	15.7	1	133.28
713	P0C7U0	Protein ELFN1	ELFN1	-0.077779	0.502768	0.284636	3.26656		32.1811	31.9743	32.0619	32.0478	31.682	32.0149	31.7968	32.1849	32.2573	32.0821	31.5455	31.448	31.3768	31.5699	31.493	40	43	55.2	1	90.476
251	O15371-2;O15371-3;O15371	Eukaryotic translation initiation factor 3 subunit D	EIF3D	-0.078616	0.456823	0.0796628	0.41008		27.5962	28.6223	28.8809	29.0118	29	27.9577	28.5454	28.7154	28.8233	29.4626	27.9465	29.1118	28.5052	26.6349	28.6287	19	19	51.1	3	58.14
3091	Q9BUF5	Tubulin beta-6 chain	TUBB6	-0.078793	0.599715	0.171695	1.68927		30.6802	31.3069	31.2152	30.943	31.0568	30.5917	31.1618	31.4629	31.1861	31.1934	30.1639	31.0018	30.6683	30.0254	30.344	16	31	82.7	1	49.857
1278	P53007	Tricarboxylate transport protein, mitochondrial	SLC25A1	-0.0806351	0.133459	0.0680165	0.119844		27.8479	28.0201	28.0993	28.0931	NaN	27.4294	27.645	27.8398	27.4692	28.0524	27.3764	27.6536	27.347	27.2811	27.7072	10	10	36.7	1	34.012
1682	Q13131-2;Q13131;P54646	5-AMP-activated protein kinase catalytic subunit alpha-1	PRKAA1	-0.0829979	0.136968	0.0476493	0.0982051		NaN	NaN	27.0375	26.6251	NaN	25.9685	26.4896	NaN	26.5085	26.5114	25.5234	26.0476	25.9055	25.8885	25.7288	9	9	20.6	3	65.522
535	O95487-2;O95487;O95487-3	Protein transport protein Sec24B	SEC24B	-0.0866756	-1.56056	0.0651268	2.42425		27.0872	27.7894	27.0445	27.7611	NaN	27.4976	27.3019	27.8459	27.4226	NaN	28.7407	28.9924	28.9037	28.715	28.0152	28	29	29.9	3	133.63
2491	Q8N0X7	Spartin	SPG20	-0.0872734	0.659933	0.12106	1.44478		26.537	NaN	26.6276	27.1792	NaN	26.1059	26.991	26.7779	26.7044	27.071	25.5909	26.4602	26.1839	25.7879	25.8912	12	12	23.6	1	72.832
667	P07437;A6NNZ2	Tubulin beta chain	TUBB	-0.0926979	0.359285	0.196736	1.21262		31.4286	31.94	31.8859	31.7914	31.7376	31.2625	31.797	32.2511	31.8882	32.0482	30.9708	31.8134	31.5374	31.2945	31.3709	6	34	73.4	2	49.67
1817	Q14527;Q14527-2	Helicase-like transcription factor	HLTF	-0.0931416	0.332706	0.112362	0.501207		26.4023	27.2634	27.5021	NaN	NaN	26.4978	26.729	26.934	26.6123	27.1904	26.1493	26.6748	26.4867	26.0158	26.5077	20	20	22.6	2	113.93
2422	Q8IVF7;Q8IVF7-3;Q8IVF7-2	Formin-like protein 3	FMNL3	-0.0951069	0.286247	0.163443	0.619587		28.8581	28.6086	28.8076	28.4654	27.6647	28.5572	28.3614	28.7361	28.5009	28.7242	28.2179	28.413	28.0517	28.0666	28.2238	22	31	31.2	3	117.21
2847	Q96F46-2;Q96F46	Interleukin-17 receptor A	IL17RA	-0.096582	-0.0220409	0.0612045	0.0166804		26.6933	26.3341	26.2358	NaN	NaN	26.536	26.3866	26.4873	26.8943	NaN	26.3249	26.3614	26.1658	26.1619	25.7726	9	9	17.5	2	92.152
2417	Q8IUW5	RELT-like protein 1	RELL1	-0.0984371	0.29886	0.397631	1.84354		30.7969	30.6475	30.5647	30.9666	31.0089	30.8516	30.7265	30.8728	30.8768	31.149	30.4585	30.5477	30.4219	30.426	30.6363	11	11	57.2	1	29.34
1660	Q12959-2;Q12959-4;Q12959-5;Q12959-7;Q12959;Q12959-6;Q12959-3;Q12959-8;Q12959-9;Q15700;Q15700-4;Q15700-2;Q15700-3;Q15700-5;P78352-2;P78352;P78352-3;Q92796-3;Q92796;Q92796-2	Disks large homolog 1	DLG1	-0.0996677	0.291652	0.320036	1.30663		31.8371	31.6109	31.5816	31.579	31.1208	31.7001	31.4726	31.7478	31.5052	31.802	31.3824	31.2719	31.1056	31.1979	31.3134	48	48	62.9	20	103.32
1570	Q03135;P56539	Caveolin-1	CAV1	-0.100312	0.522582	0.21354	2.02861		31.8223	31.7545	31.7702	31.2104	31.6179	31.4887	31.8377	31.844	31.3122	32.1942	31.0845	31.4155	30.8935	30.8817	31.2872	7	14	51.7	2	20.471
2470	Q8IY63;Q8IY63-2;Q4VCS5-2	Angiomotin-like protein 1	AMOTL1	-0.102237	0.504272	0.210807	2.459		29.2697	29.222	29.171	29.1792	29.5767	29.0918	29.1748	29.7607	29.0199	29.8826	28.5762	29.0315	28.8144	28.5367	28.9383	37	42	43.5	3	106.57
294	O43556;O43556-4;O43556-3	Epsilon-sarcoglycan	SGCE	-0.106095	0.327216	0.281113	1.47065		26.7286	26.4058	26.6438	26.7283	NaN	26.6372	26.6748	26.9913	26.4365	26.4049	26.3254	26.1267	26.0826	26.2801	26.1633	6	6	26.3	3	49.85
1484	P78358-2;P78358;O75638-2;O75638	Cancer/testis antigen 1	CTAG1A	-0.107262	0.890189	0.118708	0.582375		27.4727	27.762	28.0932	NaN	NaN	27.2541	27.2298	27.5044	27.2275	28.0746	NaN	27.4656	27.0648	26.6654	27.2873	7	7	61.3	4	16.192
3831	Q9Y490	Talin-1	TLN1	-0.107378	0.412423	0.165556	0.848899		30.6072	30.9043	30.8407	30.4151	29.611	30.342	30.5003	30.7796	30.4369	30.8564	29.8852	30.3115	30.1279	29.7871	30.2046	96	109	62	1	269.76
693	P08754	Guanine nucleotide-binding protein G(k) subunit alpha	GNAI3	-0.110469	0.487264	0.0705254	0.376569		NaN	NaN	NaN	NaN	NaN	25.6196	25.6869	26.0821	26.1607	27.0479	NaN	26.1234	25.3612	NaN	26.1851	7	12	41.2	1	40.532
2095	Q5T1M5;Q5T1M5-2;Q5T1M5-3	FK506-binding protein 15	FKBP15	-0.110895	-0.223509	0.108826	0.249874		27.6101	27.3187	27.2292	26.64	NaN	26.8701	26.6381	27.0926	26.8578	27.5356	27.1492	26.8998	27.3605	26.7669	27.3808	19	19	19.2	3	133.63
610	P02786	Transferrin receptor protein 1;Transferrin receptor protein 1, serum form	TFRC	-0.11149	0.103508	0.128035	0.113405		27.5623	27.3873	27.3646	27.3426	NaN	27.2308	27.1548	27.2399	27.1995	27.1638	27.2139	27.123	27.006	26.8673	26.7037	13	13	23.4	1	84.87
646	P05556;P05556-2;P05556-5;P05556-4;P05556-3	Integrin beta-1	ITGB1	-0.112015	0.505473	0.559636	3.92467		33.304	33.2332	33.0692	33.3932	33.1094	33.3451	33.1306	33.4932	33.2022	33.498	32.6675	32.7626	32.5793	32.805	32.7673	41	41	48.6	5	88.414
622	P04626-5;P04626-4;P04626;P04626-3;P04626-2;P04626-6;Q15303-4;Q15303-3;Q15303-2;Q15303;Q5TCX8-2;Q02779;Q5TCX8;P80192;P80192-4	Receptor tyrosine-protein kinase erbB-2	ERBB2	-0.115292	0.0328861	0.25133	0.0728542		28.6362	28.235	28.7932	28.5648	28.0068	28.4675	28.3267	28.6761	28.3456	28.9966	28.6869	28.4573	28.2578	28.255	28.4144	24	27	26.5	15	134.85
155	O00522;O00522-3;O00522-2	Krev interaction trapped protein 1	KRIT1	-0.118057	0.359109	0.0758978	0.265052		30.3157	30.2194	30.1015	30.1678	27.406	30.0273	29.6723	29.7984	29.625	29.6777	29.4695	29.3748	29.0725	29.1211	29.3769	30	30	47.7	3	84.347
3415	Q9NS62;Q9NS62-2;Q9NS62-3	Thrombospondin type-1 domain-containing protein 1	THSD1	-0.119183	0.443761	0.0914825	0.436361		28.6817	28.6333	28.8562	28.3199	NaN	28.0705	28.121	28.4763	27.9787	28.8447	27.8406	27.9229	27.7306	27.3499	27.8324	21	21	27.2	3	94.583
2146	Q63HQ0;Q63HQ0-2;Q96BQ5	AP-1 complex-associated regulatory protein	AP1AR	-0.121554	-0.551311	0.129044	1.51369		NaN	NaN	NaN	NaN	NaN	25.7923	NaN	NaN	26.4072	NaN	26.2943	26.1194	25.4598	26.2045	26.128	6	6	22.2	3	34.28
1157	P46939;P46939-2;P46939-4;P46939-3;P11532-10;P11532-9;P11532-8;P11532-7;P11532-5;P11532-6;Q13474-2;Q13474	Utrophin	UTRN	-0.121912	-0.0412228	0.188031	0.0563323		31.8095	31.8355	31.7662	31.6254	30.5309	31.5429	31.5522	31.6838	31.5154	31.8827	31.6257	31.7522	31.3826	31.3492	31.6639	140	144	47.2	12	394.46
3519	Q9NZB2;Q9NZB2-6;Q9NZB2-4;Q9NZB2-2;Q9NZB2-5;Q5T035	Constitutive coactivator of PPAR-gamma-like protein 1	FAM120A	-0.123041	0.543531	0.163459	0.987661		28.0615	28.9091	28.7685	27.7167	27.9525	27.9547	28.5284	28.4628	28.1134	28.9642	27.2705	28.2403	27.6007	27.5237	28.0556	25	25	28.9	6	121.89
512	O95235;O95235-2	Kinesin-like protein KIF20A	KIF20A	-0.123379	0.61346	0.0848388	0.330328		27.6057	28.1849	27.9694	NaN	NaN	27.2864	27.0784	27.3404	27.0473	27.4893	26.824	27.1321	27.0821	NaN	27.412	20	20	33.1	2	100.28
3211	Q9H0U4;Q92928;Q92930;P59190-2;P59190	Ras-related protein Rab-1B;Putative Ras-related protein Rab-1C	RAB1B;RAB1C	-0.124614	0.103729	0.0692112	0.0567144		28.212	28.4004	28.0838	28.1054	NaN	27.4443	27.6618	27.6492	27.5978	28.0786	27.3135	27.7807	27.2465	27.2336	27.7156	7	15	69.7	5	22.171
3153	Q9BYJ9;Q9BYJ9-2	YTH domain-containing family protein 1	YTHDF1	-0.125919	0.692851	0.170655	1.4511		26.8317	26.9884	NaN	27.0631	NaN	26.2606	26.7172	26.696	27.0041	26.9682	25.7045	26.1256	25.7704	25.7975	26.1542	5	12	22.9	2	60.873
2320	Q7Z2K8;Q7Z2K8-2	G protein-regulated inducer of neurite outgrowth 1	GPRIN1	-0.12619	0.244795	0.302559	0.800727		32.3654	32.1487	32.207	32.3137	31.5662	32.2002	31.9678	32.3902	32.1097	32.5641	31.9204	31.8703	31.7643	31.7307	32.0912	77	77	72.8	2	102.4
1219	P50416;P50416-2	Carnitine O-palmitoyltransferase 1, liver isoform	CPT1A	-0.127103	0.368964	0.0815803	0.260616		27.9691	28.3221	28.3829	28.0474	NaN	27.4179	27.4728	27.9704	27.7403	28.2238	26.7069	27.7181	27.0385	27.0473	27.8342	15	15	23	2	88.367
3132	Q9BXB4	Oxysterol-binding protein-related protein 11	OSBPL11	-0.129879	0.863241	0.106497	0.877783		NaN	26.3613	26.7088	NaN	NaN	26.3253	26.4522	26.5611	26.3332	26.666	25.4962	26.0726	25.6973	NaN	25.5516	10	12	23.8	1	83.642
2784	Q93052	Lipoma-preferred partner	LPP	-0.132	0.151986	0.137398	0.179659		26.7587	27.3005	26.7416	NaN	NaN	26.4976	27.3941	26.7698	26.4698	NaN	25.9325	26.8009	26.468	26.0356	26.5188	10	10	23.5	1	65.746
179	O14617;O14617-5;O14617-4;O14617-3;O14617-2	AP-3 complex subunit delta-1	AP3D1	-0.132171	0.341526	0.2609	0.790596		28.5848	28.9791	29.0467	28.1642	28.8141	28.355	28.9937	29.0801	28.7459	29.0751	27.9523	28.8251	28.6058	28.1913	28.3068	20	20	23.5	5	130.16
3502	Q9NYM9	BET1-like protein	BET1L	-0.133399	0.178035	0.0799333	0.109511		28.4461	28.7591	28.5892	28.6418	NaN	27.9185	28.4645	28.3269	28.3416	27.7155	27.9708	28.1613	28.0694	27.45	27.5583	5	5	47.7	1	12.388
1986	Q16795	NADH dehydrogenase [ubiquinone] 1 alpha subcomplex subunit 9, mitochondrial	NDUFA9	-0.139069	-0.0156139	0.0755993	0.00789026		29.4787	29.4192	29.1229	29.0532	25.9681	28.6551	28.5593	28.8443	28.8349	28.8437	28.8128	28.7373	28.5926	28.3139	28.6635	18	18	52	1	42.509
178	O14613	Cdc42 effector protein 2	CDC42EP2	-0.142312	-0.158884	0.384328	0.633927		27.8821	27.9608	27.9075	28.2214	27.5724	27.7797	27.9211	28.309	28.4066	27.8394	28.1128	28.0907	28.0166	28.2625	27.8559	9	9	56.7	1	22.483
749	P12004	Proliferating cell nuclear antigen	PCNA	-0.152914	0.0488529	0.120644	0.0361425		27.1701	NaN	27.3934	27.2426	NaN	26.4946	26.5615	27.1244	26.9124	26.7545	26.4051	26.6332	26.7635	26.3274	26.7094	7	7	42.9	1	28.768
1936	Q15599;Q15599-2;Q15599-3	Na(+)/H(+) exchange regulatory cofactor NHE-RF2	SLC9A3R2	-0.153851	1.38171	0.149204	1.06684		NaN	27.1998	26.9125	NaN	27.6327	26.4733	26.7753	26.9936	26.6847	27.2679	NaN	NaN	26.16	26.191	26.4511	6	6	20.5	3	37.413
661	P06756-3;P06756;P06756-2	Integrin alpha-V;Integrin alpha-V heavy chain;Integrin alpha-V light chain	ITGAV	-0.153918	0.439736	0.175681	0.571914		27.6978	26.7141	27.8216	27.8358	NaN	27.5102	27.2763	27.6128	27.8335	26.9677	26.7258	26.6806	26.7378	27.6167	26.4712	20	20	25.4	3	111.13
831	P18084	Integrin beta-5	ITGB5	-0.156033	0.74435	0.206482	1.23108		27.9045	27.7696	28.0511	27.9355	NaN	27.7541	27.5857	28.4167	27.5764	27.7355	27.054	26.0927	26.9771	27.3439	27.0988	13	13	21.9	1	88.053
3778	Q9Y2H0-3;Q9Y2H0;Q9Y2H0-1	Disks large-associated protein 4	DLGAP4	-0.156271	0.935558	0.189284	1.28178		26.4093	26.8315	NaN	26.2502	NaN	26.1281	26.0621	26.2443	26.3137	26.9986	25.5422	25.802	NaN	25.3342	25.5088	6	6	19.9	3	49.478
990	P30536	Translocator protein	TSPO	-0.158718	-0.000125885	0.157023	9.84205e-05		27.2315	27.4547	27.3685	27.0855	NaN	27.0503	26.8204	27.1012	26.9807	27.3843	26.5893	27.609	26.8717	26.4846	26.9893	2	2	18.3	1	18.828
766	P13498	Cytochrome b-245 light chain	CYBA	-0.160987	0.373698	0.142319	0.387206		27.7992	28.0749	28.2311	28.1751	NaN	28.0232	27.4549	27.9992	27.841	27.7592	27.0255	27.3844	27.1838	27.3159	27.4944	3	3	28.7	1	21.012
1967	Q16513;Q16513-3;Q16513-2;Q16513-4;Q16513-5	Serine/threonine-protein kinase N2	PKN2	-0.161682	0.248661	0.88847	1.43404		30.0098	29.9676	30.2828	30.2812	29.9785	30.0662	30.3887	30.3984	30.2053	30.2697	29.6601	30.058	29.8348	29.7871	29.9365	45	45	52	5	112.03
2358	Q86SJ2	Amphoterin-induced protein 2	AMIGO2	-0.162161	0.292337	0.342188	0.72344		27.4775	26.823	27.3673	27.5302	27.8807	27.7228	27.1229	27.7411	27.6597	27.6431	27.4027	26.8991	27.2527	26.8305	27.232	8	8	19.5	1	57.933
882	P22102;P22102-2	Trifunctional purine biosynthetic protein adenosine-3;Phosphoribosylamine--glycine ligase;Phosphoribosylformylglycinamidine cyclo-ligase;Phosphoribosylglycinamide formyltransferase	GART	-0.162499	0.239049	0.147954	0.224789		28.0237	28.7329	28.5964	28.2342	NaN	27.6867	28.2065	28.468	28.4349	28.1051	27.3655	28.1756	28.0535	27.4044	27.8945	17	17	26.2	2	107.77
2051	Q587J7;Q587J7-2	Putative ATP-dependent RNA helicase TDRD12	TDRD12	-0.163372	-0.203495	0.102831	0.135141		NaN	27.1977	27.2957	26.5012	NaN	26.4467	26.8283	26.6181	26.2358	NaN	26.0303	27.0124	26.363	26.1739	26.3161	16	16	15.1	2	132.58
1772	Q13948;Q13948-10;Q13948-2;P39880-9;Q13948-9;O14529	Protein CASP;Homeobox protein cut-like 1	CUX1	-0.164354	-0.688612	0.154077	1.00788		NaN	NaN	NaN	NaN	NaN	25.9445	NaN	26.249	NaN	NaN	26.3116	26.1064	26.2051	26.0414	26.4468	10	40	69.5	6	77.454
244	O15260;O15260-2;O15260-3	Surfeit locus protein 4	SURF4	-0.164945	0.0292221	0.349425	0.054624		27.7145	28.0016	27.9454	28.1929	NaN	27.8764	27.5745	28.1634	28.1788	28.0765	27.9947	27.9239	27.7581	27.5565	27.6655	4	4	21.2	3	30.394
1970	Q16543	Hsp90 co-chaperone Cdc37;Hsp90 co-chaperone Cdc37, N-terminally processed	CDC37	-0.1659	-0.0667984	0.247493	0.0882994		27.2088	28.2236	28.1949	27.8514	28.291	27.4893	27.9776	28.1766	28.3268	28.6288	27.4616	28.5972	28.1279	27.7727	28.1443	12	12	36.2	1	44.468
3407	Q9NRW7;Q9NRW7-2	Vacuolar protein sorting-associated protein 45	VPS45	-0.167245	-0.506351	1.21611	3.38458		28.3643	28.4434	28.6641	28.5186	28.4988	28.5911	28.5511	28.8085	28.8073	28.5675	29.1738	28.9538	29.0871	29.0544	28.7518	26	26	41.6	2	65.076
3646	Q9UIW2;P51805;Q9HCM2;Q9HCM2-4	Plexin-A1	PLXNA1	-0.16944	0.346083	1.29913	3.60037		31.7923	31.718	31.7283	31.6709	31.4829	31.8221	31.7471	32.0416	31.7801	31.8486	31.3868	31.2942	31.3533	31.2929	31.3347	72	78	46.3	4	211.06
354	O60610;O60610-3;O60610-2	Protein diaphanous homolog 1	DIAPH1	-0.171199	0.161045	0.276461	0.23623		26.8891	27.5918	26.7387	27.5892	NaN	26.8962	27.5443	27.5022	27.2685	26.9635	26.3707	27.3135	27.2052	26.8665	26.7577	27	27	25.5	3	141.35
3021	Q99618	Cell division cycle-associated protein 3	CDCA3	-0.172297	0.265878	0.780383	1.0221		31.5502	31.5707	31.6032	31.2883	31.6438	31.5765	31.8431	31.6328	31.4736	31.9917	31.3892	31.5325	31.2131	30.8052	31.3868	20	20	69.8	1	28.998
989	P30530-2;P30530	Tyrosine-protein kinase receptor UFO	AXL	-0.175058	0.377721	0.610102	1.50457		28.921	28.8372	29.1088	28.674	28.5248	28.8945	28.9053	29.0901	28.7436	29.3077	28.5058	28.7063	28.373	28.0761	28.516	18	19	29.5	2	97.377
289	O43491;O43491-3;O43491-2;Q9H4G0	Band 4.1-like protein 2	EPB41L2	-0.178462	0.410578	0.916298	2.3941		33.9848	33.4484	33.7057	33.6909	33.8333	33.8927	33.7375	33.9392	33.9212	34.065	33.4567	33.2457	33.1903	33.2835	33.4342	23	132	88.2	4	112.59
736	P11216;P11217-2;P06737-2;P11217;P06737	Glycogen phosphorylase, brain form	PYGB	-0.18064	0.283567	0.0913286	0.140685		NaN	27.2538	NaN	27.1974	27.7974	25.4097	27.6512	26.5413	26.5072	26.7665	NaN	27.3645	26.354	25.8347	26.3537	17	17	20.3	5	96.695
966	P29353-2;P29353-7;P29353;P29353-6;P29353-3;P29353-5;P98077	SHC-transforming protein 1	SHC1	-0.181801	-0.417431	0.137345	0.367565		28.1764	28.8429	28.7065	28.0594	NaN	28.0472	28.5925	28.4974	28.132	27.6155	28.6892	28.7022	28.6107	28.1024	27.9581	20	21	52.6	7	51.61
3426	Q9NTJ3;Q9NTJ3-2	Structural maintenance of chromosomes protein 4	SMC4	-0.183815	0.397862	0.139056	0.345631		30.4126	30.9263	31.0631	31.018	28.5064	30.1741	30.3629	31.0339	30.5342	30.7403	29.6805	30.1363	30.1989	29.6435	30.2778	71	71	54.9	2	147.18
1657	Q12923-3;Q12923;Q12923-4;Q12923-2	Tyrosine-protein phosphatase non-receptor type 13	PTPN13	-0.183924	0.181805	0.39034	0.378711		32.085	31.942	31.9701	32.0338	30.9908	31.9604	31.8249	32.0963	32.0044	32.0554	31.804	31.6687	31.4492	31.6155	31.5753	98	98	50.4	4	274.93
1929	Q15464;Q15464-2	SH2 domain-containing adapter protein B	SHB	-0.184584	0.509224	0.841907	2.30069		29.4922	29.5744	29.673	29.2856	29.1683	29.5954	29.4711	29.7429	29.5004	29.8066	29.0542	28.9757	29.0751	28.5574	28.9849	32	32	68.2	2	55.042
3177	Q9C0C4;Q9H3S1-2;Q9H3S1	Semaphorin-4C	SEMA4C	-0.18527	0.305278	0.925196	2.14128		30.8741	30.7239	30.7687	30.8058	30.409	30.7077	30.8112	31.0615	30.875	31.0524	30.4864	30.3725	30.4586	30.3331	30.4045	37	37	44.2	3	92.622
3860	Q9Y5H0;Q9Y5H0-2;Q9Y5H1;Q9Y5G7;Q9Y5H4;O60330;Q9Y5G4;Q9Y5G9;Q9Y5G6;Q9Y5G5;Q9Y5G8;Q9Y5G1;Q9Y5H2;Q9Y5F9;Q9Y5H2-3;Q9Y5H4-2;Q9Y5G7-2;Q9Y5H1-2;Q9Y5G3;Q9Y5F6;Q9Y5F7;O60330-2;Q9Y5F8;Q9Y5G4-2;Q9Y5G2;Q9UN71;Q9Y5G8-2;Q9Y5G6-2;Q9Y5G9-2;Q9Y5G5-2;Q9Y5F9-2;Q9Y5H2-2;Q9Y5G1-2	Protocadherin gamma-A3	PCDHGA3	-0.185683	-0.733274	0.0899549	0.669642		29.0108	27.3164	28.7781	28.1804	NaN	28.7582	28.0761	28.7841	28.7625	25.9546	28.8545	28.1701	28.7328	28.8021	28.5139	19	25	37	33	100.97
2223	Q6PI48	Aspartate--tRNA ligase, mitochondrial	DARS2	-0.186267	-0.0491848	0.126404	0.0315449		NaN	26.7362	26.5214	NaN	NaN	25.7659	25.2395	26.0391	25.6671	NaN	25.4306	25.8392	25.9009	25.7069	25.3912	8	8	18.4	1	73.562
3599	Q9UDY2-3;Q9UDY2;Q9UDY2-7;Q9UDY2-6;Q9UDY2-4;Q9UDY2-2;Q9UDY2-5	Tight junction protein ZO-2	TJP2	-0.19255	-1.25709	0.196027	2.133		29.5251	28.0845	28.8304	28.23	27.7552	29.0767	28.4819	29.3685	28.0811	28.3797	30.0114	30.1287	29.7011	29.1928	29.6765	44	45	43.4	7	131.37
130	O00220	Tumor necrosis factor receptor superfamily member 10A	TNFRSF10A	-0.193904	0.362703	0.146016	0.339368		26.3863	NaN	27.9633	26.2062	NaN	26.5725	26.7567	NaN	26.723	26.9213	25.7861	26.0193	25.6723	26.1633	26.1513	7	7	18.4	1	50.089
3889	Q9Y6D6	Brefeldin A-inhibited guanine nucleotide-exchange protein 1	ARFGEF1	-0.195392	0.305587	0.169798	0.26485		NaN	NaN	26.2499	27.0137	NaN	26.0944	26.4254	26.6929	26.4566	26.8168	25.5369	26.6865	26.1951	25.6119	25.9508	11	14	9.6	1	208.76
1869	Q15021	Condensin complex subunit 1	NCAPD2	-0.197972	0.699636	0.307287	0.596715		NaN	26.1197	26.9076	26.3635	NaN	26.2183	26.1251	26.348	26.2971	26.8431	25.6056	24.807	26.6166	NaN	26.438	17	17	17.2	1	157.18
414	O75386;O75386-2;O75386-3;P50607;P50607-2;O00294-2;O00294	Tubby-related protein 3	TULP3	-0.198309	-0.100905	0.194628	0.087918		28.9859	28.926	28.8328	28.5857	NaN	28.5552	28.6646	28.6282	28.6043	28.7023	28.6342	28.8718	28.4867	28.1747	28.5002	22	22	51.6	7	49.642
2765	Q92859-3;Q92859-2;Q92859-4;Q92859	Neogenin	NEO1	-0.200486	0.971004	0.19872	0.935346		NaN	NaN	NaN	NaN	NaN	25.9245	25.5735	26.4094	25.5646	25.8879	25.3712	NaN	25.2205	24.8958	24.8933	12	12	11.6	4	154.3
1283	P53618	Coatomer subunit beta	COPB1	-0.203646	0.0328369	0.302277	0.038512		28.3312	29.3452	29.2413	28.634	28.2613	28.3322	28.9477	29.4112	29.1266	29.0134	28.2628	29.2565	29.0275	28.3137	28.7882	17	17	23.1	1	107.14
1961	Q16181;O43236-5;Q6ZU15;O43236-2;O43236-3;O43236;O43236-4	Septin-7	SEPT7	-0.203983	0.981801	0.235382	1.3036		NaN	25.4711	NaN	NaN	NaN	25.6332	26.2483	25.9868	26.1753	26.3264	24.8659	25.6178	NaN	24.9894	24.9967	1	43	72.8	7	50.679
174	O14578-4;O14578;O14578-3;O14578-2	Citron Rho-interacting kinase	CIT	-0.204483	0.0830204	0.221629	0.0754183		27.229	26.9754	27.3552	26.3169	NaN	26.648	26.7303	26.796	26.9971	27.1062	26.3581	26.867	26.7731	26.0282	26.8137	26	27	16.1	4	236.6
752	P12235	ADP/ATP translocase 1	SLC25A4	-0.206324	-0.109697	0.169963	0.0839997		27.0425	27.0974	27.4468	NaN	NaN	26.6452	26.5286	27.0826	26.7539	26.6852	26.4624	26.9481	26.7114	26.3762	26.7143	7	23	60.4	1	33.064
1688	Q13162	Peroxiredoxin-4	PRDX4	-0.206857	1.43688	0.212322	1.05727		27.8209	27.8385	27.5428	27.6431	NaN	27.6328	27.3842	27.3116	27.6603	27.6944	26.6185	NaN	26.4868	26.5492	26.4345	9	12	61.6	1	30.54
3726	Q9UNK9	Protein angel homolog 1	ANGEL1	-0.212326	-0.485882	0.281649	0.783393		27.1956	27.384	NaN	NaN	NaN	26.7636	26.4821	27.2493	27.1084	26.8999	27.5677	27.381	27.0603	26.8113	27.0507	7	7	14.2	1	75.275
3198	Q9H089	Large subunit GTPase 1 homolog	LSG1	-0.214399	1.18128	0.918872	4.64352		29.9373	30.3912	30.0041	30.0883	30.4917	30.3575	30.4748	30.4064	30.206	30.5399	29.0287	29.2273	28.9413	28.7462	29.0625	35	35	66.7	1	75.225
3285	Q9H7F0;Q9H7F0-2	Probable cation-transporting ATPase 13A3	ATP13A3	-0.214741	0.120106	0.50697	0.245007		27.7324	27.173	27.5361	27.2613	NaN	27.6922	27.1741	27.5543	27.5139	27.5212	27.5055	27.088	27.1827	27.0002	27.0052	15	15	16.5	2	138.04
2962	Q96QR8	Transcriptional activator protein Pur-beta	PURB	-0.215185	0.342905	0.376417	0.44153		NaN	NaN	NaN	NaN	NaN	25.5844	25.5918	25.9617	25.8452	26.386	25.2505	25.9176	25.341	NaN	25.7898	5	6	24.7	1	33.24
330	O60292	Signal-induced proliferation-associated 1-like protein 3	SIPA1L3	-0.215427	0.223561	0.519465	0.494854		31.3168	31.2295	31.1462	31.1206	30.2598	31.3248	31.1711	31.2883	31.1209	31.2451	31.0504	30.9488	30.6466	30.6946	30.6148	85	86	61.8	1	194.61
530	O95433;O95433-2	Activator of 90 kDa heat shock protein ATPase homolog 1	AHSA1	-0.220432	0.116025	0.209792	0.108271		26.561	27.458	NaN	26.7241	27.0289	26.2222	26.8172	27.2973	26.7444	26.9643	26.2065	26.7981	26.6335	26.3343	26.3907	11	11	33.7	2	38.274
1204	P49757-3;P49757;P49757-4;P49757-2;P49757-8;P49757-7;P49757-6;P49757-5;P49757-9	Protein numb homolog	NUMB	-0.223405	0.190906	1.65648	1.00334		30.8925	30.8987	30.8521	30.9182	30.6239	31.1492	31.0576	31.1345	30.8407	31.1205	30.8686	30.7781	30.557	30.3712	30.6561	23	27	46.4	9	69.43
1726	Q13480;Q13480-2	GRB2-associated-binding protein 1	GAB1	-0.227933	-0.388762	0.117427	0.341019		NaN	NaN	27.0945	27.0557	NaN	26.1834	26.8047	27.2127	26.9334	NaN	25.9875	26.7429	26.6984	26.6297	25.9706	9	9	20.6	2	76.615
290	O43491-4	Band 4.1-like protein 2	EPB41L2	-0.22979	0.343647	0.762664	1.57655		30.9546	30.573	30.7077	30.7452	30.4765	30.8423	30.5395	31.0962	30.824	31.304	30.6558	30.0843	30.3138	30.2362	30.4488	3	112	86.2	1	95.541
35	A8MVW0	Protein FAM171A2	FAM171A2	-0.234516	0.0389267	0.258795	0.0379431		26.3381	27.9447	27.8051	28.1845	27.8494	28.0572	27.6868	28.3445	27.9567	27.2491	27.7449	27.0321	27.5678	27.7282	27.8542	17	18	30.4	1	87.434
2347	Q7Z698;Q7Z698-2	Sprouty-related, EVH1 domain-containing protein 2	SPRED2	-0.236215	0.251126	0.276599	0.250076		28.4388	27.5778	27.7479	27.4473	NaN	28.0509	27.4971	27.7971	27.557	27.7951	28.0722	27.185	26.8324	26.8012	27.3698	12	15	38	2	47.558
2238	Q6T4R5-2;Q6T4R5;Q6T4R5-4;Q6T4R5-3	Nance-Horan syndrome protein	NHS	-0.238288	1.08092	0.560571	1.95648		NaN	NaN	NaN	NaN	NaN	26.0293	25.9355	26.3535	26.0692	26.5017	NaN	25.7135	NaN	25.0793	NaN	11	11	10.1	4	176.7
3827	Q9Y446;Q9Y446-2	Plakophilin-3	PKP3	-0.238527	-0.184146	0.535367	0.197912		27.1112	27.5516	27.3485	27.2359	NaN	27.4362	27.355	27.0488	27.5015	27.5146	26.8275	28.5353	27.3406	26.8538	27.027	22	22	39.4	2	87.081
496	O94973;O94973-2;O94973-3	AP-2 complex subunit alpha-2	AP2A2	-0.239329	-0.79575	0.147824	0.901966		26.4253	NaN	NaN	NaN	NaN	26.2372	26.2627	26.2456	NaN	26.8952	26.4992	26.6697	26.5047	26.2139	26.8827	11	22	31.2	3	103.96
478	O94854;O94854-2	Uncharacterized protein KIAA0754	KIAA0754	-0.240511	-0.110985	0.471234	0.186918		32.0821	31.7647	31.831	31.769	30.7758	31.915	31.653	32.101	31.8545	31.9016	31.9464	31.7516	31.6655	31.5479	31.8661	41	41	38.1	2	135.15
3162	Q9BZF1-3;Q9BZF1-2;Q9BZF1;Q9H0X9-3;Q9H0X9-2;Q9H0X9	Oxysterol-binding protein-related protein 8	OSBPL8	-0.241004	0.387393	0.588615	1.17927		29.2767	29.1852	29.4144	29.3918	28.4792	29.4923	29.0561	29.4736	29.3119	29.6183	28.9859	28.7682	28.6677	28.6888	28.6998	26	26	37.4	6	96.955
519	O95297-2;O95297;O95297-4;O95297-3	Myelin protein zero-like protein 1	MPZL1	-0.241247	-0.051635	0.29642	0.0527418		27.5826	27.6021	27.5335	27.623	NaN	27.7064	27.207	27.6043	27.4829	27.4558	27.4135	26.9843	27.3038	27.5309	27.2759	4	4	18.3	4	28.981
2487	Q8IZN3-2;Q8IZN3	Probable palmitoyltransferase ZDHHC14	ZDHHC14	-0.242522	0.294761	0.284819	0.360222		27.9495	27.4188	27.6276	27.8417	NaN	27.5774	27.4218	27.3998	27.6296	28.1175	27.3282	27.1125	26.8759	26.7285	27.4146	4	4	13.1	2	51.65
3228	Q9H2H9	Sodium-coupled neutral amino acid transporter 1	SLC38A1	-0.242976	-0.325474	0.613428	1.06222		30.4123	29.8297	30.0991	30.6284	30.1935	30.7433	30.0495	30.7474	30.5616	30.276	30.7824	30.3917	30.5274	30.7744	30.3144	16	16	20.9	1	54.047
343	O60493;O60493-4;O60493-2;O60493-3;Q9UMY4-2;Q9UMY4;Q9UMY4-3	Sorting nexin-3	SNX3	-0.246624	-0.156448	0.826917	0.472959		29.562	29.7739	29.8754	29.9507	30.3103	29.8454	30.304	30.2534	29.9952	30.3074	30.0725	30.3472	30.083	29.7855	29.9663	15	15	69.1	7	18.762
907	P23528;Q9Y281-3;Q9Y281	Cofilin-1	CFL1	-0.249873	0.0522549	0.208797	0.0319218		28.4939	28.8269	28.583	28.9009	NaN	28.1272	28.4801	28.5757	28.8735	28.3961	27.6817	29.4707	27.7937	27.9867	28.0091	10	11	73.5	3	18.502
3892	Q9Y6I3;Q9Y6I3-3;Q9Y6I3-1	Epsin-1	EPN1	-0.253117	-0.741655	0.451718	1.78299		27.6039	27.7298	27.8622	27.2679	NaN	27.9177	27.52	28.0057	27.7752	27.1956	28.6119	28.1414	28.208	28.0452	27.8504	12	15	29.5	3	60.293
3670	Q9UKI2	Cdc42 effector protein 3	CDC42EP3	-0.25377	-0.149672	0.529309	0.236819		28.0202	28.0385	27.7799	27.4942	28.6632	28.1584	28.1979	28.655	27.9305	28.323	28.4514	28.3544	28.1616	27.4828	28.2942	6	6	40.6	1	27.678
898	P23258;Q9NRH3	Tubulin gamma-1 chain;Tubulin gamma-2 chain	TUBG1;TUBG2	-0.255669	-0.111288	0.179493	0.0753681		NaN	27.0807	27.1111	NaN	NaN	26.0224	26.216	26.5598	NaN	NaN	25.7674	26.3997	26.1837	25.7872	26.1883	13	13	39.2	2	51.169
128	O00213-2;O00213;O00213-4;O00213-6;O00213-3;O00213-5	Amyloid beta A4 precursor protein-binding family B member 1	APBB1	-0.256182	0.0781738	0.328419	0.079851		26.8264	26.9874	27.1165	26.8573	NaN	26.665	27.0046	27.3444	26.8708	26.6015	26.5585	27.1081	26.7636	26.1203	26.2641	10	12	28.1	6	76.958
965	P29323-2;P29323-3;P29323	Ephrin type-B receptor 2	EPHB2	-0.258097	-0.373784	0.241411	0.371055		27.453	27.3504	27.7551	27.403	NaN	27.3951	27.2832	27.4	27.4668	27.0563	27.3048	27.7871	27.4059	27.4813	27.2007	1	4	3.7	3	109.87
653	P06493;P06493-2;P11802-2;P11802;Q96Q40-6;Q96Q40-4;Q96Q40-3;Q96Q40-5;Q96Q40;Q07002;Q00536;Q00536-3;Q07002-3;Q00536-2	Cyclin-dependent kinase 1	CDK1	-0.259537	0.375581	0.315639	0.52854		29.0914	29.6633	29.6988	29.3164	28.0031	28.7761	29.3852	29.5937	29.5452	29.7704	28.3995	29.1849	28.8436	28.611	28.856	17	19	60.6	14	34.095
865	P20700	Lamin-B1	LMNB1	-0.26041	0.815586	0.321969	1.48504		28.9595	29.2389	29.3648	29.5498	27.832	29.2664	28.5909	29.5013	29.4489	29.4394	28.4007	28.0128	27.9454	28.2868	28.2213	26	32	45.7	1	66.408
1974	Q16625-4;Q16625;Q16625-2;Q16625-5;Q16625-3	Occludin	OCLN	-0.261826	0.159655	0.371435	0.210904		30.5293	30.245	30.2081	30.3017	28.8537	30.4072	30.0151	30.3902	30.1492	30.4853	30.1199	29.7968	29.7928	29.792	29.838	16	16	66.4	5	31.602
2133	Q5VUB5	Protein FAM171A1	FAM171A1	-0.262918	0.0766006	0.972931	0.204267		31.2197	31.1012	31.1388	30.8431	30.5997	31.2128	30.9982	31.3647	31.1343	31.507	31.1516	30.9534	30.9622	30.5492	30.9031	41	42	67.5	1	97.853
2829	Q96D71-3;Q96D71;Q96D71-2;Q96D71-4;Q8NFH8-3;Q8NFH8-2;Q8NFH8-4;Q8NFH8	RalBP1-associated Eps domain-containing protein 1	REPS1	-0.264938	0.0166439	0.437358	0.0212464		29.799	29.6288	29.6234	29.5	28.3423	29.6112	29.7092	29.6121	29.3881	29.8975	29.3605	29.57	29.2295	29.3155	29.3347	24	24	43.3	8	86.59
3175	Q9C0B5;Q9C0B5-2	Palmitoyltransferase ZDHHC5	ZDHHC5	-0.266734	0.429391	1.19192	2.52368		33.1317	32.7917	32.9009	32.999	33.1661	33.3581	32.9908	33.3269	33.0822	33.5651	32.8181	32.5382	32.5164	32.3606	32.6091	40	45	66.6	2	77.544
548	O95721	Synaptosomal-associated protein 29	SNAP29	-0.268893	0.204368	0.429555	0.375976		28.7029	29.4572	28.6824	28.3931	29.4646	28.7485	29.5106	29.1511	28.9158	29.7185	28.5874	29.0893	28.6419	28.5507	28.809	18	18	79.5	1	28.97
3181	Q9C0H5-2;Q9C0H5	Rho GTPase-activating protein 39	ARHGAP39	-0.273406	0.658573	1.47676	3.09295		31.7218	31.6542	31.7667	31.3941	31.5449	31.8285	31.6878	32.0744	31.762	32.096	31.0691	31.1523	31.036	30.5431	30.9883	60	60	62.7	2	125.03
3483	Q9NXH8	Torsin-4A	TOR4A	-0.275095	0.223946	0.385074	0.29419		26.8885	26.6102	27.4793	27.6506	NaN	26.9386	27.4216	27.4273	27.0094	27.1933	26.559	26.8707	26.8078	26.3107	26.9467	12	12	40	1	46.914
3583	Q9UBC2-2;Q9UBC2;Q9UBC2-3;Q9UBC2-4	Epidermal growth factor receptor substrate 15-like 1	EPS15L1	-0.282354	-0.922458	0.626188	2.48194		31.0266	30.9918	31.0795	30.648	29.9439	30.9901	30.9046	31.2285	30.9153	31.0631	31.779	31.8234	31.7017	31.4908	31.5073	61	61	74.9	4	99.605
1272	P52789;Q2TB90-3;Q2TB90-2;Q2TB90;P52790	Hexokinase-2	HK2	-0.28961	0.0635071	0.262305	0.0506916		27.8388	28.2253	28.9085	28.638	NaN	27.973	27.7126	28.7803	28.5532	28.5896	27.3618	28.0378	28.1146	27.9802	28.3487	22	24	30.3	5	102.38
3905	Q9Y6R0	Numb-like protein	NUMBL	-0.297071	-1.30188	0.162713	2.37822		27.2112	NaN	NaN	NaN	NaN	27.7963	NaN	28.0469	NaN	NaN	27.211	27.3422	27.2198	27.4253	27.708	4	8	11.5	1	64.891
2737	Q92616	Translational activator GCN1	GCN1L1	-0.297377	0.0198673	0.40453	0.0209333		27.8419	28.905	28.9776	28.4268	27.741	28.0067	28.7106	29.3055	28.7013	28.6551	27.9465	29.0485	28.5231	28.0237	28.2512	58	58	28.6	1	292.75
980	P30084	Enoyl-CoA hydratase, mitochondrial	ECHS1	-0.301083	-0.271294	0.441928	0.41805		27.2938	26.9572	26.9595	26.682	NaN	27.2355	27.0125	27.1616	27.0957	26.5272	27.0717	27.1084	27.0298	26.7147	26.959	8	8	35.2	1	31.387
3714	Q9UM47	Neurogenic locus notch homolog protein 3;Notch 3 extracellular truncation;Notch 3 intracellular domain	NOTCH3	-0.307505	-0.0337498	0.533579	0.0483101		27.9713	28.2983	27.9031	28.0711	NaN	28.134	28.0407	28.5744	28.198	27.7507	27.9977	28.0365	27.8208	27.7065	27.7675	12	14	7.4	1	243.63
3419	Q9NSE4	Isoleucine--tRNA ligase, mitochondrial	IARS2	-0.311376	0.172434	0.339882	0.15942		27.9853	27.5121	28.2992	27.82	NaN	27.6332	27.7193	27.9954	27.9672	27.9078	26.9165	27.2531	27.5449	27.2654	27.8239	14	14	20	1	113.79
3692	Q9ULH1;Q9ULH1-2	Arf-GAP with SH3 domain, ANK repeat and PH domain-containing protein 1	ASAP1	-0.311973	0.0532917	1.64413	0.177643		28.6563	28.985	28.8194	28.535	28.9241	28.9433	29.0336	29.1581	28.9942	29.3505	28.7438	28.957	28.8222	28.4518	28.6785	25	28	31.5	2	125.5
856	P20042	Eukaryotic translation initiation factor 2 subunit 2	EIF2S2	-0.312695	0.246286	0.260501	0.199348		27.4599	28.7901	28.422	28.1201	NaN	27.6034	27.8318	28.1761	28.2423	28.6348	26.9816	27.7971	27.5132	27.4792	27.9225	15	15	43.8	1	38.388
2751	Q92738;Q92738-2	USP6 N-terminal-like protein	USP6NL	-0.313328	0.382378	1.00231	1.27706		32.3122	31.958	32.176	32.2357	31.4439	32.3877	32.1327	32.4639	32.2736	32.4345	31.8571	31.6854	31.6182	31.5229	31.5303	44	44	58.3	2	94.103
1801	Q14204	Cytoplasmic dynein 1 heavy chain 1	DYNC1H1	-0.315025	0.44234	0.50368	0.771374		30.7171	31.6085	31.6296	31.1019	30.5189	30.7357	31.3854	31.7665	31.5444	31.7192	30.1277	31.2168	30.8579	30.426	30.7359	130	130	33	1	532.4
1644	Q12846;Q12846-2	Syntaxin-4	STX4	-0.31667	0.0330006	0.257058	0.0219973		27.3924	27.7428	27.7937	27.5228	NaN	27.2604	27.25	27.4982	27.4959	27.6389	27.4801	27.0473	26.9673	26.932	26.9684	8	8	32.3	2	34.18
432	O75575;O75575-2;O75575-3;O75575-4	DNA-directed RNA polymerase III subunit RPC9	CRCP	-0.317085	0.173133	0.322955	0.203188		26.9756	26.6447	27.2482	NaN	NaN	26.3017	27.3998	27.3063	26.9992	26.0773	26.2018	26.365	26.6567	26.0982	26.3114	7	7	48.6	4	16.871
1616	Q08378;Q08378-2;Q08378-4	Golgin subfamily A member 3	GOLGA3	-0.317383	0.112984	0.458796	0.137829		31.3658	31.4245	31.4434	31.66	29.9653	31.2255	31.4678	31.7295	31.6267	31.3964	30.8569	31.1633	31.1222	31.2224	30.9293	90	90	63.6	3	167.35
2989	Q96SK2-2;Q96SK2;Q96SK2-3;Q96SK2-4	Transmembrane protein 209	TMEM209	-0.317419	0.430412	0.254152	0.365929		28.0035	27.9882	28.0973	28.194	NaN	27.9218	27.8154	27.6304	27.9623	28.0532	27.0214	27.1251	26.9166	27.3571	27.2238	13	13	29.1	4	62.79
2256	Q6WCQ1-3;Q6WCQ1;Q6WCQ1-2	Myosin phosphatase Rho-interacting protein	MPRIP	-0.317619	-0.323575	0.201805	0.205113		27.4278	28.0018	NaN	28.0833	NaN	27.2352	26.9538	27.5524	27.1643	27.3174	27.38	27.2687	27.6012	27.0032	26.9998	22	22	27.9	3	114.05
629	P04920-2;P04920-3;P04920;P48751-2;P48751;P48751-3	Anion exchange protein 2	SLC4A2	-0.318641	0.162773	1.5037	0.599506		31.1739	31.2541	31.0736	31.1481	30.6365	31.5924	31.3274	31.3586	31.2878	31.3132	31.0335	31.0886	30.7847	30.6967	30.8688	40	40	42.1	6	135.6
1192	P49458;P49458-2	Signal recognition particle 9 kDa protein	SRP9	-0.319097	0.338875	0.27327	0.276034		NaN	NaN	26.9247	27.156	NaN	26.0952	26.6818	26.3784	26.5086	26.9605	25.8704	26.496	25.6097	26.1326	25.226	7	7	70.9	2	10.112
521	O95347;O95347-2	Structural maintenance of chromosomes protein 2	SMC2	-0.319166	0.0909153	0.264073	0.0676099		29.6543	29.2862	30.2463	30.0386	27.5789	29.1424	29.4906	30.0707	29.7062	29.9903	29.0553	29.3864	29.4117	29.0196	29.4768	48	48	43.8	2	135.65
291	O43504	Ragulator complex protein LAMTOR5	LAMTOR5	-0.319958	-1.15634	0.244697	1.55196		NaN	NaN	NaN	NaN	NaN	26.1991	NaN	26.4924	NaN	NaN	26.354	26.7861	26.411	26.2156	25.8911	4	4	70.3	1	9.6138
3663	Q9UKA4	A-kinase anchor protein 11	AKAP11	-0.321484	1.08519	0.376927	1.89674		27.6713	27.9988	27.4297	27.4608	NaN	27.5831	28.612	27.4194	27.2201	27.6087	26.1821	26.8927	26.2815	25.8075	26.2461	29	29	22.4	1	210.51
1991	Q24JP5;Q24JP5-2;Q24JP5-4;Q24JP5-3	Transmembrane protein 132A	TMEM132A	-0.322056	-0.0508125	0.546035	0.0638824		29.7143	29.7824	30.1184	29.794	28.5332	29.8829	29.7538	30.137	29.8243	29.9546	29.699	29.7406	29.7828	29.313	29.661	27	27	36	4	110.11
2932	Q96N66;Q96N66-2;Q96N66-3	Lysophospholipid acyltransferase 7	MBOAT7	-0.326734	0.407899	0.283275	0.368067		28.1636	28.555	28.3423	28.305	NaN	28.0839	28.1078	28.3643	28.0157	28.3871	27.3041	27.7481	27.4596	27.2325	27.5413	7	7	16.9	3	52.764
127	O00203;O00203-3;Q13367-3;Q13367;Q13367-4	AP-3 complex subunit beta-1	AP3B1	-0.328553	0.146291	0.332828	0.128079		27.1982	27.9235	27.3431	27.5654	NaN	26.9234	27.3294	28.1275	27.4503	27.5447	26.2864	27.5365	27.2329	26.9276	27.0177	20	20	21.9	5	121.32
3847	Q9Y4L1;Q9Y4L1-2	Hypoxia up-regulated protein 1	HYOU1	-0.329876	-0.392247	0.186543	0.236318		28.4236	28.5094	28.6943	27.8604	NaN	27.789	27.3275	28.5272	28.3604	28.2438	27.7491	28.196	28.1666	27.9023	28.5458	30	30	44.5	2	111.33
355	O60658;O60658-2;O60658-6;O60658-4;O60658-3;O60658-5;O95263-2;O95263-3;O95263-6;O95263-4;O95263	High affinity cAMP-specific and IBMX-insensitive 3,5-cyclic phosphodiesterase 8A	PDE8A	-0.335541	0.14348	0.638909	0.241434		28.8457	28.6679	29.0425	28.6043	27.6949	28.6466	28.7731	29.2652	29.0672	28.7809	28.1253	28.4673	28.5383	28.5438	28.4632	22	22	33.8	11	93.303
3686	Q9ULC3	Ras-related protein Rab-23	RAB23	-0.33704	-0.109225	0.410462	0.109255		28.0409	28.1273	28.1148	28.3632	NaN	28.2298	27.9416	28.4642	28.1064	27.984	28.2068	27.6271	27.7166	27.9471	28.0893	12	12	41.8	1	26.659
3529	Q9NZN4;Q9NZN4-2	EH domain-containing protein 2	EHD2	-0.337286	-0.0625362	0.533445	0.069988		28.7628	28.871	29.131	28.9895	27.523	28.7488	29.1711	29.1397	28.951	28.9531	28.4839	29.2451	28.4563	28.7385	28.6662	22	24	54.9	2	61.161
1119	P42892-3;P42892-4;P42892;P42892-2	Endothelin-converting enzyme 1	ECE1	-0.338553	-0.402982	0.799763	0.965986		31.0035	31.1546	30.9854	30.5581	30.0766	31.1222	31.1801	31.3311	30.7625	31.0751	31.2256	31.4546	31.1838	30.8039	31.1253	30	30	46	4	85.561
2035	Q53EZ4;Q53EZ4-2	Centrosomal protein of 55 kDa	CEP55	-0.339449	-0.348229	0.429069	0.491813		NaN	27.123	NaN	NaN	NaN	26.1775	27.0706	26.8031	26.7496	NaN	26.6309	27.1875	26.3441	25.8426	26.4642	18	18	47.4	2	54.178
1807	Q14258;A1YPR0	E3 ubiquitin/ISG15 ligase TRIM25	TRIM25	-0.340754	-0.571561	0.360879	0.638521		29.263	29.9755	29.651	29.1843	27.6071	29.2416	29.7102	29.5554	29.3953	29.4823	29.3513	30.2928	29.821	29.5568	29.5168	31	31	56.7	2	70.973
3261	Q9H4L5;Q9H4L5-2;Q9H4L5-3;Q9H4L5-4;Q9H4L5-5;Q9H4L5-6;Q9H4L5-7;Q9H4L5-8	Oxysterol-binding protein-related protein 3	OSBPL3	-0.341283	0.158088	1.20033	0.48563		30.6891	30.6372	30.2185	30.2508	30.3373	30.7385	30.7553	30.5982	30.518	31.2292	30.4505	30.5278	29.9708	30.0184	30.3749	42	45	59.1	8	101.22
3557	Q9P273;Q9UKZ4;Q9UKZ4-2;Q9NT68;Q9NT68-2	Teneurin-3	TENM3	-0.345045	0.525029	1.54061	2.65529		32.042	31.8245	31.9896	31.873	31.4454	32.1597	31.9518	32.3977	32.1055	32.285	31.4935	31.3226	31.3217	31.1519	31.2597	84	92	45.1	5	300.95
2079	Q5R3F8	Protein phosphatase 1 regulatory subunit 29	ELFN2	-0.345891	-0.30393	0.257558	0.38152		26.3482	NaN	NaN	NaN	NaN	25.6426	26.3298	NaN	26.925	27.0436	25.8151	25.8948	26.1239	26.1513	26.3954	5	8	11.5	1	89.686
3770	Q9Y277;Q9Y277-2	Voltage-dependent anion-selective channel protein 3	VDAC3	-0.346984	-0.186918	0.131947	0.067519		30.5821	30.8882	30.8234	30.4298	NaN	29.9665	29.6746	30.3554	30.0473	30.1347	29.6637	29.991	29.8659	29.8559	30.0015	19	19	70	2	30.658
3237	Q9H329-2;Q9H329	Band 4.1-like protein 4B	EPB41L4B	-0.352626	-0.0904732	0.311378	0.0662477		28.0505	NaN	27.5088	27.1157	NaN	27.5373	26.918	27.0115	27.6313	26.9355	27.413	26.9483	27.072	26.9517	26.3378	12	14	44	2	58.566
2533	Q8N6T3;Q8N6T3-2;Q8N6T3-5;Q8N6T3-3;Q8N6T3-4	ADP-ribosylation factor GTPase-activating protein 1	ARFGAP1	-0.355381	-0.0470982	0.205664	0.0234535		29.0855	29.4687	29.1389	29.3047	NaN	28.5691	29.0459	28.7204	29.0956	29.1871	28.3982	29.0029	28.519	28.6235	28.533	16	16	52.2	5	44.667
1624				-0.356436	0.261935	1.08327	0.649105		39.3861	39.3407	39.3667	38.8125	38.5983	39.5446	39.5193	39.5504	39.1766	39.4956	38.964	39.1554	38.6725	38.5216	38.8812	712	714	89.7	2	629.09
2576	Q8NE01;Q8NE01-2;Q8NE01-3	Metal transporter CNNM3	CNNM3	-0.357401	-0.400245	0.433803	0.499447		27.6659	27.5682	27.7101	27.5376	NaN	27.5622	27.4379	27.5789	27.6224	27.8507	27.8285	27.5054	27.5702	27.7989	27.5632	21	23	41	3	76.118
3074	Q9BSJ8;Q9BSJ8-2	Extended synaptotagmin-1	ESYT1	-0.358392	0.413595	3.40932	3.56973		32.9647	33.1488	32.8921	33.1989	33.0561	33.4369	33.3889	33.4887	33.3518	33.3862	32.6804	32.7078	32.5009	32.6528	32.6507	58	58	58	2	122.85
2402	Q86Y07;Q86Y07-5;Q86Y07-2;Q86Y07-3;Q86Y07-4	Serine/threonine-protein kinase VRK2	VRK2	-0.3585	0.3631	0.642053	0.649081		27.4099	27.6371	27.6448	27.5086	NaN	27.7083	27.5652	27.681	27.6559	27.5841	26.9927	26.8944	27.0146	26.8229	26.8618	11	11	25	5	58.14
782	P14635;P14635-2	G2/mitotic-specific cyclin-B1	CCNB1	-0.360083	0.00227509	0.797469	0.00268831		27.3283	28.5668	28.0924	28.3266	28.2561	28.2621	28.8188	28.4197	28.3364	28.5337	28.2153	28.6956	28.2143	27.5383	27.8953	10	10	30.3	2	48.337
3624	Q9UHD8;Q9UHD8-7;Q9UHD8-2;Q9UHD8-5;Q9UHD8-3;Q9UHD8-4;Q9UHD8-9;Q9UHD8-8	Septin-9	SEPT9	-0.360707	-0.0649334	0.894632	0.135962		31.3966	31.9426	31.7963	31.989	31.9618	31.4866	32.2717	32.2177	32.3781	32.5358	31.4184	32.3188	31.7865	31.9314	31.9559	44	44	69.6	8	65.401
2483	Q8IZ21-3;Q8IZ21;Q8IZ21-2	Phosphatase and actin regulator 4	PHACTR4	-0.360853	-0.00777817	1.95755	0.022422		32.5309	32.3344	32.4465	32.2342	32.0256	32.6327	32.535	32.8462	32.548	32.8139	32.4672	32.4298	32.3096	32.016	32.388	49	50	72.9	3	76.435
485	O94901-9;O94901-5;O94901-8;O94901;O94901-6;O94901-3;O94901-2;O94901-7;O94901-4	SUN domain-containing protein 1	SUN1	-0.362278	0.728707	0.594648	1.41197		30.9523	30.8914	31.1243	31.1175	29.6004	31.1297	30.9119	31.2606	31.201	30.9942	30.1413	29.9187	29.8796	30.1899	29.9129	36	36	46.5	9	101.93
1436	P62879;P62879-2;Q9HAV0	Guanine nucleotide-binding protein G(I)/G(S)/G(T) subunit beta-2;Guanine nucleotide-binding protein subunit beta-4	GNB2;GNB4	-0.36483	-0.286016	0.284266	0.208943		27.6752	27.4155	27.659	NaN	NaN	27.2586	26.9824	27.0798	27.381	27.4125	27.4995	27.403	26.7868	27.0136	27.0172	6	8	29.4	3	37.331
326	O60266;O60266-2	Adenylate cyclase type 3	ADCY3	-0.36532	-0.538195	0.368868	0.551161		27.071	NaN	26.9879	NaN	NaN	26.5871	26.6759	26.9489	26.5447	26.4599	27.3433	26.4729	27.1414	26.4565	26.6667	12	12	12.4	2	128.96
2948	Q96PU5-2;Q96PU5-5;Q96PU5;Q96PU5-3;Q96PU5-6;Q96PU5-7;Q96PU5-9;Q96PU5-4	E3 ubiquitin-protein ligase NEDD4-like	NEDD4L	-0.366771	0.388046	0.828368	0.784866		26.257	NaN	26.7585	NaN	NaN	26.0553	26.4219	26.7755	26.4713	26.5342	25.4482	26.184	25.8573	25.2771	25.7177	11	14	17.3	8	104.92
2373	Q86UL3	Glycerol-3-phosphate acyltransferase 4	AGPAT6	-0.36732	0.864013	1.07137	1.85693		25.4791	NaN	NaN	NaN	NaN	26.0566	25.9375	26.0117	26.1627	26.2547	25.352	25.2196	NaN	NaN	NaN	9	10	20.6	1	52.07
1823	Q14644;Q14644-2	Ras GTPase-activating protein 3	RASA3	-0.371631	0.000878143	0.541377	0.000887088		30.6437	30.6965	30.6057	30.6247	29.0449	30.7444	30.6225	30.8352	30.7879	30.4836	30.4126	30.327	30.4519	30.453	29.9665	41	42	57.9	2	95.698
1906	Q15334	Lethal(2) giant larvae protein homolog 1	LLGL1	-0.374078	-0.189474	1.06459	0.482573		30.1646	30.2232	30.1909	30.1183	29.3266	30.4734	30.2098	30.6399	30.1678	30.4031	30.211	30.3516	30.1908	29.9592	30.2583	29	29	35.2	1	115.42
3592	Q9UBP9-4;Q9UBP9;Q9UBP9-3;Q9UBP9-2	PTB domain-containing engulfment adapter protein 1	GULP1	-0.375958	-0.448425	0.312724	0.673217		26.7868	NaN	NaN	NaN	NaN	26.3286	NaN	26.2337	26.27	27.2518	26.2918	26.0128	26.0228	26.2989	26.5365	13	13	40.2	4	33.333
2212	Q6P5Z2	Serine/threonine-protein kinase N3	PKN3	-0.38168	0.00367775	0.24944	0.00195059		28.8733	28.9781	28.9697	29.1335	NaN	28.6345	28.7297	28.8249	28.8035	28.707	28.5192	28.397	28.3128	28.393	28.1507	23	23	38.4	1	99.419
1727	Q13492-2;Q13492-5;Q13492;Q13492-3;Q13492-4;O60641-3;O60641-4;O60641	Phosphatidylinositol-binding clathrin assembly protein	PICALM	-0.384164	-0.495441	1.24343	1.54967		31.418	31.5405	31.2981	31.3153	30.5912	31.6038	31.6466	31.7852	31.5318	31.5165	31.8929	31.9149	31.7551	31.5216	31.5558	33	33	57.8	8	68.763
2322	Q7Z2W4;Q7Z2W4-2;Q7Z2W4-4;Q7Z2W4-5;Q9H0J9	Zinc finger CCCH-type antiviral protein 1	ZC3HAV1	-0.384177	-0.317669	0.856149	0.61961		31.4673	31.5493	31.3524	31.2748	30.2962	31.6131	31.6031	31.7231	31.5185	31.4033	31.6818	31.7227	31.5979	31.3353	31.1908	39	80	85.5	5	101.43
163	O00592-2;O00592	Podocalyxin	PODXL	-0.384637	0.331136	1.64176	1.37947		29.0558	28.7876	28.6177	28.4589	28.696	29.2438	29.106	29.326	28.7737	29.0897	28.3917	28.6114	28.2699	28.1094	28.5779	5	5	9.1	2	55.385
3588	Q9UBH6;Q9UBH6-2	Xenotropic and polytropic retrovirus receptor 1	XPR1	-0.38639	-0.0309166	0.327044	0.0208858		29.0991	28.2785	28.5759	28.9405	NaN	28.439	28.6478	28.832	28.9398	28.3109	28.6915	28.1059	28.2931	28.2088	28.0928	15	15	21.4	2	81.534
747	P11717	Cation-independent mannose-6-phosphate receptor	IGF2R	-0.389161	-0.370352	1.79791	1.68022		33.6614	33.53	33.481	33.5319	32.9938	33.8846	33.7535	33.98	33.6631	33.8627	33.9073	33.9733	33.6525	33.7378	33.7789	139	139	54.9	1	274.37
1305	P55011-3;P55011;Q13621-3;Q13621	Solute carrier family 12 member 2	SLC12A2	-0.390612	0.0837799	0.397121	0.0665297		29.4777	28.945	29.3594	29.3208	27.1767	29.4037	28.9889	29.2697	29.5049	29.0655	28.9918	28.2867	28.8503	29.1088	28.6231	25	25	28	4	129.68
1525	P98194-3;P98194-5;P98194-9;P98194-6;P98194-7;P98194-2;P98194-4;P98194;P98194-8	Calcium-transporting ATPase type 2C member 1	ATP2C1	-0.392486	0.190173	0.617417	0.290434		26.91	27.0025	NaN	26.7184	NaN	26.6618	26.7816	26.9926	26.5488	27.4181	26.1492	26.3354	26.4101	26.1423	26.4526	15	15	21.6	9	101.16
3546	Q9P0V3;Q9P0V3-2	SH3 domain-binding protein 4	SH3BP4	-0.393583	0.236662	1.75379	0.952424		32.519	32.35	32.3872	31.9433	32.0436	32.6554	32.6931	32.8057	32.3612	32.6955	32.1694	32.2122	31.9321	31.8369	31.909	56	56	63.6	2	107.49
1717	Q13433;Q13433-2	Zinc transporter ZIP6	SLC39A6	-0.394228	0.153429	0.433351	0.152123		29.354	28.8495	29.0293	28.6209	NaN	29.0142	28.4475	29.2926	29.0221	29.1684	28.5151	28.398	28.4862	28.5221	28.285	14	14	24.4	2	85.046
362	O60763;O60763-2	General vesicular transport factor p115	USO1	-0.395887	-0.468816	0.581475	0.763396		27.3499	27.6733	28.0689	28.5426	NaN	27.7213	28.0769	28.7383	27.9935	28.0015	27.784	28.3385	28.1312	28.5971	28.0453	20	20	26.7	2	107.89
1838	Q14697;Q14697-2	Neutral alpha-glucosidase AB	GANAB	-0.404022	0.518106	0.485389	0.598584		27.2515	27.4404	27.2961	NaN	NaN	27.2705	27.1451	27.2695	27.2094	27.4047	26.3711	26.9719	26.0298	26.1453	26.1704	15	15	19.9	2	106.87
3164	Q9BZF3-4;Q9BZF3;Q9BZF3-3;Q9BZF3-5;Q9BZF3-2;Q9BZF3-6	Oxysterol-binding protein-related protein 6	OSBPL6	-0.405745	0.0787418	0.752121	0.0958473		26.4497	NaN	25.8695	NaN	NaN	26.1354	26.1106	26.241	25.9435	26.3183	26.053	NaN	25.7477	25.5676	25.7855	8	11	14.5	6	102.63
1630	Q12768	WASH complex subunit strumpellin	KIAA0196	-0.40879	0.457259	0.792486	0.441316		26.319	NaN	26.5976	NaN	NaN	25.9686	26.4256	26.9261	26.3459	26.8104	NaN	26.489	26.3774	25.4907	25.6894	13	13	13.5	1	134.28
1998	Q2M389;Q2M389-2	WASH complex subunit 7	KIAA1033	-0.411895	0.100858	0.384766	0.0804938		25.2876	25.0858	NaN	NaN	NaN	25.3565	25.38	26.2335	25.8029	25.6625	25.1266	24.8744	25.2371	25.2232	25.4104	13	13	14.8	2	136.4
3423	Q9NSY1;Q9NSY1-2;Q9NSY1-3	BMP-2-inducible protein kinase	BMP2K	-0.412368	-1.63038	0.290329	4.1466		26.6498	26.9959	26.465	26.8221	NaN	27.7096	27.3016	28.2621	27.4682	NaN	28.8049	28.4062	28.6904	27.8153	27.9418	31	32	41	3	129.17
2844	Q96EY5;Q96EY5-3;Q96EY5-2	Multivesicular body subunit 12A	MVB12A	-0.417113	0.0259357	0.859298	0.0288754		26.5417	26.4961	NaN	26.3428	NaN	26.4805	26.6168	26.8154	26.5973	NaN	26.0387	26.5757	26.2994	26.5109	25.5352	4	4	22	3	28.783
3176	Q9C0C2;Q9C0C2-2	182 kDa tankyrase-1-binding protein	TNKS1BP1	-0.418946	0.219865	0.87883	0.354103		30.0595	30.5434	30.2627	30.1543	29.1325	30.39	30.509	30.337	30.3012	30.7097	29.7523	30.2496	29.6107	29.5092	29.9311	49	49	42.3	2	181.79
1621	Q08J23;Q08J23-2;Q08J23-3	tRNA (cytosine(34)-C(5))-methyltransferase	NSUN2	-0.419584	-0.326968	0.438606	0.349851		27.6652	28.8216	28.9591	27.3335	27.3162	27.7414	27.9608	28.8704	28.7371	28.8839	27.8866	28.7568	28.5656	27.8853	28.6362	28	28	50.1	3	86.47
2716	Q8WZ73;Q8WZ73-2;Q8WZ73-3	E3 ubiquitin-protein ligase rififylin	RFFL	-0.424031	0.01637	0.716506	0.0181828		26.8948	26.5686	NaN	NaN	NaN	26.4382	26.4143	26.4066	26.5233	NaN	25.9204	26.3166	25.7442	26.1877	26.1475	7	7	20.9	3	40.514
3910	Q9Y6Y8;Q9Y6Y8-2	SEC23-interacting protein	SEC23IP	-0.430845	-0.978975	0.610731	1.23896		NaN	26.751	NaN	NaN	NaN	25.904	26.4707	25.7543	26.1997	26.8093	26.2496	27.6036	27.5981	26.156	26.2712	14	14	20.2	2	111.08
1457	P63173	60S ribosomal protein L38	RPL38	-0.438202	-0.11021	0.311079	0.065648		28.6773	28.9149	29.605	28.9116	NaN	28.4831	28.616	29.3111	29.0573	29.0453	28.11	28.6276	28.4963	28.5659	29.0731	5	5	52.9	1	8.2178
1043	P35610;P35610-3;P35610-2	Sterol O-acyltransferase 1	SOAT1	-0.43841	0.280304	0.573665	0.318249		27.4437	28.3075	28.0857	28.0826	NaN	27.9219	27.9627	28.2129	28.2306	28.104	27.4613	27.5734	27.2783	26.9707	27.5547	5	5	13.3	3	64.734
1581	Q04721	Neurogenic locus notch homolog protein 2;Notch 2 extracellular truncation;Notch 2 intracellular domain	NOTCH2	-0.438811	-0.205458	1.50399	0.636911		30.5924	30.4522	30.441	30.1946	29.8248	30.7986	30.4323	31.0476	30.7701	30.6504	30.7705	30.4999	30.5768	30.2801	30.405	39	42	20.6	1	265.4
229	O15126;O15126-2	Secretory carrier-associated membrane protein 1	SCAMP1	-0.441231	-0.165749	1.20437	0.366272		29.0578	28.8918	29.23	29.4202	28.2973	29.3059	29.3426	29.624	29.2828	29.5477	29.1806	29.113	28.9484	29.2556	29.2282	14	14	38.2	2	37.92
3881	Q9Y678	Coatomer subunit gamma-1	COPG1	-0.444217	0.175154	0.432381	0.143044		NaN	27.1299	27.5366	27.1259	NaN	26.6206	26.7101	27.1487	27.2654	27.3696	26.0151	26.9237	26.5471	26.1286	26.403	13	16	23.9	1	97.717
114	O00139-2;O00139-1;O00139-5;O00139;O00139-4	Kinesin-like protein KIF2A	KIF2A	-0.449769	0.0364605	0.397504	0.0248697		28.1594	28.3756	28.6027	28.4516	NaN	28.1796	28.1448	28.5979	28.2986	28.5519	27.5613	28.1109	27.8524	27.8258	27.9914	21	23	33.9	5	75.042
3526	Q9NZM1-6;Q9NZM1;Q9NZM1-3;Q9NZM1-2;Q9NZM1-5;Q9NZM1-7;Q9NZM1-8;Q9NZM1-4	Myoferlin	MYOF	-0.450087	-0.282576	1.5983	0.908737		32.4295	32.4366	32.3466	32.2461	31.5838	32.5814	32.6049	32.7806	32.6311	32.695	32.581	32.5757	32.4088	32.4247	32.4654	124	126	63.4	8	233.47
1608	Q07912;Q07912-3;Q07912-2	Activated CDC42 kinase 1	TNK2	-0.4514	-1.46119	0.29068	2.06912		NaN	NaN	NaN	NaN	NaN	26.6841	26.9346	NaN	NaN	NaN	26.7689	27.4175	27.2436	26.971	26.4935	14	14	19.7	3	114.57
386	O75146;O75146-2	Huntingtin-interacting protein 1-related protein	HIP1R	-0.45686	-1.12331	0.860935	2.37417		26.6957	27.4475	27.6741	27.0743	NaN	27.305	27.5946	27.9362	27.4533	27.2052	28.3342	28.603	28.1704	27.8523	27.8666	26	27	34.5	2	119.39
1882	Q15058	Kinesin-like protein KIF14	KIF14	-0.472109	-0.451369	0.484974	0.522486		NaN	NaN	26.7794	26.8167	NaN	26.1773	26.4373	26.9402	26.3282	NaN	26.3302	26.5308	26.2271	26.1079	26.2274	23	23	19	1	186.49
2174	Q6IAA8	Ragulator complex protein LAMTOR1	LAMTOR1	-0.486642	-0.501977	0.356513	0.365052		28.4275	28.5662	28.1236	28.3558	NaN	28.1827	28.4045	28.1706	28.1326	28.4276	28.5722	28.518	28.169	28.1077	28.0279	7	7	52.2	1	17.745
1158	P46940	Ras GTPase-activating-like protein IQGAP1	IQGAP1	-0.489383	-0.119495	0.736084	0.124849		29.2272	30.1261	30.2714	28.7201	29.3798	29.4819	30.0167	30.4799	29.9028	30.2902	29.2524	30.398	29.6101	29.2084	29.8531	62	63	48	1	189.25
2810	Q96BD0-4;Q96BD0;Q96BD0-3;Q96BD0-2	Solute carrier organic anion transporter family member 4A1	SLCO4A1	-0.494392	0.301601	1.81647	1.33043		31.1178	30.5613	30.7602	30.8251	30.8766	31.4975	30.9254	31.5553	31.08	31.5548	30.8787	30.427	30.5316	30.4137	30.3821	15	15	19.8	4	77.083
3054	Q9BQ70	Transcription factor 25	TCF25	-0.494572	0.481071	0.41794	0.278677		25.9888	27.4946	NaN	NaN	NaN	25.9626	26.5822	26.3169	26.4257	27.7093	25.2202	26.735	25.8743	NaN	26.6716	10	10	27.7	1	76.666
3733	Q9UP95;Q9UP95-2;Q9UP95-5;Q9UP95-6;Q9UP95-3;Q9UP95-7;Q9UP95-4;Q9H2X9-2;Q9H2X9;Q9Y666	Solute carrier family 12 member 4	SLC12A4	-0.508041	-0.253017	1.16331	0.558068		27.0428	26.9439	27.3175	NaN	NaN	27.6831	27.2043	27.5593	27.028	27.0376	27.1322	27.3317	26.8804	26.9733	26.9195	14	22	21.9	10	120.65
1109	P42345	Serine/threonine-protein kinase mTOR	MTOR	-0.510081	0.0810543	0.591459	0.0775298		26.3431	NaN	26.9044	NaN	NaN	26.1376	26.0835	26.8688	26.3477	26.935	25.6795	25.9323	25.8819	26.0109	25.9124	17	17	10.9	1	288.89
2376	Q86UU1-2;Q86UU1;Q86UU1-3	Pleckstrin homology-like domain family B member 1	PHLDB1	-0.512069	-0.0179302	1.74607	0.0368642		28.1453	28.6126	28.1754	27.7427	27.9395	28.3928	28.8819	28.4597	28.7889	28.6524	27.8615	28.3763	28.1865	28.0367	28.2442	29	31	27.8	3	144.74
169	O00767	Acyl-CoA desaturase	SCD	-0.51258	-0.159467	0.306122	0.085549		29.0451	29.239	29.5732	29.5619	NaN	29.2342	28.3467	29.5895	29.497	29.3041	28.7871	29.002	28.8297	28.6709	28.9162	5	5	16.4	1	41.522
3838	Q9Y4E1-2;Q9Y4E1-1;Q9Y4E1;Q9Y4E1-3;Q9Y4E1-6;Q9Y4E1-5;Q5SRD0	WASH complex subunit FAM21C	FAM21C	-0.514607	-1.84646	0.467107	2.89223		NaN	NaN	NaN	NaN	NaN	26.4041	27.0079	26.9431	26.0609	NaN	27.934	27.5375	27.6388	27.3762	27.6845	14	61	59	7	143.65
2839	Q96EK5	KIF1-binding protein	KIAA1279	-0.516488	0.124776	0.460013	0.0921346		NaN	27.3745	27.4894	NaN	NaN	26.1371	26.8504	27.2085	26.8071	27.3206	25.7672	26.4654	26.3575	25.9377	26.5897	12	12	26.9	1	71.813
2798	Q96A33;Q96A33-2	Coiled-coil domain-containing protein 47	CCDC47	-0.518015	0.91412	0.669498	1.07046		26.5144	26.7821	26.5312	NaN	NaN	26.7116	26.4453	27.3014	26.7593	27.241	25.8467	25.6015	NaN	25.7791	25.8384	5	5	7.9	2	55.873
2205	Q6P1N0;Q6P1N0-2	Coiled-coil and C2 domain-containing protein 1A	CC2D1A	-0.528315	-0.90299	0.428881	1.29396		26.3568	NaN	NaN	27.1221	NaN	26.6196	27.2341	26.8612	27.4139	NaN	26.8091	27.7151	26.8447	26.8933	26.6952	20	21	30.7	2	104.06
267	O43166-3;O43166-2;O43166;Q9P2F8	Signal-induced proliferation-associated 1-like protein 1	SIPA1L1	-0.529248	-0.504392	0.310892	0.299732		29.2559	29.3096	29.2013	29.7911	NaN	29.1756	29.3625	29.3139	29.8469	28.4626	29.4079	29.5366	29.238	29.3279	28.5269	49	50	39.1	4	197.41
3828	Q9Y450;Q9Y450-4;Q9Y450-2	HBS1-like protein	HBS1L	-0.533461	-0.481366	0.289943	0.425373		NaN	27.9875	NaN	27.4079	NaN	27.1661	27.6067	NaN	27.814	28.1113	26.8449	27.5437	26.835	26.5657	27.3516	14	14	28.1	3	75.472
3552	Q9P246;Q9P246-2;Q9P246-3	Stromal interaction molecule 2	STIM2	-0.533732	0.188458	3.42504	1.12603		31.7703	31.4883	31.5392	31.5987	31.3633	32.1165	31.8618	32.2409	32.1033	32.1058	31.6129	31.3327	31.3042	31.2686	31.299	43	43	63.5	3	83.97
3874	Q9Y5Y0;Q9Y5Y0-2	Feline leukemia virus subgroup C receptor-related protein 1	FLVCR1	-0.538581	-0.45946	0.383219	0.312813		27.9805	NaN	27.7933	27.814	NaN	27.6167	27.2748	27.3639	27.6381	27.2271	27.5044	27.1979	26.9492	27.5228	27.5506	7	7	16.6	2	59.862
3002	Q96TA1-2;Q96TA1	Niban-like protein 1	FAM129B	-0.539417	-0.287539	2.10264	0.821918		30.825	31.2056	30.891	30.5144	30.646	31.0982	31.5572	31.416	31.1503	31.5574	30.9879	31.5836	31.0676	30.7416	31.139	38	38	64.7	2	82.682
957	P28331-4;P28331;P28331-2;P28331-3;P28331-5	NADH-ubiquinone oxidoreductase 75 kDa subunit, mitochondrial	NDUFS1	-0.540126	-0.244487	0.753454	0.262928		NaN	27.0531	NaN	NaN	NaN	26.2975	26.3984	26.4402	26.3876	26.6576	25.7073	26.4677	26.0521	26.0117	26.4643	11	11	23.9	5	73.527
1569	Q03113;Q03113-2;Q03113-3	Guanine nucleotide-binding protein subunit alpha-12	GNA12	-0.540904	-0.216454	0.777547	0.249989		29.0229	28.9066	28.5273	28.6412	NaN	29.0398	29.0159	29.1713	28.8898	28.7719	28.6582	28.858	28.7483	28.6231	28.379	16	17	39.1	3	44.279
1946	Q15678;Q16825	Tyrosine-protein phosphatase non-receptor type 14	PTPN14	-0.542858	0.272116	1.85502	0.914058		30.5331	30.7234	30.5384	30.4188	30.884	30.7647	31.5501	31.2951	30.8442	31.3579	30.2664	30.8482	30.3388	30.0475	30.2362	56	56	47.9	2	135.26
584	P00533;P00533-4;P00533-3;P00533-2	Epidermal growth factor receptor	EGFR	-0.547121	-0.0672306	3.02555	0.385594		31.9733	31.7533	31.8538	31.6996	31.7851	32.4993	32.0949	32.591	32.1697	32.4459	32.0781	31.8291	31.7973	31.7361	31.9607	60	62	52.5	4	134.28
1354	P60880-2;P60880	Synaptosomal-associated protein 25	SNAP25	-0.55344	-1.15188	0.499045	2.22475		NaN	NaN	NaN	NaN	NaN	25.9092	NaN	NaN	NaN	27.1896	26.6608	26.9734	26.5085	26.2302	26.425	8	8	52.9	2	23.336
3579	Q9P2W9	Syntaxin-18	STX18	-0.55714	0.761681	0.690248	1.09886		NaN	NaN	NaN	NaN	NaN	26.6793	26.1515	26.8683	26.6267	25.8398	25.4959	NaN	25.0213	25.3538	24.8176	8	8	28.1	1	38.673
3691	Q9ULH0-4;Q9ULH0;Q9ULH0-2;Q9ULH0-3;Q9ULH0-5	Kinase D-interacting substrate of 220 kDa	KIDINS220	-0.562273	0.0773262	0.657214	0.0658506		31.6028	31.2813	31.4377	31.6379	29.4524	31.8319	31.4295	31.7917	31.7617	31.4087	31.2796	30.8887	30.9399	31.1445	30.7727	82	82	54.6	5	194.57
2675	Q8WUM4;Q8WUM4-2;Q8WUM4-3	Programmed cell death 6-interacting protein	PDCD6IP	-0.571862	-0.0748318	0.618585	0.0602038		27.3336	29.1902	29.2083	28.554	27.7665	28.0987	28.989	29.5823	28.9579	29.2841	27.8053	29.1236	28.7313	28.0958	28.6707	38	38	51.4	3	96.022
678	P07947;P06241-3;P06241-2;P06241;P07948-2;P08631-3;P08631-2;P07948;P08631-4;P08631;P06239;P09769;P06239-3	Tyrosine-protein kinase Yes	YES1	-0.578204	-0.479519	0.414207	0.323365		29.1395	28.7968	28.9255	28.8041	NaN	28.9933	28.7228	28.9988	28.7955	28.8421	29.1227	29.0042	28.6633	28.6153	28.4535	21	28	59.7	13	60.801
538	O95573	Long-chain-fatty-acid--CoA ligase 3	ACSL3	-0.579548	-0.103858	0.627214	0.0961491		27.4196	27.797	28.2721	27.5351	NaN	27.6115	27.2258	28.486	28.2138	28.3769	27.2658	27.6561	27.3069	27.4199	27.8869	17	20	36.4	1	80.419
3058	Q9BQL6;Q9BQL6-2;Q9BQL6-4;Q9BQL6-3	Fermitin family homolog 1	FERMT1	-0.58213	0.103742	0.873647	0.116115		NaN	NaN	NaN	NaN	NaN	25.6739	25.91	26.2518	26.3274	NaN	25.2002	25.0409	25.5645	25.4381	25.2392	5	8	13.1	4	77.436
1371	P61221	ATP-binding cassette sub-family E member 1	ABCE1	-0.588341	-0.522436	1.30277	1.06237		29.926	30.5658	30.2562	30.0395	29.0921	30.3397	30.673	30.5666	30.5315	30.7107	30.4357	30.9064	30.4253	30.3145	30.41	33	33	57.9	1	67.314
359	O60716-3;O60716-5;O60716;O60716-2;O60716-7;O60716-8;O60716-4;O60716-6;O60716-11;O60716-13;O60716-9;O60716-10;O60716-21;O60716-19;O60716-17;O60716-15;O60716-18;O60716-16;O60716-14;O60716-12;O60716-23;O60716-24;O60716-20;O60716-22;O60716-27;O60716-29;O60716-25;O60716-26;O60716-31;O60716-32;O60716-28;O60716-30	Catenin delta-1	CTNND1	-0.58967	-0.230231	1.02758	0.321982		30.8146	30.8072	30.8686	30.6991	29.2871	31.1335	30.9901	31.3086	30.9347	31.0581	30.7701	30.8696	30.7087	30.5345	30.7449	50	51	66.1	32	104.98
1876	Q15042-4;Q15042;Q15042-3	Rab3 GTPase-activating protein catalytic subunit	RAB3GAP1	-0.592408	0.728523	1.87826	2.1867		26.1219	27.0116	26.5432	26.5538	NaN	26.9533	27.61	27.1208	27.115	26.9253	25.5407	26.255	25.9889	25.8384	25.4965	12	12	18.8	3	105.29
2804	Q96AC1-3;Q96AC1;Q96AC1-2	Fermitin family homolog 2	FERMT2	-0.594653	0.112652	1.16972	0.150199		30.9223	30.7307	30.795	30.568	29.3868	31.1023	31.0206	31.2017	31.0152	31.0362	30.3697	30.5938	30.3431	30.1133	30.4197	32	35	58.4	3	78.675
480	O94874;O94874-2;O94874-3	E3 UFM1-protein ligase 1	UFL1	-0.599506	-0.142583	0.621307	0.127828		26.5914	NaN	27.2506	NaN	NaN	26.4671	26.1768	27.2202	26.5593	27.4271	26.0297	26.1276	26.5641	26.2433	26.6012	17	17	25.4	3	89.594
1575	Q03518	Antigen peptide transporter 1	TAP1	-0.602833	-0.421804	0.763352	0.903626		NaN	NaN	NaN	NaN	NaN	26.2229	NaN	26.7487	NaN	27.1824	25.938	26.5005	25.8855	25.8767	26.0179	7	7	17.1	1	87.217
3178	Q9C0D5;Q9C0D5-2	Protein TANC1	TANC1	-0.612011	-0.0236614	1.07127	0.0253878		31.1027	31.2106	30.8584	30.7073	29.5128	31.3549	31.4274	31.2168	31.074	31.3787	30.9146	30.9603	30.6137	30.3988	30.6227	72	72	49.3	2	202.22
2622	Q8TBA6-2;Q8TBA6	Golgin subfamily A member 5	GOLGA5	-0.61327	-0.871288	0.465488	0.721507		29.1416	28.2538	28.6912	28.4458	NaN	28.7168	28.662	28.782	28.5889	28.544	29.0089	28.8921	28.9011	29.0328	28.7488	34	34	55.4	2	78.107
869	P20936-2;P20936-4;P20936;P20936-3	Ras GTPase-activating protein 1	RASA1	-0.614953	-0.382001	0.950149	0.56985		28.2769	29.0719	28.9493	28.5666	27.3299	28.9455	29.332	29.4166	28.9859	28.5892	28.7039	29.0259	29.0077	28.7507	28.6163	26	27	34.8	4	100.4
3225	Q9H2G2-2;Q9H2G2	STE20-like serine/threonine-protein kinase	SLK	-0.619727	-0.0227566	1.21844	0.0291231		27.6337	28.426	27.9787	28.3473	27.2612	28.017	28.7485	28.2797	28.6553	29.0449	27.656	28.5585	27.9085	27.9143	27.7233	28	30	30.8	2	138.99
1550	Q01968;Q01968-2	Inositol polyphosphate 5-phosphatase OCRL-1	OCRL	-0.620817	-0.318563	1.20039	0.513704		29.6312	30.1371	30.0389	28.8289	29.0678	29.7319	30.3495	30.2742	30.0357	30.4167	29.6525	30.3263	29.9676	29.5816	29.7688	30	30	37.4	2	104.2
2485	Q8IZH2;Q8IZH2-2;Q8IZH2-3	5-3 exoribonuclease 1	XRN1	-0.628479	-0.997855	0.384413	0.677484		27.9431	27.925	28.0702	NaN	NaN	27.4129	27.8458	27.5802	27.5162	26.932	27.8094	28.1709	28.1824	27.7282	27.243	34	34	25.7	3	194.1
3540	Q9P0K1-5;Q9P0K1-2;Q9P0K1;Q9P0K1-4;Q9P0K1-3	Disintegrin and metalloproteinase domain-containing protein 22	ADAM22	-0.628615	-0.10118	0.562109	0.0710063		27.8727	27.5129	27.9995	27.3747	NaN	27.8987	27.3412	28.2683	27.6924	27.8884	27.2341	27.2298	27.239	27.3126	27.4362	17	17	27	5	96.636
2484	Q8IZA0;Q8IZA0-2;Q8IZA0-3	Dyslexia-associated protein KIAA0319-like protein	KIAA0319L	-0.63046	-0.355166	0.522723	0.266488		NaN	NaN	NaN	NaN	NaN	26.5796	26.4235	26.0915	25.8603	26.5415	26.0984	25.9805	25.7508	26.1195	26.1705	10	10	10.9	3	115.66
1309	P55060-3;P55060;P55060-4;P55060-2	Exportin-2	CSE1L	-0.631894	-0.482016	0.672078	0.777699		29.3819	28.4961	30.0517	28.9915	28.848	29.3261	28.8898	31.0368	30.263	29.413	29.4041	30.1451	29.6906	29.1324	29.8071	19	19	24.9	4	107.78
3527	Q9NZM3-2;Q9NZM3;Q9NZM3-4;Q9NZM3-3	Intersectin-2	ITSN2	-0.632599	-1.68996	0.671947	2.27169		27.9509	27.3704	27.7796	27.1765	NaN	27.9477	27.6433	28.4889	27.4477	27.4722	29.0011	28.53	29.094	29.1362	28.5254	38	42	24.7	4	190.49
852	P19634	Sodium/hydrogen exchanger 1	SLC9A1	-0.633107	-0.0139511	0.441918	0.00731801		27.7694	NaN	28.1823	28.5577	28.7509	28.7561	28.452	28.1475	28.0154	28.2749	27.7114	27.8248	27.4768	27.6325	27.9046	11	11	19.1	1	90.762
191	O14745;O14745-2	Na(+)/H(+) exchange regulatory cofactor NHE-RF1	SLC9A3R1	-0.640927	-0.0128841	0.67305	0.0091768		27.9409	27.6245	28.222	27.7436	NaN	28.0133	28.05	28.187	27.9582	28.1087	27.3744	27.6814	27.4426	27.2451	27.4336	13	13	43.9	2	38.868
3194	Q9GZY6;Q9GZY6-2	Linker for activation of T-cells family member 2	LAT2	-0.654758	0.23174	1.9486	0.825973		31.6533	31.213	31.4578	31.8529	31.7579	32.2794	31.6128	32.5484	32.441	32.3272	31.6739	31.1931	31.2936	31.4195	31.1962	18	18	83.5	2	26.55
221	O15031	Plexin-B2	PLXNB2	-0.654871	-0.24855	0.794901	0.309752		26.5157	NaN	NaN	NaN	NaN	26.9448	25.9564	26.974	27.027	NaN	26.4422	26.006	26.1482	26.0274	26.1434	14	14	11	1	205.12
2861	Q96G23	Ceramide synthase 2	CERS2	-0.655136	0.108298	0.688839	0.0862597		NaN	NaN	27.6806	NaN	27.5853	26.9643	26.7937	27.1858	27.3038	27.9935	26.2014	26.9202	26.3109	26.1203	26.8711	5	5	12.1	1	44.876
2978	Q96RT1-9	Protein LAP2	ERBB2IP	-0.655658	-0.0577091	2.27997	0.105239		28.1688	27.7973	27.664	27.5743	NaN	28.3556	28.0218	28.5484	28.5687	28.298	28.1038	28.0196	27.8007	27.2916	27.587	1	127	85.7	1	153.54
1178	P48729;P48729-3;P48729-2;Q8N752	Casein kinase I isoform alpha	CSNK1A1	-0.660826	-0.0375015	0.582526	0.0243231		NaN	27.3245	26.9854	NaN	NaN	26.3392	26.6074	26.3226	26.9514	27.6146	25.7772	26.5543	25.835	25.8278	26.7243	8	8	28.5	4	38.914
2566	Q8NC67;Q8NC67-3;Q8NC67-2	Neuropilin and tolloid-like protein 2	NETO2	-0.662161	-0.0251678	3.42438	0.0683381		26.5825	26.6151	NaN	NaN	NaN	27.0533	27.1907	27.2521	27.107	27.0374	26.7988	26.3896	26.512	26.3851	26.37	10	10	30.9	3	59.392
1707	Q13393-2;Q13393;Q13393-4;Q13393-3	Phospholipase D1	PLD1	-0.667644	-1.70501	1.02678	2.82741		27.4516	26.2381	27.901	27.3227	27.4928	27.7275	27.8148	28.1825	27.3799	28.6398	29.5046	29.1588	28.5232	28.3649	29.3798	30	31	39.3	4	119.69
3879	Q9Y673;Q9Y673-2	Dolichyl-phosphate beta-glucosyltransferase	ALG5	-0.672015	-0.0760761	0.638124	0.0574413		NaN	27.3186	27.7581	NaN	NaN	26.6878	26.5328	27.4139	27.2606	27.8064	26.7986	26.5204	26.7305	26.2013	26.471	10	10	40.7	2	36.946
306	O43752;O43752-2	Syntaxin-6	STX6	-0.67271	-0.74404	1.07979	1.07524		27.7513	27.7169	28.275	27.3495	NaN	28.107	28.3785	28.0911	28.26	27.9132	28.7923	28.1036	27.6641	28.2205	28.326	11	11	56.5	2	29.176
2703	Q8WXE0;Q8WXE0-2	Caskin-2	CASKIN2	-0.674285	-0.31524	1.24316	0.503119		NaN	NaN	NaN	NaN	NaN	26.596	26.4268	26.7064	26.2966	27.1667	26.3002	26.6497	26.3	26.2997	25.8476	7	7	10.1	2	126.78
2503	Q8N350;Q8N350-4	Protein Dos	DOS	-0.679154	0.214474	1.1805	0.265919		27.4743	27.665	27.6857	27.4705	NaN	28.1384	27.5862	28.1644	28.0666	27.8288	27.2857	26.4659	27.0709	27.2598	27.234	20	20	43.7	2	73.928
1112	P42566;P42566-2	Epidermal growth factor receptor substrate 15	EPS15	-0.679753	-1.82707	1.02686	3.73488		27.5791	26.3722	NaN	27.0121	NaN	27.7212	27.1762	28.2287	27.8023	26.7398	29.0666	28.718	28.7304	28.6617	28.2279	19	19	24.8	2	98.655
2734	Q92609;Q92609-2	TBC1 domain family member 5	TBC1D5	-0.683994	-0.309136	0.977632	0.373915		NaN	26.6919	26.8726	NaN	NaN	26.8105	27.4486	27.196	26.5925	27.3177	26.5905	27.0433	26.9344	26.2508	26.6719	12	12	24.4	2	89.003
1732	Q13509;Q13509-2	Tubulin beta-3 chain	TUBB3	-0.691292	0.128863	0.604859	0.0845798		28.2216	28.9264	28.5884	28.6931	NaN	28.2035	29.0639	28.6384	28.9107	29.0875	27.4857	28.5059	28.0068	27.723	28.0818	10	27	68.4	2	50.432
1841	Q14739	Lamin-B receptor	LBR	-0.691656	0.767434	3.56167	3.85933		32.0178	31.9018	31.7801	31.9949	31.5117	32.7688	32.5101	32.401	32.5441	32.4406	31.1441	31.1577	30.897	31.2277	30.9426	28	28	31.2	1	70.702
1591	Q06124;Q06124-3;Q06124-2	Tyrosine-protein phosphatase non-receptor type 11	PTPN11	-0.700593	-0.696828	0.739802	1.46944		NaN	NaN	NaN	NaN	NaN	26.3363	26.7422	26.9496	26.6617	NaN	25.9265	26.5808	26.3222	26.3969	26.127	11	11	23.8	3	68.436
1867	Q15019;Q15019-2;Q15019-3	Septin-2	SEPT2	-0.701117	-0.374255	1.56074	0.790358		31.1314	31.3936	31.4053	31.8795	30.5775	31.4073	32.1073	32.1296	32.2773	31.9713	31.3378	31.9132	31.5221	31.9387	31.5467	27	28	82.8	3	41.487
1564	Q02952;Q02952-3;Q02952-2	A-kinase anchor protein 12	AKAP12	-0.703779	0.19926	1.10956	0.226328		32.5283	33.1167	32.7367	32.7411	31.1901	32.789	33.3907	33.2748	33.1144	33.263	31.9855	32.7288	32.3812	32.0203	32.2008	96	96	64	3	191.48
2933	Q96N67-4;Q96N67-3;Q96N67-5;Q96N67-2;Q96N67-6;Q96N67;Q96N67-7;Q8NF50-4;Q8NF50-3;Q8NF50-2;Q8NF50	Dedicator of cytokinesis protein 7	DOCK7	-0.707571	-0.236042	2.06966	0.465061		30.3725	30.9544	30.6154	30.5627	29.8135	30.8668	31.339	31.2574	31.1852	31.2079	30.3455	31.1891	30.6995	30.7239	30.5407	76	84	43.9	11	238.27
494	O94964-2;O94964;O94964-4;O94964-3;Q9Y4B5-2;Q9Y4B5-3;Q9Y4B5	Protein SOGA1;N-terminal form;C-terminal 80 kDa form	SOGA1	-0.708619	-0.539341	0.614183	0.406918		NaN	27.6872	26.6466	NaN	NaN	26.8874	27.432	26.9314	26.0161	27.4644	26.9794	26.9237	26.7524	25.6063	27.6233	24	24	19.1	7	183.86
803	P16333;P16333-2	Cytoplasmic protein NCK1	NCK1	-0.714069	-1.09468	1.07756	1.8385		NaN	NaN	NaN	NaN	NaN	26.4114	26.929	27.1738	26.843	NaN	26.3792	27.8885	27.1035	26.7219	26.8225	13	14	42.7	2	42.864
1551	Q01970;Q01970-2	1-phosphatidylinositol 4,5-bisphosphate phosphodiesterase beta-3	PLCB3	-0.716078	-0.778566	0.948948	1.19474		25.8341	NaN	24.6639	26.3731	NaN	26.0552	26.2602	27.3671	26.512	25.7711	26.5798	26.6613	27.0139	26.2522	25.7709	21	21	25.1	2	138.8
3741	Q9UPQ3-2;Q9UPQ3;Q9UPQ3-3;Q8TF27;A6NIR3	Arf-GAP with GTPase, ANK repeat and PH domain-containing protein 1	AGAP1	-0.721708	-0.348273	1.23938	0.66888		NaN	NaN	26.0979	NaN	NaN	26.9378	26.5315	26.597	25.569	26.6295	26.0925	26.2423	26.1347	25.6261	26.3021	9	11	20	5	89.065
2384	Q86VP6;Q86VP6-2;Q86VP6-3;O75155-2;O75155	Cullin-associated NEDD8-dissociated protein 1	CAND1	-0.722641	-0.325059	0.74334	0.305724		26.5865	27.8685	28.0627	27.7333	NaN	27.2944	27.6833	28.9014	28.0974	27.8349	27.1545	28.1665	27.7612	27.1838	27.5576	29	29	31.7	5	136.37
1073	P38435;P38435-2	Vitamin K-dependent gamma-carboxylase	GGCX	-0.724422	-0.403345	1.63585	0.810649		NaN	26.3334	26.2497	NaN	NaN	26.6281	26.1068	26.8918	26.5671	26.763	26.235	26.6976	26.3664	25.9154	26.1371	9	9	13.2	2	87.56
1778	Q14118	Dystroglycan;Alpha-dystroglycan;Beta-dystroglycan	DAG1	-0.72513	-0.550028	0.498249	0.35764		29.1366	28.8842	29.0122	28.7717	NaN	29.1138	28.7381	29.3314	28.8054	29.0485	29.028	28.9465	28.8234	28.6986	28.6654	14	14	18	1	97.44
2687	Q8WVM8;Q8WVM8-2;Q8WVM8-3	Sec1 family domain-containing protein 1	SCFD1	-0.726441	-0.0581966	1.23925	0.0653993		29.0924	29.4523	29.3466	29.0884	27.7094	29.7692	29.7179	29.7366	29.7922	29.3054	29.0225	29.1897	28.9042	28.9847	28.879	26	26	54.2	3	72.379
2510	Q8N3R9;Q8N3R9-2	MAGUK p55 subfamily member 5	MPP5	-0.727924	-0.320879	2.51392	0.950804		28.6	28.4713	28.5686	28.15	27.6932	29.0868	29.033	29.0032	29.0935	28.9062	28.7021	28.7788	28.5999	28.4578	28.5489	29	29	59.4	2	77.293
2149	Q641Q2;Q641Q2-2	WASH complex subunit FAM21A	FAM21A	-0.732851	-1.99602	1.20968	3.36517		27.8723	27.1167	27.7912	27.5277	NaN	28.0385	27.752	28.5017	27.8381	28.0073	29.4973	29.209	29.7523	28.8595	29.1352	25	72	65.5	2	147.18
3048	Q9BPZ7-2;Q9BPZ7;Q9BPZ7-3;Q9BPZ7-5;Q9BPZ7-4;Q9BPZ7-6	Target of rapamycin complex 2 subunit MAPKAP1	MAPKAP1	-0.735705	-0.0549248	0.815682	0.0444447		27.5284	28.2134	27.5029	27.5718	NaN	28.0808	28.836	27.8004	28.0618	27.4864	27.3077	27.8622	27.3668	27.4059	26.9188	8	8	23	6	54.971
2089	Q5SWA1	Protein phosphatase 1 regulatory subunit 15B	PPP1R15B	-0.737267	0.269178	1.37281	0.39		29.208	29.1421	29.0661	28.7807	27.5796	29.5304	29.4103	29.3989	29.6259	29.4974	28.6148	28.6231	28.358	28.4243	28.4104	16	16	29.3	1	79.151
3498	Q9NYI0;Q9NYI0-2;Q9NYI0-3	PH and SEC7 domain-containing protein 3	PSD3	-0.737993	-0.719938	0.566478	0.536995		27.8491	NaN	27.0227	26.7238	NaN	27.8427	27.2783	27.2812	26.9121	27.2647	27.7754	27.2564	26.9151	26.8505	27.6914	18	18	22.3	3	116.03
932	P26196	Probable ATP-dependent RNA helicase DDX6	DDX6	-0.738216	-0.034708	0.556628	0.0155735		NaN	27.4625	26.7481	NaN	NaN	26.1377	26.2649	26.7642	26.6583	27.2167	NaN	26.7637	26.2098	26.027	26.4107	7	7	23.6	1	54.416
2331	Q7Z3T8;Q7Z3T8-3	Zinc finger FYVE domain-containing protein 16	ZFYVE16	-0.738335	-0.665943	1.16182	1.012		32.1903	32.4305	32.4144	32.0369	30.5843	32.512	32.6894	32.9214	32.5912	32.6339	32.6333	32.8411	32.6864	32.3678	32.4575	77	77	55.4	2	168.9
3781	Q9Y2I7;Q9Y2I7-4;Q9Y2I7-2;Q9Y2I7-3	1-phosphatidylinositol 3-phosphate 5-kinase	PIKFYVE	-0.7406	-0.811665	0.728228	0.649217		NaN	26.5341	27.1	NaN	NaN	26.6485	27.2983	27.2879	26.5263	26.1048	26.2238	27.6732	27.9979	26.3379	25.9883	22	22	15.2	4	237.13
2076	Q5M775-4;Q5M775;Q5M775-5;Q5M775-3;Q5M775-2	Cytospin-B	SPECC1	-0.741235	-0.517463	0.586011	0.374675		30.8205	30.8451	30.5994	30.6914	27.697	30.9214	30.7731	30.89	30.8624	30.9127	30.7859	30.6664	30.5921	30.5358	30.6604	56	56	60.7	5	110.24
1229	P50851-2;P50851	Lipopolysaccharide-responsive and beige-like anchor protein	LRBA	-0.748567	-1.14553	0.512598	1.27765		NaN	27.5187	27.1832	NaN	NaN	26.7081	28.007	27.6344	27.5867	NaN	26.835	28.0858	27.5299	27.4267	27.2186	29	32	14.7	2	317.7
2958	Q96QD8;Q96QD8-2	Sodium-coupled neutral amino acid transporter 2	SLC38A2	-0.759217	-1.2833	0.337068	0.945056		28.2392	NaN	28.558	NaN	NaN	28.1955	28.1159	28.705	28.056	NaN	28.1683	28.2289	28.1043	28.1753	28.028	3	3	7.5	2	56.025
3576	Q9P2Q2	FERM domain-containing protein 4A	FRMD4A	-0.767796	0.000443649	1.53211	0.000829185		25.8293	NaN	NaN	NaN	NaN	27.2029	26.1399	26.0492	27.1721	27.1855	26.3741	26.1153	26.1004	25.5979	25.7206	16	17	24.4	1	115.46
2447	Q8IWU2	Serine/threonine-protein kinase LMTK2	LMTK2	-0.768608	-0.340295	2.00954	1.02095		27.5802	27.5861	27.5157	27.4361	27.753	28.882	28.5556	28.6233	27.9642	27.6889	28.2642	27.972	27.6915	27.3747	28.27	24	24	23	1	164.9
1366	P61106	Ras-related protein Rab-14	RAB14	-0.769807	-0.319078	0.607746	0.201534		27.699	NaN	NaN	27.9824	NaN	27.3435	27.7504	27.1689	27.5532	27.8589	27.2292	27.7346	26.5187	26.9502	26.9886	9	9	47.9	1	23.897
143	O00401	Neural Wiskott-Aldrich syndrome protein	WASL	-0.772689	-0.525646	0.587399	0.358723		27.8011	29.0956	28.5597	28.2018	NaN	27.9723	28.7382	28.7328	28.7554	28.8547	28.1525	28.9516	28.6779	28.0697	27.9665	23	23	56	1	54.826
2344	Q7Z5H3-2;Q7Z5H3-3;Q7Z5H3;Q7Z5H3-5;Q7Z5H3-4	Rho GTPase-activating protein 22	ARHGAP22	-0.774429	-0.457272	1.20151	0.601254		27.9767	28.6343	28.0607	27.9176	NaN	28.3642	28.5179	28.6376	28.7346	28.7144	28.2145	28.5688	28.3243	27.897	28.3783	23	23	40.3	5	78.496
2193	Q6NUQ4-2;Q6NUQ4	Transmembrane protein 214	TMEM214	-0.774543	0.453787	1.18076	0.567255		NaN	NaN	NaN	26.2961	NaN	27.1564	26.8515	27.1062	26.9476	26.8536	25.6699	NaN	25.6067	25.6024	26.3006	9	9	18.9	2	72.039
2411	Q86YQ8;Q86YQ8-2;Q8IYJ1;Q9HCH3;Q8IYJ1-2;Q9HCH3-2;Q96FN4-2;Q96FN4;Q96A23;O95741;Q9UBL6-2;Q96A23-2;O95741-2;Q9UBL6	Copine-8	CPNE8	-0.775135	-1.23651	0.549197	2.15215		NaN	NaN	NaN	NaN	NaN	26.3445	27.0563	27.1526	27.2459	NaN	26.7952	26.8385	27.0138	26.7407	26.8804	14	15	31.6	14	63.107
3394	Q9NR82-2;Q9NR82;Q9NR82-7;Q9NR82-3;Q9NR82-6;Q9NR82-5;Q9NR82-4	Potassium voltage-gated channel subfamily KQT member 5	KCNQ5	-0.77743	-0.315821	1.20768	0.402942		28.1975	27.9552	28.3366	28.443	NaN	28.8437	28.5162	28.6174	28.4811	28.9013	28.343	28.0523	28.1576	28.2463	28.2525	19	19	27.8	7	101.26
2800	Q96A49	Synapse-associated protein 1	SYAP1	-0.788914	-0.135596	1.24263	0.131284		NaN	27.3834	27.0684	26.7397	NaN	26.9719	27.7249	27.7098	27.3167	27.1826	26.2208	27.4872	26.9113	26.6542	26.3658	7	7	17	1	39.933
790	P15260;P15260-2	Interferon gamma receptor 1	IFNGR1	-0.79156	-0.30765	1.13256	0.395091		27.443	27.1965	27.5138	NaN	NaN	27.4323	27.2495	27.7274	27.4656	28.2334	27.3222	27.1385	27.0997	27.0507	27.0774	6	6	15.1	2	54.404
417	O75396	Vesicle-trafficking protein SEC22b	SEC22B	-0.795355	0.172504	3.87275	0.69929		30.2288	30.4187	30.4068	30.4925	30.8437	31.0931	31.2416	31.4544	31.2885	31.2898	30.3424	30.4465	30.3272	30.3773	30.0347	14	14	52.1	1	24.593
3689	Q9ULF5;Q9ULF5-2	Zinc transporter ZIP10	SLC39A10	-0.798489	-0.334595	0.598758	0.210418		30.0276	29.8698	30.0429	30.0081	NaN	30.0623	29.8059	30.313	30.215	30.3399	29.884	29.5779	29.6085	29.6721	29.6742	20	20	22.3	2	94.131
448	O75815;O75815-3;O75815-2;Q6S5L8-2;Q92529-2;Q92529	Breast cancer anti-estrogen resistance protein 3	BCAR3	-0.799248	-0.325286	2.0232	0.694633		29.5355	29.9151	29.6317	29.197	28.9302	30.1271	30.7485	30.1192	29.7907	30.4203	29.6741	30.2801	29.8816	29.3033	29.6968	37	39	62.5	6	92.565
1675	Q13085;Q13085-2	Acetyl-CoA carboxylase 1;Biotin carboxylase	ACACA	-0.802809	0.0131626	0.316165	0.00432829		28.6168	NaN	NaN	28.9019	NaN	28.2196	28.6015	28.6449	27.965	NaN	27.2689	27.8626	27.2344	NaN	27.3687	1	165	71	2	265.55
2218	Q6P9H4;G9CGD6-3;G9CGD6;G9CGD6-2	Connector enhancer of kinase suppressor of ras 3	CNKSR3	-0.803605	-0.623563	0.771785	1.44498		26.0928	26.7388	27.0092	NaN	NaN	27.5237	27.7521	27.9869	27.4504	NaN	26.9812	27.3126	27.296	26.755	26.761	15	16	40.5	4	61.903
1744	Q13596-2;Q13596;Q13596-3	Sorting nexin-1	SNX1	-0.805963	-0.464893	1.97357	0.936276		29.2591	29.9728	29.8879	29.206	29.1403	29.7036	30.6418	30.5494	30.2881	30.3129	29.5234	30.5753	30.2153	29.6698	29.8067	27	29	56.2	3	51.812
3353	Q9HD26;Q9HD26-2;Q9HD26-3	Golgi-associated PDZ and coiled-coil motif-containing protein	GOPC	-0.813821	-0.809426	1.51208	1.52017		28.3335	28.5357	28.742	28.4435	NaN	28.8584	28.9702	29.4869	28.9426	28.9692	28.7364	29.2238	29.2075	29.1904	28.8473	24	24	59.3	3	50.519
3669	Q9UKG1	DCC-interacting protein 13-alpha	APPL1	-0.819619	-1.06716	2.10082	2.71018		28.9745	29.4407	29.5299	28.8247	28.5613	29.5057	30.2272	30.1533	29.9346	29.6085	29.8652	30.6474	30.2522	30.0536	29.8485	33	34	61.6	1	79.663
2215	Q6P9B6	TLD domain-containing protein 1	TLDC1	-0.825986	-0.470722	1.04221	0.535404		26.6477	NaN	NaN	27.0546	NaN	26.7605	26.8449	27.2209	26.7306	27.232	26.6407	26.6853	26.6702	26.5236	26.4927	9	9	29.6	1	50.993
909	P23634-7;P23634-6;P23634-8;P23634;P23634-5;P23634-4;P23634-3;P23634-2	Plasma membrane calcium-transporting ATPase 4	ATP2B4	-0.83151	-0.860907	1.68504	1.45722		27.927	27.8612	27.0229	26.7251	NaN	28.297	28.2661	28.1799	27.7593	27.9048	28.7783	27.6471	28.0425	28.3451	27.7412	17	29	30.5	8	132.59
2535	Q8N766-4;Q8N766-2;Q8N766;Q8N766-3	ER membrane protein complex subunit 1	EMC1	-0.831514	-0.150932	1.24649	0.153864		27.6992	26.8648	28.2185	27.2599	NaN	28.0892	27.7353	28.1914	28.1745	28.0893	27.2171	27.4188	27.1391	27.3383	27.7635	19	19	29.6	4	109.42
3643	Q9UIQ6-3;Q9UIQ6-2;Q9UIQ6	Leucyl-cystinyl aminopeptidase;Leucyl-cystinyl aminopeptidase, pregnancy serum form	LNPEP	-0.835083	-1.90759	0.653328	3.79407		NaN	NaN	NaN	NaN	NaN	27.236	26.3868	NaN	27.0157	26.4113	27.1711	27.3396	27.119	27.843	26.9048	12	12	13	3	115.06
2262	Q6ZMZ3;Q6ZMZ3-2;Q6ZMZ3-3	Nesprin-3	SYNE3	-0.838403	1.05759	2.85686	3.20651		25.5202	NaN	NaN	NaN	NaN	26.8361	26.3441	26.7207	26.0613	26.5096	24.9064	NaN	24.7496	24.7277	NaN	13	13	18.3	3	112.22
3547	Q9P0V9-2;Q9P0V9;Q9P0V9-3	Septin-10	SEPT10	-0.840574	-0.492959	1.69321	0.881089		30.3603	30.6246	30.5326	30.9106	29.3794	30.7775	31.2618	31.3961	31.504	31.071	30.4801	31.1285	30.8297	31.1758	30.6583	31	33	66	3	58.136
2756	Q92783-2;Q92783	Signal transducing adapter molecule 1	STAM	-0.841893	-0.625197	1.01578	0.712103		26.6063	27.1375	NaN	26.7955	NaN	27.0421	27.0506	27.4222	26.8467	27.1108	26.895	27.0885	26.7619	26.7912	26.8523	7	9	25.3	2	44.971
2858	Q96G01-4;Q96G01-3;Q96G01;Q96G01-2	Protein bicaudal D homolog 1	BICD1	-0.855498	-0.518708	0.726433	0.520994		27.4301	NaN	28.0422	27.5803	NaN	27.8787	28.2536	28.765	28.0333	NaN	27.3221	27.8264	27.4643	27.8783	27.197	21	25	37.6	4	95.738
3282	Q9H792	Pseudopodium-enriched atypical kinase 1	PEAK1	-0.860452	-0.274224	1.10761	0.26821		31.6484	31.3955	31.4593	31.5499	29.4214	31.9696	31.8147	32.064	31.7915	32.1369	31.4946	31.4136	31.3166	31.0957	31.5251	91	91	62.4	1	193.1
2032	Q52LW3;Q52LW3-2	Rho GTPase-activating protein 29	ARHGAP29	-0.86165	-0.56366	1.51087	0.839842		31.5318	31.7263	31.4291	31.0263	29.947	31.966	32.1345	32.0413	31.6713	32.1557	31.7114	32.1126	31.7269	31.2072	31.7208	80	80	69.3	2	142.06
3056	Q9BQE3	Tubulin alpha-1C chain	TUBA1C	-0.863462	-0.433197	0.568333	0.237186		28.7723	29.6008	28.8857	28.3844	NaN	28.5844	29.1336	29.0498	29.205	29.4629	28.6478	29.3692	28.818	27.9874	28.462	2	32	66.4	1	49.895
1314	P55196;P55196-5;P55196-6;REV__Q9BZI7-2;REV__Q9BZI7;REV__Q8IY82-2;REV__Q8IY82;REV__P55196-3;REV__P55196-1;REV__P55196;REV__P55196-5;Q9ULE0-2	Afadin	MLLT4	-0.876477	-0.716659	0.911168	0.690837		27.367	NaN	27.1533	27.5391	NaN	27.5837	26.9885	27.465	27.4207	27.706	27.8707	27.1823	26.9365	27.2463	27.129	2	167	79.1	12	206.8
1900	Q15276;Q15276-2	Rab GTPase-binding effector protein 1	RABEP1	-0.885549	-0.871561	0.981279	1.00477		NaN	27.9711	NaN	NaN	NaN	27.0235	27.6138	27.682	27.2398	26.7099	27.09	27.5314	27.3821	27.3963	26.7994	24	24	32.3	2	99.289
3321	Q9HAV4	Exportin-5	XPO5	-0.886012	-1.08337	1.0028	1.6942		25.2876	NaN	27.2229	27.0657	NaN	26.5848	26.5344	27.8402	27.4076	28.1355	27.1325	27.9089	27.4894	27.2697	27.6887	18	18	17.9	1	136.31
3134	Q9BXF6	Rab11 family-interacting protein 5	RAB11FIP5	-0.887307	-0.00483093	2.5534	0.00733183		31.0034	31.1934	31.1428	31.0308	30.171	31.5395	31.9734	31.886	31.6133	31.9658	30.9869	31.2394	30.8093	30.5143	31.0155	44	44	71.1	1	70.414
1370	P61204;P84077;P61204-2	ADP-ribosylation factor 3;ADP-ribosylation factor 1	ARF3;ARF1	-0.888749	-0.603125	0.845705	0.484787		27.8939	27.9554	27.6798	NaN	NaN	27.6746	27.7181	28.1455	28.295	28.1014	27.3134	28.479	27.6898	27.2051	27.8191	7	13	65.2	3	20.601
733	P11171-2;P11171;P11171-3;P11171-4;P11171-5;P11171-6;P11171-7	Protein 4.1	EPB41	-0.890415	-0.449305	0.407464	0.180105		30.0614	29.6052	29.6428	29.9639	NaN	29.8728	29.5498	29.7467	29.6757	29.8137	29.6153	29.2087	29.0554	29.2399	29.3337	24	30	39.4	7	93.237
3865	Q9Y5M8	Signal recognition particle receptor subunit beta	SRPRB	-0.90828	0.356332	3.22824	1.24809		30.6174	30.6918	30.6948	30.953	30.1328	31.6116	31.2857	31.8585	31.4488	31.4266	30.2471	30.0835	30.2987	30.5709	30.1079	20	20	74.5	1	29.702
2141	Q5VZ89;Q5VZ89-7;Q5VZ89-3;Q5VZ89-5	DENN domain-containing protein 4C	DENND4C	-0.909031	-0.898041	1.57112	1.41075		27.2892	26.783	NaN	26.4757	NaN	27.014	27.6904	27.5086	27.1361	27.2964	27.0815	27.8837	27.6346	26.9388	27.0519	24	24	19.9	4	212.71
1921	Q15418-4;Q15418;Q15418-2;Q15418-3;Q15349;Q15349-3;Q15349-2;Q9UK32-2;Q9UK32;O60307;Q9Y2H9;Q6P0Q8-2;Q6P0Q8	Ribosomal protein S6 kinase alpha-1	RPS6KA1	-0.909759	-0.814906	0.895838	0.782353		28.0087	29.1775	28.6715	26.9011	NaN	28.5313	28.7135	29.0351	28.9529	28.4743	28.6007	28.6068	28.8958	28.8343	28.2952	20	27	44.5	13	81.146
2101	Q5T5U3;Q5T5U3-3	Rho GTPase-activating protein 21	ARHGAP21	-0.910269	-0.439029	0.889199	0.347172		28.317	28.3073	27.8622	28.3647	NaN	28.3663	28.6249	28.6127	28.7366	28.642	27.772	28.4357	28.0114	28.471	27.9362	33	33	24.5	2	217.46
3272	Q9H6A9;Q9H6A9-3;Q9H6A9-2	Pecanex-like protein 3	PCNXL3	-0.910688	-0.403479	0.956308	0.363541		27.604	NaN	27.3571	NaN	NaN	27.9022	27.6776	27.5398	27.4445	26.9929	27.1565	27.0934	27.0534	26.8353	26.8824	13	15	10.8	3	222.04
1602	Q07157-2	Tight junction protein ZO-1	TJP1	-0.922328	-0.578002	0.716202	0.399568		28.3291	NaN	28.3186	27.9031	NaN	28.2861	27.9974	28.3794	27.8602	28.1347	27.9581	28.0269	27.7166	27.477	27.7576	1	81	59.2	1	186.96
1428	P62841	40S ribosomal protein S15	RPS15	-0.935928	-0.459463	0.515941	0.210364		NaN	28.5703	28.0951	NaN	NaN	27.2125	27.1592	27.4979	27.2474	27.44	26.4509	27.5392	26.7062	26.3189	27.1595	8	8	62.1	1	17.04
2026	Q4KMP7;Q4KMP7-2	TBC1 domain family member 10B	TBC1D10B	-0.940599	-1.1978	1.70053	2.13954		NaN	NaN	25.8589	NaN	NaN	27.0267	26.0357	26.8863	26.662	26.5487	27.5799	26.7038	26.563	26.5865	27.0121	16	16	28	2	87.198
3700	Q9ULP9-2;Q9ULP9	TBC1 domain family member 24	TBC1D24	-0.943381	-0.669006	0.957136	0.57928		27.9846	27.7151	NaN	NaN	NaN	27.8362	27.3128	27.2282	27.5528	27.9483	27.9918	27.0245	26.7651	27.0361	27.6889	12	12	26.6	2	62.317
3869	Q9Y5S2	Serine/threonine-protein kinase MRCK beta	CDC42BPB	-0.948899	-0.771107	0.703322	1.15256		NaN	NaN	NaN	NaN	NaN	26.3846	27.4944	NaN	26.7401	27.3491	25.9634	25.761	26.1746	26.6787	26.6877	21	27	20.5	1	194.31
3299	Q9H920;Q9H920-2;Q8N4F7	RING finger protein 121	RNF121	-0.958344	-0.153963	1.11467	0.123969		28.2004	27.901	28.115	28.0657	NaN	28.5066	28.8355	28.5084	28.3196	28.6675	27.731	28.0452	27.7708	27.6578	27.6108	7	7	22.9	3	37.882
2067	Q5HYI8	Rab-like protein 3	RABL3	-0.960626	0.278365	1.41991	0.166388		NaN	26.8365	NaN	26.9447	NaN	26.8745	26.9833	27.0134	26.943	26.9339	NaN	26.6007	25.8038	26.3676	26.1149	7	7	44.1	1	26.422
172	O14523;O14523-2	C2 domain-containing protein 2-like	C2CD2L	-0.963458	-0.262299	2.53363	0.48157		27.7819	27.2181	27.4953	27.6996	NaN	28.3312	28.3652	28.1773	28.3273	28.34	27.9706	27.4656	27.2898	27.6538	27.6554	14	14	35.1	2	76.18
2816	Q96C24;Q96C24-2	Synaptotagmin-like protein 4	SYTL4	-0.971507	0.646528	3.67005	3.66535		31.0441	30.9515	31.3042	31.0813	30.9956	31.8675	31.6863	32.4042	31.9355	32.3409	30.4747	30.5721	30.5215	30.1146	30.4613	45	45	59.9	2	76.023
3720	Q9UMZ2;Q9UMZ2-5;Q9UMZ2-8;Q9UMZ2-3;Q9UMZ2-7;Q9UMZ2-6;Q9UMZ2-4;Q9UMZ2-9	Synergin gamma	SYNRG	-0.976551	-0.540637	1.28977	0.604516		30.1506	30.4032	30.4635	30.4503	28.3374	30.5681	30.9058	31.2328	30.8338	31.1472	30.2592	30.9824	30.6389	30.1788	30.4489	55	55	43.3	8	140.65
3263	Q9H4M9	EH domain-containing protein 1	EHD1	-0.976878	-0.648793	1.40796	0.851001		28.0705	28.9344	28.692	28.0918	NaN	28.8929	29.5498	29.283	29.0458	28.711	28.8229	29.2832	28.746	28.3847	28.6053	20	27	56.2	1	60.626
2438	Q8IWF6	Protein DENND6A	DENND6A	-0.983268	-0.547034	0.731238	0.351284		27.7441	NaN	NaN	27.5106	27.8792	27.5203	27.9151	27.5679	27.4506	27.6531	27.0771	27.4916	27.3207	26.9292	27.1072	16	16	35.2	1	69.574
3612	Q9UGP8	Translocation protein SEC63 homolog	SEC63	-0.983911	-0.0832489	1.29778	0.077193		27.007	NaN	NaN	NaN	NaN	27.1253	26.5636	27.2557	27.2734	27.6742	26.0818	26.3844	26.3748	26.2893	26.2586	11	11	17.8	1	87.996
1683	Q13136;Q13136-2;O75334-6;O75334-5;O75334-4;O75334-3;O75334;O75334-2;O75334-8;O75334-7;O75145-2;O75145;O75335-2;O75335-1	Liprin-alpha-1	PPFIA1	-0.9907	-0.480865	0.969796	0.402402		29.4232	28.8759	28.125	28.825	NaN	29.3068	29.5862	29.3678	28.6794	29.7078	28.8846	28.86	28.6368	28.4259	29.2916	36	41	42.3	14	135.78
1037	P35367	Histamine H1 receptor	HRH1	-0.99333	-0.707981	2.12269	1.30531		26.7897	26.8432	26.2794	NaN	NaN	27.5426	27.1942	27.4473	27.5873	27.4555	27.6998	27.1734	27.0196	26.9931	26.9143	10	10	21.4	1	55.784
1722	Q13443;Q13443-2	Disintegrin and metalloproteinase domain-containing protein 9	ADAM9	-0.994876	-0.824146	1.11724	0.868882		27.7673	NaN	27.403	27.4572	NaN	27.8317	27.6459	27.9909	27.8728	27.8376	28.0378	27.6965	27.4655	27.5622	27.5633	18	18	22.8	2	90.555
2965	Q96QZ7-6;Q96QZ7-2;Q96QZ7;Q96QZ7-7;Q96QZ7-3;Q96QZ7-5;Q96QZ7-4;Q5TCQ9-3;Q5TCQ9-2;Q86UL8-2;Q86UL8;Q5TCQ9;Q5TCQ9-1	Membrane-associated guanylate kinase, WW and PDZ domain-containing protein 1	MAGI1	-0.996061	-0.157233	1.24869	0.144937		28.4837	28.5225	28.6439	28.6292	NaN	28.9175	29.0414	29.6964	29.3405	28.764	28.391	28.4315	28.1756	28.2762	28.2915	36	37	35.1	13	160.43
2625	Q8TBZ3;Q8TBZ3-2;Q8TBZ3-7;Q8TBZ3-5;Q8TBZ3-6;Q8TBZ3-4;Q8TBZ3-3;Q8TBZ3-8	WD repeat-containing protein 20	WDR20	-1.00153	-0.612222	1.0239	0.564453		28.9105	28.0849	27.9057	27.9057	25.7889	28.9101	28.2965	28.768	28.8335	28.7953	28.5213	28.323	28.2957	28.2092	28.3076	22	22	44.5	8	62.892
3780	Q9Y2H6-2;Q9Y2H6	Fibronectin type-III domain-containing protein 3A	FNDC3A	-1.00626	0.899103	2.12414	1.32558		NaN	NaN	NaN	NaN	NaN	26.5926	26.4794	26.942	26.4622	27.1361	25.2905	NaN	NaN	NaN	NaN	7	7	11.7	2	125.82
360	O60749-2;O60749	Sorting nexin-2	SNX2	-1.01082	-1.05389	0.984549	0.968137		NaN	27.2645	NaN	NaN	NaN	26.8724	27.3141	27.3861	27.0809	27.9227	27.1989	28.2298	27.5019	26.6465	27.2142	14	16	45.3	2	46.097
3348	Q9HCM4;Q9HCM4-3;Q9HCM4-4	Band 4.1-like protein 5	EPB41L5	-1.01757	-1.02121	1.0502	1.0681		27.412	26.8439	27.0186	NaN	NaN	27.6928	27.2367	27.686	27.6576	27.412	27.6561	27.6459	27.3763	27.4748	27.5501	9	26	50.2	3	81.855
3443	Q9NVA2;Q9NVA2-2	Septin-11	SEPT11	-1.0192	-0.958801	0.986685	0.90102		28.8866	29.5464	29.3278	29.7742	NaN	29.3122	29.8725	30.0939	30.2367	29.9473	29.3692	30.2616	29.7458	30.2332	29.5508	14	25	52	2	49.398
518	O95292;O95292-2	Vesicle-associated membrane protein-associated protein B/C	VAPB	-1.02373	0.689392	6.08208	3.65066		28.9729	28.7578	28.7855	28.9088	28.6334	29.8348	29.8007	29.9807	29.6955	29.8653	28.4544	28.0678	27.9312	28.1575	28.0005	13	14	51.4	2	27.228
3219	Q9H223	EH domain-containing protein 4	EHD4	-1.02816	-0.584196	0.900397	0.44558		27.6411	NaN	27.776	27.5158	28.0819	27.9477	28.4099	28.4415	28.4896	27.7473	27.3047	28.168	27.645	27.9023	27.7962	16	21	50.3	1	61.174
2126	Q5VT25-6;Q5VT25-2;Q5VT25;Q5VT25-5;Q5VT25-4;Q5VT25-3;Q09013-10;Q09013-1;Q09013-6;Q09013-12;Q09013;Q09013-15;Q09013-11;Q09013-7;Q09013-5;Q09013-8;Q09013-2;Q09013-16	Serine/threonine-protein kinase MRCK alpha	CDC42BPA	-1.02843	-1.64448	0.735682	2.61977		NaN	NaN	NaN	27.034	NaN	27.2009	26.9677	27.8806	27.5811	NaN	27.6838	27.2461	27.5451	27.5973	27.1077	28	34	25.9	18	202.81
433	O75581	Low-density lipoprotein receptor-related protein 6	LRP6	-1.0306	-0.699117	1.11801	0.694965		28.2	28.2479	28.4611	27.792	NaN	28.8592	28.4278	29.0883	28.9013	28.3798	28.7327	28.0103	28.4656	28.5543	28.2362	38	41	29.8	1	180.43
2257	Q6WKZ4;Q6WKZ4-3;Q6WKZ4-2;Q6WKZ4-1;Q6WKZ4-5	Rab11 family-interacting protein 1	RAB11FIP1	-1.03511	-1.04909	1.13953	1.18397		26.012	27.126	NaN	NaN	NaN	26.6195	26.6938	26.1737	27.354	27.2447	26.7415	26.6741	26.9534	26.2985	27.4881	18	19	21.4	5	137.17
3270	Q9H5V8;Q9H5V8-2;Q9H5V8-3	CUB domain-containing protein 1	CDCP1	-1.05434	-0.146366	1.17436	0.109248		28.0816	28.287	28.4387	28.3047	NaN	28.8159	28.7959	28.9915	28.7956	28.7987	28.0638	27.8579	27.6928	28.0413	28.002	18	18	23.4	3	92.931
3903	Q9Y6N7-5;Q9Y6N7-4;Q9Y6N7-3;Q9Y6N7;Q9Y6N7-2;Q9Y6N7-6;Q9HCK4-2;Q9HCK4;Q9HCK4-3	Roundabout homolog 1	ROBO1	-1.08315	-0.620071	1.11676	0.547659		28.5454	28.0075	28.539	27.6675	NaN	29.0878	28.3794	29.2997	28.6468	28.5706	28.801	27.6643	28.577	28.3148	28.3119	36	36	27.1	9	175.83
2139	Q5VY43	Platelet endothelial aggregation receptor 1	PEAR1	-1.08655	-0.890388	1.15673	2.4084		NaN	NaN	NaN	NaN	NaN	26.3646	26.5364	26.9462	NaN	27.2847	26.4621	26.1733	26.0728	25.81	26.15	6	6	8.4	1	110.67
2167	Q69YZ2	Transmembrane protein 200B	TMEM200B	-1.08772	-0.189383	2.32981	0.285202		NaN	NaN	NaN	NaN	NaN	26.6517	26.3601	26.917	26.3648	26.7834	25.9616	25.3987	25.8178	25.5065	25.9006	7	7	34.2	1	32.749
2732	Q92599-2;Q92599-4;Q92599;Q92599-3	Septin-8	SEPT8	-1.09096	-0.413391	2.85157	0.76805		26.7164	27.418	26.7785	27.4781	NaN	27.6026	28.1347	28.068	28.3587	28.2719	26.798	27.8957	27.2582	27.8083	27.2879	11	15	39.4	4	49.814
1496	P82094;P82094-2	TATA element modulatory factor	TMF1	-1.09101	-1.71914	0.73452	1.43152		29.2648	28.6531	28.962	27.488	NaN	29.17	29.4621	29.8432	28.8977	27.9823	30.0195	29.649	29.5863	29.7563	29.4849	54	54	55.4	2	122.84
1026	P35222	Catenin beta-1	CTNNB1	-1.10026	-1.35456	1.71881	3.69849		NaN	NaN	NaN	NaN	NaN	26.6218	26.2854	26.8027	26.6019	NaN	26.2743	26.9488	26.1534	26.3618	26.744	10	14	24.7	1	85.496
3567	Q9P2E9;Q9P2E9-3	Ribosome-binding protein 1	RRBP1	-1.10032	0.901976	1.52071	1.18228		29.2547	29.1922	29.0573	29.8566	27.4203	30.1589	29.7584	30.1924	29.9211	30.2519	28.1107	28.2048	27.6156	28.2547	28.0855	55	56	59.6	2	152.45
1207	P49792;Q7Z3J3-2;P30405-2;P30405;Q08752	E3 SUMO-protein ligase RanBP2	RANBP2	1.47058	2.11472	7.50993	8.70371		32.6322	32.7411	32.5163	32.6818	32.4927	31.0405	31.0661	31.1362	31.1284	31.34	30.4923	30.6062	30.3672	30.3911	30.6336	104	155	53.5	5	358.2
3872	Q9Y5X1	Sorting nexin-9	SNX9	-1.11145	-0.895197	1.76308	1.35956		28.6356	28.8006	28.2762	28.2669	NaN	29.2977	29.0695	29.389	29.1848	29.3297	29.1524	29.1831	29.1277	28.9058	28.8205	22	22	47.1	1	66.591
499	O94991;O94991-2;Q9H5Y7	SLIT and NTRK-like protein 5	SLITRK5	-1.11367	-0.688919	0.855415	0.837807		26.1888	NaN	NaN	NaN	NaN	27.0074	25.8667	28.0908	27.1628	NaN	26.397	26.2162	26.6255	25.7892	25.9012	11	11	12.8	3	107.48
1020	P33981;P33981-2	Dual specificity protein kinase TTK	TTK	-1.11591	-0.952159	0.811088	0.653502		27.5856	28.4651	26.6633	NaN	NaN	27.4786	28.6603	28.0399	28.0868	27.1153	27.3004	28.7148	28.0012	27.1159	27.4299	22	22	39.2	2	97.071
1105	P42167;P42167-2;P42167-3	Lamina-associated polypeptide 2, isoforms beta/gamma;Thymopoietin;Thymopentin	TMPO	-1.11765	0.543552	5.30652	3.52849		33.3413	33.275	33.2749	33.6142	33.5839	34.611	34.2778	34.711	34.5547	34.523	33.0099	32.8219	32.773	32.9715	32.7952	24	44	72.7	3	50.67
2192	Q6NUQ1	RAD50-interacting protein 1	RINT1	-1.11978	0.767267	1.28478	1.10799		26.0472	NaN	27.2068	26.486	NaN	27.5461	27.9488	26.047	27.9348	26.825	24.922	25.7673	25.638	25.6503	24.8887	11	11	15.8	1	90.631
3065	Q9BRK4;Q9Y250-5;Q9Y250-4;Q9Y250-3;Q9Y250-2;Q9Y250	Leucine zipper putative tumor suppressor 2	LZTS2	-1.12693	-0.835553	1.28518	0.957871		28.9662	28.7802	28.4039	28.6864	26.4476	29.5313	28.743	29.7895	29.5208	29.3343	29.2104	29.0799	29.0852	29.2048	28.8818	32	32	55.5	6	72.759
536	O95490-2;O95490-5;O95490;O95490-7;O95490-6;O95490-4;O95490-3;Q9HAR2-2;Q9HAR2;Q9HAR2-4	Latrophilin-2	LPHN2	-1.12945	-0.56321	1.29192	0.551078		30.3124	29.4634	30.2423	28.9241	27.7123	30.5565	30.1028	30.7914	30.3615	30.4895	30.1358	29.8242	30.0278	29.63	29.8527	43	45	40.9	10	157.18
2073	Q5JTV8;Q5JTV8-3;Q5JTV8-2	Torsin-1A-interacting protein 1	TOR1AIP1	-1.13404	0.571753	3.96117	1.7912		27.3105	26.9291	27.2537	27.3317	NaN	28.3881	28.1078	28.4495	28.1707	28.0025	26.5217	26.8878	26.0831	26.5962	26.5009	8	8	20.9	3	66.248
722	P10314;P30459;P30512;P30453;P16190;P16189;P01892;P18462;P30457;P30456;P30450;P10316;P01891;Q09160	HLA class I histocompatibility antigen, A-32 alpha chain;HLA class I histocompatibility antigen, A-74 alpha chain;HLA class I histocompatibility antigen, A-29 alpha chain;HLA class I histocompatibility antigen, A-34 alpha chain;HLA class I histocompatibility antigen, A-33 alpha chain;HLA class I histocompatibility antigen, A-31 alpha chain;HLA class I histocompatibility antigen, A-2 alpha chain;H…	HLA-A	-1.13684	-0.948066	1.71874	1.64452		NaN	NaN	NaN	NaN	NaN	25.6609	26.2555	26.4911	26.3425	26.9813	26.1413	26.2702	25.9109	26.0492	26.4158	3	11	39.7	14	41.048
2650	Q8TEU7;Q8TEU7-4;Q8TEU7-5;Q8TEU7-3;Q8TEU7-2;Q8TEU7-6	Rap guanine nucleotide exchange factor 6	RAPGEF6	-1.14238	-0.756144	1.33349	1.02123		NaN	26.6167	NaN	NaN	NaN	26.7408	28.1532	27.0382	26.8524	NaN	26.0864	27.362	26.8156	26.036	26.3886	17	19	17.8	6	179.42
2766	Q92870-4;Q92870;Q92870-3	Amyloid beta A4 precursor protein-binding family B member 2	APBB2	-1.14831	-0.871076	1.37335	0.995429		28.6366	28.3043	28.4283	28.0949	NaN	28.8962	29.0364	29.3299	29.1983	28.8198	28.9363	28.8368	28.6957	28.8219	28.6037	3	39	56.4	3	83.444
5	A0JNW5;A0JNW5-2	UHRF1-binding protein 1-like	UHRF1BP1L	-1.15507	-1.41296	1.12193	1.48996		27.4744	28.8102	29.3102	29.032	NaN	28.8645	29.7173	30.0283	29.8511	28.6862	29.3223	30.188	29.9495	30.0035	28.9734	41	41	37.6	2	164.2
1180	P49006	MARCKS-related protein	MARCKSL1	-1.16064	-0.623307	0.776849	0.360312		NaN	28.8546	28.6189	28.6899	NaN	28.4639	28.5429	28.8823	28.5324	28.7941	28.0926	28.2213	28.1662	28.0028	28.0461	5	5	55.4	1	19.529
1538	Q01082;Q01082-2;P11277-3;P11277;P11277-2	Spectrin beta chain, non-erythrocytic 1	SPTBN1	-1.16967	-1.02592	0.697305	0.588555		29.2311	28.7083	NaN	28.8854	NaN	28.8513	28.5621	28.8137	28.7029	28.8449	28.9772	28.5508	28.5126	28.4749	28.5408	6	148	64.6	5	274.61
3297	Q9H8Y8;Q9H8Y8-3;Q9H8Y8-2;Q9BQQ3-2;Q9BQQ3	Golgi reassembly-stacking protein 2	GORASP2	-1.18514	-2.96191	0.806284	6.54657		NaN	NaN	NaN	NaN	NaN	27.961	27.7962	27.362	NaN	NaN	28.5819	28.4111	28.3395	28.2493	28.2565	10	10	31	5	47.145
1344	P58335-4;P58335-2;P58335;P58335-3	Anthrax toxin receptor 2	ANTXR2	-1.18694	-1.02695	0.545659	0.454355		29.7125	29.6961	29.8188	NaN	NaN	29.1746	29.1311	29.4821	29.189	29.2629	29.2763	29.333	28.9483	28.8433	29.0388	10	10	22.5	4	53.492
3298	Q9H910-3;Q9H910;Q9H910-2	Hematological and neurological expressed 1-like protein	HN1L	-1.18831	0.000585556	1.53965	0.000292472		NaN	NaN	27.5989	NaN	NaN	26.813	27.2245	27.4423	26.9529	27.5317	26.4598	26.9542	26.5836	26.0155	NaN	8	8	54.6	3	23.025
3373	Q9NQC3;Q9NQC3-4;Q9NQC3-6;Q9NQC3-5;Q9NQC3-3	Reticulon-4	RTN4	-1.18854	1.04692	1.80298	1.1736		28.0029	27.7993	26.9635	27.7937	NaN	28.3805	28.2418	28.9484	28.6676	28.3051	26.8476	NaN	26.8331	26.3019	26.3565	20	29	44.6	5	129.93
2245	Q6UWE0;Q6UWE0-2;Q6UWE0-3	E3 ubiquitin-protein ligase LRSAM1	LRSAM1	-1.19348	-0.797857	1.99927	1.59287		26.9645	26.7481	26.5386	NaN	NaN	27.1846	28.0762	27.8667	27.8063	26.7737	26.7947	27.2414	27.5243	27.2605	26.9086	23	23	40.8	3	83.593
3687	Q9ULC8;Q9ULC8-2;Q9ULC8-3	Probable palmitoyltransferase ZDHHC8	ZDHHC8	-1.20454	-0.58907	1.00047	0.41026		28.821	28.6645	28.7414	28.1674	NaN	29.0553	29.1146	29.2638	28.9801	29.4414	28.5195	28.6454	28.4505	28.3739	28.7885	21	26	47.6	3	81.442
855	P20020-6;P20020;P20020-4;P20020-1;P20020-5;P20020-2;Q16720-8;Q16720-7;Q16720-6;Q16720-3;Q16720-5;Q16720-2;Q16720-4;Q16720	Plasma membrane calcium-transporting ATPase 1	ATP2B1	-1.21311	-1.36913	0.926471	1.13603		27.5067	NaN	27.9434	NaN	NaN	27.9458	26.3661	27.7749	27.5394	27.6261	28.1221	26.9252	27.5857	27.7678	27.6316	21	36	38	14	130.62
3717	Q9UM82	Spermatogenesis-associated protein 2	SPATA2	-1.21432	-0.234236	2.54825	0.293986		27.2652	NaN	27.6454	NaN	NaN	27.8766	28.3377	28.2388	28.1636	28.5207	27.0399	27.8564	27.4035	26.5941	27.3429	20	20	38.3	1	58.427
1218	P50402	Emerin	EMD	-1.2196	0.517183	6.97671	3.70464		31.0083	31.2873	31.0852	31.1225	31.0748	32.3739	32.269	32.4812	32.1839	32.368	30.7178	30.7883	30.4571	30.4999	30.529	18	18	76	1	28.994
3025	Q99650;Q99650-2	Oncostatin-M-specific receptor subunit beta	OSMR	-1.22022	-0.952687	1.11629	0.827087		28.0746	27.9268	27.9135	27.6782	NaN	28.6792	28.1093	28.7669	28.4807	28.6287	28.4225	28.3958	28.4357	27.998	28.0751	17	17	27.4	2	110.51
232	O15155;O15155-2	BET1 homolog	BET1	-1.23882	-0.379133	1.5008	0.336333		NaN	27.2321	27.2589	27.309	NaN	27.749	27.6895	27.8289	28.0132	27.4695	26.9925	27.0734	26.7852	27.2148	26.3857	2	2	24.6	2	13.289
1051	P36383	Gap junction gamma-1 protein	GJC1	-1.24257	-0.861545	1.40864	0.874193		NaN	27.6219	27.5037	NaN	NaN	27.7728	27.6874	27.8567	27.3911	27.833	27.4169	27.7132	27.3495	26.8485	27.3079	4	4	14.9	1	45.469
2295	Q71UM5	40S ribosomal protein S27-like	RPS27L	-1.24568	-0.274867	0.815133	0.136268		NaN	28.1227	NaN	27.4294	27.9903	27.3111	27.8498	28.0993	27.5848	28.4663	26.5218	26.9482	26.8884	26.8924	27.2064	2	6	42.9	1	9.4771
1813	Q14439-2;Q14439-3;Q14439	Probable G-protein coupled receptor 176	GPR176	-1.2574	-0.47823	1.20279	0.360933		27.2812	27.243	27.1214	NaN	NaN	27.6188	27.7865	27.6316	27.7225	27.9646	26.9486	27.1293	26.743	26.9058	27.1015	6	6	20.2	3	52.333
2435	Q8IWB9;Q8IWB9-2	Testis-expressed sequence 2 protein	TEX2	-1.26336	0.566751	2.70199	0.586737		NaN	26.8437	NaN	NaN	NaN	27.3146	27.3018	27.6567	27.4867	27.2738	26.0159	26.2095	NaN	NaN	26.2657	15	15	15.9	2	125.3
3377	Q9NQS3	Nectin-3	PVRL3	-1.26877	0.711786	1.88428	0.556319		NaN	NaN	NaN	NaN	NaN	27.3561	26.6499	27.7558	27.2565	27.3853	NaN	NaN	26.5263	26.4757	NaN	4	8	22.2	1	61.002
3650	Q9UJF2-2;Q9UJF2;Q96PV0-3;Q96PV0-2;Q96PV0-4;Q96PV0	Ras GTPase-activating protein nGAP	RASAL2	-1.27087	-0.869576	2.59118	1.69254		28.0441	27.97	26.8909	26.8926	27.6094	29.2313	28.6594	28.4341	28.4671	28.9696	28.8138	28.4632	27.9727	27.9712	28.534	35	40	33.4	6	143.9
1783	Q14141-2;Q14141-4;Q14141;Q14141-3	Septin-6	SEPT6	-1.27404	-0.542355	1.66988	0.435454		NaN	NaN	NaN	NaN	NaN	26.2038	26.8712	26.8648	26.9316	27.1271	NaN	26.3909	25.9769	26.6708	26.6775	6	16	30.7	4	48.872
1777	Q14114-4;Q14114;Q14114-2;Q14114-3	Low-density lipoprotein receptor-related protein 8	LRP8	-1.28526	-0.523675	2.15802	0.903551		26.8372	NaN	NaN	26.4553	NaN	27.8976	27.133	27.8389	27.4507	26.8327	26.4714	26.7259	26.9286	26.7451	26.474	10	10	17.7	4	87.959
3615	Q9UH99-3;Q9UH99;Q9UH99-2	SUN domain-containing protein 2	SUN2	-1.28924	1.0425	2.69408	1.49128		26.1911	NaN	NaN	NaN	NaN	27.1066	27.0243	27.5804	26.8281	26.9881	NaN	NaN	25.4099	25.5765	NaN	10	10	23.4	3	79.611
1246	P51572;P51572-2	B-cell receptor-associated protein 31	BCAP31	-1.29219	0.555557	2.96084	1.06339		29.5496	29.049	29.6746	29.9643	28.5274	30.782	30.4687	30.6419	30.5898	30.7434	28.9159	28.9443	28.2892	28.9575	28.8802	17	17	53.3	2	27.991
3776	Q9Y2G0;Q9Y2G0-2;Q9Y2G0-3	Protein EFR3 homolog B	EFR3B	-1.29822	0.685401	2.55598	0.710484		NaN	NaN	NaN	NaN	NaN	26.6867	27.0446	27.7449	26.5714	27.5407	25.9923	26.0895	NaN	NaN	25.3857	9	10	15.4	3	92.486
1288	P53814-5;P53814;P53814-6;P53814-2	Smoothelin	SMTN	-1.29883	-1.02761	1.9203	1.4308		NaN	NaN	26.732	NaN	NaN	27.0717	27.1119	27.728	27.0553	27.3022	26.8169	27.3236	27.3251	26.5218	26.9257	23	23	34.1	4	98.918
1083	P40189;P40189-3;P40189-2	Interleukin-6 receptor subunit beta	IL6ST	-1.30189	-0.88692	1.66177	1.03209		27.0153	27.6775	27.198	NaN	NaN	28.1381	27.7749	28.131	27.7085	27.784	27.7161	27.7597	27.4334	27.0764	27.4759	10	10	17	3	103.54
3744	Q9UPS8;A2RUR9-2;A2RUR9-3;A2RUR9	Ankyrin repeat domain-containing protein 26	ANKRD26	-1.30467	-0.44766	1.64741	0.441275		27.7069	27.8071	27.7781	NaN	NaN	28.0581	28.5144	28.3912	28.0777	28.7149	27.3822	27.7433	27.7195	27.0523	27.5737	15	59	43.2	4	196.41
1995	Q2LD37-4;Q2LD37;Q2LD37-7;Q2LD37-6;Q2LD37-2;Q2LD37-5	Uncharacterized protein KIAA1109	KIAA1109	-1.30902	-1.04326	1.7194	1.46179		27.1155	26.6389	27.0546	26.6599	NaN	28.4682	27.0836	28.4851	27.2053	28.0689	27.9975	26.6351	27.7379	27.8701	27.7417	52	52	14.7	6	555.35
2963	Q96QT4	Transient receptor potential cation channel subfamily M member 7	TRPM7	-1.3122	-0.382217	2.68812	0.800636		26.1178	26.4981	NaN	NaN	NaN	27.6903	27.8872	27.2318	27.4999	26.6879	26.8997	26.5353	26.5188	26.1012	26.2921	19	19	12.9	1	212.69
209	O14964;O14964-2	Hepatocyte growth factor-regulated tyrosine kinase substrate	HGS	-1.31285	-1.23008	2.03212	2.08547		27.5676	28.1811	26.6482	27.2698	NaN	29.137	28.5286	29.1496	27.884	28.1804	28.709	29.0194	28.6826	27.9981	28.0566	16	16	16.5	2	86.191
1360	P61011;P61011-2	Signal recognition particle 54 kDa protein	SRP54	-1.31364	1.16689	1.60643	0.871977		27.8255	28.4384	27.2641	27.7933	NaN	28.9222	28.7468	29.0199	28.6171	28.3114	26.8847	26.989	26.7043	26.4786	NaN	20	20	43.3	2	55.704
2635	Q8TD55;Q8TD55-2	Pleckstrin homology domain-containing family O member 2	PLEKHO2	-1.31759	-0.972335	2.75068	1.99204		29.7753	29.9798	29.7446	29.0161	28.6033	30.4491	30.8758	31.069	30.5034	30.8096	30.2196	30.7651	30.3202	30.0762	30.5997	21	21	40	2	53.349
2723	Q92545	Transmembrane protein 131	TMEM131	-1.31883	0.763925	1.7684	0.522931		26.5758	26.8678	NaN	NaN	NaN	28.2733	27.4514	27.2448	27.415	26.7178	25.9803	25.8247	25.8367	26.0514	NaN	15	15	11.3	1	205.14
2797	Q96A19;Q6NY19-2;Q6NY19	Coiled-coil domain-containing protein 102A	CCDC102A	-1.33233	-1.15826	1.17186	0.987469		27.7995	27.578	27.3	NaN	NaN	27.7842	28.2531	28.4287	27.4859	28.2418	27.7421	28.1318	28.0297	27.2451	28.1748	27	27	48.5	3	62.595
1940	Q15643	Thyroid receptor-interacting protein 11	TRIP11	-1.33686	-1.70915	0.72938	0.997244		31.2583	29.8594	30.9048	31.3305	26.4311	31.3758	31.2539	31.6349	31.074	31.1297	31.7342	31.6198	31.5857	31.83	31.5602	125	125	69.4	1	227.58
1038	P35368	Alpha-1B adrenergic receptor	ADRA1B	-1.3506	-0.478416	1.54223	0.416183		27.1553	27.06	NaN	NaN	NaN	27.139	27.3279	27.5555	27.3527	27.6595	26.444	27.0487	26.2926	26.272	26.6165	6	6	14.4	1	56.835
973	P29966	Myristoylated alanine-rich C-kinase substrate	MARCKS	-1.37649	-0.745734	0.8906	0.412012		28.3733	28.78	28.7449	28.5099	NaN	28.9698	28.9086	29.4808	29.1967	29.3278	28.4106	28.9	28.6008	28.1359	28.6825	6	6	24.7	1	31.554
324	O60245;O60245-2	Protocadherin-7	PCDH7	-1.38663	-0.470603	1.58457	0.427854		27.5331	NaN	27.0059	NaN	NaN	27.9314	27.4726	28.1776	27.5108	27.6696	27.1173	26.7573	26.7813	26.5848	26.9412	14	14	17.3	2	116.07
2665	Q8WU20	Fibroblast growth factor receptor substrate 2	FRS2	-1.40197	-0.855905	1.94002	0.911371		27.3368	NaN	NaN	NaN	NaN	27.7586	27.0757	27.2875	27.3258	27.0981	27.5851	26.0893	26.3607	26.5711	27.2092	12	12	28.5	1	57.028
224	O15056;O15056-2;O15056-3	Synaptojanin-2	SYNJ2	-1.41094	-0.337551	1.91143	0.355316		27.4785	29.1187	28.7247	28.574	27.2164	28.8732	30.3047	29.4561	29.8028	29.7304	28.0269	29.1058	28.6631	28.7544	28.25	40	40	37.4	3	165.54
2234	Q6R327-3;Q6R327;Q6R327-4	Rapamycin-insensitive companion of mTOR	RICTOR	-1.41607	-0.734042	2.42266	1.10941		28.1043	29.2564	28.8687	27.7943	27.4922	29.611	30.1686	29.4966	29.7386	29.5815	29.139	29.4565	29.1981	28.648	28.7446	37	37	27.1	3	195.01
2613	Q8TAA9-2;Q8TAA9	Vang-like protein 1	VANGL1	-1.42739	-1.10497	1.27199	0.913433		27.9696	NaN	NaN	27.8192	NaN	27.8728	27.5078	28.1506	27.9212	28.4035	28.2476	27.5332	27.585	27.1275	27.7505	16	16	32.4	2	59.747
2506	Q8N3D4	EH domain-binding protein 1-like protein 1	EHBP1L1	-1.4457	-1.57459	1.98275	2.89143		27.3892	26.889	28.0784	26.4661	NaN	28.2895	28.8566	29.2162	28.9473	27.3985	28.3915	28.7883	29.0079	28.9066	28.2583	35	36	37.1	1	161.85
2983	Q96S66-4;Q96S66-3;Q96S66-2;Q96S66	Chloride channel CLIC-like protein 1	CLCC1	-1.45644	1.51134	2.91847	2.43683		NaN	NaN	NaN	NaN	NaN	27.2781	27.0301	27.2677	27.1729	26.9145	NaN	NaN	NaN	NaN	NaN	7	7	30.9	4	39.837
1025	P35221;P35221-2;P35221-3;Q9UI47	Catenin alpha-1	CTNNA1	-1.45724	-2.33612	1.1198	3.29042		NaN	26.3566	26.5794	NaN	NaN	27.7576	27.8365	27.3681	27.7197	NaN	28.166	28.2572	27.6745	28.0724	27.6308	23	26	46.4	4	100.07
2277	Q6ZV73-2;Q6ZV73	FYVE, RhoGEF and PH domain-containing protein 6	FGD6	-1.4678	-0.87975	2.93661	1.71922		NaN	NaN	NaN	NaN	NaN	26.1035	26.9755	27.0915	27.2325	NaN	25.6599	26.7385	26.3006	26.6	25.9314	24	24	23.2	2	154.46
828	P18031	Tyrosine-protein phosphatase non-receptor type 1	PTPN1	-1.47732	0.200254	5.58862	0.67055		28.4782	28.7765	28.5706	28.407	28.2058	29.9954	29.7318	30.2404	29.9917	29.8654	28.4816	28.4793	28.0877	28.45	27.9383	19	19	48	1	49.966
2093	Q5T0N5-3;Q5T0N5-4;Q5T0N5-2;Q5T0N5-5;Q5T0N5	Formin-binding protein 1-like	FNBP1L	-1.50187	-1.33959	2.63372	2.34067		NaN	NaN	NaN	NaN	NaN	26.5887	27.0629	27.5952	27.3947	27.1353	27.0269	27.4188	27.1376	27.0191	26.363	19	19	42.8	5	63.571
687	P08581;P08581-2;P08581-3;P42685-2;Q9H3Y6;P42685;Q04912-7;Q04912-2;Q04912	Hepatocyte growth factor receptor	MET	-1.51282	-1.50592	2.52194	3.12704		27.3257	26.3102	27.0607	26.4619	NaN	28.9008	28.3407	28.8127	27.8734	27.2821	28.8701	27.6937	28.4888	28.1932	27.9294	27	28	25.6	9	155.54
2606	Q8NI17;Q8NI17-12;Q8NI17-2;Q8NI17-6;Q8NI17-3;Q8NI17-5;Q8NI17-10;Q8NI17-11;Q8NI17-7;Q8NI17-9;Q8NI17-8;Q8NI17-4	Interleukin-31 receptor subunit alpha	IL31RA	-1.52036	-0.268898	3.63653	0.20199		NaN	NaN	NaN	NaN	NaN	27.3737	27.2051	27.5777	27.531	27.8788	26.5739	NaN	26.6839	26.8461	26.8881	12	12	17.9	12	82.953
2728	Q92575	UBX domain-containing protein 4	UBXN4	-1.52702	1.39701	2.43437	2.07518		NaN	NaN	NaN	NaN	NaN	27.1334	27.1281	27.2599	27.0995	27.2464	NaN	NaN	NaN	NaN	NaN	7	7	17.1	1	56.777
2214	Q6P996-4;Q6P996-5;Q6P996;Q6P996-3;Q6P996-2;Q6P474	Pyridoxal-dependent decarboxylase domain-containing protein 1	PDXDC1	-1.53438	-2.55297	2.25365	4.69144		26.3948	NaN	26.936	26.602	NaN	26.9257	28.4923	28.3992	28.3507	27.14	28.3022	29.286	28.651	29.1245	29.0372	29	29	49.7	6	83.571
1625	Q0JRZ9;Q0JRZ9-3;Q0JRZ9-2	F-BAR domain only protein 2	FCHO2	-1.54459	-1.98919	2.72482	3.32094		26.4577	NaN	25.9409	NaN	NaN	27.1726	27.5922	27.7183	27.6082	26.7862	28.2011	27.8134	28.1102	27.8886	27.0872	18	18	34.3	3	88.923
2370	Q86UE4	Protein LYRIC	MTDH	-1.54572	0.700896	3.81395	1.85356		30.5659	30.359	30.258	30.5775	29.4015	32.0304	31.6594	31.9062	31.6569	31.6377	29.7253	29.5121	29.399	29.577	29.4441	32	32	56.7	1	63.836
685	P08240;P08240-2	Signal recognition particle receptor subunit alpha	SRPR	-1.56183	-0.117598	3.11045	0.159749		30.9667	31.01	30.8826	31.3436	29.8077	32.5399	32.0136	32.6392	32.6117	32.0154	31.2419	30.7529	30.9131	31.1099	30.5808	49	49	59.6	2	69.81
1766	Q13873;Q13873-2	Bone morphogenetic protein receptor type-2	BMPR2	-1.56525	-1.17949	1.94594	1.43145		27.3969	NaN	26.8794	NaN	NaN	27.7423	27.5614	27.8474	27.2262	28.0825	27.7833	27.1731	27.2468	27.121	27.2068	17	17	24.6	2	115.2
2884	Q96HY6;Q96HY6-2	DDRGK domain-containing protein 1	DDRGK1	-1.56889	0.466608	2.47394	0.636253		27.1989	NaN	26.9149	27.2644	NaN	28.4701	27.635	28.7391	28.4157	28.4508	26.5743	26.6908	26.0765	26.1903	26.0013	10	10	50	2	35.61
1615	Q08357	Sodium-dependent phosphate transporter 2	SLC20A2	-1.57417	-1.05666	1.29485	0.799038		27.691	NaN	27.7411	NaN	NaN	27.5782	27.2646	27.6684	27.7922	27.9014	27.3099	27.2036	26.9	27.0885	27.1151	8	9	21.2	1	70.392
3796	Q9Y2U8	Inner nuclear membrane protein Man1	LEMD3	-1.60006	0.348072	7.39755	2.40832		30.2309	30.2543	30.0305	30.1713	29.9457	31.8828	31.643	31.8259	31.6522	31.6291	29.983	29.8283	29.6686	29.7864	29.6261	44	44	59.9	1	99.996
3375	Q9NQC7-2;Q9NQC7	Ubiquitin carboxyl-terminal hydrolase CYLD	CYLD	-1.60768	-0.887417	3.82345	2.40501		26.395	NaN	26.0629	NaN	NaN	27.109	27.6402	28.0877	27.0998	27.5777	26.7064	26.7487	27.3171	26.3072	26.8337	12	12	15.1	2	107.04
1137	P46060	Ran GTPase-activating protein 1	RANGAP1	1.73514	2.55957	2.33446	3.55274		29.2905	29.8522	29.5294	29.9772	27.781	27.8926	27.8651	27.8481	27.3038	26.8449	26.6603	26.7304	27.0574	26.2646	26.9196	21	21	50.9	1	63.541
1752	Q13625-3;Q13625;Q13625-2	Apoptosis-stimulating of p53 protein 2	TP53BP2	-1.61626	-0.922447	3.33627	1.87526		29.5585	29.6743	29.8861	28.8643	28.4049	30.7698	30.7277	31.037	30.9367	30.9982	30.2297	30.4879	30.1913	29.9227	30.1688	47	48	46.5	3	126.32
3229	Q9H2K8;Q7L7X3-2	Serine/threonine-protein kinase TAO3	TAOK3	-1.62379	-1.80619	2.3313	4.6041		NaN	NaN	NaN	NaN	NaN	27.6044	26.098	27.4276	28.4305	27.3856	27.9251	27.5863	27.4101	27.4741	27.4625	21	25	33.6	2	105.4
2134	Q5VV42;Q5VV42-2;Q5VV42-3	Threonylcarbamoyladenosine tRNA methylthiotransferase	CDKAL1	-1.63338	-0.367412	2.63637	0.461469		NaN	NaN	NaN	NaN	NaN	27.5062	27.3535	27.2206	27.1543	26.9686	26.0399	26.0191	25.9955	25.7197	26.0992	12	12	30.7	3	65.111
2474	Q8IYB1	Protein MB21D2	MB21D2	-1.66806	-2.00962	4.13975	4.97219		NaN	26.4508	NaN	NaN	NaN	27.3769	27.9278	27.9452	27.06	27.4226	27.5767	28.158	28.1651	28.0597	27.4808	18	18	41.1	1	55.8
1839	Q14699;Q52LD8	Raftlin	RFTN1	-1.67064	-1.17795	2.5224	1.49178		28.0983	27.4537	26.1284	26.8049	NaN	28.9992	28.7676	29.5019	28.9748	28.4123	29.2624	27.6114	28.6133	28.6669	28.0384	22	22	47.1	2	63.145
3702	Q9ULS5	Transmembrane and coiled-coil domains protein 3	TMCC3	-1.67492	1.52843	2.18275	1.29029		NaN	NaN	NaN	NaN	NaN	28.1768	27.2218	27.717	27.4537	27.6893	25.3662	NaN	24.6363	NaN	NaN	16	16	45.3	1	53.784
3868	Q9Y5S1	Transient receptor potential cation channel subfamily V member 2	TRPV2	-1.68492	-0.669335	2.95394	0.657058		NaN	NaN	NaN	NaN	NaN	26.6427	27.0748	27.4749	27.0876	27.7188	NaN	26.9363	26.2974	26.4536	26.6524	10	10	20.4	1	85.98
3628	Q9UHN6;Q9UHN6-2;Q86WI1	Transmembrane protein 2	TMEM2	-1.71084	-1.58449	3.11112	2.94933		29.9612	29.8411	30.029	29.7573	28.345	31.1972	31.1629	31.5948	31.1355	31.3975	31.1063	31.2382	31.2832	30.9532	31.2752	53	53	41.3	3	154.37
2935	Q96NE9-2;Q96NE9;Q96NE9-3	FERM domain-containing protein 6	FRMD6	-1.71786	-0.850541	2.10014	0.911825		28.6269	28.4516	28.0548	26.8813	NaN	29.7677	29.2629	29.3596	29.2682	29.1151	28.9024	28.5197	28.276	28.5508	28.1883	22	22	40.7	3	70.981
2004	Q2Y0W8;Q2Y0W8-5;Q2Y0W8-3;Q2Y0W8-2;Q2Y0W8-6;Q2Y0W8-4;Q2Y0W8-8;Q2Y0W8-7	Electroneutral sodium bicarbonate exchanger 1	SLC4A8	-1.73067	-1.22863	2.20923	1.47588		NaN	NaN	NaN	NaN	NaN	27.5391	27.4673	27.7546	27.4311	27.5467	26.8374	27.2701	26.8689	26.8973	27.3548	15	18	18.8	8	122.94
462	O75970-5;O75970-3;O75970-2;O75970	Multiple PDZ domain protein	MPDZ	-1.73611	-0.953495	1.47605	0.701227		29.0505	28.6409	28.5983	28.267	NaN	29.9407	29.5525	29.9551	29.747	29.3985	29.3755	29.0108	28.8186	28.8966	28.5793	62	64	48.9	4	214.8
2009	Q3KR37;Q3KR37-4;Q3KR37-2;Q3KR37-3	GRAM domain-containing protein 1B	GRAMD1B	-1.81003	-1.26129	2.44036	1.68212		26.6958	27.0378	26.2815	NaN	NaN	28.2923	28.2621	28.4008	27.6149	27.8571	27.9692	27.6858	27.2561	27.3997	27.3727	17	19	30.9	4	85.399
1604	Q07617	Sperm-associated antigen 1	SPAG1	-1.81229	-1.39219	3.18554	2.90478		26.5115	25.9194	27.2523	26.2222	NaN	28.3721	28.2553	28.5773	28.1852	27.3494	27.7084	27.5626	28.1386	27.7565	27.4727	19	19	29.3	1	103.64
2807	Q96AG4	Leucine-rich repeat-containing protein 59	LRRC59	-1.83318	0.622234	3.10008	0.974959		27.3247	26.6402	26.511	26.4887	NaN	28.0338	28.8486	28.2871	28.8084	27.7426	26.3319	25.873	25.6099	26.3243	25.3044	15	15	52.4	1	34.93
3543	Q9P0L0;Q9P0L0-2	Vesicle-associated membrane protein-associated protein A	VAPA	-1.8667	-0.0235298	4.28179	0.0365508		28.2698	27.9905	27.1035	27.8335	27.3511	29.5915	29.5241	29.9269	29.6014	29.2381	27.8316	27.9643	27.5655	27.6981	27.6066	15	16	59.8	2	27.893
3342	Q9HCH0;Q9HCH0-3;Q9HCH0-2;Q9HCH0-4	Nck-associated protein 5-like	NCKAP5L	-1.88342	-1.74137	2.79322	2.46565		26.8106	27.4028	NaN	26.0147	NaN	27.9733	28.7745	28.6199	27.9392	28.127	28.723	28.263	27.8732	27.4711	28.3934	30	30	33.1	4	139.01
2526	Q8N5G2;Q8N5G2-2;Q8N5G2-3	Macoilin	TMEM57	-1.88345	1.37027	2.8526	1.12042		NaN	NaN	NaN	NaN	NaN	28.5515	27.6461	28.1548	27.3365	27.6701	26.3863	24.8363	NaN	24.9507	NaN	12	12	22.7	3	76.177
2641	Q8TDM6;Q8TDM6-4;Q8TDM6-2;Q8TDM6-3;Q8TDM6-5	Disks large homolog 5	DLG5	-1.88852	-0.975797	2.8424	1.32616		28.8787	28.9072	28.9302	27.9913	NaN	30.4881	30.2268	30.3813	30.002	30.0178	29.7701	29.4854	29.2435	28.8125	29.241	72	72	45.3	5	213.87
2374	Q86UP2;Q86UP2-2;Q86UP2-4;Q86UP2-3;O95049-5;O95049;O95049-4;O95049-3	Kinectin	KTN1	-1.90593	0.581015	2.25642	0.585481		29.92	29.5924	29.6357	30.1208	27.5091	31.6382	31.0682	31.7134	31.1724	30.7154	28.8144	28.8016	28.6655	29.0461	28.5454	77	77	59	8	156.27
1334	P56945;P56945-3;P56945-5;P56945-8;P56945-7;P56945-2;P56945-6;P56945-4	Breast cancer anti-estrogen resistance protein 1	BCAR1	-1.92784	-2.04329	2.47026	4.08483		NaN	NaN	NaN	NaN	NaN	27.5167	27.61	27.5076	NaN	27.8811	27.2619	27.7125	27.4046	27.0768	27.3403	18	18	32.6	8	93.371
1492	P80723;P80723-2	Brain acid soluble protein 1	BASP1	-1.93218	-1.10612	4.64535	3.17555		NaN	NaN	NaN	NaN	NaN	27.4486	27.379	27.893	27.3777	27.715	26.9158	26.7273	26.512	26.7222	26.8057	7	7	60.8	2	22.693
3826	Q9Y426;Q9Y426-3;Q9Y426-2	C2 domain-containing protein 2	C2CD2	-1.94232	-1.0411	2.49845	1.1765		27.7458	28.0084	25.5223	26.8895	NaN	28.802	28.97	28.7483	28.72	28.8393	28.3632	27.8569	27.3987	27.9095	28.0451	15	15	40.9	3	75.532
2707	Q8WXH0;Q8WXH0-2;Q8WXH0-7;Q8WXH0-3;Q8WXH0-13;Q8WXH0-4;Q8WXH0-10;Q8WXH0-6;Q8WXH0-11;Q8WXH0-12;Q8WXH0-5;Q8WXH0-9;Q8WXH0-8	Nesprin-2	SYNE2	-2.01888	1.56737	1.69727	1.18773		NaN	28.3576	NaN	NaN	NaN	28.0101	28.0018	28.1955	27.868	28.2372	NaN	NaN	NaN	NaN	NaN	11	11	1.7	13	796.43
3506	Q9NYU2-2;Q9NYU2	UDP-glucose:glycoprotein glucosyltransferase 1	UGGT1	-2.0592	0.261604	3.22782	0.331583		NaN	NaN	NaN	NaN	NaN	27.2896	27.3393	28.4439	27.2779	27.0791	25.5941	NaN	NaN	25.5493	25.1757	19	19	17.7	2	174.97
1831	Q14677-3;Q14677-2	Clathrin interactor 1	CLINT1	-2.06497	-1.8485	2.04396	1.15001		NaN	28.0736	NaN	NaN	NaN	27.4237	28.1176	27.9228	27.6329	28.2525	NaN	28.7811	28.4868	27.9195	28.0274	1	40	42.3	2	70.294
1692	Q13190;Q13190-2;Q13190-4;Q13190-3	Syntaxin-5	STX5	-2.0796	-1.25376	1.42638	1.01319		28.18	NaN	NaN	26.7531	NaN	28.7451	28.5129	28.7992	28.5093	NaN	27.3044	26.9867	27.4448	27.6913	27.0806	15	15	44.8	4	39.672
2877	Q96HE9	Proline-rich protein 11	PRR11	-2.128	0.073085	3.1738	0.0760614		26.6482	26.5707	26.775	25.9747	28.0479	29.3187	29.3255	28.8498	28.9483	28.214	26.7762	26.9277	26.7606	26.7371	26.4495	15	15	59.7	1	40.085
2385	Q86VY9	Transmembrane protein 200A	TMEM200A	-2.12994	-2.09476	4.08893	3.96805		NaN	NaN	NaN	NaN	NaN	27.9183	27.8282	28.1587	27.6954	27.6242	28.0801	27.5023	27.8761	27.9978	27.5927	17	17	48.3	1	54.355
2082	Q5SNT2;Q5SNT2-2	Transmembrane protein 201	TMEM201	-2.1354	0.262762	3.05271	0.255666		27.5145	27.1527	27.635	27.7205	NaN	29.4974	29.6851	28.8472	28.9886	29.3228	27.0774	26.9281	27.0756	26.1486	27.1206	16	16	30.3	2	72.235
171	O14514	Brain-specific angiogenesis inhibitor 1	BAI1	-2.17294	-1.67145	3.56327	2.90612		NaN	NaN	NaN	NaN	NaN	27.1909	27.0636	27.7828	27.4809	27.7852	27.0671	27.2634	26.5316	27.0521	26.8817	15	15	14.1	1	173.5
249	O15357;O15357-2;Q92835-2;Q92835;Q7Z7G1-3;Q7Z7G1;Q92835-3	Phosphatidylinositol 3,4,5-trisphosphate 5-phosphatase 2	INPPL1	-2.23169	-1.8045	1.54604	1.19626		29.6573	30.2202	30.2407	28.7708	NaN	30.7667	31.4575	31.5293	31.1493	30.9697	30.3215	31.1432	31.0031	30.8149	30.4537	66	66	58.3	7	138.6
3694	Q9ULJ7;Q9ULJ7-2	Ankyrin repeat domain-containing protein 50	ANKRD50	-2.28057	-2.16848	6.7698	6.29583		NaN	NaN	NaN	NaN	NaN	27.7757	28.1989	28.1044	27.7305	27.7683	28.2112	27.7867	27.7839	27.4963	27.7393	20	20	23.5	2	155.86
2017	Q3ZCM7	Tubulin beta-8 chain	TUBB8	-2.30682	-2.08803	1.17688	1.04069		NaN	29.6194	29.0435	NaN	NaN	28.2933	29.1137	29.4484	29.5539	29.7301	28.5905	29.8357	29.2012	28.3618	29.0561	2	11	24.5	1	49.775
394	O75167-5;O75167-2;O75167;O75167-4	Phosphatase and actin regulator 2	PHACTR2	-2.32158	-1.64293	4.03314	3.04464		26.7482	NaN	27.0616	27.1864	NaN	28.7044	28.8382	29.0965	28.7105	29.0424	28.1262	28.1388	28.4873	28.1787	28.0676	14	15	30.7	4	61.457
2655	Q8TEY7;Q8TEY7-2;Q8TEY7-3	Ubiquitin carboxyl-terminal hydrolase 33	USP33	-2.33394	-0.973809	4.17049	1.93832		27.169	26.5426	25.7175	27.0042	NaN	29.2471	28.8438	28.736	28.7748	28.4629	27.7021	27.5375	27.5189	27.1362	27.3692	18	18	28.9	3	106.73
2528	Q8N5K1	CDGSH iron-sulfur domain-containing protein 2	CISD2	-2.35416	-0.0140465	2.21098	0.00760888		27.7918	27.7447	NaN	NaN	28.1878	29.693	28.6268	29.2951	29.3716	29.4876	27.3357	26.5942	26.7755	27.0472	27.0209	8	8	55.6	1	15.278
1491	P78536;P78536-2	Disintegrin and metalloproteinase domain-containing protein 17	ADAM17	-2.41277	-1.16755	2.29888	0.99448		NaN	NaN	NaN	NaN	27.7146	27.8839	27.6955	28.2924	27.8465	27.9155	26.913	26.7551	26.414	26.8603	26.4652	15	15	23.8	2	93.02
1120	P43121;P43121-2	Cell surface glycoprotein MUC18	MCAM	-2.42223	-2.26609	5.96497	6.42018		26.8598	26.5467	26.3298	26.0327	NaN	28.7536	29.1867	29.1674	28.6554	28.6138	28.7113	28.9566	28.7213	28.5611	28.6459	17	17	33.9	2	71.607
1816	Q14517	Protocadherin Fat 1;Protocadherin Fat 1, nuclear form	FAT1	-2.66515	-2.4402	3.32089	2.88835		28.1696	26.5879	28.5696	26.5003	NaN	30.323	29.9439	30.2004	29.5019	29.7807	29.9119	30.0381	29.9785	28.8001	29.8965	74	75	24.5	1	506.27
2028	Q4KMQ2-3;Q4KMQ2;Q4KMQ2-2;Q4KMQ2-4	Anoctamin-6	ANO6	-2.70601	-1.44417	3.03186	1.60468		NaN	NaN	NaN	27.091	NaN	28.3871	28.2966	28.6731	28.2284	28.0698	27.0732	26.9601	27.0094	27.2851	27.0181	11	11	14.8	4	103.96
2387	Q86W92-2;Q86W92-5;Q8ND30-3;Q8ND30-2;Q8ND30	Liprin-beta-1	PPFIBP1	-2.73287	-1.79217	2.14928	1.34979		NaN	NaN	NaN	28.8248	NaN	28.6519	28.7208	28.6188	28.7567	29.3058	27.8232	27.9245	27.6621	27.8817	28.059	5	87	76.6	5	113.18
2398	Q86XL3;Q86XL3-2;Q86XL3-3	Ankyrin repeat and LEM domain-containing protein 2	ANKLE2	-2.75476	-0.0479252	5.15182	0.0560017		27.7432	28.0823	27.8263	28.4266	27.0893	30.9604	30.4501	30.9521	30.2931	30.2858	28.1269	27.1585	27.7358	27.9855	28.4005	46	46	59.2	3	104.11
3330	Q9HBM0;Q9HBM0-2	Vezatin	VEZT	-2.94038	-0.760833	5.37428	1.19824		NaN	NaN	NaN	NaN	NaN	29.101	28.0819	28.6856	28.0923	28.562	26.9969	NaN	26.4872	26.6901	26.2097	16	16	25.3	2	88.664
1666	Q13009;Q13009-2;Q8IVF5-3;Q8IVF5-4;Q8IVF5;Q8IVF5-5;Q8IVF5-2	T-lymphoma invasion and metastasis-inducing protein 1	TIAM1	-2.94572	-2.46765	5.2939	5.3185		NaN	NaN	NaN	NaN	NaN	28.5792	28.3682	28.5319	27.7982	28.8735	28.0543	28.2612	27.8309	27.841	27.7732	21	21	15.7	7	177.51
3667	Q9UKE5-4;Q9UKE5-7;Q9UKE5;Q9UKE5-3;Q9UKE5-6;Q9UKE5-8;Q9UKE5-2;Q9UKE5-5	TRAF2 and NCK-interacting protein kinase	TNIK	-2.9882	-3.45314	3.17588	3.68419		NaN	NaN	NaN	NaN	NaN	27.9804	28.1274	28.6945	27.9509	27.7156	28.819	28.6203	28.6301	28.3227	28.4014	24	51	36.9	8	154.01
2604	Q8NHQ8;Q8NHQ8-2	Ras association domain-containing protein 8	RASSF8	-3.13691	-2.09503	4.86568	3.49826		27.2229	26.6809	25.8265	26.688	27.8204	29.9219	29.9219	29.8765	30.0494	30.1535	29.148	28.9524	28.8359	28.5866	29.1909	25	25	56.8	2	48.326
3318	Q9HAU0-5;Q9HAU0;Q9HAU0-4;Q9HAU0-2;Q9HAU0-6;Q9HAU0-8;Q9HAU0-3;Q9HAU0-7	Pleckstrin homology domain-containing family A member 5	PLEKHA5	-3.28085	-1.75883	5.20603	3.11719		NaN	NaN	NaN	NaN	NaN	28.928	28.7785	28.86	28.8874	28.9168	27.5758	27.5863	27.3002	26.9515	27.3468	27	27	34.3	8	121.27
2826	Q96D15	Reticulocalbin-3	RCN3	-3.35166	0.70705	6.53846	1.16232		NaN	NaN	NaN	NaN	NaN	29.3199	28.8654	28.3082	28.5566	28.7471	NaN	NaN	NaN	NaN	NaN	9	9	38.1	1	37.493
817	P17301	Integrin alpha-2	ITGA2	-3.50886	-3.52354	5.95473	7.19913		NaN	NaN	NaN	NaN	NaN	29.7379	29.1222	29.9392	29.004	28.8346	29.4527	29.3349	29.6214	29.2605	29.042	30	30	36.3	1	129.29
419	O75410;O75410-2;O75410-7;O75410-3;O75410-6;O75410-5;O75410-4;O75410-8	Transforming acidic coiled-coil-containing protein 1	TACC1	-3.64409	-1.79747	4.49884	2.41265		27.8635	27.9802	27.4931	27.4022	NaN	30.8996	30.9072	31.0824	30.6577	31.0184	29.3261	29.3684	28.7027	28.9193	29.0158	44	47	59.3	8	87.793
3329	Q9HBL0	Tensin-1	TNS1	-3.73656	0.0996876	2.91752	0.0503583		28.8236	25.7269	25.7553	NaN	NaN	31.7539	30.3489	30.4954	28.9148	30.0854	27.0286	25.7062	26.4852	25.7758	27.4215	41	43	41.6	1	185.7
483	O94885;Q9NSI8;Q9NSI8-3	SAM and SH3 domain-containing protein 1	SASH1	-3.95826	-2.72243	4.03417	3.00316		27.5674	28.0203	27.8771	29.2498	NaN	31.1435	31.496	32.1818	32.0607	31.6543	30.2807	30.5075	30.6466	30.9203	30.0021	66	66	63	3	136.65
316	O43865;O43865-2;Q96HN2-4;Q96HN2-3	Putative adenosylhomocysteinase 2;Putative adenosylhomocysteinase 3	AHCYL1;AHCYL2	-4.40021	-4.10508	2.39873	2.38492		29.1317	NaN	NaN	30.0109	NaN	32.1498	31.6236	32.3121	31.4389	30.1062	31.2039	31.2043	31.4433	31.344	30.9595	10	22	47.9	4	58.951
