# Supplementary material for: Nuclear-capture of endosomes depletes nuclear G-actin to promote SRF/MRTF activation and cancer cell invasion
Source: Nat Commun. 2021 Nov 24;12:6829. doi: 10.1038/s41467-021-26839-y (PMC8613289; doi:10.1038/s41467-021-26839-y)
Supplement: Supplementary file 6 — Supplementary Data 3 [file 41467_2021_26839_MOESM6_ESM.xlsx]

## Sheet: Sheet 1 (-HGF vs +HGF) siNT
ensembl_id	Gene.name	logFC	AveExpr	t	P.Value	adj.P.Val	B
ENSG00000170345	FOS	3.48419	4.50089	23.4723	2.43109e-19	1.74698e-15	31.8483
ENSG00000153234	NR4A2	3.47287	2.23381	12.0869	2.50638e-12	1.63735e-09	17.5764
ENSG00000125740	FOSB	3.35308	2.08148	22.5664	6.61416e-19	2.37647e-15	27.4932
ENSG00000081041	CXCL2	3.32507	1.00966	13.8466	1.08212e-13	8.64012e-11	18.9792
ENSG00000120738	EGR1	2.6126	6.03386	8.35959	6.29693e-09	1.96738e-06	10.5206
ENSG00000280302	AP005264.7	2.55932	0.995653	16.7654	1.09746e-15	1.43388e-12	23.4944
ENSG00000120129	DUSP1	2.2832	6.14896	18.2389	1.38182e-16	2.20661e-13	27.6882
ENSG00000123358	NR4A1	2.27952	5.03733	16.6345	1.32902e-15	1.59172e-12	25.4942
ENSG00000128016	ZFP36	2.23631	2.90783	22.6724	5.87245e-19	2.37647e-15	30.9024
ENSG00000116741	RGS2	2.08488	3.95139	13.2791	2.88184e-13	2.17989e-10	20.0788
ENSG00000118515	SGK1	1.99159	4.53872	17.9062	2.17826e-16	3.13059e-13	27.1317
ENSG00000162772	ATF3	1.94355	4.85881	23.6062	2.10291e-19	1.74698e-15	33.1342
ENSG00000144802	NFKBIZ	1.66523	3.44637	20.533	7.18707e-18	1.72154e-14	29.6459
ENSG00000078401	EDN1	1.63832	-0.715871	8.98068	1.51124e-09	6.03322e-07	11.476
ENSG00000134107	BHLHE40	1.61956	3.54937	11.058	1.83574e-11	9.77159e-09	16.1218
ENSG00000177606	JUN	1.55353	7.00645	14.6766	2.72669e-14	2.61253e-11	22.6827
ENSG00000113369	ARRDC3	1.49695	3.20297	6.77094	3.04431e-07	7.1726e-05	6.81798
ENSG00000163545	NUAK2	1.49096	1.97819	12.932	5.32838e-13	3.82897e-10	19.2599
ENSG00000267519	AC020916.1	1.40294	4.08855	18.6167	8.31194e-17	1.49324e-13	27.865
ENSG00000137331	IER3	1.38954	4.59513	15.7799	4.78528e-15	5.29031e-12	24.1292
ENSG00000130032	PRRG3	1.19425	-2.81914	2.16597	0.0394273	0.210132	-3.63549
ENSG00000185650	ZFP36L1	1.17979	6.82173	20.6918	5.9214e-18	1.70205e-14	30.7212
ENSG00000243819	RN7SL832P	1.1775	-0.242344	3.14309	0.00407069	0.0877603	-1.89075
ENSG00000171223	JUNB	1.16752	5.43547	11.0958	1.70238e-11	9.45288e-09	16.3614
ENSG00000067082	KLF6	1.14974	6.79538	14.6256	2.96232e-14	2.6609e-11	22.6031
ENSG00000128342	LIF	1.1293	4.9373	18.7794	6.69591e-17	1.37477e-13	28.2635
ENSG00000261324	AC010168.2	1.12444	-0.00442139	5.57482	6.81194e-06	0.00123926	3.81493
ENSG00000279198	AC008894.3	1.09135	-0.77008	7.22529	9.72215e-08	2.63635e-05	7.0998
ENSG00000261114	AC012181.1	1.06927	-1.36422	2.88001	0.00774784	0.112388	-2.45139
ENSG00000159200	RCAN1	1.03669	5.14187	10.5989	4.64489e-11	2.22521e-08	15.3735
ENSG00000276116	FUT8-AS1	1.01965	-0.254842	3.95674	0.000504894	0.0318478	-0.112389
ENSG00000137965	IFI44	0.993626	0.811724	1.42465	0.165856	0.391128	-4.58236
ENSG00000115738	ID2	0.981705	1.06325	5.33318	1.29375e-05	0.00206597	3.17579
ENSG00000141441	GAREM1	0.975419	0.25926	5.47308	8.92063e-06	0.00152136	3.53174
ENSG00000148926	ADM	0.962905	4.53292	11.0936	1.71009e-11	9.45288e-09	16.3553
ENSG00000145632	PLK2	0.962097	4.61426	7.63177	3.57717e-08	1.00806e-05	8.78934
ENSG00000245532	NEAT1	0.957735	7.43172	8.83936	2.08167e-09	8.08588e-07	11.5636
ENSG00000163635	ATXN7	0.943005	-0.57391	4.9766	3.34847e-05	0.00449759	2.25991
ENSG00000137801	THBS1	0.923515	1.44899	5.24479	1.63703e-05	0.00250292	2.95112
ENSG00000164136	IL15	0.905819	0.868465	5.37373	1.16146e-05	0.00189688	3.32425
ENSG00000143878	RHOB	0.899008	3.9628	9.52237	4.53744e-10	1.918e-07	13.1371
ENSG00000173825	TIGD3	0.896674	-0.0764955	4.3246	0.000190816	0.0165205	0.752771
ENSG00000125968	ID1	0.895616	6.75906	6.37932	8.29734e-07	0.000177984	5.60762
ENSG00000160888	IER2	0.887016	7.64665	11.4829	7.94976e-12	4.96756e-09	17.1064
ENSG00000184678	HIST2H2BE	0.886431	0.383093	5.4733	8.91556e-06	0.00152136	3.57327
ENSG00000136158	SPRY2	0.868317	6.04287	15.5672	6.64089e-15	6.81734e-12	24.0291
ENSG00000137261	KIAA0319	0.836602	-0.607159	2.87942	0.00775888	0.112388	-2.4175
ENSG00000164241	C5orf63	0.831408	-0.903401	3.99908	0.000451684	0.0299152	-0.0141999
ENSG00000200879	SNORD14E	0.816725	-0.477948	3.52776	0.00154014	0.057681	-1.08278
ENSG00000259488	AC023355.1	0.801635	-0.785919	4.46885	0.000129962	0.0126204	1.1204
ENSG00000254639	AC116021.1	0.795467	-0.644963	3.50069	0.00165083	0.0591665	-1.13148
ENSG00000100290	BIK	0.776107	-0.494885	3.93115	0.000540008	0.0324687	-0.169544
ENSG00000105559	PLEKHA4	0.771849	0.155971	3.32359	0.00259031	0.0731392	-1.51096
ENSG00000167011	NAT16	0.770408	-0.38154	3.69002	0.00101331	0.0462328	-0.713279
ENSG00000203721	LINC00862	0.76011	-0.515252	4.22563	0.000248176	0.019706	0.520173
ENSG00000236956	NF1P8	0.753043	-0.367942	4.45315	0.000135515	0.0128981	1.05555
ENSG00000138835	RGS3	0.752941	5.76562	8.77263	2.42373e-09	8.59854e-07	11.4462
ENSG00000197837	HIST4H4	0.741298	-0.221292	4.8366	4.86763e-05	0.00603083	2.00049
ENSG00000196873	CBWD3	0.735154	-0.123793	4.77244	5.77809e-05	0.00703752	1.84128
ENSG00000155090	KLF10	0.733326	5.76692	6.3874	8.12593e-07	0.000176948	5.6613
ENSG00000223749	MIR503HG	0.731908	0.338472	5.25735	1.58318e-05	0.0024466	3.06611
ENSG00000272341	AL137003.2	0.730372	1.48356	7.93835	1.70647e-08	5.00517e-06	9.54527
ENSG00000270959	LPP-AS2	0.729656	0.830447	6.49172	6.21193e-07	0.000139211	6.03969
ENSG00000261270	AC012181.2	0.727936	-1.19088	2.34934	0.0264738	0.17747	-3.35715
ENSG00000114270	COL7A1	0.726983	0.245032	4.31238	0.000197115	0.0167629	0.747396
ENSG00000169252	ADRB2	0.722444	6.45713	8.41243	5.56592e-09	1.81803e-06	10.588
ENSG00000187678	SPRY4	0.702726	7.79197	12.876	5.89012e-13	4.03109e-10	19.6795
ENSG00000183691	NOG	0.701851	1.51839	6.26498	1.11527e-06	0.000225756	5.57841
ENSG00000250658	AC097652.1	0.696351	0.127936	4.99901	3.15388e-05	0.00435842	2.41359
ENSG00000266265	KLF14	0.69255	0.607544	4.2044	0.000262551	0.0206196	0.492497
ENSG00000229619	MBNL1-AS1	0.692509	0.790411	5.41398	1.04364e-05	0.00172405	3.4644
ENSG00000233406	AL162430.1	0.690631	0.499467	1.67238	0.106145	0.31755	-4.78817
ENSG00000253741	AC108002.1	0.681608	-0.405888	2.7501	0.010565	0.124867	-2.66876
ENSG00000275713	HIST1H2BH	0.679036	0.435046	6.04197	1.99275e-06	0.000387024	4.93888
ENSG00000237188	AC242426.2	0.662549	-0.34775	3.94102	0.00052619	0.0320829	-0.131319
ENSG00000276334	AL133243.2	0.660817	-0.239552	3.81313	0.000735533	0.0387219	-0.426877
ENSG00000128266	GNAZ	0.65712	-0.631148	2.49209	0.0192223	0.154174	-3.23678
ENSG00000223973	AC068491.1	0.651289	-0.274964	3.7348	0.000902066	0.0436515	-0.603817
ENSG00000243970	PPIEL	0.64826	-0.237784	4.48451	0.000124646	0.01227	1.13137
ENSG00000130066	SAT1	0.645982	3.64638	8.77802	2.39407e-09	8.59854e-07	11.5106
ENSG00000075213	SEMA3A	0.645804	-0.366512	3.2915	0.00280867	0.0753972	-1.60769
ENSG00000279692	AC110285.7	0.643079	-0.184939	3.93304	0.000537335	0.0324478	-0.148889
ENSG00000115844	DLX2	0.641811	2.97002	7.07716	1.40673e-07	3.67593e-05	7.56272
ENSG00000257702	LBX2-AS1	0.641468	1.1299	3.82579	0.000711621	0.0377395	-0.411573
ENSG00000224046	AC005076.1	0.640185	0.167115	4.28644	0.000211185	0.0177494	0.686993
ENSG00000253616	AC107959.3	0.638534	-0.484743	2.85491	0.00822992	0.115285	-2.46916
ENSG00000184557	SOCS3	0.628389	3.67302	6.8927	2.2367e-07	5.44845e-05	7.04463
ENSG00000176714	CCDC121	0.627879	1.095	6.29604	1.02904e-06	0.000211277	5.5967
ENSG00000234771	SLC25A25-AS1	0.625969	0.0395464	2.72564	0.0111934	0.127071	-2.80605
ENSG00000189423	USP32P3	0.620899	-0.973902	3.18367	0.00367983	0.0839184	-1.8173
ENSG00000240541	TM4SF1-AS1	0.611152	-0.527545	3.17475	0.0037626	0.0840095	-1.83238
ENSG00000196696	AC009022.1	0.609056	-0.526702	3.68317	0.00103147	0.0466174	-0.719248
ENSG00000135424	ITGA7	0.607074	-0.553544	3.16774	0.00382877	0.0847875	-1.86063
ENSG00000139289	PHLDA1	0.602707	8.31283	10.6306	4.35302e-11	2.1573e-08	15.4118
ENSG00000272501	AL662844.4	0.594341	-0.011074	2.96778	0.00626444	0.103523	-2.27471
ENSG00000057657	PRDM1	0.594046	0.388489	3.89225	0.000598021	0.0339714	-0.286723
ENSG00000230956	AL024493.1	0.59271	0.0848629	5.12225	2.26964e-05	0.00342375	2.7146
ENSG00000147174	GCNA	0.592152	1.19795	4.11894	0.000329213	0.0237761	0.25982
ENSG00000219755	AL137784.1	0.591293	-0.172349	3.70704	0.000969543	0.0453885	-0.66569
ENSG00000113070	HBEGF	0.588981	6.06612	8.49426	4.60104e-09	1.57443e-06	10.795
ENSG00000100867	DHRS2	0.586037	-0.993782	2.68402	0.0123437	0.130674	-2.78371
ENSG00000267383	AC011447.3	0.583569	0.59108	4.01107	0.000437649	0.02953	0.0045529
ENSG00000133083	DCLK1	0.582766	-0.152778	3.70182	0.000982764	0.0457096	-0.735233
ENSG00000141854	MISP3	0.581907	-0.0961152	2.09195	0.0461022	0.223091	-3.90928
ENSG00000285278	AL138885.3	0.58052	0.0687126	4.08974	0.000355632	0.0250546	0.220158
ENSG00000124374	PAIP2B	0.579878	0.308825	3.54871	0.00145947	0.0562503	-1.04427
ENSG00000131849	ZNF132	0.579095	0.0168195	4.10928	0.000337727	0.0241485	0.26245
ENSG00000278903	CU633906.2	0.574081	-0.320108	2.71584	0.0114548	0.128055	-2.78356
ENSG00000125775	SDCBP2	0.573233	-0.0341835	2.46132	0.02061	0.159019	-3.2683
ENSG00000136826	KLF4	0.57262	5.01295	10.8449	2.81534e-11	1.44508e-08	15.867
ENSG00000260727	SLC7A5P1	0.571802	-0.493925	3.54862	0.00145984	0.0562503	-1.02121
ENSG00000144655	CSRNP1	0.571709	4.54042	7.40216	6.27632e-08	1.73468e-05	8.2924
ENSG00000277738	AC126175.1	0.564238	-0.315074	3.69633	0.000996861	0.0459427	-0.68992
ENSG00000119938	PPP1R3C	0.560289	1.34488	4.12243	0.000326191	0.0237761	0.278304
ENSG00000169908	TM4SF1	0.559918	9.56321	6.30573	1.00355e-06	0.000209029	5.34748
ENSG00000179862	CITED4	0.557374	4.05549	4.49773	0.000120329	0.0121524	0.863634
ENSG00000227581	AL121877.1	0.556568	-0.644337	2.50607	0.0186208	0.152782	-3.20236
ENSG00000102174	PHEX	0.55281	-0.587684	3.02043	0.00550873	0.0986616	-2.21287
ENSG00000284691	AC073111.5	0.551775	-0.137122	2.11249	0.0441549	0.219607	-3.94232
ENSG00000198429	ZNF69	0.551589	0.786632	4.02859	0.000417895	0.028829	0.0188878
ENSG00000163874	ZC3H12A	0.55015	3.0036	6.35717	8.78567e-07	0.000185688	5.80436
ENSG00000177409	SAMD9L	0.54991	0.521607	2.47807	0.0198433	0.156955	-3.38686
ENSG00000180479	ZNF571	0.546752	0.578705	4.45498	0.000134856	0.0128981	1.09562
ENSG00000248323	LUCAT1	0.542182	-0.209485	1.92208	0.0653413	0.256528	-4.16293
ENSG00000166262	FAM227B	0.541075	0.940732	5.01295	3.03863e-05	0.00429144	2.46379
ENSG00000232385	RPS3AP25	0.540418	-0.298036	2.74442	0.010708	0.12555	-2.74493
ENSG00000235109	ZSCAN31	0.53985	1.12654	4.37606	0.000166402	0.0148542	0.89538
ENSG00000177694	NAALADL2	0.538943	-0.00409511	3.35438	0.00239631	0.0701457	-1.50099
ENSG00000233117	LINC00702	0.535819	0.630042	3.68488	0.00102691	0.0465577	-0.779831
ENSG00000164949	GEM	0.534413	5.33103	6.59557	4.75996e-07	0.000108588	6.19313
ENSG00000109819	PPARGC1A	0.532015	1.48681	4.94939	3.60091e-05	0.00474792	2.24842
ENSG00000173267	SNCG	0.529472	0.846115	3.01373	0.00559987	0.0986669	-2.21117
ENSG00000173334	TRIB1	0.525696	4.56947	7.91712	1.79549e-08	5.16095e-06	9.49864
ENSG00000248810	LINC02432	0.52543	3.22707	6.7844	2.94206e-07	7.04722e-05	6.79093
ENSG00000179299	NSUN7	0.525269	0.578619	4.37234	0.00016806	0.0149096	0.878479
ENSG00000205464	ATP6AP1L	0.525182	0.925058	3.71259	0.000955673	0.0449207	-0.749485
ENSG00000142871	CYR61	0.522215	10.0902	10.3255	8.1723e-11	3.78878e-08	14.7713
ENSG00000164442	CITED2	0.521283	4.07991	8.38768	5.89687e-09	1.88333e-06	10.6106
ENSG00000226435	ANKRD18DP	0.520632	0.380877	4.02258	0.000424575	0.0289194	0.0440667
ENSG00000114315	HES1	0.519437	1.39906	3.92499	0.000548809	0.0324687	-0.194933
ENSG00000154065	ANKRD29	0.519073	-0.135885	2.57879	0.0157634	0.141772	-3.04479
ENSG00000248370	LINC02434	0.517924	0.609042	3.24999	0.00311748	0.0784666	-1.7471
ENSG00000233396	LINC01719	0.516765	-0.196855	3.64397	0.00114167	0.0498724	-0.823769
ENSG00000231290	APCDD1L-DT	0.516655	-0.236645	2.53867	0.0172851	0.148046	-3.1111
ENSG00000138336	TET1	0.515508	1.69975	4.17976	0.000280267	0.0215503	0.282299
ENSG00000225695	HNRNPA1P35	0.514355	0.100581	4.17958	0.0002804	0.0215503	0.434844
ENSG00000235530	AC087294.1	0.513737	-0.430831	3.11575	0.00435614	0.0901766	-1.98684
ENSG00000173846	PLK3	0.512785	4.12423	7.96989	1.58245e-08	4.73811e-06	9.65523
ENSG00000258297	AP001157.1	0.512175	0.724614	3.11102	0.0044075	0.0903631	-2.10202
ENSG00000105499	PLA2G4C	0.508824	-0.568859	1.99211	0.0566901	0.241837	-4.00173
ENSG00000188483	IER5L	0.503487	3.82099	3.30386	0.00272253	0.0749049	-2.05549
ENSG00000233237	LINC00472	0.502755	1.0628	4.49563	0.000121005	0.0121524	1.1229
ENSG00000253520	AC136628.3	0.501911	-0.18986	2.93963	0.00670808	0.106015	-2.34712
ENSG00000273382	AL356488.3	0.50128	0.185449	2.63079	0.013976	0.135821	-3.06015
ENSG00000175505	CLCF1	0.50091	3.40844	5.04619	2.78052e-05	0.00399617	2.36288
ENSG00000228742	LINC02577	0.500714	4.31627	8.11219	1.12768e-08	3.4483e-06	9.9643
ENSG00000062716	VMP1	0.49923	7.80342	14.4593	3.88799e-14	3.28695e-11	22.3497
ENSG00000253898	LINC01419	0.498415	2.75863	6.9826	1.78332e-07	4.57677e-05	7.32045
ENSG00000237037	NDUFA6-DT	0.497495	-0.413021	2.60766	0.0147464	0.138956	-2.99168
ENSG00000122728	TAF1L	0.497378	0.00204423	3.56711	0.00139205	0.0548175	-1.02407
ENSG00000277945	AC107308.1	0.496135	1.00059	4.16445	0.000291863	0.0220772	0.338138
ENSG00000246898	LINC00920	0.494242	-0.011415	3.09263	0.0046124	0.0916549	-2.09442
ENSG00000213252	AP001282.1	0.492952	-0.0557482	2.28894	0.0302347	0.187947	-3.62711
ENSG00000166920	C15orf48	0.492676	-0.790315	1.95774	0.0608019	0.248746	-4.12998
ENSG00000251571	DDX3P3	0.492567	-0.64024	2.89087	0.00754782	0.111717	-2.47067
ENSG00000279561	AL845472.2	0.492418	-0.18357	3.43016	0.00197673	0.0631843	-1.29931
ENSG00000257446	ZNF878	0.490915	-0.414926	2.81822	0.0089855	0.118993	-2.61873
ENSG00000281501	SEPSECS-AS1	0.49053	1.10523	4.4364	0.0001417	0.0132241	1.042
ENSG00000242110	AMACR	0.490317	0.986387	3.92782	0.000544746	0.0324687	-0.19974
ENSG00000248531	NDUFA5P12	0.489618	-0.275602	3.0751	0.00481627	0.0936663	-2.06913
ENSG00000099365	STX1B	0.488408	1.89591	4.41597	0.000149628	0.0137849	0.901133
ENSG00000160229	ZNF66	0.487889	0.305978	3.12103	0.00429962	0.0900036	-2.0432
ENSG00000073350	LLGL2	0.486616	1.20893	3.32523	0.00257965	0.073102	-1.6957
ENSG00000152518	ZFP36L2	0.48602	6.62335	10.0337	1.50916e-10	6.77801e-08	14.1873
ENSG00000186026	ZNF284	0.485068	0.845344	3.73222	0.000908145	0.0437982	-0.693244
ENSG00000231154	MORF4L2-AS1	0.484542	-0.471614	3.13742	0.00412843	0.0885578	-1.93257
ENSG00000116285	ERRFI1	0.483317	8.47117	8.41375	5.54878e-09	1.81803e-06	10.563
ENSG00000203943	SAMD13	0.481611	-0.0855036	3.9481	0.000516494	0.0319959	-0.112256
ENSG00000197841	ZNF181	0.480312	1.42614	3.8446	0.000677483	0.0364674	-0.467051
ENSG00000074211	PPP2R2C	0.479022	-1.09572	1.43854	0.161916	0.386683	-4.7967
ENSG00000272574	AL596325.2	0.478557	-1.00158	2.85287	0.00827019	0.115285	-2.54861
ENSG00000168209	DDIT4	0.477591	4.78382	2.29078	0.0301133	0.187517	-4.31577
ENSG00000177426	TGIF1	0.476643	5.13054	8.77294	2.42199e-09	8.59854e-07	11.4643
ENSG00000164220	F2RL2	0.476641	-0.911562	2.22968	0.0343908	0.198661	-3.6152
ENSG00000261840	AC093249.6	0.476494	-0.47077	2.46922	0.0202448	0.157461	-3.26286
ENSG00000113790	EHHADH	0.474937	0.531884	3.65307	0.00111511	0.0493118	-0.822317
ENSG00000249850	KRT18P31	0.473961	0.164867	3.32457	0.0025839	0.073102	-1.53985
ENSG00000188042	ARL4C	0.473583	4.10275	5.46117	9.20712e-06	0.00153866	3.30947
ENSG00000049130	KITLG	0.471055	-0.125883	2.28067	0.0307864	0.189654	-3.6603
ENSG00000167604	NFKBID	0.469889	1.76625	4.4933	0.000121761	0.0121524	1.0802
ENSG00000160781	PAQR6	0.468212	-0.402676	2.37712	0.0248915	0.17241	-3.42152
ENSG00000184995	IFNE	0.466201	-1.28991	1.82009	0.0799886	0.278439	-4.42315
ENSG00000231721	LINC-PINT	0.466038	2.06027	4.98546	3.27018e-05	0.0044761	2.36571
ENSG00000152404	CWF19L2	0.465814	3.60752	4.62006	8.68138e-05	0.00931111	1.21717
ENSG00000115963	RND3	0.462471	3.13004	6.24359	1.17887e-06	0.000235316	5.4212
ENSG00000154898	CCDC144CP	0.462418	-0.95334	1.7951	0.083982	0.284198	-4.45603
ENSG00000255112	CHMP1B	0.462395	6.45275	5.92228	2.72599e-06	0.000522373	4.41904
ENSG00000182700	IGIP	0.461194	1.96026	5.26824	1.53792e-05	0.00240249	3.05952
ENSG00000075826	SEC31B	0.460938	1.1397	4.39083	0.000159987	0.0144612	0.878017
ENSG00000177197	PCNPP5	0.460589	-0.127186	2.51127	0.0184017	0.151732	-3.26239
ENSG00000270605	AL353622.1	0.456634	-0.0436114	2.50398	0.0187094	0.152894	-3.26669
ENSG00000139318	DUSP6	0.454944	6.23682	6.95828	1.89584e-07	4.78019e-05	7.07468
ENSG00000259985	AC017100.1	0.454802	0.681763	3.28295	0.00286976	0.0755388	-1.65859
ENSG00000222047	C10orf55	0.453857	1.0727	3.25524	0.00307672	0.0777958	-1.86818
ENSG00000159905	ZNF221	0.453802	0.356398	2.38119	0.0246668	0.171427	-3.59124
ENSG00000143384	MCL1	0.452095	8.4567	11.3991	9.35953e-12	5.6048e-09	16.9408
ENSG00000239407	Z68871.1	0.450818	-0.408371	2.43119	0.0220572	0.163321	-3.40532
ENSG00000101115	SALL4	0.450452	-0.357462	2.52477	0.0178435	0.149444	-3.21136
ENSG00000260731	KRT8P22	0.448364	0.18973	2.96661	0.00628234	0.103662	-2.34282
ENSG00000118523	CTGF	0.447228	9.10372	9.76594	2.67458e-10	1.16482e-07	13.5889
ENSG00000216906	AL355312.1	0.446547	0.278336	3.03903	0.00526304	0.0975202	-2.15858
ENSG00000140459	CYP11A1	0.443715	-0.848867	0.981116	0.335354	0.558623	-5.03225
ENSG00000251493	FOXD1	0.441476	6.65344	6.92157	2.07958e-07	5.15305e-05	6.97012
ENSG00000074966	TXK	0.441434	-0.743554	2.18453	0.0378957	0.206508	-3.84897
ENSG00000230882	AC005077.4	0.441418	-0.845065	1.44871	0.159076	0.38287	-4.81814
ENSG00000154263	ABCA10	0.440839	-0.0900284	2.76727	0.010144	0.123375	-2.72996
ENSG00000148677	ANKRD1	0.439262	3.97973	4.32223	0.00019202	0.0165252	0.34418
ENSG00000127528	KLF2	0.439129	5.65021	5.04848	2.76359e-05	0.00399617	2.166
ENSG00000254703	SENCR	0.438896	1.12639	4.36863	0.000169724	0.0149649	0.853548
ENSG00000134343	ANO3	0.438362	0.571354	3.17189	0.00378946	0.0843068	-1.93806
ENSG00000152433	ZNF547	0.438262	0.181163	2.45765	0.0207815	0.159615	-3.33838
ENSG00000213432	RPL17P34	0.437658	-0.216333	1.98204	0.0578684	0.243839	-4.13558
ENSG00000261556	SMG1P7	0.43711	-0.290951	2.43545	0.0218471	0.162684	-3.40268
ENSG00000233585	AC231533.2	0.437039	0.754779	3.49741	0.00166476	0.0593882	-1.19706
ENSG00000143248	RGS5	0.434244	1.67659	4.88736	4.25015e-05	0.00540558	2.08172
ENSG00000271576	AL359504.2	0.433366	0.342087	3.31668	0.00263589	0.0739902	-1.59522
ENSG00000161912	ADCY10P1	0.432722	0.879721	4.00069	0.000449768	0.0299152	-0.0395842
ENSG00000187984	ANKRD19P	0.43189	2.04711	3.94829	0.000516231	0.0319959	-0.312267
ENSG00000281183	NPTN-IT1	0.430951	-0.239261	2.54154	0.0171719	0.147483	-3.23528
ENSG00000095752	IL11	0.430377	4.15788	4.25483	0.000229673	0.0187549	0.378559
ENSG00000145241	CENPC	0.429047	3.38974	5.0634	2.65566e-05	0.00389461	2.36396
ENSG00000275807	AC145285.6	0.428305	-0.300445	2.11154	0.044244	0.219648	-3.87868
ENSG00000140853	NLRC5	0.427186	-0.216982	2.36242	0.0257173	0.175087	-3.4552
ENSG00000250420	AACSP1	0.426096	2.11261	3.75824	0.000848711	0.0425006	-0.795479
ENSG00000263829	SINHCAFP1	0.425964	0.28644	3.29811	0.00276229	0.0749049	-1.67046
ENSG00000261490	AC005674.2	0.425698	-0.571751	2.64727	0.0134503	0.134475	-2.96988
ENSG00000225361	PPP1R26-AS1	0.424132	0.782017	3.09607	0.0045734	0.0915673	-2.05953
ENSG00000168661	ZNF30	0.423688	1.80423	4.34611	0.000180207	0.0156966	0.730288
ENSG00000226696	LENG8-AS1	0.423207	0.453631	3.38029	0.00224397	0.0676109	-1.44878
ENSG00000243431	RPL5P30	0.422774	0.379704	3.16968	0.00381035	0.0846405	-1.88733
ENSG00000184979	USP18	0.422449	0.0781135	1.66349	0.107924	0.320076	-4.52115
ENSG00000259429	UBE2Q2P2	0.421471	0.49566	3.09236	0.00461549	0.0916549	-2.14483
ENSG00000224559	LINC01087	0.420707	0.751535	3.17948	0.0037185	0.0839949	-2.01306
ENSG00000127366	TAS2R5	0.420185	-0.793936	2.71088	0.0115892	0.12832	-2.85938
ENSG00000170161	AL512625.1	0.420127	-0.362203	2.94981	0.00654431	0.105609	-2.31516
ENSG00000171840	NINJ2	0.419463	-0.498778	1.88068	0.0709795	0.26393	-4.18922
ENSG00000226380	AC016831.1	0.41894	2.07754	3.97871	0.000476555	0.0305761	-0.235469
ENSG00000229211	KCTD9P6	0.418781	-0.288095	1.95429	0.0612287	0.249568	-4.18609
ENSG00000180998	GPR137C	0.416416	1.7585	4.10928	0.00033773	0.0241485	0.150557
ENSG00000127914	AKAP9	0.415826	5.79895	3.19538	0.00357396	0.0831149	-2.61398
ENSG00000147883	CDKN2B	0.415728	4.75951	5.84733	3.31888e-06	0.000627617	4.30762
ENSG00000250492	INTS6P1	0.415401	-0.12337	2.94691	0.00659053	0.105711	-2.3963
ENSG00000176401	EID2B	0.414755	1.46806	4.0237	0.00042332	0.0289194	0.000581258
ENSG00000213906	LTB4R2	0.412813	0.521993	3.44012	0.00192722	0.0627811	-1.34444
ENSG00000129514	FOXA1	0.41253	-0.482933	1.95263	0.0614341	0.249571	-4.13213
ENSG00000232150	ST13P4	0.411924	0.958966	2.91115	0.00718713	0.10919	-2.55774
ENSG00000236852	BX322784.1	0.411529	1.10164	3.58892	0.00131602	0.0540397	-1.05486
ENSG00000240132	ETF1P2	0.409337	-0.52527	2.28746	0.0303326	0.188071	-3.58913
ENSG00000153237	CCDC148	0.408864	-0.702354	1.78915	0.0849565	0.285947	-4.36718
ENSG00000172594	SMPDL3A	0.408446	2.16238	5.2931	1.43937e-05	0.00227325	3.11073
ENSG00000135905	DOCK10	0.405806	1.11763	4.47715	0.000127119	0.0124282	1.07099
ENSG00000172748	ZNF596	0.405264	-0.300374	1.88054	0.070999	0.26393	-4.27386
ENSG00000138166	DUSP5	0.404991	7.84437	5.61625	6.10455e-06	0.0011248	3.56628
ENSG00000244192	AC113367.1	0.404882	0.850593	2.53805	0.0173098	0.148058	-3.28615
ENSG00000279520	AC093525.8	0.404871	0.0947135	1.91957	0.065671	0.256823	-4.25149
ENSG00000266401	AP002478.1	0.404191	1.02385	2.91339	0.00714834	0.108863	-2.46402
ENSG00000266302	AC098850.3	0.404113	-0.436463	2.43359	0.021939	0.162865	-3.40923
ENSG00000253320	AZIN1-AS1	0.403401	0.129046	2.52369	0.0178876	0.149541	-3.2114
ENSG00000104888	SLC17A7	0.402818	0.02424	2.18406	0.0379335	0.206508	-3.82522
ENSG00000284837	AC007846.1	0.402689	2.73737	4.75501	6.05368e-05	0.00719037	1.68448
ENSG00000231848	AC012354.2	0.402184	0.0646968	2.71329	0.0115238	0.128089	-2.79776
ENSG00000110031	LPXN	0.401608	0.820695	2.5984	0.0150657	0.139874	-3.16227
ENSG00000136997	MYC	0.401156	8.03644	8.76738	2.45297e-09	8.59854e-07	11.3845
ENSG00000171617	ENC1	0.400489	5.60827	9.06182	1.25895e-09	5.16959e-07	12.0918
ENSG00000114841	DNAH1	0.400329	0.198966	2.74077	0.0108007	0.125952	-2.84513
ENSG00000235381	AL596202.1	0.399395	0.65436	2.67547	0.0125932	0.131149	-3.05448
ENSG00000180884	ZNF792	0.39931	-0.108871	1.72397	0.0962898	0.301959	-4.59933
ENSG00000117425	PTCH2	0.399202	-0.132962	2.22066	0.0350664	0.199849	-3.78903
ENSG00000103995	CEP152	0.398809	4.919	3.89853	0.000588259	0.0338178	-0.814395
ENSG00000215146	BX322639.1	0.398675	4.36962	4.39488	0.000158272	0.0143967	0.53111
ENSG00000173531	MST1	0.398234	0.248153	1.99158	0.056751	0.241882	-4.21037
ENSG00000198342	ZNF442	0.397841	0.128993	2.46975	0.0202209	0.157461	-3.33031
ENSG00000181404	WASHC1	0.39747	0.506891	2.59503	0.0151836	0.140064	-3.09567
ENSG00000243014	PTMAP8	0.396121	-0.422273	2.04701	0.050629	0.231744	-4.03883
ENSG00000196357	ZNF565	0.39427	1.3114	3.77909	0.00080385	0.0414084	-0.649859
ENSG00000210154	MT-TD	0.39402	1.93612	3.94189	0.000524993	0.0320829	-0.295313
ENSG00000164989	CCDC171	0.393815	1.53063	2.87908	0.0077652	0.112388	-2.76694
ENSG00000183496	MEX3B	0.393313	0.145409	1.82189	0.0797079	0.278151	-4.49435
ENSG00000273802	HIST1H2BG	0.393015	0.343187	2.13566	0.0420483	0.215379	-3.90292
ENSG00000107984	DKK1	0.392944	2.71585	3.43304	0.00196231	0.0629516	-1.70738
ENSG00000138468	SENP7	0.392266	3.25288	3.95162	0.000511745	0.0319959	-0.497889
ENSG00000164362	TERT	0.391356	0.698842	1.81715	0.0804491	0.278513	-4.68443
ENSG00000197182	MIRLET7BHG	0.391269	1.8714	3.46383	0.00181405	0.0619605	-1.42733
ENSG00000137193	PIM1	0.390677	4.32156	4.76569	5.8832e-05	0.00710287	1.55694
ENSG00000232917	HSPE1P6	0.390431	0.545027	2.64122	0.0136413	0.135214	-3.06339
ENSG00000099860	GADD45B	0.390233	5.12894	4.16561	0.000290972	0.0220772	-0.0916391
ENSG00000128872	TMOD2	0.390129	0.468482	2.62241	0.0142507	0.136814	-3.16131
ENSG00000196391	ZNF774	0.389698	0.713758	3.78118	0.000799477	0.0413313	-0.554573
ENSG00000133863	TEX15	0.389622	4.68288	3.29814	0.00276209	0.0749049	-2.3073
ENSG00000207547	MIR25	0.389453	0.173574	2.7294	0.0110944	0.127071	-2.87981
ENSG00000154874	CCDC144B	0.389412	2.20539	3.11548	0.00435904	0.0901766	-2.42992
ENSG00000052126	PLEKHA5	0.388693	2.67152	4.73958	6.30842e-05	0.00731166	1.64915
ENSG00000178821	TMEM52	0.388416	0.953533	3.19774	0.00355297	0.0830297	-1.94737
ENSG00000134627	PIWIL4	0.388404	-0.351715	2.13634	0.0419873	0.215379	-3.86881
ENSG00000177200	CHD9	0.388241	4.95229	3.52494	0.00155135	0.0577617	-1.76452
ENSG00000139173	TMEM117	0.388043	-0.0380332	2.49278	0.019192	0.154094	-3.25173
ENSG00000227674	LINC00355	0.38597	1.82139	4.73212	6.43545e-05	0.00739923	1.72905
ENSG00000188177	ZC3H6	0.385692	2.41409	4.36578	0.000171017	0.014987	0.671073
ENSG00000176472	ZNF575	0.384738	-0.304496	2.13832	0.0418118	0.21519	-3.88466
ENSG00000131797	CLUHP3	0.383671	1.56148	3.41228	0.0020688	0.0639183	-1.56457
ENSG00000255063	AP001646.2	0.3834	-0.239655	2.56555	0.0162514	0.143909	-3.1123
ENSG00000231784	DBIL5P	0.383169	-0.30466	2.01963	0.0535765	0.236052	-4.1358
ENSG00000255815	KRT8P11	0.382864	-0.0952645	2.42387	0.022423	0.164925	-3.41674
ENSG00000107890	ANKRD26	0.382455	4.71874	3.92349	0.000550977	0.0324687	-0.737496
ENSG00000260809	VPS35P1	0.382188	-0.226986	2.05156	0.0501533	0.230666	-4.05858
ENSG00000145040	UCN2	0.382009	-0.585534	1.46344	0.155036	0.378105	-4.69377
ENSG00000159167	STC1	0.381526	5.62757	2.85096	0.00830817	0.115703	-3.30044
ENSG00000251550	AC091133.4	0.381523	-0.0578215	2.98507	0.00600606	0.101982	-2.26064
ENSG00000188322	SBK1	0.379538	-0.393154	1.49949	0.145495	0.366593	-4.84745
ENSG00000116717	GADD45A	0.379513	5.8248	4.74119	6.28141e-05	0.00731166	1.35087
ENSG00000224334	AP000357.1	0.379501	0.79298	3.74102	0.000887597	0.0434999	-0.685267
ENSG00000271605	MILR1	0.379177	1.23009	2.87408	0.00785933	0.112748	-2.64833
ENSG00000180673	EXOC5P1	0.378879	1.33703	3.4222	0.00201721	0.0637127	-1.51782
ENSG00000276550	HERC2P2	0.378874	3.62703	4.85601	4.62159e-05	0.00577578	1.80583
ENSG00000186787	SPIN2B	0.378612	-0.372617	2.06667	0.0486023	0.2279	-3.98579
ENSG00000228393	LINC01004	0.37828	0.832944	3.00769	0.00568323	0.0994876	-2.29121
ENSG00000069493	CLEC2D	0.376297	0.294868	3.64545	0.0011373	0.0498333	-0.838776
ENSG00000180596	HIST1H2BC	0.376129	-0.218088	1.97795	0.0583527	0.244617	-4.18593
ENSG00000082175	PGR	0.375678	1.67776	2.92169	0.00700608	0.107623	-2.66007
ENSG00000284681	AC007240.1	0.375619	-0.448806	2.14735	0.0410188	0.213828	-3.85268
ENSG00000172915	NBEA	0.375582	1.11233	2.50458	0.0186842	0.152894	-3.5002
ENSG00000131127	ZNF141	0.375285	3.25537	4.23624	0.000241292	0.0192659	0.220506
ENSG00000258768	AL356019.2	0.374574	-0.526553	1.72771	0.0956073	0.301254	-4.55256
ENSG00000226985	LINC01203	0.374297	0.465957	2.35019	0.0264241	0.177449	-3.77448
ENSG00000113240	CLK4	0.374136	3.23623	3.72603	0.000922889	0.0442125	-1.03778
ENSG00000232527	AC245595.1	0.374112	-0.270695	1.12339	0.271286	0.500761	-5.23248
ENSG00000028277	POU2F2	0.371663	-0.0816219	2.44891	0.0211951	0.160786	-3.31991
ENSG00000268350	FAM156A	0.371623	-0.0556354	2.01945	0.053596	0.236066	-4.1488
ENSG00000215417	MIR17HG	0.37094	0.845119	2.89143	0.00753763	0.111717	-2.67826
ENSG00000175322	ZNF519	0.3699	3.14811	4.59477	9.28778e-05	0.00974336	1.15615
ENSG00000238251	AL133477.1	0.369381	0.0121758	2.22983	0.034379	0.198661	-3.79572
ENSG00000270012	AC232271.1	0.369165	-0.28599	2.26521	0.0318412	0.192359	-3.71349
ENSG00000256894	AC022509.3	0.369106	-0.571778	1.73541	0.0942128	0.299166	-4.57063
ENSG00000180071	ANKRD18A	0.368559	1.11818	2.81291	0.00910021	0.119332	-2.80747
ENSG00000215866	LINC01356	0.368264	-0.348302	2.26453	0.0318884	0.192521	-3.61836
ENSG00000283199	C13orf46	0.367522	0.137185	2.2095	0.0359192	0.201482	-3.80322
ENSG00000223960	AC009948.1	0.367169	2.74692	4.98007	3.31756e-05	0.00449759	2.2453
ENSG00000257376	AC079601.2	0.366667	0.604775	3.17566	0.00375403	0.0840095	-1.9213
ENSG00000187240	DYNC2H1	0.36609	5.18534	2.9033	0.00732472	0.110347	-3.26816
ENSG00000197808	ZNF461	0.365434	2.0868	3.60408	0.00126555	0.0527204	-1.11008
ENSG00000144674	GOLGA4	0.365317	6.44031	3.24376	0.00316657	0.0795628	-2.52551
ENSG00000278834	AC073508.3	0.364866	0.239292	1.90718	0.0673238	0.258615	-4.34957
ENSG00000101605	MYOM1	0.364769	-0.526321	2.47935	0.0197859	0.156673	-3.3298
ENSG00000282458	AC008993.1	0.364731	0.201961	1.79135	0.0845955	0.285133	-4.55246
ENSG00000243753	HLA-L	0.364728	1.2712	3.4789	0.0017455	0.0607417	-1.27365
ENSG00000183018	SPNS2	0.363829	-0.580266	1.34225	0.19083	0.419433	-5.00051
ENSG00000269929	AL158152.1	0.363741	1.3565	3.16325	0.00387185	0.0852163	-2.11347
ENSG00000132623	ANKEF1	0.363643	0.782001	2.66513	0.0129014	0.132632	-3.07776
ENSG00000231066	NPM1P9	0.363469	-0.326994	2.60437	0.0148594	0.139399	-3.05228
ENSG00000145348	TBCK	0.362797	3.07135	4.38265	0.000163509	0.0146872	0.649397
ENSG00000153714	LURAP1L	0.362793	-0.462821	1.14906	0.260733	0.490221	-4.96834
ENSG00000244153	WWP1P1	0.362443	1.64864	3.53938	0.00149491	0.0565391	-1.25428
ENSG00000239557	AC092045.1	0.362432	0.789522	2.73116	0.0110486	0.127032	-2.965
ENSG00000151914	DST	0.36208	8.46401	2.44345	0.0214576	0.161546	-4.37537
ENSG00000173559	NABP1	0.361901	5.21288	5.76771	4.09265e-06	0.00076389	4.03951
ENSG00000134668	SPOCD1	0.361472	-0.236897	2.33213	0.0274995	0.181307	-3.58223
ENSG00000253276	CCDC71L	0.360333	4.77127	5.01208	3.04569e-05	0.00429144	2.11716
ENSG00000281207	SLFNL1-AS1	0.360191	1.46203	2.94538	0.00661517	0.105711	-2.65153
ENSG00000161551	ZNF577	0.359884	1.01809	2.54972	0.0168529	0.146351	-3.34303
ENSG00000038427	VCAN	0.359333	2.11903	1.94996	0.0617677	0.250063	-4.74267
ENSG00000112182	BACH2	0.358825	0.838257	2.52902	0.0176712	0.148956	-3.28623
ENSG00000275854	AC084824.4	0.358792	-0.707515	2.10289	0.045056	0.221156	-3.94576
ENSG00000138658	ZGRF1	0.358596	3.56407	3.89319	0.000596557	0.0339714	-0.693856
ENSG00000227973	PIN4P1	0.358312	0.323482	1.90937	0.067029	0.258061	-4.38645
ENSG00000139190	VAMP1	0.357843	3.08352	4.66117	7.77867e-05	0.00853398	1.36829
ENSG00000175449	RFESD	0.356557	1.06241	2.83268	0.00868024	0.117698	-2.82506
ENSG00000250461	AC122718.1	0.35649	1.00489	2.93439	0.00679396	0.106628	-2.53958
ENSG00000196381	ZNF781	0.356391	2.02137	3.4191	0.00203321	0.0637127	-1.63062
ENSG00000153165	RGPD3	0.356314	-0.591786	1.80138	0.0829616	0.282407	-4.48816
ENSG00000197863	ZNF790	0.356284	1.5161	2.95398	0.00647831	0.105304	-2.55557
ENSG00000214076	CPSF1P1	0.356068	0.371908	2.84525	0.00842273	0.116564	-2.66839
ENSG00000262953	EIF4A1P9	0.355892	0.687076	3.20279	0.00350846	0.0823915	-1.85633
ENSG00000224886	AL132656.1	0.35542	-0.735862	2.08844	0.0464422	0.223615	-3.98028
ENSG00000196263	ZNF471	0.355204	1.78064	3.31801	0.0026271	0.0738878	-1.83824
ENSG00000164171	ITGA2	0.354624	3.18827	2.45191	0.0210522	0.160596	-3.90782
ENSG00000269906	AL606834.1	0.35354	1.1544	3.44106	0.00192261	0.0627811	-1.43898
ENSG00000261167	AC107027.3	0.353203	1.18828	2.68202	0.0124017	0.130939	-3.17125
ENSG00000149646	CNBD2	0.352855	1.48603	3.34193	0.00247303	0.0715137	-1.64723
ENSG00000225531	AL807761.2	0.352419	0.555585	2.83906	0.00854853	0.117121	-2.66607
ENSG00000258701	LINC00638	0.35186	0.00151124	1.84609	0.0760088	0.271876	-4.39821
ENSG00000237883	DGUOK-AS1	0.3501	-0.552649	1.39107	0.175702	0.402171	-4.95424
ENSG00000273888	FRMD6-AS1	0.349443	-0.340881	2.60637	0.0147904	0.139024	-3.06829
ENSG00000141519	CCDC40	0.349223	-0.751018	1.52511	0.139006	0.359057	-4.76785
ENSG00000054983	GALC	0.348722	0.869138	2.61258	0.0145793	0.138138	-3.25616
ENSG00000140465	CYP1A1	0.348454	1.29454	2.41868	0.0226853	0.16586	-3.60682
ENSG00000023445	BIRC3	0.348201	4.48936	2.08014	0.0472552	0.225332	-4.86989
ENSG00000203914	HSP90B3P	0.347329	2.61455	3.50408	0.00163658	0.0589496	-1.42136
ENSG00000114948	ADAM23	0.345954	-0.277771	1.24173	0.225146	0.456196	-5.06243
ENSG00000212127	TAS2R14	0.345869	-0.180311	1.53846	0.13572	0.355771	-4.86969
ENSG00000268996	MAN1B1-DT	0.345608	0.593266	2.25293	0.0327023	0.194082	-3.80817
ENSG00000067715	SYT1	0.344606	0.529948	2.37749	0.0248709	0.17241	-3.65069
ENSG00000125398	SOX9	0.344202	6.65665	5.35089	1.23422e-05	0.00199306	2.89477
ENSG00000271851	AC087501.4	0.342819	-0.389533	2.07015	0.0482504	0.227586	-4.01576
ENSG00000163660	CCNL1	0.342122	6.5159	3.48958	0.00169847	0.0598296	-1.92249
ENSG00000110318	CEP126	0.341801	1.44405	2.50042	0.0188617	0.15324	-3.53859
ENSG00000124097	HMGB1P1	0.341313	1.18788	2.77218	0.0100264	0.122848	-2.89749
ENSG00000168490	PHYHIP	0.341211	0.345135	1.95358	0.0613167	0.249571	-4.27146
ENSG00000214561	RBBP4P4	0.341205	0.223762	2.55773	0.0165462	0.145124	-3.2401
ENSG00000162733	DDR2	0.340951	0.704771	2.23512	0.0339883	0.19793	-3.90928
ENSG00000279342	AP000866.6	0.340497	0.315894	2.44321	0.021469	0.161546	-3.49074
ENSG00000139211	AMIGO2	0.340456	5.81186	6.74504	3.25134e-07	7.53681e-05	6.55955
ENSG00000156313	RPGR	0.340007	2.40652	3.69968	0.000988235	0.0458159	-0.992611
ENSG00000221817	PPP3CB-AS1	0.339982	2.26975	3.85162	0.000665157	0.0361795	-0.57533
ENSG00000233229	CNOT7P1	0.339917	-0.404783	1.8388	0.0771076	0.273357	-4.40512
ENSG00000262001	DLGAP1-AS2	0.339554	4.2748	5.49799	8.35021e-06	0.00148159	3.45208
ENSG00000226121	AC009487.2	0.339388	4.24593	3.58138	0.00134183	0.0543476	-1.56109
ENSG00000151338	MIPOL1	0.33926	2.20041	3.47525	0.00176186	0.0611631	-1.54623
ENSG00000243244	STON1	0.339026	-0.145807	1.55616	0.131459	0.350172	-4.79414
ENSG00000047410	TPR	0.33895	6.9768	3.2197	0.00336323	0.08078	-2.60142
ENSG00000226312	CFLAR-AS1	0.338863	0.317421	2.40925	0.0231694	0.16708	-3.49139
ENSG00000196074	SYCP2	0.338567	5.40369	3.51366	0.00159687	0.0582493	-1.82148
ENSG00000197980	LEKR1	0.338182	0.520728	2.8811	0.00772765	0.112388	-2.58927
ENSG00000188015	S100A3	0.338065	-0.372913	1.57674	0.126647	0.344794	-4.74896
ENSG00000227354	RBM26-AS1	0.337902	1.05984	3.03108	0.00536682	0.0978917	-2.3011
ENSG00000142408	CACNG8	0.337826	1.78051	3.29473	0.00278589	0.0751239	-1.81781
ENSG00000117724	CENPF	0.33775	7.32474	2.76031	0.0103126	0.123408	-3.67304
ENSG00000196569	LAMA2	0.337426	-0.590678	1.62654	0.115595	0.329429	-4.70737
ENSG00000143341	HMCN1	0.336822	-0.640583	2.0973	0.0455872	0.222407	-4.01893
ENSG00000204410	MSH5	0.336817	1.20058	3.35686	0.0023813	0.0699947	-1.65552
ENSG00000163728	TTC14	0.336651	4.55554	4.68751	7.2501e-05	0.0080774	1.25477
ENSG00000177076	ACER2	0.336341	0.606945	2.09335	0.0459664	0.223091	-4.16087
ENSG00000275183	LENG9	0.336336	0.896642	2.61858	0.0143781	0.137395	-3.12695
ENSG00000173110	HSPA6	0.336326	2.17725	0.825329	0.416508	0.631373	-5.10361
ENSG00000085224	ATRX	0.336183	5.61045	3.05572	0.00505168	0.095727	-2.93713
ENSG00000145390	USP53	0.336046	3.98246	3.36092	0.00235691	0.0699866	-2.05536
ENSG00000089682	RBM41	0.335979	2.88591	3.71648	0.00094607	0.0448503	-1.02456
ENSG00000171827	ZNF570	0.33492	2.7068	3.7641	0.000835852	0.0422515	-0.829118
ENSG00000206530	CFAP44	0.33487	2.53789	2.89158	0.00753488	0.111717	-2.96251
ENSG00000138778	CENPE	0.334792	5.52155	2.43852	0.0216969	0.162326	-4.28786
ENSG00000196912	ANKRD36B	0.334687	1.00696	3.11813	0.00433054	0.0900726	-2.17033
ENSG00000223485	LINC01615	0.334245	-0.632929	1.38734	0.176825	0.403578	-4.86505
ENSG00000225871	AC245100.2	0.334193	0.263307	2.28956	0.0301942	0.187819	-3.72769
ENSG00000225264	ZNRF2P2	0.33295	1.153	2.67824	0.0125118	0.131069	-3.12386
ENSG00000236307	EEF1E1P1	0.332432	-0.529703	1.90465	0.067666	0.259254	-4.28386
ENSG00000225518	LINC01703	0.33132	-0.594184	1.75218	0.0912366	0.294292	-4.40564
ENSG00000197142	ACSL5	0.331065	-0.568038	1.59614	0.122242	0.338962	-4.75413
ENSG00000235423	AC068768.1	0.330767	1.38407	2.92636	0.00692745	0.107055	-2.64896
ENSG00000215457	RPS8P3	0.330365	0.124697	2.05242	0.0500641	0.230605	-4.10967
ENSG00000148516	ZEB1	0.329901	5.50607	3.45207	0.00186933	0.062305	-1.96898
ENSG00000273018	AC107983.2	0.329802	-0.379351	2.06879	0.048388	0.227712	-4.16734
ENSG00000258808	LINC02310	0.328999	-0.126271	1.69328	0.102054	0.311049	-4.65682
ENSG00000167619	TMEM145	0.32888	0.0863659	1.60046	0.121278	0.337587	-4.78197
ENSG00000284879	AC133644.3	0.32878	-0.363145	2.03142	0.052289	0.233747	-4.06893
ENSG00000280433	FP565260.6	0.328776	0.654705	2.85329	0.00826179	0.115285	-2.66374
ENSG00000078177	N4BP2	0.328676	4.47009	2.8342	0.00864856	0.117698	-3.29859
ENSG00000124721	DNAH8	0.328642	2.81604	3.40237	0.00212159	0.0648755	-1.80296
ENSG00000277142	LINC00235	0.328216	-0.258758	1.7636	0.0892559	0.292273	-4.62116
ENSG00000135968	GCC2	0.32769	4.85357	3.42686	0.00199343	0.0633849	-1.973
ENSG00000255883	FUNDC2P1	0.32768	-0.131828	1.28067	0.211337	0.442599	-5.14931
ENSG00000107485	GATA3	0.327407	0.122179	2.43454	0.021892	0.162684	-3.42525
ENSG00000141655	TNFRSF11A	0.32705	1.02228	1.96998	0.0593083	0.246311	-4.39893
ENSG00000273748	AL592183.1	0.326867	1.13088	3.02661	0.00542592	0.0981133	-2.33309
ENSG00000255561	FDXACB1	0.326706	0.904235	2.23873	0.0337239	0.196945	-3.9712
ENSG00000242615	AC022415.1	0.326634	-0.00379605	1.93383	0.0638134	0.254052	-4.27049
ENSG00000145734	BDP1	0.325724	5.65789	2.74176	0.0107755	0.125907	-3.63974
ENSG00000162676	GFI1	0.325272	-0.683998	1.66664	0.107291	0.318969	-4.53636
ENSG00000206344	HCG27	0.324622	-0.349625	1.76152	0.0896133	0.292563	-4.45284
ENSG00000116183	PAPPA2	0.324566	-0.534895	0.839737	0.408522	0.624337	-5.37267
ENSG00000174799	CEP135	0.324421	3.91388	3.44979	0.00188025	0.062305	-1.84796
ENSG00000224183	SDHDP6	0.324328	-0.0366107	2.17011	0.0390802	0.209522	-3.89412
ENSG00000075292	ZNF638	0.323978	6.41171	3.80188	0.000757461	0.0395863	-1.1426
ENSG00000213047	DENND1B	0.323884	2.7113	3.30801	0.00269417	0.0747222	-1.98556
ENSG00000166004	CEP295	0.323614	3.95735	3.29881	0.00275744	0.0749049	-2.21654
ENSG00000149781	FERMT3	0.322749	-0.49713	1.51758	0.140889	0.36171	-4.60942
ENSG00000137831	UACA	0.322714	5.83034	3.74853	0.000870434	0.0432868	-1.26218
ENSG00000173917	HOXB2	0.322644	6.17473	4.92972	3.79532e-05	0.00491409	1.80902
ENSG00000175556	LONRF3	0.322428	1.65625	3.62339	0.00120404	0.0515883	-1.02292
ENSG00000153558	FBXL2	0.322216	1.68278	2.4716	0.0201362	0.157224	-3.62902
ENSG00000250072	SH3TC2-DT	0.3219	2.56254	3.43689	0.00194312	0.0629092	-1.74725
ENSG00000251188	AC079140.3	0.321717	-0.0122473	1.9817	0.0579089	0.243923	-4.25823
ENSG00000272578	AP000347.1	0.321681	-0.576619	1.91357	0.0664673	0.257502	-4.32336
ENSG00000133640	LRRIQ1	0.320676	-0.370277	1.84715	0.0758505	0.27167	-4.36753
ENSG00000135164	DMTF1	0.320183	5.9427	3.44848	0.00188655	0.06233	-1.99423
ENSG00000143178	TBX19	0.31997	0.231355	1.72669	0.0957927	0.301254	-4.62802
ENSG00000138182	KIF20B	0.319911	6.16268	2.56959	0.0161011	0.143373	-4.04279
ENSG00000173230	GOLGB1	0.319857	6.07158	2.7607	0.0103033	0.123408	-3.61947
ENSG00000270055	AC127502.2	0.319523	0.0163326	2.60508	0.0148348	0.139259	-3.08729
ENSG00000113721	PDGFRB	0.31894	-0.0968862	1.66745	0.107129	0.318969	-4.66217
ENSG00000087085	ACHE	0.318864	-0.567904	1.05833	0.299399	0.525905	-5.21456
ENSG00000263958	AC091138.1	0.318719	-0.307646	1.78248	0.0860623	0.287648	-4.48216
ENSG00000227671	AL390728.4	0.318422	3.84953	3.63675	0.00116317	0.0503526	-1.36344
ENSG00000162614	NEXN	0.317306	2.95239	3.23023	0.00327576	0.0804606	-2.2836
ENSG00000203797	DDO	0.317196	0.885296	2.92311	0.00698205	0.107623	-2.49534
ENSG00000165115	KIF27	0.31666	1.00812	2.7531	0.0104904	0.124808	-2.98968
ENSG00000260630	SNAI3-AS1	0.316542	1.39628	2.77675	0.00991818	0.122255	-2.91696
ENSG00000187037	GPR141	0.316496	-0.733609	1.76037	0.0898123	0.29296	-4.51472
ENSG00000257718	AC067735.1	0.316252	0.0859127	1.89765	0.0686183	0.260275	-4.34586
ENSG00000143126	CELSR2	0.315963	0.687089	2.16141	0.0398115	0.211211	-4.06926
ENSG00000260442	ATP2A1-AS1	0.315354	0.627286	1.97837	0.0583038	0.244617	-4.29755
ENSG00000182050	MGAT4C	0.31524	-0.870801	1.92073	0.065518	0.256755	-4.29568
ENSG00000113971	NPHP3	0.315141	2.77944	3.97988	0.000475094	0.0305761	-0.341131
ENSG00000149633	KIAA1755	0.314973	0.595059	2.58224	0.0156386	0.141608	-3.22804
ENSG00000267058	AC006213.2	0.31491	-0.384197	2.24321	0.0333986	0.19595	-3.7546
ENSG00000160336	ZNF761	0.313985	2.79365	3.27419	0.00293367	0.0761822	-2.0546
ENSG00000232931	LINC00342	0.312757	1.42097	2.32816	0.0277409	0.181628	-3.95069
ENSG00000180376	CCDC66	0.31257	3.63706	3.10203	0.00450655	0.0914805	-2.60518
ENSG00000054654	SYNE2	0.312561	5.2135	2.29624	0.0297557	0.187154	-4.56286
ENSG00000228224	NACAP1	0.312202	2.54962	3.1608	0.00389552	0.085606	-2.26854
ENSG00000168811	IL12A	0.312147	2.48455	3.54652	0.0014677	0.0562503	-1.34671
ENSG00000126777	KTN1	0.311846	8.03822	3.30095	0.00274259	0.0749049	-2.431
ENSG00000165169	DYNLT3	0.311793	3.08954	3.44348	0.00191075	0.062697	-1.69425
ENSG00000249279	LINC02057	0.31179	-0.557579	1.94463	0.0624368	0.250934	-4.26075
ENSG00000250829	AC108865.1	0.311182	1.32266	2.81976	0.00895257	0.118936	-2.91188
ENSG00000234028	AC062029.1	0.311144	-0.104275	1.54307	0.1346	0.353846	-4.78605
ENSG00000181101	SDCCAG3P2	0.311044	0.0159482	2.01356	0.0542495	0.237344	-4.18326
ENSG00000241549	GUSBP2	0.310924	-0.340306	1.96432	0.0599952	0.24756	-4.23263
ENSG00000101665	SMAD7	0.310533	1.62513	2.19431	0.0371098	0.203799	-4.06093
ENSG00000264112	AC015813.1	0.310389	3.85736	3.39537	0.00215966	0.0658963	-2.01574
ENSG00000119508	NR4A3	0.310321	1.74271	2.46771	0.0203143	0.157644	-3.52945
ENSG00000161609	CCDC155	0.310119	-0.562255	1.24476	0.22405	0.454817	-5.08606
ENSG00000173013	CCDC96	0.309758	1.07727	2.38533	0.0244408	0.170765	-3.64174
ENSG00000278864	AC055811.4	0.309756	3.00974	3.28806	0.00283306	0.0755388	-2.08462
ENSG00000215007	DNAJA1P3	0.309571	0.952928	2.82983	0.00873965	0.117908	-2.74285
ENSG00000175197	DDIT3	0.309082	4.92783	2.32318	0.0280468	0.182538	-4.21492
ENSG00000165813	CCDC186	0.308206	4.06136	2.9223	0.00699584	0.107623	-3.11088
ENSG00000108055	SMC3	0.307703	7.13257	3.38345	0.00222607	0.0673538	-2.20829
ENSG00000268218	AC137932.3	0.30769	-0.167633	1.84171	0.0766663	0.272766	-4.42069
ENSG00000101745	ANKRD12	0.307685	5.23758	2.69662	0.011984	0.129793	-3.71505
ENSG00000073605	GSDMB	0.307516	1.84514	3.14287	0.00407293	0.0877603	-2.27407
ENSG00000174718	KIAA1551	0.307172	5.30255	3.43522	0.00195145	0.0629323	-1.99417
ENSG00000231208	ZBTB46-AS1	0.3071	0.945151	2.64248	0.0136012	0.135184	-3.13796
ENSG00000196268	ZNF493	0.307023	1.93766	3.11452	0.00436947	0.0901766	-2.36969
ENSG00000234975	FTH1P2	0.306931	0.384493	1.92753	0.0646282	0.255563	-4.25914
ENSG00000261188	Z95115.1	0.306872	0.736304	2.32462	0.0279581	0.182311	-3.70993
ENSG00000222365	SNORD12B	0.306626	-0.299317	2.26424	0.0319082	0.192521	-3.67497
ENSG00000102189	EEA1	0.306501	5.73119	2.64556	0.013504	0.134591	-3.85756
ENSG00000164251	F2RL1	0.306189	7.52443	7.15869	1.14752e-07	3.05409e-05	7.54844
ENSG00000086619	ERO1B	0.30604	1.2442	2.83407	0.00865138	0.117698	-2.75463
ENSG00000282995	FRG1EP	0.305966	-0.173645	1.92812	0.0645522	0.255474	-4.25908
ENSG00000106701	FSD1L	0.30581	2.94776	2.80814	0.00920441	0.119627	-3.15745
ENSG00000120217	CD274	0.305061	4.2148	4.79999	5.36789e-05	0.00659378	1.61807
ENSG00000162545	CAMK2N1	0.304955	3.54379	3.09678	0.00456538	0.0915673	-2.52611
ENSG00000101384	JAG1	0.304944	2.87302	4.4506	0.000136438	0.0129006	0.907139
ENSG00000178338	ZNF354B	0.304746	2.90304	3.58045	0.00134505	0.0543476	-1.36129
ENSG00000152784	PRDM8	0.304668	3.63127	4.86683	4.48988e-05	0.00566041	1.82666
ENSG00000144821	MYH15	0.304616	3.99653	3.90441	0.000579253	0.0335687	-0.694292
ENSG00000006025	OSBPL7	0.303946	2.84903	4.0751	0.000369649	0.0259151	-0.0463152
ENSG00000157869	RAB28	0.303841	3.69435	5.46984	8.99775e-06	0.00152136	3.42796
ENSG00000135541	AHI1	0.303739	4.67302	3.33196	0.00253612	0.0725351	-2.20446
ENSG00000171303	KCNK3	0.303685	-0.445969	1.04102	0.307212	0.5326	-5.1063
ENSG00000169418	NPR1	0.303639	-0.820207	1.33701	0.192514	0.421706	-5.05671
ENSG00000205808	PLPP6	0.303587	2.58587	3.17196	0.00378885	0.0843068	-2.27678
ENSG00000227105	PARP1P1	0.303364	-0.0445127	1.92719	0.0646733	0.255563	-4.31515
ENSG00000236098	AC097059.2	0.30317	1.37088	2.70313	0.0118024	0.129188	-3.18612
ENSG00000146247	PHIP	0.302523	6.57291	2.78463	0.00973426	0.121273	-3.58903
ENSG00000205583	STAG3L1	0.302368	1.92636	3.0156	0.00557426	0.0986616	-2.52402
ENSG00000262902	MTCO1P40	0.302191	1.2948	1.94539	0.0623416	0.250802	-4.43474
ENSG00000253669	GASAL1	0.301948	1.44414	2.29393	0.0299065	0.187154	-3.85471
ENSG00000121350	PYROXD1	0.301578	3.39115	3.45073	0.00187576	0.062305	-1.70783
ENSG00000280128	AL662795.2	0.301351	2.36486	3.00652	0.00569952	0.0995304	-2.62006
ENSG00000213707	HMGB1P10	0.301094	-0.43535	2.05138	0.0501715	0.230667	-4.03308
ENSG00000115290	GRB14	0.300502	-0.0584381	1.85812	0.074225	0.269585	-4.46492
ENSG00000275322	AC103746.1	0.300451	-0.0967149	2.09296	0.0460041	0.223091	-4.04939
ENSG00000249064	KRT18P25	0.30039	0.440895	2.07404	0.0478605	0.226379	-4.12143
ENSG00000273812	BX640514.2	0.300203	0.241811	1.46513	0.154578	0.377661	-4.93444
ENSG00000119725	ZNF410	0.300138	0.904062	2.89183	0.00753038	0.111717	-2.59688
ENSG00000220267	ACTBP8	0.299928	0.392233	2.22818	0.0345017	0.199057	-3.89213
ENSG00000284602	AL031432.4	0.299865	-0.111637	1.60304	0.120707	0.336724	-4.76645
ENSG00000278600	AC015871.3	0.299304	0.289126	1.99217	0.0566829	0.241837	-4.27534
ENSG00000161960	EIF4A1	0.299219	3.38351	4.2054	0.000261859	0.0206196	0.166814
ENSG00000213070	HMGB3P6	0.298742	-0.244003	1.63933	0.112891	0.326097	-4.69061
ENSG00000219682	AL133268.1	0.298322	0.962091	2.73076	0.0110589	0.12705	-2.98574
ENSG00000197969	VPS13A	0.298242	5.74247	2.66732	0.0128355	0.132333	-3.82115
ENSG00000171174	RBKS	0.297909	0.726371	2.22161	0.0349944	0.199781	-3.88397
ENSG00000248113	AC067942.2	0.297364	-0.25397	1.99272	0.0566193	0.241691	-4.24796
ENSG00000177337	DLGAP1-AS1	0.297361	2.76585	3.10418	0.00448268	0.0913952	-2.38661
ENSG00000237440	ZNF737	0.297198	1.38105	2.7856	0.0097119	0.121268	-2.92227
ENSG00000232586	KIAA1614-AS1	0.297122	-0.243357	2.59948	0.0150281	0.139686	-3.02916
ENSG00000041353	RAB27B	0.296724	0.727888	2.14494	0.0412292	0.214225	-4.06146
ENSG00000225099	ATP6V1E1P1	0.296695	-0.000619011	1.90416	0.0677324	0.259254	-4.3082
ENSG00000177692	DNAJC28	0.296676	-0.0707129	1.65425	0.109802	0.322762	-4.73756
ENSG00000236444	UBE2L5	0.29659	0.300015	2.23186	0.0342288	0.198361	-3.80604
ENSG00000244705	AC020658.1	0.2965	1.60263	2.70458	0.0117621	0.128944	-3.09398
ENSG00000269304	FKBP1AP1	0.296173	-0.411565	1.55536	0.131651	0.350386	-4.78426
ENSG00000137203	TFAP2A	0.295747	4.80722	6.48649	6.29609e-07	0.000139211	5.93185
ENSG00000126785	RHOJ	0.295586	0.137976	1.67742	0.105146	0.316009	-4.87756
ENSG00000170264	FAM161A	0.29557	3.56954	3.54135	0.00148735	0.0565391	-1.56093
ENSG00000159556	ISL2	0.295512	1.74016	2.44857	0.0212114	0.160786	-3.62988
ENSG00000167635	ZNF146	0.295479	6.39058	3.16701	0.00383577	0.0848118	-2.70189
ENSG00000151967	SCHIP1	0.295315	1.67606	3.86638	0.000639955	0.0353747	-0.489026
ENSG00000255455	AP003486.1	0.294311	1.50674	3.20657	0.00347546	0.0821535	-2.03882
ENSG00000172086	KRCC1	0.294274	2.57819	3.16339	0.00387051	0.0852163	-2.25706
ENSG00000235499	AC073046.1	0.294031	0.503265	1.96122	0.0603739	0.247983	-4.40744
ENSG00000165630	PRPF18	0.29403	2.5849	3.42686	0.00199346	0.0633849	-1.66881
ENSG00000172244	C5orf34	0.293782	3.64536	4.20228	0.000264033	0.0206232	0.107409
ENSG00000196550	FAM72A	0.293569	1.79312	2.98382	0.00602441	0.101982	-2.59268
ENSG00000242193	CRYZL2P	0.293299	2.10897	3.51984	0.00157178	0.0578145	-1.40077
ENSG00000268573	AC011815.1	0.293277	0.808628	2.08274	0.0469987	0.224855	-4.27202
ENSG00000241472	PTPRG-AS1	0.293119	0.953359	2.65524	0.0132028	0.134276	-3.17192
ENSG00000004700	RECQL	0.293	7.03317	3.71571	0.000947955	0.0448503	-1.37736
ENSG00000119707	RBM25	0.29242	7.1984	3.5529	0.00144386	0.05613	-1.79529
ENSG00000224976	PARP4P2	0.292254	1.14741	2.52513	0.0178289	0.149444	-3.43067
ENSG00000244625	MIATNB	0.292022	-0.0919102	1.92793	0.0645767	0.255474	-4.29303
ENSG00000267577	AC010327.3	0.291975	0.583884	1.72852	0.0954584	0.300993	-4.71446
ENSG00000142046	TMEM91	0.291405	-0.0899677	1.67134	0.106352	0.318038	-4.68505
ENSG00000196247	ZNF107	0.291384	4.36847	3.37773	0.00225859	0.0679089	-2.04872
ENSG00000251867	AC009812.1	0.291201	1.60022	3.01916	0.00552579	0.0986616	-2.43565
ENSG00000158427	TMSB15B	0.290403	-0.584769	1.46042	0.155859	0.379404	-4.90417
ENSG00000258839	MC1R	0.29033	2.48432	3.17896	0.00372329	0.0839949	-2.19681
ENSG00000137601	NEK1	0.290316	3.91419	3.47379	0.00176846	0.0612443	-1.79298
ENSG00000271147	ARMCX5-GPRASP2	0.29021	1.03358	2.80308	0.00931603	0.119931	-2.7992
ENSG00000213089	PDCL3P5	0.29007	-0.0520214	2.01591	0.0539881	0.236777	-4.14257
ENSG00000248394	FOSL1P1	0.289972	-0.198681	1.85123	0.0752427	0.271025	-4.38682
ENSG00000151917	BEND6	0.289781	2.30759	2.68717	0.0122527	0.130441	-3.34543
ENSG00000259658	AC027559.1	0.289753	-0.0115675	2.37489	0.0250151	0.172679	-3.53544
ENSG00000255224	AC109322.1	0.2891	0.554055	1.773	0.0876523	0.289316	-4.59427
ENSG00000156384	SFR1	0.289084	3.87275	4.88985	4.22193e-05	0.00540558	1.89171
ENSG00000168264	IRF2BP2	0.288647	6.08202	6.21206	1.27942e-06	0.000251888	5.17634
ENSG00000134709	HOOK1	0.288161	4.26434	3.80827	0.000744934	0.0390737	-1.00461
ENSG00000109063	MYH3	0.287869	1.70479	3.15456	0.00395637	0.0864953	-2.16031
ENSG00000113522	RAD50	0.287508	2.09246	2.71713	0.01142	0.128055	-3.25411
ENSG00000179455	MKRN3	0.287457	2.5706	4.28295	0.00021315	0.0178104	0.466263
ENSG00000240303	ACAD11	0.287438	0.835793	2.52727	0.0177418	0.149114	-3.41206
ENSG00000176222	ZNF404	0.287436	0.777525	2.08689	0.046593	0.22384	-4.22137
ENSG00000100583	SAMD15	0.287104	-0.510873	1.55684	0.1313	0.34997	-4.7881
ENSG00000165525	NEMF	0.286571	5.10602	3.16452	0.00385961	0.0852079	-2.64521
ENSG00000104427	ZC2HC1A	0.286267	4.05819	3.62273	0.00120607	0.0515883	-1.41356
ENSG00000234297	AL592293.2	0.28586	1.75145	2.61254	0.0145808	0.138138	-3.39186
ENSG00000167216	KATNAL2	0.285844	0.897749	2.27789	0.0309736	0.189992	-3.78321
ENSG00000198108	CHSY3	0.285585	-1.06228	0.998771	0.326883	0.550371	-5.34994
ENSG00000167232	ZNF91	0.285436	3.19297	3.11733	0.00433914	0.0901186	-2.5194
ENSG00000115355	CCDC88A	0.285286	6.93327	2.61534	0.0144865	0.137957	-3.97382
ENSG00000183091	NEB	0.285158	1.04213	1.40421	0.171797	0.398105	-5.3116
ENSG00000198105	ZNF248	0.284999	3.16693	4.74343	6.24388e-05	0.00731166	1.56664
ENSG00000204261	PSMB8-AS1	0.284882	-0.559799	1.56407	0.129594	0.348063	-4.73591
ENSG00000149231	CCDC82	0.284631	4.34449	2.9535	0.00648594	0.105304	-3.04138
ENSG00000276141	WHAMMP3	0.284572	0.0660675	1.80945	0.0816676	0.28026	-4.52154
ENSG00000198707	CEP290	0.284499	4.59712	2.63378	0.0138793	0.135727	-3.78985
ENSG00000120832	MTERF2	0.284408	2.70927	3.9268	0.000546211	0.0324687	-0.496318
ENSG00000167377	ZNF23	0.284408	1.504	3.34054	0.00248171	0.0716209	-1.72829
ENSG00000101307	SIRPB1	0.284082	-0.630907	1.38946	0.176186	0.402638	-4.94688
ENSG00000226053	LINC01776	0.283818	-1.51336	1.57588	0.126844	0.34494	-4.82029
ENSG00000231822	AC019097.1	0.283684	1.77755	2.45114	0.021089	0.160606	-3.72368
ENSG00000258038	LINC02327	0.283141	0.549526	2.16074	0.0398685	0.211358	-3.98504
ENSG00000100311	PDGFB	0.282885	0.897896	1.82111	0.0798287	0.278275	-4.77344
ENSG00000253877	LINC01608	0.28254	2.41523	3.21482	0.00340453	0.0811844	-2.13221
ENSG00000125122	LRRC29	0.282389	0.597062	1.78602	0.085473	0.286562	-4.56838
ENSG00000256453	DND1	0.282092	0.341362	1.77291	0.0876686	0.289316	-4.62376
ENSG00000181544	FANCB	0.281903	3.10407	3.51979	0.00157199	0.0578145	-1.57927
ENSG00000197603	CPLANE1	0.281874	4.54792	2.92218	0.00699792	0.107623	-3.16934
ENSG00000114857	NKTR	0.281726	5.99595	2.55762	0.0165502	0.145124	-4.05732
ENSG00000158373	HIST1H2BD	0.281377	0.729082	1.8966	0.0687624	0.260546	-4.42009
ENSG00000247934	AC022364.1	0.281139	1.09015	2.3529	0.026266	0.176813	-3.7138
ENSG00000015568	RGPD5	0.280778	1.26333	2.89577	0.00745917	0.111717	-2.72766
ENSG00000151025	GPR158	0.280776	3.24988	3.56737	0.00139111	0.0548175	-1.44237
ENSG00000117069	ST6GALNAC5	0.280666	-0.588658	1.54118	0.135057	0.35454	-4.99262
ENSG00000049323	LTBP1	0.28048	-0.251202	0.842442	0.407033	0.622965	-5.62858
ENSG00000259891	AC107375.1	0.280367	0.68486	2.0177	0.0537892	0.236193	-4.31054
ENSG00000162997	PRORSD1P	0.279706	0.136265	1.51767	0.140864	0.36171	-4.94935
ENSG00000253738	OTUD6B-AS1	0.279558	4.79494	3.78238	0.000796983	0.0413313	-1.0948
ENSG00000185585	OLFML2A	0.278456	-0.471274	1.61265	0.118595	0.333681	-4.81901
ENSG00000167550	RHEBL1	0.278425	2.38118	3.04862	0.00514059	0.0964498	-2.41572
ENSG00000234284	ZNF879	0.2784	1.32345	2.15768	0.0401291	0.211968	-4.15562
ENSG00000279307	AC012065.5	0.278223	1.26654	2.1229	0.0431966	0.217299	-4.17603
ENSG00000153975	ZUP1	0.278166	3.82546	3.91882	0.000557775	0.0327198	-0.64198
ENSG00000254996	ANKHD1-EIF4EBP3	0.278097	0.677653	2.73598	0.0109235	0.126473	-2.91938
ENSG00000039319	ZFYVE16	0.277926	5.42615	2.96764	0.0062667	0.103523	-3.11956
ENSG00000080345	RIF1	0.277862	7.27431	2.6859	0.0122893	0.130471	-3.83302
ENSG00000160161	CILP2	0.277744	-0.0244412	1.10437	0.279297	0.507786	-5.32765
ENSG00000251022	THAP9-AS1	0.277471	4.66855	2.82685	0.00880204	0.118183	-3.34345
ENSG00000240891	PLCXD2	0.277467	5.1982	3.26431	0.00300743	0.076909	-2.42209
ENSG00000233020	AL354872.1	0.277339	-0.199588	1.5452	0.134084	0.353136	-4.84898
ENSG00000083535	PIBF1	0.277288	3.67906	2.95968	0.00638926	0.104705	-2.95497
ENSG00000261098	AP000766.1	0.277287	-0.333867	1.7365	0.0940173	0.298747	-4.6446
ENSG00000259299	AC061965.1	0.27723	-0.146834	2.01426	0.0541713	0.237146	-4.2264
ENSG00000161647	MPP3	0.277224	2.16035	3.41951	0.00203108	0.0637127	-1.62431
ENSG00000269904	MAP2K4P1	0.277184	-0.255574	1.90138	0.0681095	0.259441	-4.31957
ENSG00000029363	BCLAF1	0.276536	7.44738	3.42984	0.00197836	0.0631843	-2.1015
ENSG00000235636	NUS1P1	0.276396	2.15237	2.93829	0.00672998	0.106173	-2.75744
ENSG00000089048	ESF1	0.276311	5.50311	2.94802	0.00657279	0.105711	-3.16762
ENSG00000183340	JRKL	0.275894	2.81712	2.93147	0.00684208	0.107055	-2.87548
ENSG00000249921	AC034207.1	0.275833	-0.257778	1.57027	0.128143	0.34683	-4.80503
ENSG00000196118	CCDC189	0.275772	2.46216	3.33568	0.00251241	0.0722168	-1.80126
ENSG00000267679	EIF5AP2	0.274863	-0.260929	1.48209	0.150038	0.372049	-4.92794
ENSG00000133739	LRRCC1	0.274664	3.47245	2.68068	0.0124404	0.130984	-3.55744
ENSG00000184226	PCDH9	0.274644	-0.606144	1.34516	0.189902	0.418387	-5.10737
ENSG00000166924	NYAP1	0.274523	-0.0347634	1.53028	0.137726	0.357967	-4.93865
ENSG00000215102	TERF1P4	0.274393	0.022302	1.82728	0.0788699	0.27655	-4.43741
ENSG00000197013	ZNF429	0.274274	2.96234	3.8608	0.000649364	0.0354854	-0.673452
ENSG00000116668	SWT1	0.274252	1.74334	2.36077	0.0258117	0.175177	-3.86157
ENSG00000144451	SPAG16	0.273483	2.82649	3.69493	0.00100048	0.0459427	-1.06187
ENSG00000234694	AL139289.2	0.273414	0.341431	1.85198	0.0751305	0.27097	-4.44087
ENSG00000105963	ADAP1	0.273402	0.0128202	0.905356	0.373385	0.593222	-5.33575
ENSG00000149548	CCDC15	0.272788	3.06004	2.89099	0.00754562	0.111717	-3.02614
ENSG00000259045	MTCO1P2	0.272692	0.862495	1.59322	0.122897	0.339864	-4.96186
ENSG00000114279	FGF12	0.272511	2.93002	3.94176	0.00052517	0.0320829	-0.466063
ENSG00000156711	MAPK13	0.272157	1.99992	2.82734	0.0087917	0.118183	-2.84785
ENSG00000075407	ZNF37A	0.272124	4.7166	3.03439	0.00532336	0.0978917	-2.90465
ENSG00000254004	ZNF260	0.27198	4.16426	3.4635	0.00181559	0.0619605	-1.83021
ENSG00000105479	CCDC114	0.271293	0.485365	1.75164	0.0913309	0.294373	-4.67337
ENSG00000214222	TUBBP2	0.271205	0.749069	1.71371	0.0981853	0.304748	-4.7667
ENSG00000183604	SMG1P5	0.271152	-0.245144	1.60751	0.11972	0.335731	-4.75673
ENSG00000146587	RBAK	0.271111	4.53046	3.73685	0.000897271	0.0436515	-1.18073
ENSG00000128000	ZNF780B	0.271072	3.46191	3.20098	0.00352436	0.0825473	-2.38992
ENSG00000032219	ARID4A	0.270999	3.83762	3.27795	0.00290611	0.0761322	-2.22627
ENSG00000234420	ZNF37BP	0.270571	4.50525	3.62665	0.00119392	0.0513744	-1.47992
ENSG00000096968	JAK2	0.270447	3.6774	3.18317	0.00368442	0.0839184	-2.44613
ENSG00000100592	DAAM1	0.270336	2.1316	3.22927	0.0032837	0.0804606	-2.06782
ENSG00000185220	PGBD2	0.270298	2.74592	4.0953	0.000350443	0.0248107	-0.0541732
ENSG00000265298	AC132812.1	0.269594	-0.0365214	1.66656	0.107307	0.318969	-4.66752
ENSG00000260912	AL158206.1	0.269485	0.730213	1.88879	0.0698427	0.261878	-4.50468
ENSG00000223509	AC135983.2	0.26939	-0.0782499	1.85592	0.074549	0.269885	-4.45052
ENSG00000125676	THOC2	0.269347	6.47599	2.89467	0.00747899	0.111717	-3.34298
ENSG00000198039	ZNF273	0.269324	3.33545	3.41459	0.0020567	0.0639183	-1.8249
ENSG00000228057	SEC63P1	0.269161	1.2868	2.51563	0.0182196	0.15075	-3.47322
ENSG00000225357	RPF2P1	0.269142	0.681935	1.97749	0.0584075	0.244661	-4.3568
ENSG00000120068	HOXB8	0.268211	0.452403	1.47437	0.152091	0.374161	-4.94247
ENSG00000188158	NHS	0.26818	0.851122	2.06606	0.0486639	0.228114	-4.31834
ENSG00000180008	SOCS4	0.268106	5.28915	3.73553	0.00090036	0.0436515	-1.2615
ENSG00000275764	AC092747.4	0.267619	2.36486	2.99677	0.00583698	0.100575	-2.6763
ENSG00000106526	ACTR3C	0.267591	0.641976	2.29249	0.0300014	0.187154	-3.77853
ENSG00000231043	AC007238.1	0.267489	2.9809	4.17426	0.000284377	0.0217397	0.153113
ENSG00000149311	ATM	0.267408	5.80508	2.58479	0.0155469	0.141418	-3.99752
ENSG00000270194	AC097359.2	0.267283	1.21007	2.32961	0.0276528	0.181307	-3.7576
ENSG00000162994	CLHC1	0.267189	1.24695	2.25982	0.0322164	0.193288	-3.965
ENSG00000123200	ZC3H13	0.267017	5.90617	3.64604	0.00113557	0.0498333	-1.51301
ENSG00000132424	PNISR	0.266929	6.07487	2.91694	0.00708717	0.108358	-3.27038
ENSG00000136943	CTSV	0.266924	1.76861	3.26783	0.00298092	0.076909	-1.94347
ENSG00000054598	FOXC1	0.266892	3.82653	3.40432	0.00211113	0.0646934	-1.85465
ENSG00000117616	RSRP1	0.266786	4.83751	4.27862	0.000215618	0.0179125	0.185662
ENSG00000120688	WBP4	0.266664	4.03995	3.31335	0.00265817	0.0743252	-2.15834
ENSG00000153201	RANBP2	0.266604	7.25564	2.71205	0.0115573	0.128207	-3.77233
ENSG00000115816	CEBPZ	0.266116	6.82701	3.18622	0.00365653	0.0837543	-2.66603
ENSG00000168970	JMJD7-PLA2G4B	0.265983	-0.0153933	2.06166	0.0491116	0.229241	-4.14518
ENSG00000258300	NUTF2P2	0.265974	1.76678	2.74727	0.010636	0.125091	-3.05653
ENSG00000229931	AL137003.1	0.26532	0.0108226	1.71574	0.0978076	0.304341	-4.68627
ENSG00000260916	CCPG1	0.265297	2.09153	2.87004	0.00793608	0.11349	-2.82558
ENSG00000228624	HDAC2-AS2	0.265248	2.25912	3.06726	0.00491015	0.0944694	-2.4715
ENSG00000251165	F11-AS1	0.265045	0.847445	2.54547	0.0170179	0.14716	-3.35523
ENSG00000235081	AC245052.3	0.264985	-0.54949	1.35626	0.18639	0.413778	-5.06824
ENSG00000228071	RPL7P47	0.264716	2.70946	3.06019	0.00499633	0.0949831	-2.53948
ENSG00000155760	FZD7	0.264655	3.11508	2.79976	0.00938995	0.120075	-3.20002
ENSG00000138395	CDK15	0.264498	-1.11707	1.37323	0.181117	0.407805	-5.08054
ENSG00000232818	RPS2P32	0.264452	0.607565	1.80049	0.0831063	0.282699	-4.54676
ENSG00000230513	THAP7-AS1	0.264392	0.618239	1.948	0.0620134	0.250192	-4.34434
ENSG00000176399	DMRTA1	0.264202	3.15458	3.17912	0.00372186	0.0839949	-2.33479
ENSG00000277268	LHX1-DT	0.264128	2.58471	2.41198	0.0230286	0.166739	-3.86369
ENSG00000153922	CHD1	0.264083	6.41606	2.78477	0.00973111	0.121273	-3.58514
ENSG00000135315	CEP162	0.263959	3.1149	2.97152	0.00620765	0.103474	-2.84887
ENSG00000260077	AC104794.2	0.263956	1.1593	2.2548	0.0325696	0.194082	-3.97471
ENSG00000224287	MSL3P1	0.263799	0.114083	2.01996	0.0535396	0.236034	-4.22675
ENSG00000241978	AKAP2	0.263738	1.02202	2.17222	0.0389054	0.20926	-4.14249
ENSG00000251463	FKBP4P1	0.263588	0.184223	1.49925	0.145556	0.366683	-4.9145
ENSG00000067334	DNTTIP2	0.263162	6.59913	2.58787	0.0154367	0.14122	-4.00557
ENSG00000276390	AC004241.3	0.262561	0.849356	2.0361	0.0517851	0.233105	-4.26771
ENSG00000163029	SMC6	0.262408	6.03166	3.07798	0.00478222	0.0932565	-2.90266
ENSG00000189057	FAM111B	0.262147	4.97643	3.05434	0.00506876	0.095727	-2.87466
ENSG00000251003	ZFPM2-AS1	0.262145	3.49552	3.06394	0.00495052	0.0947388	-2.59048
ENSG00000088179	PTPN4	0.261979	3.69124	3.45574	0.00185194	0.0620537	-1.78311
ENSG00000115841	RMDN2	0.261931	0.393869	2.06017	0.0492645	0.22973	-4.16137
ENSG00000246334	PRR7-AS1	0.261892	1.22636	2.75232	0.0105098	0.124822	-2.99806
ENSG00000231300	EZH2P1	0.261858	-0.0653487	1.21055	0.23669	0.46762	-5.22585
ENSG00000174483	BBS1	0.261694	0.128283	1.90844	0.0671547	0.258061	-4.32733
ENSG00000257135	AC007249.2	0.261514	1.03345	2.02951	0.0524951	0.234159	-4.34474
ENSG00000118412	CASP8AP2	0.261471	4.95748	2.68478	0.0123216	0.130594	-3.72466
ENSG00000229334	AC046143.1	0.261382	0.613856	1.74056	0.0932904	0.297816	-4.62474
ENSG00000171806	METTL18	0.261328	2.03714	3.18143	0.00370049	0.0839949	-2.15493
ENSG00000067900	ROCK1	0.261311	6.26356	2.76551	0.0101865	0.123375	-3.61523
ENSG00000213782	DDX47	0.26125	1.51055	2.43634	0.0218034	0.162684	-3.70121
ENSG00000205220	PSMB10	0.260869	2.05719	3.01607	0.0055678	0.0986616	-2.49751
ENSG00000222009	BTBD19	0.26056	2.65977	3.02555	0.00543995	0.0981133	-2.60137
ENSG00000214193	SH3D21	0.260552	3.08239	2.76537	0.0101897	0.123375	-3.27386
ENSG00000238105	GOLGA2P5	0.260401	1.22078	1.96175	0.0603083	0.247972	-4.50947
ENSG00000235272	RAMMETL	0.260232	0.522686	1.82977	0.0784856	0.276043	-4.555
ENSG00000260589	STAM-AS1	0.259926	-0.678046	1.31445	0.199889	0.429417	-5.17058
ENSG00000279738	AL022311.1	0.259477	0.612593	1.70669	0.099501	0.306939	-4.80866
ENSG00000014123	UFL1	0.259454	4.74046	3.09426	0.00459389	0.0916549	-2.74171
ENSG00000134294	SLC38A2	0.259423	9.2148	4.61065	8.90222e-05	0.00940756	0.88775
ENSG00000008952	SEC62	0.2593	6.84567	3.44954	0.00188146	0.062305	-2.0319
ENSG00000166510	CCDC68	0.259156	2.47783	1.69849	0.101055	0.309344	-5.0925
ENSG00000188511	C22orf34	0.258928	0.953529	1.953	0.0613889	0.249571	-4.40477
ENSG00000080200	CRYBG3	0.258883	5.26118	2.60102	0.0149749	0.139686	-3.92627
ENSG00000141446	ESCO1	0.258353	4.52808	3.06601	0.00492531	0.0945203	-2.80991
ENSG00000205710	C17orf107	0.258309	0.0264578	1.53831	0.135755	0.355771	-4.86361
ENSG00000147894	C9orf72	0.258284	2.71891	2.72851	0.0111177	0.127071	-3.23903
ENSG00000233382	NKAPP1	0.25827	-0.497545	1.47446	0.152066	0.374161	-4.91489
ENSG00000164190	NIPBL	0.258069	6.44929	2.55354	0.016706	0.145783	-4.08473
ENSG00000118418	HMGN3	0.257874	4.12671	2.98467	0.00601196	0.101982	-2.92733
ENSG00000123607	TTC21B	0.257798	4.91001	4.02738	0.000419236	0.028829	-0.48891
ENSG00000235194	PPP1R3E	0.257632	2.31677	3.1586	0.0039169	0.0858135	-2.25534
ENSG00000171988	JMJD1C	0.257523	6.44943	2.36922	0.0253326	0.173868	-4.45678
ENSG00000164031	DNAJB14	0.257348	5.2253	3.12967	0.00420848	0.0893978	-2.73178
ENSG00000257621	PSMA3-AS1	0.257115	4.08072	3.69324	0.00100489	0.0459946	-1.25201
ENSG00000225377	NRSN2-AS1	0.2571	1.51889	2.59322	0.0152473	0.140291	-3.35727
ENSG00000270015	AC087481.3	0.257071	1.70204	2.60276	0.0149147	0.139686	-3.39149
ENSG00000206052	DOK6	0.25706	1.76538	2.26042	0.0321745	0.193288	-4.09248
ENSG00000140386	SCAPER	0.256941	3.52954	2.88646	0.00762846	0.111874	-3.11516
ENSG00000066279	ASPM	0.256895	6.36387	1.96744	0.0596158	0.246837	-5.23308
ENSG00000256667	KLRA1P	0.256878	1.32953	2.28073	0.0307821	0.189654	-4.04984
ENSG00000280852	AC025048.6	0.256816	0.459734	1.75909	0.0900345	0.293075	-4.69899
ENSG00000100815	TRIP11	0.256667	4.6194	2.90853	0.0072327	0.10965	-3.1815
ENSG00000237298	TTN-AS1	0.25611	2.23472	2.73723	0.0108912	0.126449	-3.2185
ENSG00000198000	NOL8	0.255971	5.49497	3.19319	0.00359358	0.0831674	-2.58405
ENSG00000268205	AC005261.1	0.255925	2.61834	2.29587	0.0297803	0.187154	-4.10424
ENSG00000146350	TBC1D32	0.255815	3.15428	3.21997	0.00336097	0.08078	-2.27523
ENSG00000151304	SRFBP1	0.25577	3.97034	3.00688	0.00569439	0.0995304	-2.88556
ENSG00000232801	SDCBPP3	0.255698	1.27936	3.18869	0.00363411	0.0837011	-2.00976
ENSG00000102804	TSC22D1	0.255607	6.60061	4.4594	0.000133277	0.0128554	0.559127
ENSG00000089558	KCNH4	0.255601	-0.152689	1.40206	0.172432	0.398807	-5.06026
ENSG00000184588	PDE4B	0.255447	4.72556	3.45475	0.0018566	0.0620537	-1.84074
ENSG00000068784	SRBD1	0.255324	3.90877	3.53996	0.00149268	0.0565391	-1.64033
ENSG00000224781	EIF4A2P4	0.255289	1.67461	2.48823	0.0193917	0.154755	-3.62568
ENSG00000111860	CEP85L	0.255202	2.3278	2.59323	0.0152468	0.140291	-3.56481
ENSG00000270157	AC004918.3	0.255116	0.426491	1.91074	0.0668446	0.25801	-4.46649
ENSG00000236432	AC097662.1	0.254949	1.76648	2.40053	0.023626	0.168695	-3.77117
ENSG00000136002	ARHGEF4	0.254942	2.57609	2.2336	0.0341006	0.197965	-4.19847
ENSG00000256167	ATF4P4	0.254941	0.694385	2.03589	0.0518081	0.233105	-4.18397
ENSG00000236686	BZW1P1	0.254894	0.797612	1.9158	0.0661708	0.257256	-4.46974
ENSG00000078674	PCM1	0.254889	6.79159	2.797	0.00945196	0.120109	-3.56682
ENSG00000145781	COMMD10	0.254803	3.29834	3.77018	0.000822716	0.0420786	-0.946488
ENSG00000176406	RIMS2	0.254468	4.43984	3.61296	0.00123689	0.0520195	-1.50422
ENSG00000141682	PMAIP1	0.254164	5.92806	2.03371	0.0520418	0.233368	-4.96049
ENSG00000173926	MARCH3	0.25413	0.832211	1.96305	0.0601491	0.247706	-4.48666
ENSG00000187801	ZFP69B	0.253743	3.20308	2.7958	0.00947895	0.120237	-3.17979
ENSG00000170775	GPR37	0.253496	1.77774	2.94627	0.00660086	0.105711	-2.60984
ENSG00000109107	ALDOC	0.253416	-0.25168	1.32056	0.197872	0.427448	-5.10128
ENSG00000254244	PAICSP4	0.253394	2.55843	3.6949	0.00100056	0.0459427	-1.04452
ENSG00000242588	AC108010.1	0.253282	0.497925	1.58265	0.125291	0.342726	-4.96948
ENSG00000080608	PUM3	0.252794	5.60903	3.26592	0.00299531	0.076909	-2.42227
ENSG00000136866	ZFP37	0.252711	2.32678	2.90559	0.00728434	0.110076	-2.83916
ENSG00000185267	CDNF	0.25256	-0.434164	1.4301	0.164303	0.389511	-4.87742
ENSG00000178878	APOLD1	0.252312	3.01821	3.84752	0.000672329	0.036326	-0.739692
ENSG00000237765	FAM200B	0.25204	4.85155	3.49572	0.00167199	0.0594523	-1.83495
ENSG00000272994	AC012360.3	0.251989	2.32431	2.77218	0.0100265	0.122848	-3.08708
ENSG00000197134	ZNF257	0.251605	3.47446	3.02579	0.00543683	0.0981133	-2.77791
ENSG00000251359	WWC2-AS2	0.251519	-0.699668	1.19216	0.2437	0.474403	-5.21269
ENSG00000240291	AL450384.2	0.251505	-0.218102	1.38602	0.177224	0.403646	-5.05276
ENSG00000233822	HIST1H2BN	0.251223	0.115915	1.6371	0.113358	0.326424	-4.72036
ENSG00000164107	HAND2	0.250851	0.0265149	1.2726	0.214146	0.445467	-5.21626
ENSG00000147003	CLTRN	0.250793	-0.62873	1.583	0.12521	0.342636	-4.75505
ENSG00000215039	CD27-AS1	0.25078	3.13658	3.63357	0.00117277	0.0506158	-1.22601
ENSG00000082258	CCNT2	0.250748	5.55275	3.45662	0.00184777	0.0620537	-1.95938
ENSG00000153914	SREK1	0.250691	6.43064	2.58224	0.0156385	0.141608	-4.02093
ENSG00000148225	WDR31	0.250655	1.65483	1.85026	0.0753857	0.271061	-4.71328
ENSG00000185658	BRWD1	0.25055	5.52215	2.8315	0.00870469	0.117698	-3.42667
ENSG00000113638	TTC33	0.250412	3.47216	2.87768	0.00779151	0.112542	-3.11244
ENSG00000162641	AKNAD1	0.250312	1.54011	2.71733	0.0114145	0.128055	-3.12327
ENSG00000075043	KCNQ2	0.250247	-0.24102	1.1369	0.265692	0.495269	-5.36384
ENSG00000143228	NUF2	0.250171	5.64133	2.69416	0.0120534	0.129961	-3.74363
ENSG00000072571	HMMR	0.250155	7.24067	2.94962	0.00654728	0.105609	-3.23471
ENSG00000101333	PLCB4	0.249953	5.93127	2.24288	0.0334228	0.19595	-4.66539
ENSG00000138688	KIAA1109	0.249843	5.12758	2.08649	0.0466322	0.22384	-4.9458
ENSG00000047644	WWC3	0.249643	-0.0942529	0.940383	0.355462	0.5786	-5.38953
ENSG00000198482	ZNF808	0.249637	2.46313	2.8355	0.00862184	0.117676	-2.97291
ENSG00000187231	SESTD1	0.249266	2.78487	3.34256	0.00246905	0.0715137	-1.92465
ENSG00000122970	IFT81	0.249222	3.75138	3.48768	0.00170673	0.0599736	-1.72149
ENSG00000087074	PPP1R15A	0.249185	6.70768	3.81344	0.000734939	0.0387219	-1.07423
ENSG00000226434	AC135371.1	0.249073	-0.767937	1.21138	0.236377	0.467455	-5.27122
ENSG00000131711	MAP1B	0.249004	5.3536	2.0463	0.0507035	0.231999	-5.01127
ENSG00000175265	GOLGA8A	0.248886	3.46737	2.78931	0.00962647	0.121015	-3.31392
ENSG00000175305	CCNE2	0.248666	5.13808	3.57501	0.00136402	0.0544548	-1.64074
ENSG00000183935	HTR7P1	0.248468	3.58827	4.27361	0.000218501	0.0180477	0.28755
ENSG00000272221	AL645933.2	0.248237	1.16026	2.52647	0.0177743	0.1493	-3.41776
ENSG00000091972	CD200	0.248205	3.15205	3.71733	0.000943982	0.0448503	-1.08846
ENSG00000112319	EYA4	0.248145	3.13267	3.59936	0.00128108	0.0529766	-1.33757
ENSG00000224271	AL117329.1	0.247608	-0.905643	0.934185	0.358591	0.581091	-5.33024
ENSG00000279347	AC021945.1	0.247474	0.132373	1.77833	0.0867548	0.288521	-4.68319
ENSG00000123636	BAZ2B	0.247096	4.38986	2.5087	0.0185096	0.152447	-4.04158
ENSG00000236111	AL603882.1	0.247032	1.33834	1.98151	0.0579308	0.243944	-4.48165
ENSG00000122861	PLAU	0.246967	9.52771	2.72156	0.0113015	0.127693	-3.78665
ENSG00000272505	AC104964.4	0.246778	-0.200747	1.47818	0.151076	0.37298	-5.0255
ENSG00000164327	RICTOR	0.246754	5.59531	2.44327	0.0214661	0.161546	-4.26755
ENSG00000137941	TTLL7	0.246585	3.93704	2.20146	0.0365447	0.202655	-4.58179
ENSG00000248866	USP46-AS1	0.246386	0.00705582	1.50617	0.14378	0.364446	-4.908
ENSG00000179163	FUCA1	0.246356	2.27476	2.67384	0.0126414	0.131233	-3.28929
ENSG00000261761	AL136537.2	0.246136	2.79345	2.69821	0.0119396	0.129793	-3.38686
ENSG00000158417	EIF5B	0.245864	7.60339	3.11969	0.00431384	0.0900036	-2.8502
ENSG00000198604	BAZ1A	0.245815	6.21172	3.39456	0.00216414	0.0658963	-2.14609
ENSG00000269352	PTOV1-AS2	0.245607	-0.11927	1.39949	0.173191	0.399792	-5.0444
ENSG00000185842	DNAH14	0.245513	2.38648	2.74399	0.0107187	0.12555	-3.1902
ENSG00000203497	PDCD4-AS1	0.245409	0.654995	1.74623	0.0922829	0.296179	-4.70985
ENSG00000176155	CCDC57	0.245319	4.47103	3.413	0.00206503	0.0639183	-1.96369
ENSG00000167380	ZNF226	0.245226	2.92142	3.12865	0.00421922	0.0894374	-2.42111
ENSG00000131018	SYNE1	0.245146	4.76271	2.50053	0.018857	0.15324	-4.02574
ENSG00000273619	AL121832.2	0.245142	1.05629	2.53624	0.0173817	0.148147	-3.37421
ENSG00000198887	SMC5	0.245129	5.56523	2.81501	0.00905469	0.11917	-3.48207
ENSG00000185269	NOTUM	0.244925	0.368683	1.55448	0.131859	0.350616	-4.91418
ENSG00000121879	PIK3CA	0.244884	5.97241	2.93615	0.00676493	0.10649	-3.22077
ENSG00000134318	ROCK2	0.244759	6.54506	2.77054	0.0100656	0.123132	-3.62191
ENSG00000090612	ZNF268	0.244549	4.45945	2.79889	0.0094094	0.120075	-3.37853
ENSG00000186908	ZDHHC17	0.244527	5.04123	3.32888	0.00255596	0.0725974	-2.23795
ENSG00000174720	LARP7	0.244246	4.9577	2.62597	0.0141336	0.136328	-3.82582
ENSG00000104497	SNX16	0.244227	5.1069	3.48611	0.0017136	0.0600681	-1.85272
ENSG00000231205	ZNF826P	0.244199	4.02103	3.89934	0.000587003	0.0338178	-0.712661
ENSG00000048649	RSF1	0.244071	5.95594	2.58102	0.0156827	0.141608	-3.99865
ENSG00000151835	SACS	0.244057	6.88933	2.29439	0.0298769	0.187154	-4.63898
ENSG00000118193	KIF14	0.24381	5.77719	2.2598	0.0322182	0.193288	-4.65653
ENSG00000198155	ZNF876P	0.243594	-0.090877	1.44828	0.159196	0.38287	-4.9857
ENSG00000106692	FKTN	0.243396	4.70038	2.72588	0.011187	0.127071	-3.60736
ENSG00000173588	CEP83	0.243314	4.86873	2.9274	0.00690994	0.107055	-3.17477
ENSG00000206573	THUMPD3-AS1	0.243064	4.24806	3.58942	0.00131431	0.0540397	-1.4935
ENSG00000067798	NAV3	0.243055	5.06582	2.47378	0.0200372	0.157224	-4.19986
ENSG00000262333	HNRNPA1P16	0.242972	0.236545	1.46469	0.154696	0.377661	-5.02479
ENSG00000094975	SUCO	0.242583	5.52767	2.73506	0.0109473	0.126473	-3.6414
ENSG00000164659	KIAA1324L	0.242531	3.53379	3.28784	0.00283464	0.0755388	-2.12925
ENSG00000196693	ZNF33B	0.242393	4.91901	2.9275	0.00690821	0.107055	-3.14235
ENSG00000248932	AC097103.2	0.242313	-0.481286	1.19016	0.244473	0.474748	-5.20601
ENSG00000139116	KIF21A	0.242308	5.91423	3.08693	0.00467779	0.0922212	-2.86825
ENSG00000279800	BCLAF1P2	0.242269	2.94615	2.55145	0.0167864	0.146134	-3.72821
ENSG00000173818	ENDOV	0.241965	1.23575	1.98734	0.0572457	0.24291	-4.37923
ENSG00000122482	ZNF644	0.241689	5.83034	2.72766	0.0111401	0.127071	-3.68004
ENSG00000259086	AL136298.3	0.241651	0.669599	1.65638	0.109368	0.322287	-4.85687
ENSG00000155100	OTUD6B	0.241565	5.96364	2.64605	0.0134887	0.134531	-3.85699
ENSG00000232486	AL592437.2	0.241528	0.139346	1.60037	0.121298	0.337587	-4.91935
ENSG00000163510	CWC22	0.241408	4.87281	2.76238	0.0102621	0.123408	-3.52728
ENSG00000124225	PMEPA1	0.241322	2.45446	1.95267	0.0614297	0.249571	-4.68766
ENSG00000169814	BTD	0.241162	2.56969	2.78974	0.00961675	0.121015	-3.10323
ENSG00000200087	SNORA73B	0.241134	1.15182	2.03779	0.051605	0.232942	-4.33984
ENSG00000205100	HSP90AA4P	0.241035	4.12328	3.44682	0.00189456	0.0624511	-1.85202
ENSG00000179387	ELMOD2	0.24089	4.60751	3.97942	0.000475672	0.0305761	-0.575937
ENSG00000205707	ETFRF1	0.240824	2.70978	2.68075	0.0124385	0.130984	-3.41536
ENSG00000151690	MFSD6	0.24079	0.208402	1.13422	0.266796	0.496205	-5.3531
ENSG00000170759	KIF5B	0.240692	8.27465	2.89164	0.00753368	0.111717	-3.39496
ENSG00000059728	MXD1	0.240561	5.16977	3.5753	0.001363	0.0544548	-1.59255
ENSG00000085563	ABCB1	0.240462	2.686	1.74028	0.0933403	0.297844	-5.03047
ENSG00000105649	RAB3A	0.240441	1.14929	2.02356	0.0531444	0.235426	-4.34525
ENSG00000198185	ZNF334	0.24039	0.459394	1.58735	0.124221	0.341656	-4.97225
ENSG00000267053	AC012617.1	0.240319	0.811902	1.65315	0.110027	0.322854	-4.86113
ENSG00000103381	CPPED1	0.240184	0.0328426	1.49556	0.14651	0.367701	-5.06131
ENSG00000124383	MPHOSPH10	0.240146	5.52418	2.69465	0.0120397	0.129961	-3.71608
ENSG00000213875	AC005019.1	0.239551	0.0741862	1.23873	0.226241	0.457431	-5.23165
ENSG00000204149	AGAP6	0.239486	2.99252	3.41497	0.00205472	0.0639183	-1.76577
ENSG00000151849	CENPJ	0.239449	3.87502	3.05594	0.00504888	0.095727	-2.77149
ENSG00000163535	SGO2	0.239378	5.40609	2.36955	0.025314	0.173831	-4.40669
ENSG00000253915	MAPRE1P1	0.239117	0.918469	1.92045	0.0655558	0.256755	-4.46132
ENSG00000123095	BHLHE41	0.239032	3.9306	4.05982	0.000384859	0.02685	-0.283817
ENSG00000283429	MIR1244-3	0.238947	0.0786607	1.34187	0.190955	0.419433	-5.13328
ENSG00000175893	ZDHHC21	0.238918	5.05304	2.94525	0.00661714	0.105711	-3.15299
ENSG00000143387	CTSK	0.238621	0.378601	1.64416	0.111883	0.32516	-4.81461
ENSG00000136143	SUCLA2	0.238499	4.74672	4.05799	0.000386721	0.02685	-0.394356
ENSG00000174327	SLC16A13	0.23842	2.31152	2.29581	0.0297837	0.187154	-4.07918
ENSG00000142556	ZNF614	0.238261	3.90943	2.85346	0.00825848	0.115285	-3.20933
ENSG00000178567	EPM2AIP1	0.238224	4.60978	3.78458	0.000792418	0.0412631	-1.07948
ENSG00000231434	AL365440.1	0.238151	2.48696	3.11128	0.0044046	0.0903631	-2.42354
ENSG00000224411	HSP90AA2P	0.237899	7.422	3.33861	0.00249388	0.0718276	-2.32363
ENSG00000163521	GLB1L	0.237682	1.61385	2.69566	0.0120113	0.129904	-3.11826
ENSG00000221869	CEBPD	0.237675	3.02736	1.75899	0.0900519	0.293075	-5.08463
ENSG00000184949	FAM227A	0.237651	2.45964	2.69998	0.01189	0.129693	-3.28488
ENSG00000230002	ALMS1-IT1	0.237516	-0.228347	1.46241	0.155316	0.378468	-4.93123
ENSG00000119636	BBOF1	0.237463	0.382949	1.77304	0.0876468	0.289316	-4.61401
ENSG00000143971	ETAA1	0.237453	3.94315	3.11812	0.00433066	0.0900726	-2.64134
ENSG00000214654	B3GNT10	0.237448	1.83129	2.07637	0.0476291	0.226215	-4.37932
ENSG00000138675	FGF5	0.237393	7.41048	3.89396	0.00059535	0.0339714	-0.94218
ENSG00000172318	B3GALT1	0.237327	1.17782	1.89357	0.06918	0.260959	-4.5957
ENSG00000151575	TEX9	0.237207	2.40064	3.27461	0.00293062	0.0761822	-2.04122
ENSG00000182903	ZNF721	0.237066	3.76859	2.48176	0.0196781	0.156251	-3.99832
ENSG00000123552	USP45	0.236993	4.43717	2.89364	0.00749755	0.111717	-3.19561
ENSG00000105821	DNAJC2	0.236956	6.76747	2.65371	0.0132499	0.134276	-3.8707
ENSG00000109339	MAPK10	0.236927	-0.3841	1.47981	0.150641	0.372756	-5.01194
ENSG00000261777	AC012184.3	0.236792	1.29837	2.05699	0.0495909	0.230326	-4.31575
ENSG00000271780	AL118558.3	0.236711	-0.329938	1.19513	0.242556	0.473619	-5.18795
ENSG00000030419	IKZF2	0.236436	1.4041	2.39096	0.0241358	0.170137	-3.88825
ENSG00000138398	PPIG	0.236063	5.50836	2.66683	0.0128503	0.132391	-3.78809
ENSG00000065613	SLK	0.235778	6.88757	2.81794	0.00899152	0.118993	-3.51873
ENSG00000138399	FASTKD1	0.235604	4.54626	3.74583	0.000876555	0.0434409	-1.16028
ENSG00000168556	ING2	0.235194	3.08509	3.51758	0.00158093	0.0578145	-1.51715
ENSG00000223745	CCDC18-AS1	0.234884	1.8187	2.16443	0.0395565	0.210431	-4.2708
ENSG00000239345	HNRNPA1P26	0.234831	0.476488	1.50006	0.145348	0.366409	-5.11431
ENSG00000170946	DNAJC24	0.234778	3.075	3.60614	0.00125885	0.0525935	-1.32162
ENSG00000236824	BCYRN1	0.234771	0.094923	1.20801	0.23765	0.468429	-5.30145
ENSG00000197050	ZNF420	0.234649	2.73049	2.79944	0.00939714	0.120075	-3.1601
ENSG00000151422	FER	0.234547	4.59477	2.41472	0.0228874	0.166466	-4.27078
ENSG00000261071	AL441883.1	0.234486	-0.0658325	1.49551	0.146523	0.367701	-4.93329
ENSG00000225828	FAM229A	0.234285	1.29971	2.0533	0.0499728	0.23047	-4.32755
ENSG00000062194	GPBP1	0.234109	6.60567	3.01845	0.00553548	0.0986616	-3.05113
ENSG00000080824	HSP90AA1	0.233989	11.8908	3.30312	0.00272765	0.0749049	-2.47683
ENSG00000259820	AC083843.3	0.233961	3.03248	2.45326	0.0209884	0.160279	-3.94985
ENSG00000241749	RPSAP52	0.233949	-0.804651	0.877082	0.388276	0.60629	-5.34902
ENSG00000272693	AC073107.1	0.233788	-0.276555	1.23349	0.228157	0.459511	-5.20268
ENSG00000179833	SERTAD2	0.233519	6.8085	4.64558	8.10934e-05	0.00876297	1.03149
ENSG00000143702	CEP170	0.233454	6.73335	2.59341	0.0152407	0.140291	-4.01011
ENSG00000173275	ZNF449	0.233429	2.69758	2.4671	0.0203423	0.157776	-3.86321
ENSG00000188994	ZNF292	0.233407	5.11374	2.25267	0.0327206	0.194082	-4.61827
ENSG00000068885	IFT80	0.233337	4.14276	3.02169	0.00549172	0.0986587	-2.89958
ENSG00000163808	KIF15	0.233187	5.11602	2.76218	0.0102672	0.123408	-3.55962
ENSG00000159231	CBR3	0.233091	1.7561	1.2704	0.214915	0.446416	-5.52705
ENSG00000227355	AL359644.1	0.232985	0.592193	1.50269	0.14467	0.365716	-5.11501
ENSG00000272518	AC036214.2	0.232984	0.0557986	1.47374	0.15226	0.374322	-5.00039
ENSG00000211455	STK38L	0.232946	5.85112	3.32929	0.0025533	0.0725974	-2.2771
ENSG00000228612	HK2P1	0.232765	0.84715	1.54764	0.133496	0.352424	-5.08571
ENSG00000169554	ZEB2	0.232638	3.16531	2.29441	0.0298751	0.187154	-4.24835
ENSG00000129295	LRRC6	0.232593	0.43802	1.99951	0.0558378	0.24027	-4.28782
ENSG00000173705	SUSD5	0.232541	3.6314	3.25974	0.00304217	0.0773841	-2.21137
ENSG00000262580	AC087741.1	0.232334	-0.328627	1.37361	0.181001	0.40767	-5.09241
ENSG00000231764	DLX6-AS1	0.232166	2.05468	2.37834	0.0248241	0.172246	-3.90086
ENSG00000105825	TFPI2	0.232136	3.2185	2.53169	0.0175636	0.148616	-3.73844
ENSG00000106133	NSUN5P2	0.232069	2.90681	2.88153	0.00771953	0.112388	-2.96396
ENSG00000260329	AC007541.1	0.232069	0.191107	1.2245	0.23147	0.463046	-5.32218
ENSG00000112425	EPM2A	0.231996	2.43687	3.12089	0.00430106	0.0900036	-2.30981
ENSG00000274391	TPTE	0.231995	0.359109	2.04281	0.051071	0.232405	-4.24108
ENSG00000229692	SOS1-IT1	0.23198	-0.442475	1.24651	0.223418	0.454058	-5.21574
ENSG00000243646	IL10RB	0.231905	-0.19183	1.3257	0.196185	0.425583	-5.07134
ENSG00000145723	GIN1	0.23184	2.09624	2.10386	0.0449638	0.220779	-4.43159
ENSG00000135976	ANKRD36	0.231739	1.87486	1.6731	0.106	0.317382	-5.19179
ENSG00000083520	DIS3	0.231709	6.09535	3.05043	0.00511777	0.0963792	-2.95981
ENSG00000138193	PLCE1	0.231656	3.92194	2.43205	0.022015	0.163261	-4.14927
ENSG00000213888	LINC01521	0.231585	0.554742	2.10425	0.0449276	0.220779	-4.11906
ENSG00000111011	RSRC2	0.23143	6.17552	2.94305	0.00665272	0.105979	-3.19733
ENSG00000235257	ITGA9-AS1	0.231248	0.977774	2.26522	0.0318407	0.192359	-3.95532
ENSG00000188825	LINC00910	0.231229	0.262944	1.04473	0.305527	0.531538	-5.47576
ENSG00000100941	PNN	0.231201	7.22197	2.93935	0.0067126	0.106015	-3.25132
ENSG00000163661	PTX3	0.23114	3.83752	4.01107	0.000437649	0.02953	-0.444079
ENSG00000161298	ZNF382	0.231081	2.32859	2.3329	0.0274526	0.181307	-4.07702
ENSG00000229570	GAPDHP58	0.231032	-0.520142	1.05566	0.300595	0.527062	-5.31047
ENSG00000188933	USP32P1	0.230967	1.75223	2.24661	0.0331534	0.195338	-4.17426
ENSG00000156140	ADAMTS3	0.230861	1.77653	1.96551	0.0598502	0.247245	-4.57514
ENSG00000123892	RAB38	0.230859	0.392198	1.32285	0.197118	0.426653	-5.16876
ENSG00000229656	ITGB1-DT	0.230801	0.663848	1.6468	0.111336	0.324381	-4.82769
ENSG00000134897	BIVM	0.230408	2.85983	2.70257	0.0118179	0.129259	-3.40863
ENSG00000146414	SHPRH	0.230385	4.99878	3.01281	0.00561242	0.0986669	-2.99057
ENSG00000169946	ZFPM2	0.230385	1.8105	2.35212	0.0263115	0.176953	-3.87192
ENSG00000047188	YTHDC2	0.230301	4.74453	3.08129	0.00474332	0.0928761	-2.8053
ENSG00000115828	QPCT	0.230287	1.44969	2.27268	0.0313276	0.191185	-3.9356
ENSG00000107290	SETX	0.230278	6.69521	2.62673	0.0141084	0.136324	-3.93679
ENSG00000260261	AC124944.3	0.23018	0.65339	1.94842	0.0619599	0.250189	-4.46168
ENSG00000026103	FAS	0.230103	2.75311	2.96148	0.00636129	0.104485	-2.8236
ENSG00000230832	AC241584.1	0.22984	1.05508	1.95349	0.0613279	0.249571	-4.50076
ENSG00000270781	AC091133.5	0.229788	0.598216	1.38666	0.17703	0.403646	-5.16405
ENSG00000241007	SEPT7P6	0.229671	1.49345	2.12999	0.0425554	0.21628	-4.28499
ENSG00000197557	TTC30A	0.229649	1.55531	1.65418	0.109816	0.322762	-5.09408
ENSG00000205885	C1RL-AS1	0.229545	1.30216	1.9203	0.0655757	0.256755	-4.60994
ENSG00000183354	KIAA2026	0.229468	4.57629	2.37882	0.0247977	0.172171	-4.32342
ENSG00000228002	DHX9P1	0.229447	2.0635	2.30998	0.0288727	0.185001	-4.04535
ENSG00000259802	AC012640.2	0.229429	0.254715	1.60421	0.120449	0.336451	-4.80865
ENSG00000267605	AC016590.1	0.229301	0.64848	1.96261	0.0602038	0.247781	-4.40626
ENSG00000176055	MBLAC2	0.229246	3.39677	3.61678	0.00122476	0.0518451	-1.36917
ENSG00000174501	ANKRD36C	0.229209	1.34832	1.49415	0.146876	0.36801	-5.38273
ENSG00000272374	Z97832.2	0.229134	-0.0581552	1.36596	0.183363	0.409778	-5.12897
ENSG00000257176	AC009318.1	0.229046	-0.00881924	1.31659	0.199181	0.428956	-5.15124
ENSG00000170242	USP47	0.229044	6.10584	3.09459	0.00459014	0.0916549	-2.85606
ENSG00000116044	NFE2L2	0.229002	6.28338	2.87959	0.00775574	0.112388	-3.34568
ENSG00000166105	GLB1L3	0.22892	1.84403	2.56291	0.0163503	0.144267	-3.47305
ENSG00000133131	MORC4	0.228551	1.91052	2.13829	0.0418145	0.21519	-4.21151
ENSG00000135046	ANXA1	0.228441	7.96645	3.25883	0.00304914	0.0774245	-2.52969
ENSG00000229241	PNPT1P1	0.228385	0.787435	1.58655	0.124403	0.341656	-5.01928
ENSG00000153015	CWC27	0.228331	5.25161	3.22757	0.00329768	0.0806025	-2.48918
ENSG00000179941	BBS10	0.228215	4.61873	3.56707	0.00139218	0.0548175	-1.61094
ENSG00000168505	GBX2	0.228185	3.08267	2.86645	0.00800487	0.113934	-3.07946
ENSG00000154727	GABPA	0.227994	4.81348	2.72461	0.0112206	0.127233	-3.62103
ENSG00000245146	MALINC1	0.227972	1.63055	2.27853	0.0309304	0.18989	-4.03949
ENSG00000236333	TRHDE-AS1	0.227831	3.66046	3.87736	0.000621806	0.0347728	-0.737227
ENSG00000148690	FRA10AC1	0.227791	3.60947	3.46695	0.00179963	0.0619605	-1.70202
ENSG00000100722	ZC3H14	0.22777	5.92353	3.66968	0.00106817	0.0478245	-1.45005
ENSG00000134982	APC	0.227763	4.36542	2.25348	0.0326629	0.194082	-4.53799
ENSG00000128692	EIF2S2P4	0.227734	5.09695	3.42139	0.0020214	0.0637127	-2.00505
ENSG00000197385	ZNF860	0.227608	1.68797	2.28018	0.0308193	0.189694	-4.01934
ENSG00000185753	CXorf38	0.227535	2.96188	3.67935	0.00104175	0.0469341	-1.10114
ENSG00000216867	RPL22P12	0.227332	-0.259934	1.34292	0.190616	0.419081	-5.1243
ENSG00000135951	TSGA10	0.227161	0.614141	2.10624	0.0447397	0.220478	-4.17751
ENSG00000181450	ZNF678	0.227062	3.44855	2.75908	0.0103429	0.123529	-3.33863
ENSG00000104047	DTWD1	0.226729	3.99847	3.35045	0.00242024	0.0706986	-2.08905
ENSG00000203724	C1orf53	0.226636	0.597315	1.3538	0.187166	0.414687	-5.21515
ENSG00000090989	EXOC1	0.226525	4.75653	3.3074	0.00269836	0.0747222	-2.23491
ENSG00000101638	ST8SIA5	0.226473	2.33665	3.52548	0.00154918	0.0577617	-1.42058
ENSG00000203799	CCDC162P	0.226355	-0.0753345	1.65935	0.108763	0.321293	-4.71476
ENSG00000177683	THAP5	0.226145	4.97969	3.37378	0.00228134	0.0682953	-2.10178
ENSG00000151789	ZNF385D	0.226124	0.933729	0.956594	0.347365	0.571558	-5.7598
ENSG00000168621	GDNF	0.225964	0.0239547	1.46481	0.154665	0.377661	-5.0927
ENSG00000168813	ZNF507	0.225915	5.19346	3.34879	0.00243044	0.0708526	-2.19682
ENSG00000273014	AC018645.2	0.225792	1.80703	2.14564	0.0411682	0.214108	-4.32659
ENSG00000213067	AC092447.1	0.225769	0.276037	1.50827	0.143243	0.363799	-4.98834
ENSG00000204876	AC021218.1	0.225566	0.948616	1.50928	0.142986	0.363799	-5.11492
ENSG00000104412	EMC2	0.225421	4.8507	2.77777	0.00989426	0.122255	-3.49376
ENSG00000198836	OPA1	0.225242	7.07081	3.01727	0.00555142	0.0986616	-3.0725
ENSG00000165507	DEPP1	0.225125	3.83668	1.38923	0.176255	0.402724	-5.81144
ENSG00000223760	MED15P9	0.224566	-0.613587	1.03223	0.311236	0.536414	-5.39493
ENSG00000170396	ZNF804A	0.22418	1.1956	1.90862	0.0671301	0.258061	-4.55602
ENSG00000276672	AL161891.1	0.223834	2.03938	2.41061	0.0230989	0.166739	-3.8785
ENSG00000227073	SDHDP2	0.2236	-0.274393	1.04751	0.304267	0.530244	-5.39433
ENSG00000186020	ZNF529	0.223539	4.04186	3.46613	0.00180341	0.0619605	-1.79908
ENSG00000226543	MYL6P1	0.223348	-0.333627	1.08791	0.286372	0.514339	-5.31057
ENSG00000178105	DDX10	0.223187	5.15161	2.89175	0.00753186	0.111717	-3.26438
ENSG00000102780	DGKH	0.223145	5.16182	2.25625	0.0324676	0.193861	-4.62167
ENSG00000156256	USP16	0.223131	5.72624	2.56609	0.0162311	0.143819	-4.00632
ENSG00000219470	AL355802.1	0.223114	-0.128933	1.09671	0.282573	0.510796	-5.32969
ENSG00000163132	MSX1	0.222908	-0.953133	0.801303	0.430039	0.643158	-5.3031
ENSG00000186130	ZBTB6	0.222872	4.04362	2.68832	0.0122197	0.130441	-3.59656
ENSG00000104320	NBN	0.22277	6.72061	2.95098	0.00652578	0.105499	-3.21681
ENSG00000038219	BOD1L1	0.222573	5.91757	2.22161	0.0349947	0.199781	-4.72535
ENSG00000245849	RAD51-AS1	0.222573	-0.0365227	1.27063	0.214834	0.446343	-5.28531
ENSG00000251192	ZNF674	0.222556	0.092318	1.19101	0.244145	0.474748	-5.35706
ENSG00000186448	ZNF197	0.222455	3.84511	2.99994	0.00579192	0.100291	-2.85567
ENSG00000183833	MAATS1	0.22234	-0.655334	1.39308	0.175102	0.401706	-4.98258
ENSG00000165698	SPACA9	0.222272	1.25885	1.56542	0.129277	0.34777	-5.00423
ENSG00000139800	ZIC5	0.222105	2.60886	3.28439	0.00285938	0.0755388	-1.99906
ENSG00000128590	DNAJB9	0.221851	5.10387	2.74906	0.0105909	0.124867	-3.51502
ENSG00000183137	CEP57L1	0.221811	3.79432	2.8743	0.00785512	0.112748	-3.16632
ENSG00000231006	RPL7P32	0.221568	1.47374	2.30012	0.0295043	0.187154	-3.93735
ENSG00000108465	CDK5RAP3	0.22155	3.52189	2.95313	0.00649172	0.105304	-2.94797
ENSG00000139826	ABHD13	0.221532	3.38707	3.11301	0.00438581	0.0901766	-2.54899
ENSG00000128203	ASPHD2	0.221473	0.761377	1.26127	0.218133	0.449399	-5.41891
ENSG00000245571	FAM111A-DT	0.221323	-0.35794	1.01973	0.317018	0.541429	-5.45188
ENSG00000279457	FO538757.1	0.221286	0.553739	1.71373	0.0981827	0.304748	-4.69623
ENSG00000225206	MIR137HG	0.221123	-0.481887	1.60706	0.11982	0.335878	-4.83586
ENSG00000131019	ULBP3	0.221089	1.44683	2.2576	0.0323723	0.193744	-3.96269
ENSG00000166598	HSP90B1	0.22076	9.63683	2.91205	0.00717154	0.109068	-3.36148
ENSG00000136824	SMC2	0.220753	6.74873	2.50777	0.0185487	0.152582	-4.19512
ENSG00000154511	FAM69A	0.220703	4.33497	4.13071	0.000319122	0.0235201	-0.149616
ENSG00000158445	KCNB1	0.220617	-0.713801	1.61108	0.118938	0.334124	-4.79612
ENSG00000148200	NR6A1	0.220567	2.88145	3.27024	0.00296299	0.0765901	-2.12756
ENSG00000228956	SATB1-AS1	0.220544	0.911406	1.9583	0.0607327	0.248721	-4.40837
ENSG00000198134	AC007537.1	0.220515	-0.360832	1.29291	0.207131	0.437778	-5.13288
ENSG00000102786	INTS6	0.220469	5.59491	3.30031	0.00274699	0.0749049	-2.34013
ENSG00000243679	AC018638.5	0.220402	2.10329	2.12629	0.0428892	0.216609	-4.34641
ENSG00000232952	AL512844.1	0.220399	1.87761	2.2687	0.0316003	0.191791	-4.117
ENSG00000011405	PIK3C2A	0.220375	5.74133	2.07776	0.0474912	0.226083	-4.99703
ENSG00000282057	AC092807.3	0.22032	2.19885	2.61334	0.0145538	0.138138	-3.52652
ENSG00000261879	AC087500.1	0.220298	0.345208	1.62473	0.115984	0.329593	-4.84595
ENSG00000197062	ZSCAN26	0.219937	3.71839	2.82766	0.00878511	0.118183	-3.20587
ENSG00000023287	RB1CC1	0.219898	7.79945	2.44721	0.0212766	0.160941	-4.34671
ENSG00000083097	DOPEY1	0.219861	2.67811	2.59624	0.0151411	0.140064	-3.60418
ENSG00000065548	ZC3H15	0.219834	6.32474	2.71351	0.0115177	0.128089	-3.72327
ENSG00000138246	DNAJC13	0.219828	7.16376	2.64776	0.0134348	0.134475	-3.90889
ENSG00000182150	ERCC6L2	0.219676	4.89873	2.69789	0.0119485	0.129793	-3.66995
ENSG00000234585	CCT6P3	0.219614	0.708009	1.53441	0.136709	0.356966	-5.02678
ENSG00000203668	CHML	0.219553	5.21424	2.56082	0.0164292	0.144745	-4.00069
ENSG00000104691	UBXN8	0.219198	3.50369	3.36163	0.00235268	0.0699866	-1.96046
ENSG00000143067	ZNF697	0.219142	4.48737	3.9826	0.000471706	0.0305761	-0.499875
ENSG00000180229	HERC2P3	0.219108	3.19861	2.99591	0.00584915	0.100575	-2.80032
ENSG00000134352	IL6ST	0.218954	7.39691	2.17377	0.0387764	0.209116	-4.87814
ENSG00000114107	CEP70	0.218902	3.83478	2.67146	0.012712	0.131721	-3.65177
ENSG00000226855	RPSAP17	0.21878	1.99901	1.83198	0.0781464	0.275748	-4.81384
ENSG00000138696	BMPR1B	0.218739	2.73479	2.79974	0.00939039	0.120075	-3.14742
ENSG00000167766	ZNF83	0.218654	3.90295	2.42177	0.0225289	0.16545	-4.13547
ENSG00000268061	NAPA-AS1	0.218635	0.403352	1.58591	0.124549	0.341864	-4.83484
ENSG00000178177	LCORL	0.218569	4.2729	2.60699	0.0147694	0.138956	-3.81701
ENSG00000204186	ZDBF2	0.218554	5.00048	2.27604	0.031099	0.190451	-4.57037
ENSG00000260267	AC026471.1	0.21855	1.32996	2.31759	0.0283941	0.18382	-3.86301
ENSG00000269293	ZSCAN16-AS1	0.218435	1.55352	2.24318	0.0334008	0.19595	-4.06929
ENSG00000145506	NKD2	0.218314	-0.0771333	0.806422	0.427133	0.640962	-5.66741
ENSG00000213925	NPM1P33	0.21821	0.490836	1.71331	0.0982608	0.304748	-4.74324
ENSG00000136051	WASHC4	0.218026	5.84747	2.50323	0.0187417	0.152894	-4.15839
ENSG00000180230	NACAP2	0.217949	-0.0779839	1.54635	0.133807	0.352987	-4.88069
ENSG00000135678	CPM	0.217948	1.655	1.89413	0.0691034	0.260774	-4.72892
ENSG00000145833	DDX46	0.217858	6.92408	2.93137	0.00684382	0.107055	-3.26748
ENSG00000123219	CENPK	0.21776	4.68642	2.70404	0.0117771	0.12901	-3.64888
ENSG00000164463	CREBRF	0.217742	3.55886	1.91516	0.0662556	0.257256	-4.96783
ENSG00000182400	TRAPPC6B	0.217662	4.32083	3.20453	0.00349324	0.0823915	-2.44574
ENSG00000005175	RPAP3	0.217623	5.74582	3.09802	0.00455148	0.0915673	-2.83178
ENSG00000151623	NR3C2	0.217512	0.632814	2.36168	0.0257596	0.175177	-3.7901
ENSG00000100206	DMC1	0.217112	1.99144	2.78003	0.00984124	0.12214	-3.11253
ENSG00000183171	BX322650.1	0.216952	2.14758	2.57389	0.0159424	0.142579	-3.54284
ENSG00000151876	FBXO4	0.216874	1.88022	1.96044	0.0604693	0.248092	-4.59936
ENSG00000218180	SLC25A5P7	0.216828	-0.322789	1.0177	0.317964	0.542213	-5.43945
ENSG00000143498	TAF1A	0.216779	3.44714	3.17455	0.00376441	0.0840095	-2.41405
ENSG00000163104	SMARCAD1	0.216601	5.8346	2.85816	0.00816582	0.114833	-3.38928
ENSG00000173041	ZNF680	0.216494	4.06467	3.09221	0.00461718	0.0916549	-2.69249
ENSG00000158987	RAPGEF6	0.216394	4.06667	3.07158	0.00485825	0.0940269	-2.75071
ENSG00000135655	USP15	0.216367	6.04976	2.74469	0.010701	0.12555	-3.64188
ENSG00000117475	BLZF1	0.216149	4.56993	2.276	0.0311014	0.190451	-4.50137
ENSG00000178163	ZNF518B	0.216063	4.05871	3.41662	0.00204608	0.0639183	-1.93141
ENSG00000224097	AC021148.1	0.21592	-0.0976017	1.51452	0.141659	0.362563	-4.91381
ENSG00000164414	SLC35A1	0.215717	1.01414	1.8737	0.0719702	0.266106	-4.52582
ENSG00000172901	LVRN	0.215436	4.09545	2.1414	0.0415399	0.215139	-4.74337
ENSG00000136237	RAPGEF5	0.215329	1.74268	1.96717	0.0596482	0.246837	-4.68458
ENSG00000158092	NCK1	0.215326	5.13268	3.77558	0.000811221	0.0416388	-1.13688
ENSG00000213104	NPM1P46	0.215274	4.56778	3.41158	0.0020725	0.0639183	-1.98098
ENSG00000133858	ZFC3H1	0.21527	5.83578	2.56343	0.0163307	0.144267	-4.02738
ENSG00000145908	ZNF300	0.215199	4.6591	2.48277	0.0196331	0.156239	-4.10215
ENSG00000156876	SASS6	0.215146	4.26014	2.531	0.0175912	0.148616	-3.98023
ENSG00000229689	AC009237.3	0.21507	2.74825	2.83374	0.00865812	0.117698	-3.08447
ENSG00000231503	PTMAP4	0.214952	0.818678	2.2448	0.0332841	0.1956	-3.87349
ENSG00000153207	AHCTF1	0.214908	6.87009	2.48236	0.0196513	0.156251	-4.2485
ENSG00000248905	FMN1	0.214877	-1.52412	1.03025	0.312148	0.536929	-5.47534
ENSG00000273983	HIST1H3G	0.214758	0.941543	2.07595	0.0476704	0.226261	-4.34671
ENSG00000154358	OBSCN	0.214588	1.90606	1.9699	0.0593173	0.246311	-4.56405
ENSG00000152409	JMY	0.214558	4.34832	2.85469	0.00823422	0.115285	-3.2703
ENSG00000183718	TRIM52	0.214527	2.89981	2.64961	0.0133771	0.134445	-3.48056
ENSG00000162601	MYSM1	0.214432	5.52085	2.18533	0.0378305	0.206308	-4.78055
ENSG00000233515	LINC01518	0.214347	0.265674	1.39684	0.17398	0.400746	-5.06829
ENSG00000122483	CCDC18	0.214245	4.06263	2.29636	0.0297479	0.187154	-4.44746
ENSG00000238113	LINC01410	0.214158	1.07569	1.7743	0.0874327	0.289069	-4.79636
ENSG00000171940	ZNF217	0.213901	6.59303	3.71229	0.000956424	0.0449207	-1.37123
ENSG00000185022	MAFF	0.2138	5.49077	3.61198	0.00124003	0.0520195	-1.53215
ENSG00000126787	DLGAP5	0.213799	6.3122	2.64664	0.0134699	0.134531	-3.88038
ENSG00000233057	EEF1A1P14	0.213768	0.266109	1.66321	0.107982	0.320079	-4.79942
ENSG00000115827	DCAF17	0.213593	4.66101	2.88773	0.00760512	0.111874	-3.24687
ENSG00000150477	KIAA1328	0.213311	1.83051	1.94649	0.0622032	0.250486	-4.68209
ENSG00000180747	SMG1P3	0.213268	1.02517	1.67483	0.105658	0.316555	-4.91524
ENSG00000251595	ABCA11P	0.213254	0.824127	1.84643	0.075958	0.271762	-4.64316
ENSG00000125650	PSPN	0.213249	0.920691	1.61084	0.11899	0.334139	-4.94256
ENSG00000234545	FAM133B	0.213234	3.76125	2.52045	0.0180204	0.150115	-3.92477
ENSG00000144747	TMF1	0.213178	5.4373	2.43709	0.0217669	0.16268	-4.26524
ENSG00000233429	HOTAIRM1	0.213159	0.812766	1.76512	0.0889951	0.291871	-4.70121
ENSG00000164291	ARSK	0.213146	2.99404	2.94837	0.00656731	0.105711	-2.89298
ENSG00000111615	KRR1	0.213033	6.87846	2.75651	0.010406	0.124112	-3.65956
ENSG00000163507	CIP2A	0.212836	6.7007	2.80761	0.00921586	0.119648	-3.5389
ENSG00000280152	AC009078.3	0.212793	1.16232	1.93707	0.0633974	0.253252	-4.53948
ENSG00000009413	REV3L	0.212655	5.53609	2.17423	0.0387389	0.208992	-4.80694
ENSG00000070081	NUCB2	0.212652	4.90676	2.8682	0.00797131	0.113654	-3.28153
ENSG00000205740	AL359878.1	0.212582	0.192841	1.51908	0.140511	0.361126	-5.04566
ENSG00000163629	PTPN13	0.212395	5.3959	2.33515	0.0273167	0.180753	-4.48474
ENSG00000133302	SLF1	0.212333	4.54317	3.09857	0.00454526	0.0915673	-2.73803
ENSG00000130413	STK33	0.212172	1.42982	2.14641	0.0411009	0.213928	-4.26584
ENSG00000196937	FAM3C	0.212135	5.41547	3.50411	0.00163644	0.0589496	-1.82729
ENSG00000137776	SLTM	0.212067	6.02989	2.99942	0.00579921	0.100296	-3.07735
ENSG00000241316	SUCLG2-AS1	0.21192	-0.361804	1.19006	0.244509	0.474748	-5.32041
ENSG00000153132	CLGN	0.211797	2.93898	1.61559	0.117955	0.332533	-5.32204
ENSG00000225603	AC244394.1	0.211786	1.23372	2.0318	0.0522477	0.233636	-4.45871
ENSG00000163946	FAM208A	0.211692	6.85411	2.94672	0.00659359	0.105711	-3.22952
ENSG00000185697	MYBL1	0.211661	6.99846	2.12884	0.0426584	0.216338	-4.9565
ENSG00000104953	TLE6	0.211657	-0.642913	1.1469	0.261609	0.491289	-5.20865
ENSG00000167528	ZNF641	0.211639	0.535708	1.15215	0.259484	0.488746	-5.35686
ENSG00000181798	LINC00471	0.211517	-0.175514	0.931174	0.360118	0.582146	-5.50611
ENSG00000151883	PARP8	0.211492	4.24138	2.61784	0.0144027	0.137539	-3.75656
ENSG00000227992	AC108463.1	0.211449	0.945963	2.31142	0.0287818	0.184831	-3.88927
ENSG00000129422	MTUS1	0.211375	0.0212214	1.01275	0.320281	0.544185	-5.61077
ENSG00000153157	SYCP2L	0.211351	1.89481	2.08121	0.0471501	0.225158	-4.4065
ENSG00000260025	AC009414.2	0.211292	1.78451	2.77674	0.00991852	0.122255	-3.03431
ENSG00000129534	MIS18BP1	0.211248	5.6333	2.16521	0.039491	0.210209	-4.82454
ENSG00000236088	COX10-AS1	0.211215	2.63917	2.53167	0.0175641	0.148616	-3.70743
ENSG00000102452	NALCN	0.211016	1.72328	2.31085	0.028818	0.184898	-4.10532
ENSG00000170448	NFXL1	0.210963	4.85254	3.12282	0.00428061	0.0900036	-2.70327
ENSG00000180044	C3orf80	0.210829	1.21359	1.72932	0.0953138	0.300934	-4.89574
ENSG00000077232	DNAJC10	0.210733	6.95572	2.94131	0.00668084	0.105979	-3.2414
ENSG00000228158	TLE1P1	0.210727	-0.00451796	1.29864	0.205187	0.435621	-5.24265
ENSG00000198440	ZNF583	0.210708	2.34495	2.1545	0.0404009	0.212689	-4.36446
ENSG00000259865	AL390728.6	0.21068	1.50199	1.87784	0.0713809	0.264622	-4.75188
ENSG00000197748	CFAP43	0.210677	-0.318851	1.08872	0.28602	0.514285	-5.26974
ENSG00000071189	SNX13	0.210673	5.47347	2.93426	0.00679597	0.106628	-3.19421
ENSG00000012983	MAP4K5	0.21057	5.80927	2.76765	0.0101349	0.123375	-3.59113
ENSG00000113810	SMC4	0.210416	8.84235	2.28435	0.0305399	0.188887	-4.69607
ENSG00000082497	SERTAD4	0.210265	3.4514	2.78854	0.00964423	0.121043	-3.33838
ENSG00000161940	BCL6B	0.210199	2.60358	2.08509	0.0467691	0.22413	-4.47553
ENSG00000137812	KNL1	0.210119	5.7797	2.18559	0.0378093	0.206305	-4.79953
ENSG00000119397	CNTRL	0.210023	3.08431	2.11733	0.0437077	0.218896	-4.62978
ENSG00000165072	MAMDC2	0.209887	1.24142	1.09901	0.281586	0.510206	-5.72809
ENSG00000092978	GPATCH2	0.209883	3.63387	3.02832	0.00540317	0.0981133	-2.75868
ENSG00000275895	U2AF1L5	0.209861	0.641607	1.92179	0.0653796	0.256528	-4.463
ENSG00000165874	FAM35BP	0.209813	1.86913	1.876	0.0716426	0.265305	-4.78448
ENSG00000116299	KIAA1324	0.209732	0.138791	1.5046	0.144181	0.365013	-4.8867
ENSG00000165312	OTUD1	0.209689	0.740333	1.06314	0.29725	0.524044	-5.5441
ENSG00000155970	MICU3	0.209624	1.9775	2.4317	0.0220319	0.163302	-3.83742
ENSG00000186472	PCLO	0.209573	2.33209	1.53334	0.136971	0.356966	-5.44014
ENSG00000198554	WDHD1	0.209389	5.0264	2.79704	0.00945115	0.120109	-3.47715
ENSG00000122257	RBBP6	0.209188	6.09095	3.10007	0.00452845	0.0915673	-2.84153
ENSG00000122507	BBS9	0.20918	2.25636	2.53772	0.0173229	0.148058	-3.57816
ENSG00000137955	RABGGTB	0.208919	7.19814	2.7924	0.00955612	0.12059	-3.5847
ENSG00000091039	OSBPL8	0.208679	6.86184	2.28189	0.0307042	0.189472	-4.65444
ENSG00000176125	UFSP1	0.208656	0.788073	1.38861	0.176442	0.403023	-5.18086
ENSG00000250903	GMDS-DT	0.20854	1.16935	1.99072	0.0568513	0.241955	-4.39403
ENSG00000156500	FAM122C	0.208428	0.0671185	1.21886	0.233572	0.465133	-5.2646
ENSG00000185055	EFCAB10	0.208425	-0.356607	1.19683	0.241904	0.473069	-5.24722
ENSG00000215375	MYL5	0.208393	1.60005	1.64545	0.111615	0.324689	-4.95478
ENSG00000152894	PTPRK	0.208254	4.37519	3.53399	0.00151571	0.0571753	-1.67399
ENSG00000227694	RPL23AP74	0.208182	1.00401	1.89435	0.0690732	0.260774	-4.55262
ENSG00000118482	PHF3	0.208055	6.65617	2.15765	0.0401311	0.211968	-4.8818
ENSG00000023516	AKAP11	0.207998	5.74381	2.35665	0.0260486	0.175926	-4.45816
ENSG00000100644	HIF1A	0.207991	7.25579	2.47874	0.0198136	0.156806	-4.26683
ENSG00000175087	PDIK1L	0.207916	3.32292	2.74263	0.0107532	0.125749	-3.38447
ENSG00000122545	SEPT7	0.207897	7.34589	2.74058	0.0108056	0.125952	-3.70561
ENSG00000170802	FOXN2	0.207816	6.03389	2.63465	0.0138513	0.135727	-3.88766
ENSG00000120647	CCDC77	0.207572	5.12218	3.13084	0.00419636	0.0893518	-2.69833
ENSG00000117155	SSX2IP	0.20725	6.47804	2.81838	0.00898201	0.118993	-3.51071
ENSG00000205413	SAMD9	0.207159	3.17644	1.11902	0.273112	0.50238	-6.06214
ENSG00000176024	ZNF613	0.207125	1.62236	1.86936	0.0725919	0.266883	-4.7153
ENSG00000144369	FAM171B	0.207123	2.93288	2.04463	0.050879	0.232211	-4.68005
ENSG00000205664	BX890604.1	0.207108	-0.103594	1.16182	0.255602	0.484464	-5.3903
ENSG00000139133	ALG10	0.207095	4.00876	2.97984	0.00608306	0.102612	-2.93275
ENSG00000198040	ZNF84	0.20702	4.80549	2.50693	0.0185845	0.152626	-4.06635
ENSG00000221890	NPTXR	0.206567	0.253777	1.04983	0.303218	0.529187	-5.40543
ENSG00000125885	MCM8	0.20645	6.33769	3.08202	0.00473478	0.0928352	-2.90061
ENSG00000107186	MPDZ	0.206136	5.6904	2.37523	0.0249964	0.172675	-4.42288
ENSG00000274964	AC026356.1	0.20603	0.764653	1.96026	0.0604909	0.248109	-4.40147
ENSG00000154639	CXADR	0.205917	3.74794	3.10451	0.00447896	0.0913952	-2.59961
ENSG00000165240	ATP7A	0.205804	1.68817	1.73942	0.0934946	0.298005	-4.93159
ENSG00000250312	ZNF718	0.205701	3.12057	3.57781	0.0013542	0.0543649	-1.41809
ENSG00000106392	C1GALT1	0.205557	5.29533	3.5828	0.00133692	0.0543476	-1.63206
ENSG00000143995	MEIS1	0.205516	-0.262815	1.24644	0.223441	0.454058	-5.22257
ENSG00000164951	PDP1	0.205497	7.00256	3.83558	0.000693644	0.0369224	-1.07574
ENSG00000040275	SPDL1	0.20549	6.44572	2.13578	0.0420375	0.215379	-4.91565
ENSG00000255893	AP000786.1	0.205395	-0.438333	1.0386	0.308318	0.533618	-5.39298
ENSG00000130779	CLIP1	0.205258	6.43119	2.29483	0.0298477	0.187154	-4.60502
ENSG00000152495	CAMK4	0.205206	3.92869	2.75263	0.010502	0.124822	-3.46321
ENSG00000139618	BRCA2	0.205172	4.43385	1.94818	0.0619902	0.250189	-5.13383
ENSG00000198826	ARHGAP11A	0.205153	6.7908	2.30868	0.0289552	0.185282	-4.59492
ENSG00000051825	MPHOSPH9	0.205029	5.49927	2.45108	0.0210918	0.160606	-4.25134
ENSG00000176018	LYSMD3	0.204994	4.86713	2.57347	0.0159579	0.142628	-3.92326
ENSG00000151725	CENPU	0.204894	5.22444	2.98304	0.00603588	0.102056	-3.05822
ENSG00000281344	HELLPAR	0.204809	1.23668	2.03603	0.0517928	0.233105	-4.51443
ENSG00000198538	ZNF28	0.204765	3.16582	2.26946	0.0315479	0.191767	-4.31997
ENSG00000235376	RPEL1	0.204712	0.573682	1.43585	0.162674	0.387462	-5.1918
ENSG00000183850	ZNF730	0.20464	-0.225292	1.09422	0.283646	0.511746	-5.39492
ENSG00000196295	AC005154.1	0.204619	2.81897	2.39833	0.023742	0.169029	-4.00194
ENSG00000168806	LCMT2	0.204599	3.22617	3.29636	0.00277449	0.0750942	-2.06109
ENSG00000152133	GPATCH11	0.204528	4.92591	3.21623	0.00339255	0.0811844	-2.48227
ENSG00000175455	CCDC14	0.204478	5.73243	2.70556	0.011735	0.128941	-3.72514
ENSG00000266094	RASSF5	0.204305	0.0226548	1.29424	0.206678	0.437189	-5.27734
ENSG00000213096	ZNF254	0.204256	3.4531	2.36492	0.0255751	0.174615	-4.20413
ENSG00000182670	TTC3	0.204132	6.58504	2.67006	0.0127536	0.131772	-3.84638
ENSG00000269821	KCNQ1OT1	0.204087	1.25851	1.18359	0.247018	0.476722	-5.68997
ENSG00000114473	IQCG	0.204076	3.25863	3.08427	0.00470856	0.0925739	-2.58625
ENSG00000164284	GRPEL2	0.203836	5.41399	3.59885	0.00128276	0.0529766	-1.58807
ENSG00000131931	THAP1	0.203756	3.54546	2.96927	0.00624177	0.103474	-2.88333
ENSG00000154305	MIA3	0.203705	5.0228	3.20326	0.00350436	0.0823915	-2.52421
ENSG00000174928	C3orf33	0.203688	1.30414	2.12653	0.0428671	0.216609	-4.18433
ENSG00000128714	HOXD13	0.203616	0.367715	1.49072	0.14777	0.369003	-5.03919
ENSG00000152818	UTRN	0.203594	6.71676	1.71715	0.0975468	0.303949	-5.67182
ENSG00000100852	ARHGAP5	0.203559	5.76025	2.08049	0.0472208	0.225318	-4.98493
ENSG00000136108	CKAP2	0.203432	7.07278	2.16345	0.0396392	0.210608	-4.88771
ENSG00000174899	PQLC2L	0.203407	1.81377	2.38882	0.0242513	0.170205	-3.84113
ENSG00000138641	HERC3	0.203377	3.07654	2.73434	0.010966	0.126487	-3.37746
ENSG00000185246	PRPF39	0.203374	4.3476	2.38314	0.0245602	0.170934	-4.2818
ENSG00000258708	SLC25A21-AS1	0.203189	-0.50428	1.02856	0.312926	0.537909	-5.36499
ENSG00000131503	ANKHD1	0.203131	2.42292	2.47664	0.019908	0.157121	-3.75892
ENSG00000137845	ADAM10	0.203107	6.14363	3.04784	0.00515042	0.0965083	-2.97353
ENSG00000113742	CPEB4	0.203041	5.47484	2.43494	0.0218724	0.162684	-4.25921
ENSG00000138646	HERC5	0.203034	4.47507	1.60113	0.121131	0.337383	-5.53081
ENSG00000189180	ZNF33A	0.202956	3.69197	2.30382	0.029266	0.186335	-4.34123
ENSG00000171951	SCG2	0.20288	2.46191	2.41764	0.0227381	0.16586	-3.87306
ENSG00000123689	G0S2	0.202825	5.82713	3.00216	0.00576051	0.10023	-3.04347
ENSG00000079931	MOXD1	0.202776	0.733637	1.79687	0.0836931	0.283792	-4.71713
ENSG00000129204	USP6	0.202677	-0.259634	1.12705	0.269762	0.499225	-5.39883
ENSG00000066427	ATXN3	0.202623	3.60112	3.62055	0.0012129	0.0517266	-1.35517
ENSG00000082269	FAM135A	0.202479	4.73224	2.6887	0.0122089	0.130441	-3.67906
ENSG00000144843	ADPRH	0.202434	0.821229	1.50886	0.143092	0.363799	-5.12101
ENSG00000151239	TWF1	0.202416	6.7707	2.81112	0.00913902	0.119514	-3.53025
ENSG00000149970	CNKSR2	0.202268	2.56969	2.63492	0.0138424	0.135727	-3.4939
ENSG00000121486	TRMT1L	0.202255	4.57792	3.72621	0.000922444	0.0442125	-1.20826
ENSG00000235944	ZNF815P	0.202024	-0.514459	0.99353	0.329382	0.55283	-5.39024
ENSG00000121741	ZMYM2	0.20202	5.30991	2.73719	0.0108923	0.126449	-3.61893
ENSG00000172824	CES4A	0.201952	0.132702	1.64786	0.111116	0.324154	-4.89676
ENSG00000182504	CEP97	0.201922	5.25219	2.91885	0.00705444	0.108203	-3.20731
ENSG00000135336	ORC3	0.201879	5.59974	2.88204	0.00771004	0.112388	-3.30401
ENSG00000131747	TOP2A	0.20181	8.14021	2.21176	0.0357451	0.200989	-4.82712
ENSG00000005700	IBTK	0.201763	5.67899	2.47264	0.0200892	0.157224	-4.19792
ENSG00000214826	DDX12P	0.201615	3.83801	4.00563	0.000443965	0.0298162	-0.417896
ENSG00000092439	TRPM7	0.201485	5.62826	2.46804	0.0202992	0.157612	-4.22194
ENSG00000213025	COX20P1	0.201472	1.70791	1.88519	0.0703457	0.262941	-4.69827
ENSG00000140835	CHST4	0.201425	1.27206	1.93878	0.0631792	0.253133	-4.4671
ENSG00000146263	MMS22L	0.201371	5.89048	3.01222	0.00562054	0.0986669	-3.04172
ENSG00000186326	RGS9BP	0.201332	0.273492	1.30697	0.202383	0.432385	-5.21723
ENSG00000151012	SLC7A11	0.20132	2.9654	1.18391	0.246895	0.476675	-5.87577
ENSG00000236814	AC046176.1	0.201198	3.5738	2.99519	0.00585949	0.100612	-2.80594
ENSG00000224280	AC005014.1	0.201152	0.860349	1.47443	0.152075	0.374161	-5.16292
ENSG00000008311	AASS	0.201136	4.68469	2.71544	0.0114656	0.128055	-3.64627
ENSG00000046651	OFD1	0.200939	4.03759	2.72103	0.0113157	0.127712	-3.50672
ENSG00000143401	ANP32E	0.200874	7.43668	3.04572	0.00517729	0.0968696	-3.0228
ENSG00000070182	SPTB	0.200749	0.207552	1.24401	0.224319	0.454906	-5.62149
ENSG00000246560	AC018797.2	0.200519	0.340686	1.44457	0.160227	0.384053	-5.07233
ENSG00000081026	MAGI3	0.200502	4.1329	2.90631	0.00727166	0.110076	-3.13169
ENSG00000198677	TTC37	0.20032	6.4708	2.20522	0.0362511	0.20186	-4.78963
ENSG00000121749	TBC1D15	0.200139	5.53018	2.71404	0.0115034	0.128089	-3.67491
ENSG00000179598	PLD6	0.200076	4.53844	3.28302	0.00286928	0.0755388	-2.27376
ENSG00000108848	LUC7L3	0.200006	7.12546	2.55985	0.0164658	0.144915	-4.09237
ENSG00000175395	ZNF25	0.199984	1.88323	1.91285	0.0665637	0.257619	-4.74436
ENSG00000163171	CDC42EP3	0.199713	6.33874	3.33239	0.0025334	0.0725351	-2.30812
ENSG00000197124	ZNF682	0.19962	1.72279	1.82427	0.0793363	0.277426	-4.79305
ENSG00000189298	ZKSCAN3	0.199607	2.53293	2.20799	0.0360361	0.201521	-4.26926
ENSG00000148090	AUH	0.199535	3.66257	2.92822	0.00689625	0.107055	-3.01767
ENSG00000144395	CCDC150	0.199497	2.56162	2.16567	0.0394519	0.210132	-4.48206
ENSG00000134697	GNL2	0.199483	6.33633	2.72359	0.0112474	0.127233	-3.70249
ENSG00000075223	SEMA3C	0.199453	3.78925	1.53568	0.136398	0.356681	-5.74824
ENSG00000226137	BAIAP2-DT	0.199382	1.30397	1.57625	0.126759	0.344879	-5.05751
ENSG00000250332	AC010460.3	0.199318	-0.761249	1.30437	0.203254	0.433484	-5.18314
ENSG00000197619	ZNF615	0.199313	1.9096	1.89808	0.0685602	0.26019	-4.72445
ENSG00000162607	USP1	0.199275	6.99904	2.83157	0.00870318	0.117698	-3.49463
ENSG00000101972	STAG2	0.199222	7.25267	2.52735	0.0177388	0.149114	-4.16536
ENSG00000181218	HIST3H2A	0.199201	1.4816	2.23353	0.0341052	0.197965	-4.04724
ENSG00000230787	PSAT1P3	0.199187	0.203665	1.28551	0.209667	0.441061	-5.16864
ENSG00000058272	PPP1R12A	0.199047	6.90663	2.59578	0.0151573	0.140064	-4.00962
ENSG00000152527	PLEKHH2	0.198764	0.32577	1.23552	0.227412	0.458727	-5.44801
ENSG00000228196	PTPN2P1	0.198682	1.4011	2.04145	0.0512154	0.232712	-4.40822
ENSG00000258484	SPESP1	0.198605	3.53602	3.12942	0.00421113	0.0893978	-2.52921
ENSG00000259994	AL353796.1	0.198599	0.184743	1.31331	0.200268	0.430006	-5.21243
ENSG00000188766	SPRED3	0.198484	3.74498	2.84581	0.00841138	0.116564	-3.15405
ENSG00000104361	NIPAL2	0.198279	1.21802	1.21664	0.234402	0.465951	-5.4034
ENSG00000234332	BCAS2P2	0.198252	-0.236625	1.13184	0.267777	0.497022	-5.27408
ENSG00000196458	ZNF605	0.198045	4.09987	2.53199	0.0175516	0.148616	-3.94978
ENSG00000147996	CBWD5	0.198022	1.23026	1.90106	0.0681523	0.259535	-4.58775
ENSG00000165923	AGBL2	0.197971	1.13041	1.7319	0.0948464	0.29991	-4.87002
ENSG00000102038	SMARCA1	0.197954	6.06472	3.30533	0.00271245	0.0749049	-2.35712
ENSG00000163251	FZD5	0.197933	3.68835	3.09597	0.00457454	0.0915673	-2.63356
ENSG00000176208	ATAD5	0.197739	4.20459	2.40836	0.023216	0.167228	-4.23768
ENSG00000216895	AC009403.1	0.197696	1.09309	2.13454	0.0421476	0.215379	-4.13166
ENSG00000024526	DEPDC1	0.197666	6.82672	2.50818	0.0185315	0.15254	-4.19652
ENSG00000136870	ZNF189	0.19762	3.47232	2.0631	0.048965	0.228853	-4.73892
ENSG00000230562	FAM133DP	0.197559	0.600844	1.33836	0.19208	0.42114	-5.31735
ENSG00000151881	TMEM267	0.197498	3.05166	2.34932	0.0264748	0.17747	-4.15544
ENSG00000127870	RNF6	0.19749	5.13506	2.21375	0.0355919	0.200757	-4.69123
ENSG00000153140	CETN3	0.197404	5.01397	3.42091	0.00202387	0.0637127	-2.00518
ENSG00000079134	THOC1	0.197373	5.03223	3.17503	0.00375993	0.0840095	-2.60429
ENSG00000039139	DNAH5	0.197372	1.53354	1.62408	0.116122	0.329726	-5.19164
ENSG00000253200	AC037459.3	0.197352	0.209182	1.18051	0.248222	0.477456	-5.31552
ENSG00000126882	FAM78A	0.197279	0.262778	0.940045	0.355632	0.578773	-5.63435
ENSG00000158050	DUSP2	0.197255	2.58335	1.89627	0.0688089	0.260622	-4.83033
ENSG00000213018	AL590762.1	0.197204	-0.120222	1.36144	0.18477	0.411293	-5.04
ENSG00000138685	FGF2	0.197146	5.95435	2.26616	0.0317752	0.192143	-4.63705
ENSG00000164830	OXR1	0.197093	5.29721	2.88666	0.00762469	0.111874	-3.293
ENSG00000196597	ZNF782	0.197065	1.9461	2.20786	0.0360462	0.201521	-4.24995
ENSG00000111247	RAD51AP1	0.196851	5.94108	2.58525	0.0155303	0.141418	-3.98498
ENSG00000146373	RNF217	0.196839	4.5552	2.76302	0.0102466	0.123408	-3.50939
ENSG00000219487	AL603766.1	0.19672	0.104945	1.38722	0.176862	0.403598	-5.09745
ENSG00000085365	SCAMP1	0.196718	5.5409	3.01625	0.00556539	0.0986616	-3.00646
ENSG00000182518	FAM104B	0.196678	1.33883	2.06382	0.0488917	0.228707	-4.32942
ENSG00000197121	PGAP1	0.196647	5.04169	2.36835	0.0253814	0.173998	-4.40668
ENSG00000169251	NMD3	0.19659	7.25458	3.12327	0.00427577	0.0900036	-2.82263
ENSG00000160271	RALGDS	0.196421	1.7076	2.04071	0.051294	0.232837	-4.41294
ENSG00000279092	AC025678.3	0.196298	0.669359	1.39235	0.175318	0.401926	-5.15414
ENSG00000212724	KRTAP2-3	0.196277	2.04351	2.12624	0.0428938	0.216609	-4.47681
ENSG00000124795	DEK	0.196195	8.48929	2.48937	0.0193413	0.154688	-4.27265
ENSG00000112972	HMGCS1	0.196131	6.71629	2.67969	0.0124694	0.131069	-3.80201
ENSG00000277342	AC048344.4	0.196007	0.905114	1.89125	0.0695008	0.261303	-4.59291
ENSG00000279312	AL136164.4	0.195979	1.40507	1.97246	0.0590101	0.246056	-4.64299
ENSG00000133111	RFXAP	0.19597	2.8551	2.97902	0.00609528	0.102698	-2.77472
ENSG00000173905	GOLIM4	0.1959	6.10109	2.98387	0.00602365	0.101982	-3.10602
ENSG00000153487	ING1	0.195884	3.51869	3.31137	0.00267147	0.0745523	-2.07658
ENSG00000171634	BPTF	0.195816	6.36733	2.06891	0.0483754	0.227712	-5.04277
ENSG00000197822	OCLN	0.195787	3.55376	2.91326	0.00715048	0.108863	-3.0602
ENSG00000205269	TMEM170B	0.195787	4.42203	2.36515	0.0255623	0.174615	-4.32439
ENSG00000196504	PRPF40A	0.195637	7.12197	2.71712	0.0114202	0.128055	-3.75182
ENSG00000159256	MORC3	0.195604	4.58134	2.49021	0.0193047	0.154481	-4.06563
ENSG00000051341	POLQ	0.195601	6.05618	2.15521	0.0403403	0.212526	-4.87128
ENSG00000137185	ZSCAN9	0.195452	3.21589	3.15358	0.00396607	0.0864953	-2.39157
ENSG00000112742	TTK	0.19539	5.81281	2.26988	0.0315193	0.191767	-4.6253
ENSG00000054267	ARID4B	0.195305	4.9324	2.20104	0.0365781	0.202738	-4.69115
ENSG00000270049	AC009061.2	0.195305	0.637676	1.01385	0.319763	0.543789	-5.647
ENSG00000166352	C11orf74	0.195281	0.176117	1.49575	0.146462	0.367701	-4.97072
ENSG00000285106	AC016831.7	0.195252	1.0747	1.59968	0.121452	0.337621	-5.01941
ENSG00000157214	STEAP2	0.195234	3.82526	2.21097	0.0358056	0.201094	-4.57691
ENSG00000258057	BCDIN3D-AS1	0.195131	0.536821	1.32766	0.195543	0.424781	-5.25771
ENSG00000157796	WDR19	0.194986	4.55851	2.78401	0.00974867	0.121306	-3.44404
ENSG00000188227	ZNF793	0.194796	2.69242	2.68592	0.0122887	0.130471	-3.42027
ENSG00000122786	CALD1	0.194753	6.38966	2.57191	0.0160151	0.142921	-4.0622
ENSG00000115464	USP34	0.194698	7.4136	2.05415	0.0498846	0.230432	-5.10628
ENSG00000106052	TAX1BP1	0.194587	6.74137	2.66362	0.0129469	0.13291	-3.84899
ENSG00000166479	TMX3	0.194404	6.22932	2.85852	0.00815874	0.114833	-3.40463
ENSG00000124216	SNAI1	0.194396	1.93573	1.86155	0.0737244	0.268789	-4.72332
ENSG00000198301	SDAD1	0.194158	5.44264	3.21199	0.00342875	0.0813168	-2.53163
ENSG00000163605	PPP4R2	0.194155	5.767	2.71938	0.0113595	0.127946	-3.68758
ENSG00000163006	CCDC138	0.193989	4.46006	3.01381	0.00559866	0.0986669	-2.93083
ENSG00000095397	WHRN	0.193944	4.59016	3.28458	0.00285798	0.0755388	-2.25931
ENSG00000171928	TVP23B	0.193933	5.20359	2.5139	0.0182914	0.151114	-4.06915
ENSG00000102390	PBDC1	0.193801	4.48615	2.93773	0.00673908	0.1062	-3.0752
ENSG00000077097	TOP2B	0.193561	6.78422	2.752	0.0105177	0.124822	-3.66157
ENSG00000137504	CREBZF	0.193559	5.32983	3.24091	0.00318933	0.0798911	-2.46289
ENSG00000213185	FAM24B	0.193482	2.11469	2.32968	0.0276486	0.181307	-4.04534
ENSG00000224080	UBE2FP1	0.193442	-0.248332	1.19667	0.241966	0.473069	-5.22228
ENSG00000253301	LINC01606	0.193423	3.09113	2.86873	0.00796115	0.113622	-3.09894
ENSG00000139793	MBNL2	0.193356	4.45878	1.97408	0.0588149	0.245652	-5.06634
ENSG00000214259	AC018695.1	0.193246	0.500517	1.34461	0.190078	0.418435	-5.2091
ENSG00000145088	EAF2	0.19301	2.03861	1.63574	0.113645	0.326701	-5.18222
ENSG00000140993	TIGD7	0.192963	3.26253	2.70927	0.0116332	0.128512	-3.43749
ENSG00000183458	AC138932.1	0.192912	1.14654	1.35173	0.187816	0.41559	-5.42726
ENSG00000186889	TMEM17	0.192856	2.0684	1.63692	0.113396	0.326458	-5.12847
ENSG00000238110	AL353572.2	0.192585	-0.0511148	1.24444	0.224164	0.454848	-5.22752
ENSG00000112701	SENP6	0.192441	5.82712	2.54051	0.0172125	0.147688	-4.07122
ENSG00000225953	SATB2-AS1	0.192416	-0.148741	1.47812	0.151092	0.37298	-4.9773
ENSG00000121743	GJA3	0.192262	-0.414022	0.93808	0.356623	0.579596	-5.43044
ENSG00000174721	FGFBP3	0.192227	1.55629	1.71598	0.0977635	0.304341	-4.89007
ENSG00000216775	AL109918.1	0.192166	4.10467	3.14734	0.00402799	0.0874476	-2.57002
ENSG00000104093	DMXL2	0.192152	4.9004	1.95217	0.0614921	0.249651	-5.1645
ENSG00000158106	RHPN1	0.192132	4.80867	2.58336	0.0155984	0.141608	-3.89159
ENSG00000260404	AC110079.1	0.191973	2.8912	2.16598	0.0394263	0.210132	-4.47055
ENSG00000139218	SCAF11	0.191962	7.04847	2.41568	0.0228382	0.166193	-4.38925
ENSG00000139324	TMTC3	0.191816	4.68353	2.31087	0.0288165	0.184898	-4.45639
ENSG00000231313	CLIC1P1	0.191791	0.35304	1.4078	0.170743	0.397218	-5.08458
ENSG00000163376	KBTBD8	0.191778	1.69645	1.55263	0.132301	0.351075	-5.23162
ENSG00000228551	SNRPGP9	0.191758	-0.348526	1.17084	0.25202	0.480313	-5.30276
ENSG00000198948	MFAP3L	0.191633	3.94814	2.34389	0.0267948	0.178616	-4.29942
ENSG00000221886	ZBED8	0.191609	2.83196	2.55825	0.0165264	0.145124	-3.67324
ENSG00000227959	AL451042.2	0.191585	-0.0924725	1.11904	0.273102	0.50238	-5.39392
ENSG00000203791	EEF1AKMT2	0.191581	3.62334	2.69952	0.0119028	0.129693	-3.52765
ENSG00000095002	MSH2	0.191403	7.26372	2.72755	0.011143	0.127071	-3.73504
ENSG00000150593	PDCD4	0.1913	5.13711	3.63878	0.00115707	0.05024	-1.46291
ENSG00000117528	ABCD3	0.191222	6.13439	3.74416	0.000880376	0.0434803	-1.27875
ENSG00000151292	CSNK1G3	0.1911	5.83939	2.94231	0.00666462	0.105979	-3.19252
ENSG00000101974	ATP11C	0.191005	5.48009	2.48016	0.0197495	0.156472	-4.20695
ENSG00000138036	DYNC2LI1	0.190632	2.97742	2.11273	0.0441334	0.219607	-4.55972
ENSG00000103351	CLUAP1	0.19062	3.42966	3.21989	0.00336168	0.08078	-2.29522
ENSG00000237943	PRKCQ-AS1	0.190612	0.989446	1.33127	0.194371	0.423494	-5.35084
ENSG00000104343	UBE2W	0.190608	6.28761	3.54836	0.00146079	0.0562503	-1.77069
ENSG00000272686	AC006333.2	0.19053	1.89421	2.26611	0.0317787	0.192143	-4.02223
ENSG00000126091	ST3GAL3	0.190461	1.27064	1.88027	0.0710373	0.263947	-4.6727
ENSG00000216990	HSPD1P10	0.190283	-0.0966603	1.10774	0.277864	0.506335	-5.42064
ENSG00000166478	ZNF143	0.190195	4.3661	3.18523	0.00366556	0.0837543	-2.49641
ENSG00000204604	ZNF468	0.190156	3.52699	2.45074	0.021108	0.160606	-4.00766
ENSG00000000457	SCYL3	0.190152	3.31108	2.45651	0.0208348	0.159615	-3.91959
ENSG00000198919	DZIP3	0.190138	5.43225	2.61035	0.0146548	0.138474	-3.9107
ENSG00000177853	ZNF518A	0.190065	4.71653	1.99691	0.0561357	0.241157	-5.05657
ENSG00000101104	PABPC1L	0.189921	4.61506	3.65626	0.00110593	0.0490567	-1.37982
ENSG00000111276	CDKN1B	0.189866	6.14644	4.29525	0.000206296	0.0174405	0.15178
ENSG00000129003	VPS13C	0.18977	4.74208	1.81186	0.0812851	0.279548	-5.40055
ENSG00000266490	AC127024.5	0.189765	-0.271879	1.38088	0.178781	0.405073	-5.06842
ENSG00000283341	AC068205.2	0.189581	-0.0538272	1.05055	0.302895	0.52888	-5.44832
ENSG00000156787	TBC1D31	0.189497	5.49243	3.45992	0.00183226	0.0619605	-1.93832
ENSG00000250148	KRT8P31	0.189466	-0.0544096	0.901821	0.375226	0.595029	-5.60319
ENSG00000151458	ANKRD50	0.189451	5.53719	2.17181	0.0389392	0.20926	-4.80451
ENSG00000177483	RBM44	0.189438	3.52094	2.0187	0.0536792	0.236143	-4.88623
ENSG00000119986	AVPI1	0.189141	3.33329	2.5673	0.0161862	0.143819	-3.68341
ENSG00000160233	LRRC3	0.18914	2.41986	1.44311	0.160635	0.384544	-5.41698
ENSG00000185418	TARSL2	0.189121	3.35358	3.19596	0.00356883	0.0831149	-2.37588
ENSG00000213780	GTF2H4	0.189081	1.05178	1.67544	0.105538	0.316454	-4.93565
ENSG00000256294	ZNF225	0.189008	1.86705	2.13337	0.0422521	0.21558	-4.33443
ENSG00000036549	AC118549.1	0.188981	5.74932	2.29348	0.0299363	0.187154	-4.57758
ENSG00000257267	ZNF271P	0.188867	4.40539	2.77708	0.00991041	0.122255	-3.43757
ENSG00000067141	NEO1	0.18886	2.00464	2.07527	0.0477378	0.226279	-4.43806
ENSG00000167034	NKX3-1	0.188823	1.24513	1.50134	0.145016	0.366058	-5.15987
ENSG00000220842	RPL21P16	0.188756	2.78984	2.30637	0.0291024	0.185865	-4.14123
ENSG00000197535	MYO5A	0.188753	5.38126	2.11313	0.0440959	0.219607	-4.90077
ENSG00000177873	ZNF619	0.18875	1.40456	1.8124	0.0811997	0.279471	-4.76093
ENSG00000103540	CCP110	0.188741	5.4345	2.20969	0.0359043	0.201482	-4.72006
ENSG00000152061	RABGAP1L	0.188733	3.95203	2.67006	0.0127536	0.131772	-3.63277
ENSG00000169762	TAPT1	0.188724	2.97813	3.00989	0.00565268	0.0990736	-2.69154
ENSG00000122042	UBL3	0.188427	4.04017	2.47449	0.0200051	0.157224	-4.048
ENSG00000100503	NIN	0.188418	6.03741	2.49157	0.0192449	0.154174	-4.19527
ENSG00000140598	EFL1	0.188285	4.12959	3.09388	0.00459826	0.0916549	-2.68116
ENSG00000004766	VPS50	0.188184	5.53937	2.36894	0.025348	0.173891	-4.407
ENSG00000163659	TIPARP	0.188126	6.28629	2.22129	0.0350189	0.199781	-4.72255
ENSG00000204923	FBXO48	0.188125	1.47809	1.75113	0.09142	0.29456	-4.86637
ENSG00000185716	MOSMO	0.188097	5.50335	3.27308	0.00294191	0.0761822	-2.39445
ENSG00000165512	ZNF22	0.188057	2.70854	2.27024	0.0314939	0.191767	-4.25723
ENSG00000055044	NOP58	0.188046	7.36542	2.23777	0.0337945	0.197276	-4.74658
ENSG00000165322	ARHGAP12	0.187969	5.36403	2.57545	0.0158854	0.142424	-3.97301
ENSG00000229037	BX323845.3	0.187959	0.0124128	1.49657	0.146249	0.367527	-4.9907
ENSG00000225648	SBDSP1	0.18791	5.12598	2.64457	0.0135351	0.134714	-3.80312
ENSG00000271020	AC112220.2	0.187894	0.583439	1.48782	0.148528	0.37001	-5.08723
ENSG00000164073	MFSD8	0.187695	3.5264	2.57045	0.016069	0.143265	-3.76067
ENSG00000255248	MIR100HG	0.187685	5.17975	2.22686	0.0346002	0.199229	-4.64969
ENSG00000130522	JUND	0.187625	5.89762	1.84685	0.0758944	0.27167	-5.37472
ENSG00000237774	AC126615.1	0.187605	1.24329	1.66464	0.107693	0.319522	-4.94456
ENSG00000164985	PSIP1	0.187562	7.16763	3.02754	0.00541352	0.0981133	-3.05426
ENSG00000236056	GAPDHP14	0.187542	0.860911	1.19324	0.243283	0.474226	-5.43012
ENSG00000256087	ZNF432	0.187491	3.18831	2.46263	0.0205491	0.158951	-3.89046
ENSG00000171126	KCNG3	0.187388	3.51463	2.92988	0.00686861	0.107055	-2.98353
ENSG00000259706	HSP90B2P	0.187292	3.85527	2.16595	0.0394288	0.210132	-4.5745
ENSG00000281896	AC018638.8	0.187264	-0.597949	0.832999	0.412245	0.627492	-5.5521
ENSG00000122035	RASL11A	0.187121	0.442105	1.14104	0.263998	0.493584	-5.44347
ENSG00000144355	DLX1	0.187087	3.43724	3.47913	0.00174448	0.0607417	-1.66839
ENSG00000144134	RABL2A	0.186822	0.676609	1.4584	0.15641	0.379779	-5.13276
ENSG00000137040	RANBP6	0.18672	5.70458	2.96925	0.00624211	0.103474	-3.12108
ENSG00000152078	TMEM56	0.186714	3.67741	2.37643	0.0249298	0.172504	-4.22984
ENSG00000196646	ZNF136	0.186636	2.83221	2.23366	0.0340962	0.197965	-4.31809
ENSG00000229676	ZNF492	0.186602	0.74587	1.54977	0.132984	0.351914	-5.0792
ENSG00000110330	BIRC2	0.186555	5.87287	1.75698	0.0903997	0.293279	-5.54237
ENSG00000181359	HSP90AA6P	0.186415	5.00189	2.53988	0.0172373	0.147724	-4.02032
ENSG00000271643	AC112220.4	0.186401	0.960972	1.95241	0.0614622	0.2496	-4.45826
ENSG00000162616	DNAJB4	0.186398	5.19929	2.49716	0.0190022	0.153569	-4.0739
ENSG00000113460	BRIX1	0.18638	6.67303	2.80402	0.00929516	0.119919	-3.54078
ENSG00000246067	RAB30-AS1	0.186298	2.75985	3.01599	0.00556893	0.0986616	-2.6855
ENSG00000232040	ZBED9	0.186179	-0.377363	0.934106	0.358631	0.581091	-5.4559
ENSG00000071794	HLTF	0.186173	7.03159	2.56676	0.016206	0.143819	-4.07805
ENSG00000228986	AC234781.3	0.18615	0.226812	1.0745	0.292226	0.520201	-5.499
ENSG00000196371	FUT4	0.186095	3.82243	3.35874	0.00237001	0.0699947	-2.00709
ENSG00000197208	SLC22A4	0.185954	0.787827	1.24853	0.222687	0.453637	-5.37566
ENSG00000096872	IFT74	0.185855	3.40774	2.41739	0.0227512	0.16586	-4.08259
ENSG00000187790	FANCM	0.185775	3.98288	1.96336	0.0601115	0.247706	-5.04422
ENSG00000184384	MAML2	0.185775	3.2907	2.11195	0.0442056	0.219607	-4.68065
ENSG00000113594	LIFR	0.185625	3.62901	2.21254	0.0356848	0.200863	-4.5446
ENSG00000028116	VRK2	0.185613	4.78565	2.60518	0.0148312	0.139259	-3.86925
ENSG00000164211	STARD4	0.185444	6.07317	2.6364	0.0137951	0.135727	-3.88311
ENSG00000168944	CEP120	0.185422	4.89473	2.75031	0.0105599	0.124867	-3.55365
ENSG00000167615	LENG8	0.185282	6.07987	3.87401	0.000627288	0.0349433	-0.93462
ENSG00000156650	KAT6B	0.185149	5.01562	2.15258	0.0405665	0.213027	-4.79603
ENSG00000058729	RIOK2	0.185058	4.82753	2.33201	0.0275068	0.181307	-4.41156
ENSG00000092140	G2E3	0.184867	5.29829	2.19801	0.0368168	0.203355	-4.73973
ENSG00000165195	PIGA	0.184837	3.92203	2.4551	0.0209011	0.159867	-4.08553
ENSG00000156802	ATAD2	0.184678	8.65582	2.45417	0.0209453	0.160035	-4.35128
ENSG00000223864	NPM1P19	0.184591	0.850437	1.44666	0.159647	0.383622	-5.20604
ENSG00000137760	ALKBH8	0.184548	3.80487	2.62885	0.0140394	0.136196	-3.68363
ENSG00000144642	RBMS3	0.184471	0.501536	1.43238	0.163653	0.388759	-5.2474
ENSG00000168062	BATF2	0.184442	0.843028	1.06423	0.296769	0.523858	-5.4941
ENSG00000158234	FAIM	0.184382	2.19957	2.27487	0.0311784	0.19076	-4.11799
ENSG00000058673	ZC3H11A	0.184373	0.00372997	1.288	0.208812	0.440297	-5.27895
ENSG00000214106	PAXIP1-AS2	0.184355	1.4256	1.91418	0.0663856	0.257358	-4.67973
ENSG00000185621	LMLN	0.184239	4.50719	2.75885	0.0103485	0.123529	-3.48192
ENSG00000196549	MME	0.184238	3.93226	1.81061	0.0814828	0.27996	-5.27673
ENSG00000145331	TRMT10A	0.184059	1.97767	1.85859	0.0741574	0.269585	-4.8355
ENSG00000198142	SOWAHC	0.184053	5.32842	3.09834	0.00454781	0.0915673	-2.78403
ENSG00000139233	LLPH	0.18384	4.50073	2.60924	0.0146925	0.138739	-3.82149
ENSG00000236229	VEZF1P1	0.183712	-0.295256	0.96946	0.341027	0.565037	-5.48934
ENSG00000133103	COG6	0.183652	3.82276	2.92152	0.0070091	0.107623	-3.05937
ENSG00000139350	NEDD1	0.183647	5.54859	2.77477	0.00996507	0.122635	-3.56096
ENSG00000205302	SNX2	0.183464	5.62397	2.9182	0.00706555	0.108219	-3.2249
ENSG00000171016	PYGO1	0.183441	4.09146	2.58801	0.0154317	0.14122	-3.83738
ENSG00000101596	SMCHD1	0.183418	7.61528	2.10635	0.0447295	0.220478	-5.01299
ENSG00000111554	MDM1	0.18329	3.9709	2.86152	0.00810014	0.114684	-3.21263
ENSG00000165997	ARL5B	0.183217	5.60198	2.45529	0.0208924	0.159867	-4.23627
ENSG00000113593	PPWD1	0.183169	5.2103	2.67828	0.0125106	0.131069	-3.74591
ENSG00000189060	H1F0	0.183166	6.12334	3.97683	0.000478926	0.0305917	-0.659272
ENSG00000131013	PPIL4	0.183023	5.67481	2.94509	0.00661983	0.105711	-3.17507
ENSG00000100916	BRMS1L	0.182947	3.52561	2.90527	0.00728994	0.110076	-3.07023
ENSG00000163714	U2SURP	0.182782	7.95773	2.36047	0.0258291	0.175177	-4.52189
ENSG00000165490	DDIAS	0.182423	5.09218	2.07937	0.0473316	0.225472	-4.9298
ENSG00000197299	BLM	0.182397	4.72959	2.67691	0.0125507	0.131089	-3.69994
ENSG00000109452	INPP4B	0.182389	5.01469	2.6858	0.0122922	0.130471	-3.73991
ENSG00000164078	MST1R	0.182318	1.16135	1.53088	0.137577	0.357882	-5.20514
ENSG00000163818	LZTFL1	0.1822	4.38782	2.65226	0.0132949	0.134276	-3.69684
ENSG00000196369	SRGAP2B	0.182192	3.65498	2.49841	0.0189481	0.153569	-3.95198
ENSG00000174796	THAP6	0.182108	3.16604	2.68358	0.0123564	0.130674	-3.47232
ENSG00000197279	ZNF165	0.182093	-0.116558	1.11864	0.27327	0.502551	-5.38037
ENSG00000005436	GCFC2	0.182075	4.75326	2.72353	0.0112492	0.127233	-3.59727
ENSG00000223546	LINC00630	0.182027	1.2226	1.75773	0.0902693	0.293253	-4.85065
ENSG00000162924	REL	0.182002	3.1357	1.55795	0.131035	0.349718	-5.57274
ENSG00000160551	TAOK1	0.181903	6.87422	1.89712	0.068692	0.260486	-5.36266
ENSG00000117054	ACADM	0.181898	6.19388	2.68148	0.0124172	0.130939	-3.79786
ENSG00000198169	ZNF251	0.181864	4.735	3.93962	0.000528127	0.0320829	-0.663268
ENSG00000225470	JPX	0.181742	4.3602	2.83147	0.00870533	0.117698	-3.32889
ENSG00000085760	MTIF2	0.181731	6.45674	2.72834	0.0111224	0.127071	-3.6987
ENSG00000228217	PNRC2P1	0.181677	0.429549	1.44477	0.160173	0.384053	-5.14865
ENSG00000108061	SHOC2	0.181471	5.24837	2.76073	0.0103025	0.123408	-3.56109
ENSG00000233994	GDI2P2	0.181393	1.2712	1.81835	0.0802605	0.278513	-4.73631
ENSG00000253982	AC100810.1	0.181391	1.23043	1.4415	0.161084	0.385272	-5.30614
ENSG00000141429	GALNT1	0.181334	6.08824	2.76686	0.0101537	0.123375	-3.59231
ENSG00000174405	LIG4	0.181173	1.93685	2.01007	0.0546407	0.237948	-4.57418
ENSG00000066933	MYO9A	0.181158	4.49124	1.90379	0.0677817	0.259254	-5.21486
ENSG00000230453	ANKRD18B	0.181144	1.8179	2.01487	0.0541031	0.236991	-4.51213
ENSG00000258405	ZNF578	0.18106	-0.0648586	0.885414	0.383848	0.60281	-5.64713
ENSG00000166704	ZNF606	0.181051	2.85665	2.59537	0.0151718	0.140064	-3.59174
ENSG00000116574	RHOU	0.180928	2.34914	2.47262	0.02009	0.157224	-3.73783
ENSG00000066651	TRMT11	0.180877	3.65096	2.88073	0.00773443	0.112388	-3.12185
ENSG00000267279	AC090409.1	0.180733	1.47218	1.84543	0.0761071	0.272029	-4.75083
ENSG00000184227	ACOT1	0.180717	0.659713	1.09836	0.281868	0.51033	-5.56789
ENSG00000213963	AC019080.1	0.180709	0.624688	1.32677	0.195836	0.425202	-5.34703
ENSG00000185495	AC138393.1	0.180693	0.653412	1.1964	0.24207	0.473209	-5.45358
ENSG00000116266	STXBP3	0.180654	5.04229	2.22207	0.0349598	0.199781	-4.65951
ENSG00000164306	PRIMPOL	0.180626	4.45467	3.18931	0.00362845	0.0837011	-2.51379
ENSG00000230568	SF3A3P1	0.180542	2.43039	1.95041	0.0617114	0.249996	-4.76274
ENSG00000149582	TMEM25	0.18054	0.601544	0.883077	0.385087	0.603607	-5.75901
ENSG00000110888	CAPRIN2	0.180484	5.59281	2.2459	0.0332042	0.195338	-4.63998
ENSG00000109670	FBXW7	0.180427	3.89529	2.59153	0.0153069	0.140581	-3.79071
ENSG00000198042	MAK16	0.180374	5.14226	3.03828	0.0052728	0.0975202	-2.92195
ENSG00000170390	DCLK2	0.180309	1.06967	1.66329	0.107965	0.320079	-4.99631
ENSG00000204758	AC008429.1	0.180163	1.35127	1.50877	0.143117	0.363799	-5.25715
ENSG00000261716	AC239868.1	0.180145	1.56516	1.69684	0.101371	0.309915	-5.04074
ENSG00000103227	LMF1	0.180129	0.565716	1.3179	0.198749	0.428506	-5.20377
ENSG00000169967	MAP3K2	0.179978	6.22128	2.53208	0.0175479	0.148616	-4.11364
ENSG00000135837	CEP350	0.179969	5.03504	1.55455	0.131842	0.350616	-5.81659
ENSG00000254469	AP002495.2	0.179776	1.02518	1.50849	0.143186	0.363799	-5.13426
ENSG00000133138	TBC1D8B	0.179766	1.86369	1.48812	0.14845	0.369891	-5.40796
ENSG00000087502	ERGIC2	0.179735	6.45119	2.5744	0.0159237	0.142579	-4.03454
ENSG00000169607	CKAP2L	0.179612	5.73957	1.72908	0.0953566	0.30095	-5.59049
ENSG00000122435	TRMT13	0.17959	4.07057	2.06719	0.0485495	0.227824	-4.84721
ENSG00000138593	SECISBP2L	0.179576	5.84296	2.33244	0.0274805	0.181307	-4.50417
ENSG00000149308	NPAT	0.179555	4.72747	1.97316	0.0589252	0.245898	-5.10253
ENSG00000114796	KLHL24	0.179552	4.13762	2.04268	0.0510848	0.232405	-4.81789
ENSG00000074935	TUBE1	0.179548	4.19371	2.72619	0.0111788	0.127071	-3.50445
ENSG00000184500	PROS1	0.179485	2.55615	2.49179	0.0192354	0.154174	-3.7914
ENSG00000116127	ALMS1	0.179473	5.59174	1.68396	0.103862	0.313884	-5.65475
ENSG00000166483	WEE1	0.179412	5.01311	3.07582	0.00480767	0.0936258	-2.83668
ENSG00000172071	EIF2AK3	0.179325	4.39632	3.23608	0.0032281	0.0798911	-2.35322
ENSG00000080839	RBL1	0.179202	5.52069	2.47538	0.0199649	0.157224	-4.19395
ENSG00000135049	AGTPBP1	0.179146	4.52264	2.76167	0.0102795	0.123408	-3.50462
ENSG00000165156	ZHX1	0.179067	6.98508	2.23232	0.0341945	0.198323	-4.7477
ENSG00000164070	HSPA4L	0.179031	6.37518	2.33683	0.0272158	0.180334	-4.51572
ENSG00000155545	MIER3	0.179	5.28103	2.55195	0.0167672	0.146134	-4.00532
ENSG00000113163	COL4A3BP	0.178917	5.12295	2.68556	0.012299	0.130471	-3.70513
ENSG00000102287	GABRE	0.178877	3.1635	2.01029	0.0546151	0.237948	-4.80041
ENSG00000174891	RSRC1	0.17887	4.88019	2.86594	0.00801473	0.113934	-3.29817
ENSG00000175106	TVP23C	0.178868	2.4321	2.38161	0.0246441	0.171352	-3.91816
ENSG00000077254	USP33	0.178821	6.58042	3.20279	0.00350846	0.0823915	-2.62001
ENSG00000197714	ZNF460	0.17872	1.36167	1.30642	0.202567	0.432684	-5.41558
ENSG00000231607	DLEU2	0.178685	3.61522	2.39265	0.0240452	0.169984	-4.1266
ENSG00000111647	UHRF1BP1L	0.178644	5.6353	2.41422	0.0229131	0.166485	-4.32565
ENSG00000142627	EPHA2	0.178618	12.8492	1.56636	0.129056	0.34775	-5.9384
ENSG00000005801	ZNF195	0.178513	3.51564	2.20835	0.0360079	0.201521	-4.50008
ENSG00000223489	NEFHP1	0.178361	-0.0852634	1.28233	0.210765	0.441883	-5.21798
ENSG00000006468	ETV1	0.17831	4.83046	2.46355	0.0205064	0.158792	-4.13535
ENSG00000138160	KIF11	0.178307	6.95319	2.39375	0.0239862	0.16989	-4.43194
ENSG00000257027	AC010186.3	0.178249	1.07727	1.24207	0.225023	0.456074	-5.54158
ENSG00000082996	RNF13	0.178234	5.15277	2.96991	0.00623203	0.103474	-3.07308
ENSG00000280088	AC126474.2	0.178228	1.7873	2.00852	0.0548145	0.238265	-4.58151
ENSG00000183735	TBK1	0.178184	5.64797	2.40221	0.0235371	0.168632	-4.34835
ENSG00000071537	SEL1L	0.178145	5.72981	2.1679	0.0392655	0.209932	-4.79236
ENSG00000180938	ZNF572	0.178117	1.85259	1.99625	0.0562114	0.241299	-4.56194
ENSG00000188095	MESP2	0.17808	-0.915126	0.823691	0.417421	0.632291	-5.49534
ENSG00000116641	DOCK7	0.177934	5.73779	2.64728	0.0134499	0.134475	-3.84324
ENSG00000157181	ODR4	0.177906	4.31603	1.97046	0.0592497	0.246311	-5.05244
ENSG00000125351	UPF3B	0.177802	4.59967	2.0319	0.052237	0.233636	-4.9967
ENSG00000108094	CUL2	0.177754	5.92128	2.78145	0.00980813	0.121834	-3.55677
ENSG00000136628	EPRS	0.177718	7.74138	2.7146	0.0114881	0.128089	-3.77204
ENSG00000026036	RTEL1-TNFRSF6B	0.177649	1.99478	2.37052	0.025259	0.173831	-3.95949
ENSG00000125629	INSIG2	0.177547	4.44307	2.52607	0.0177907	0.14935	-3.99222
ENSG00000113318	MSH3	0.177526	4.84114	2.9092	0.00722106	0.109589	-3.20389
ENSG00000279529	AC008764.8	0.177493	-0.245076	0.771134	0.447407	0.657411	-5.63485
ENSG00000077238	IL4R	0.177419	2.21973	1.78319	0.0859426	0.287447	-4.93305
ENSG00000188419	CHM	0.177411	4.9146	2.41127	0.023065	0.166739	-4.27183
ENSG00000107581	EIF3A	0.17735	8.74315	2.91791	0.00707056	0.108219	-3.34252
ENSG00000160219	GAB3	0.177332	0.431274	1.2213	0.23266	0.464092	-5.37451
ENSG00000178691	SUZ12	0.177253	6.3212	2.61181	0.0146055	0.138281	-3.95181
ENSG00000112739	PRPF4B	0.177192	6.84454	2.42683	0.0222746	0.164254	-4.35904
ENSG00000198862	LTN1	0.177186	5.64828	2.02876	0.0525763	0.23423	-5.07086
ENSG00000197323	TRIM33	0.177112	6.00545	2.31737	0.0284082	0.183821	-4.54517
ENSG00000155008	APOOL	0.177083	4.7125	2.43639	0.0218012	0.162684	-4.20007
ENSG00000260751	AC008870.2	0.176942	-0.334312	0.838469	0.409221	0.625088	-5.53699
ENSG00000263606	AP000919.1	0.176934	1.34695	1.64673	0.11135	0.324381	-5.03413
ENSG00000267248	AC025048.2	0.176865	0.361247	1.05622	0.300341	0.526982	-5.5058
ENSG00000166507	NDST2	0.176858	0.077877	1.24578	0.22368	0.454379	-5.28795
ENSG00000197415	VEPH1	0.176792	2.95022	1.91076	0.0668432	0.25801	-4.97331
ENSG00000174353	STAG3L3	0.17678	1.74933	1.66042	0.108546	0.321058	-5.10904
ENSG00000260920	AL031985.3	0.176766	2.80963	1.9305	0.0642435	0.255057	-4.81313
ENSG00000153006	SREK1IP1	0.176728	5.38979	2.79861	0.00941584	0.120075	-3.47725
ENSG00000142731	PLK4	0.176657	5.60603	2.03879	0.0514985	0.232942	-5.05394
ENSG00000064933	PMS1	0.176657	4.62278	2.39532	0.0239022	0.169704	-4.30561
ENSG00000164180	TMEM161B	0.176563	4.81629	2.77947	0.00985443	0.122187	-3.48531
ENSG00000066455	GOLGA5	0.176545	4.78324	2.79316	0.00953872	0.12059	-3.43167
ENSG00000172785	CBWD1	0.176533	2.76769	2.13896	0.041755	0.21519	-4.4884
ENSG00000159459	UBR1	0.176469	5.4962	2.36027	0.0258402	0.175177	-4.41306
ENSG00000132664	POLR3F	0.176349	4.26618	2.53021	0.0176231	0.148725	-3.95775
ENSG00000152137	HSPB8	0.176332	0.997825	0.886192	0.383437	0.602663	-5.65132
ENSG00000213239	NPM1P32	0.176273	1.08718	1.81959	0.0800671	0.278509	-4.68575
ENSG00000164022	AIMP1	0.176131	5.61743	2.41988	0.0226247	0.165645	-4.30834
ENSG00000260389	WBP11P1	0.175896	0.74896	1.37798	0.179665	0.406331	-5.21334
ENSG00000206195	DUXAP8	0.175883	2.96452	2.49682	0.0190167	0.153569	-3.82109
ENSG00000121621	KIF18A	0.175812	4.74721	1.73226	0.0947815	0.29991	-5.51656
ENSG00000134313	KIDINS220	0.17579	5.88524	2.22934	0.0344156	0.198661	-4.70742
ENSG00000143033	MTF2	0.175779	5.83122	2.64188	0.0136202	0.135214	-3.85477
ENSG00000269793	ZIM2-AS1	0.175757	-0.264677	0.9969	0.327774	0.551096	-5.46549
ENSG00000005020	SKAP2	0.175693	5.15753	3.34639	0.00244526	0.0711402	-2.18953
ENSG00000251107	PDCD5P2	0.175622	-0.607715	0.908855	0.371568	0.5923	-5.46486
ENSG00000254685	FPGT	0.175611	2.3867	2.05184	0.0501235	0.230666	-4.61766
ENSG00000221963	APOL6	0.175608	2.93449	1.4738	0.152245	0.374322	-5.52676
ENSG00000171503	ETFDH	0.175607	3.59902	3.23924	0.00320269	0.0798911	-2.26491
ENSG00000082438	COBLL1	0.175463	4.18563	2.39178	0.0240918	0.170063	-4.23841
ENSG00000236493	EIF2S2P3	0.175454	0.853431	1.23431	0.227853	0.4591	-5.45476
ENSG00000197372	ZNF675	0.175297	2.70995	1.97631	0.0585488	0.244897	-4.77576
ENSG00000179532	DNHD1	0.175283	2.01108	1.96843	0.0594952	0.246559	-4.62782
ENSG00000153071	DAB2	0.175271	2.5706	2.41032	0.0231144	0.166767	-3.99034
ENSG00000100906	NFKBIA	0.175203	5.00046	2.92475	0.00695438	0.107356	-3.15836
ENSG00000224785	AC006026.1	0.175128	0.706143	1.43207	0.163743	0.388768	-5.26513
ENSG00000170871	KIAA0232	0.175127	5.31947	2.47312	0.020067	0.157224	-4.18714
ENSG00000113597	TRAPPC13	0.175084	4.43235	2.5936	0.015234	0.140291	-3.82372
ENSG00000258289	CHURC1	0.17506	4.47975	2.63164	0.0139486	0.135821	-3.76633
ENSG00000108799	EZH1	0.17506	4.26436	3.51904	0.00157501	0.0578145	-1.68811
ENSG00000132825	PPP1R3D	0.175045	3.84925	2.50148	0.0188162	0.153129	-3.95497
ENSG00000060339	CCAR1	0.174914	6.86151	2.39789	0.0237654	0.169087	-4.42161
ENSG00000198399	ITSN2	0.174881	5.77109	2.19498	0.0370565	0.20374	-4.75924
ENSG00000256223	ZNF10	0.174827	2.83472	1.72158	0.0967289	0.302506	-5.17517
ENSG00000123268	ATF1	0.174682	4.99172	2.34747	0.0265837	0.177785	-4.41445
ENSG00000114019	AMOTL2	0.174581	8.15943	3.43404	0.00195733	0.0629323	-2.10939
ENSG00000110172	CHORDC1	0.174512	6.29414	2.10655	0.0447105	0.220478	-4.95398
ENSG00000170522	ELOVL6	0.174429	4.98354	2.59665	0.0151268	0.140064	-3.88868
ENSG00000113851	CRBN	0.174419	4.59328	2.86363	0.00805924	0.114454	-3.25793
ENSG00000187268	FAM9C	0.174375	5.56851	3.17832	0.0037293	0.0839949	-2.63139
ENSG00000178852	EFCAB13	0.174292	0.33026	1.16721	0.253457	0.482089	-5.43432
ENSG00000259583	AC015712.2	0.174266	1.0598	1.33836	0.192079	0.42114	-5.35655
ENSG00000236107	AC010127.1	0.174172	-0.359144	1.21313	0.235716	0.467064	-5.2466
ENSG00000172183	ISG20	0.174168	3.03058	1.36337	0.184167	0.41049	-5.51373
ENSG00000218418	AL591135.1	0.17416	2.30645	1.4359	0.162658	0.387462	-5.57304
ENSG00000198874	TYW1	0.174145	4.81063	3.87976	0.000617912	0.0347728	-0.840231
ENSG00000114541	FRMD4B	0.174026	0.372494	1.40768	0.170777	0.397218	-5.33422
ENSG00000156103	MMP16	0.17402	4.38666	2.10141	0.045196	0.221644	-4.82863
ENSG00000173727	AP000769.1	0.173909	4.81985	3.37294	0.00228619	0.0682953	-2.08455
ENSG00000198089	SFI1	0.173871	3.50024	2.80609	0.00924952	0.119868	-3.24844
ENSG00000163166	IWS1	0.173841	6.31784	3.40434	0.00211099	0.0646934	-2.12332
ENSG00000120662	MTRF1	0.173789	2.97648	2.12133	0.0433408	0.217795	-4.54972
ENSG00000164823	OSGIN2	0.17376	6.20065	3.5472	0.00146518	0.0562503	-1.76336
ENSG00000241907	RPS20P4	0.17374	-0.345695	1.02365	0.315196	0.539607	-5.38464
ENSG00000163738	MTHFD2L	0.173722	3.74295	2.33722	0.0271922	0.180334	-4.30086
ENSG00000206538	VGLL3	0.173626	0.765336	1.32006	0.198034	0.42767	-5.45439
ENSG00000214810	CYCSP55	0.173621	1.39169	1.82293	0.0795448	0.277885	-4.73621
ENSG00000107614	TRDMT1	0.173596	3.87547	2.77013	0.0100754	0.123132	-3.41806
ENSG00000196437	ZNF569	0.173474	3.44236	1.7573	0.0903447	0.293276	-5.26537
ENSG00000080986	NDC80	0.173442	6.65592	2.06332	0.0489426	0.228823	-5.05712
ENSG00000011426	ANLN	0.173413	8.99225	1.89868	0.0684778	0.26006	-5.41411
ENSG00000225830	ERCC6	0.173403	5.94177	2.82955	0.00874544	0.117908	-3.46881
ENSG00000124786	SLC35B3	0.173175	4.13871	2.94169	0.00667461	0.105979	-3.03215
ENSG00000188321	ZNF559	0.17316	3.15842	2.12929	0.0426179	0.21628	-4.56258
ENSG00000130489	SCO2	0.173119	0.629111	1.42992	0.164353	0.389511	-5.13782
ENSG00000235374	SSR4P1	0.173068	0.301797	1.18222	0.247555	0.476926	-5.40615
ENSG00000204540	PSORS1C1	0.173006	0.857248	1.5697	0.128277	0.346998	-5.02597
ENSG00000118200	CAMSAP2	0.172695	6.34022	2.10775	0.0445982	0.220283	-4.96298
ENSG00000107938	EDRF1	0.172598	4.97348	2.56286	0.016352	0.144267	-3.96758
ENSG00000164163	ABCE1	0.172528	7.46858	2.84129	0.00850302	0.117106	-3.48905
ENSG00000227725	GCOM2	0.172499	0.14276	1.03022	0.312162	0.536929	-5.54712
ENSG00000181284	TMEM102	0.172479	3.08447	1.43551	0.162769	0.38756	-5.58178
ENSG00000137501	SYTL2	0.172461	3.12106	1.68257	0.104133	0.314333	-5.37979
ENSG00000174953	DHX36	0.172432	6.9386	2.64712	0.013455	0.134475	-3.89615
ENSG00000140015	KCNH5	0.172367	2.08146	1.96297	0.0601592	0.247706	-4.72402
ENSG00000184445	KNTC1	0.172189	6.40365	2.13932	0.0417237	0.21519	-4.90952
ENSG00000129493	HEATR5A	0.172174	3.32096	2.80839	0.00919873	0.119627	-3.26403
ENSG00000146376	ARHGAP18	0.172115	3.27027	2.03399	0.0520114	0.233368	-4.76676
ENSG00000112851	ERBIN	0.172107	7.5627	2.11258	0.0441472	0.219607	-5.00266
ENSG00000138768	USO1	0.171946	6.91637	2.54545	0.0170189	0.14716	-4.11133
ENSG00000105708	ZNF14	0.17193	2.22881	1.52182	0.139826	0.360355	-5.36743
ENSG00000150756	FAM173B	0.17185	3.91269	2.91525	0.00711625	0.108572	-3.10272
ENSG00000133460	SLC2A11	0.171815	3.221	2.44168	0.021543	0.161679	-3.92255
ENSG00000163781	TOPBP1	0.171435	7.23338	2.32482	0.027946	0.182311	-4.58124
ENSG00000188092	GPR89B	0.171421	0.503648	1.28215	0.210825	0.441893	-5.28644
ENSG00000173227	SYT12	0.171351	1.87231	1.36692	0.183065	0.40956	-5.43197
ENSG00000175054	ATR	0.171291	6.48723	2.09219	0.046079	0.223091	-5.00326
ENSG00000275216	AL161431.1	0.17129	3.99289	1.5967	0.122117	0.338686	-5.66624
ENSG00000145214	DGKQ	0.171281	3.40486	2.03939	0.0514348	0.232837	-4.76541
ENSG00000109572	CLCN3	0.171142	6.10188	3.02471	0.00545128	0.0981776	-3.01364
ENSG00000047365	ARAP2	0.17104	3.60725	1.92726	0.0646639	0.255563	-5.02786
ENSG00000230701	FBXW4P1	0.171033	-0.0388331	0.981102	0.33536	0.558623	-5.54295
ENSG00000215533	LINC00189	0.171006	2.0254	1.68883	0.102914	0.312563	-5.12389
ENSG00000036054	TBC1D23	0.171	6.93571	2.44585	0.0213417	0.161094	-4.32371
ENSG00000127328	RAB3IP	0.170935	5.23447	3.22495	0.00331939	0.08078	-2.49751
ENSG00000278384	AL354822.1	0.170743	-0.0673471	1.02714	0.31358	0.538373	-5.56066
ENSG00000213613	RPL11P3	0.170739	1.46798	1.51498	0.141542	0.362489	-5.16984
ENSG00000114416	FXR1	0.170718	8.03461	2.69436	0.0120478	0.129961	-3.82403
ENSG00000083750	RRAGB	0.170677	1.24063	1.56535	0.129292	0.34777	-5.14794
ENSG00000116815	CD58	0.170663	3.01198	2.95611	0.00644488	0.105027	-2.82605
ENSG00000183814	LIN9	0.170518	4.16137	2.30308	0.0293136	0.186413	-4.4097
ENSG00000270629	NBPF14	0.170454	1.96448	2.22612	0.0346558	0.199335	-4.18058
ENSG00000131737	KRT34	0.170448	-0.5454	0.780679	0.441867	0.652673	-5.66518
ENSG00000198300	PEG3	0.170309	3.62777	2.03198	0.0522282	0.233636	-4.84789
ENSG00000261008	LINC01572	0.170277	0.409403	1.02393	0.315067	0.53945	-5.62359
ENSG00000108021	FAM208B	0.170198	7.49052	1.89269	0.0693019	0.261069	-5.39225
ENSG00000168765	GSTM4	0.170166	0.940884	1.06293	0.297344	0.524044	-5.58992
ENSG00000271707	ATP1B3P1	0.170144	2.49237	2.418	0.0227199	0.16586	-3.87659
ENSG00000181004	BBS12	0.170027	1.5874	1.78392	0.0858213	0.287226	-4.87225
ENSG00000224722	AC020688.1	0.169978	0.486299	1.2234	0.231879	0.463435	-5.35309
ENSG00000065243	PKN2	0.169927	6.53841	2.17696	0.0385135	0.208324	-4.84528
ENSG00000137821	LRRC49	0.169818	1.89871	1.46487	0.154647	0.377661	-5.42185
ENSG00000022556	NLRP2	0.169812	3.12115	2.20745	0.036078	0.201521	-4.40967
ENSG00000169826	CSGALNACT2	0.169681	5.03855	2.49975	0.0188906	0.15331	-4.08792
ENSG00000122376	SHLD2	0.16956	5.27261	3.27766	0.0029082	0.0761322	-2.37576
ENSG00000278318	ZNF229	0.169551	3.55419	1.86182	0.0736849	0.268713	-5.11798
ENSG00000224738	AC099850.1	0.16945	0.585282	1.42839	0.164789	0.390045	-5.21591
ENSG00000138180	CEP55	0.169177	7.00517	2.1361	0.0420089	0.215379	-4.93552
ENSG00000140471	LINS1	0.169155	2.93328	2.28833	0.0302753	0.188026	-4.24509
ENSG00000123983	ACSL3	0.169084	7.23509	2.88859	0.00758942	0.111874	-3.37235
ENSG00000198961	PJA2	0.169004	6.73717	2.41789	0.0227257	0.16586	-4.36817
ENSG00000128708	HAT1	0.168909	6.30976	2.67944	0.0124766	0.131069	-3.79963
ENSG00000107771	CCSER2	0.168902	5.12156	2.39092	0.0241378	0.170137	-4.3386
ENSG00000228409	CCT6P1	0.16882	2.75917	1.62549	0.11582	0.329429	-5.3018
ENSG00000144426	NBEAL1	0.168782	4.42008	1.71347	0.0982309	0.304748	-5.52896
ENSG00000198208	RPS6KL1	0.168644	1.29114	1.24684	0.223296	0.454048	-5.51735
ENSG00000132485	ZRANB2	0.168627	6.76497	2.57544	0.0158855	0.142424	-4.03899
ENSG00000189164	ZNF527	0.168582	2.17577	1.86044	0.0738855	0.269093	-4.85679
ENSG00000236917	DNAJA1P2	0.168575	-0.19511	1.05664	0.300156	0.526794	-5.41908
ENSG00000145388	METTL14	0.168391	3.91442	2.63609	0.0138051	0.135727	-3.67226
ENSG00000100077	GRK3	0.168376	2.32856	2.09051	0.0462406	0.223235	-4.5377
ENSG00000102531	FNDC3A	0.168276	5.78267	1.9232	0.0651946	0.256528	-5.24926
ENSG00000224424	PRKAR2A-AS1	0.168259	0.298465	1.05177	0.302343	0.528429	-5.5226
ENSG00000136492	BRIP1	0.168248	4.62007	2.03774	0.0516097	0.232942	-4.98863
ENSG00000197355	UAP1L1	0.168224	1.43769	1.18515	0.246413	0.476488	-5.58254
ENSG00000162819	BROX	0.168089	5.46221	3.13535	0.00414966	0.0886166	-2.71364
ENSG00000114098	ARMC8	0.168081	5.79082	3.09091	0.00463201	0.091772	-2.84096
ENSG00000166128	RAB8B	0.168026	4.06787	2.60687	0.0147735	0.138956	-3.78086
ENSG00000124613	ZNF391	0.168018	2.75283	1.71084	0.0987216	0.305518	-5.22046
ENSG00000147854	UHRF2	0.167948	5.72619	2.71175	0.0115655	0.128207	-3.69962
ENSG00000231468	PRDX3P2	0.167878	-0.419469	0.983176	0.334358	0.55747	-5.47933
ENSG00000257056	LINC02282	0.167823	-0.0693324	1.09856	0.281778	0.510277	-5.4569
ENSG00000188343	FAM92A	0.167739	5.12952	2.88827	0.00759527	0.111874	-3.26761
ENSG00000214027	ARPC3P5	0.16771	0.386342	1.16941	0.252584	0.481198	-5.40717
ENSG00000075790	BCAP29	0.167689	6.78227	3.06085	0.00498823	0.0949831	-2.96421
ENSG00000251247	ZNF345	0.167661	0.624761	1.25117	0.221739	0.452869	-5.42968
ENSG00000146757	ZNF92	0.16762	3.89484	1.93462	0.0637126	0.253791	-5.01851
ENSG00000153130	SCOC	0.167491	5.7625	2.68822	0.0122228	0.130441	-3.75485
ENSG00000181264	TMEM136	0.167342	3.37137	2.69899	0.0119178	0.129693	-3.46931
ENSG00000101773	RBBP8	0.167312	6.5239	2.45751	0.0207879	0.159615	-4.28285
ENSG00000236809	SNX25P1	0.167263	0.177591	1.23533	0.22748	0.458727	-5.33108
ENSG00000168803	ADAL	0.167235	3.59053	2.71634	0.0114411	0.128055	-3.47098
ENSG00000167637	ZNF283	0.167192	3.26266	2.1991	0.0367306	0.2031	-4.47517
ENSG00000048392	RRM2B	0.167164	5.77827	2.5343	0.017459	0.148561	-4.0805
ENSG00000229373	LINC00452	0.167161	0.531436	1.14071	0.264134	0.49371	-5.446
ENSG00000184185	KCNJ12	0.167079	-0.597008	0.67942	0.502727	0.700628	-5.63069
ENSG00000039123	MTREX	0.166952	7.23096	2.35591	0.0260912	0.176048	-4.51374
ENSG00000102554	KLF5	0.166886	3.91335	2.47463	0.0199986	0.157224	-3.98963
ENSG00000164953	TMEM67	0.166848	4.50818	2.19261	0.0372457	0.204311	-4.66802
ENSG00000090686	USP48	0.166814	6.21072	3.19417	0.00358477	0.0831674	-2.62669
ENSG00000109184	DCUN1D4	0.166801	5.26854	2.64807	0.0134253	0.134475	-3.80792
ENSG00000069509	FUNDC1	0.166583	2.86413	2.28853	0.030262	0.188026	-4.21202
ENSG00000184786	TCTE3	0.166578	1.68655	1.52747	0.138421	0.358472	-5.25241
ENSG00000152904	GGPS1	0.166491	3.0238	2.48878	0.0193674	0.154755	-3.8625
ENSG00000244754	N4BP2L2	0.166473	5.1805	2.42118	0.0225587	0.165572	-4.26721
ENSG00000268119	AC010615.2	0.16637	2.74552	2.15908	0.0400094	0.211863	-4.46842
ENSG00000171889	MIR31HG	0.166363	1.23813	1.08976	0.285567	0.513728	-5.64983
ENSG00000170017	ALCAM	0.16632	4.55624	1.49027	0.147889	0.369184	-5.89546
ENSG00000115392	FANCL	0.166087	4.91617	3.28628	0.00284584	0.0755388	-2.30731
ENSG00000169550	MUC15	0.166065	2.77683	1.75959	0.0899467	0.293075	-5.19222
ENSG00000139323	POC1B	0.165952	4.32817	3.06915	0.00488745	0.0942851	-2.77727
ENSG00000067066	SP100	0.165647	5.14814	2.24632	0.0331741	0.195338	-4.60632
ENSG00000129680	MAP7D3	0.165599	5.2369	2.45704	0.0208099	0.159615	-4.21716
ENSG00000007341	ST7L	0.165475	4.00106	3.31344	0.00265754	0.0743252	-2.13067
ENSG00000205918	PDPK2P	0.165427	-0.156939	0.865741	0.394355	0.611398	-5.62899
ENSG00000156671	SAMD8	0.165368	5.50606	2.64625	0.0134824	0.134531	-3.82899
ENSG00000214595	EML6	0.165264	3.05466	2.03727	0.0516605	0.232942	-4.70908
ENSG00000279089	AC005839.1	0.165202	0.407349	0.992876	0.329695	0.552967	-5.67228
ENSG00000262049	AC139530.1	0.165022	2.28829	1.63058	0.114736	0.327958	-5.27615
ENSG00000168724	DNAJC21	0.164843	6.4692	3.46068	0.00182871	0.0619605	-1.99393
ENSG00000196284	SUPT3H	0.16473	3.44999	3.14814	0.00402002	0.0874476	-2.43842
ENSG00000185222	TCEAL9	0.164727	3.91722	2.25291	0.0327033	0.194082	-4.45365
ENSG00000102024	PLS3	0.164655	5.7042	2.17984	0.0382774	0.207907	-4.78645
ENSG00000198131	ZNF544	0.164625	4.83207	3.14751	0.00402628	0.0874476	-2.6311
ENSG00000272556	GTF2IP13	0.164605	2.63743	1.91277	0.0665737	0.257619	-4.84641
ENSG00000115539	PDCL3	0.164589	4.44731	2.99053	0.00592659	0.101281	-2.96353
ENSG00000198586	TLK1	0.164561	5.64356	2.84505	0.0084268	0.116564	-3.39942
ENSG00000138380	CARF	0.164545	-0.123444	1.2276	0.230325	0.461743	-5.28744
ENSG00000151233	GXYLT1	0.164474	6.15607	2.18051	0.0382227	0.207688	-4.81958
ENSG00000144224	UBXN4	0.164466	7.10151	2.31481	0.0285684	0.184293	-4.58882
ENSG00000087470	DNM1L	0.164253	7.44711	2.78806	0.00965518	0.121043	-3.6036
ENSG00000225674	IPO7P2	0.16412	3.56793	2.03972	0.0513993	0.232837	-4.85207
ENSG00000165617	DACT1	0.164094	0.805591	1.22188	0.232446	0.46381	-5.4847
ENSG00000279207	AC015813.6	0.164068	1.0319	1.03305	0.31086	0.536014	-5.65051
ENSG00000033178	UBA6	0.164057	6.1994	2.31307	0.0286774	0.184408	-4.56313
ENSG00000062370	ZNF112	0.163956	1.2253	1.04373	0.305979	0.531745	-5.7631
ENSG00000214552	COPS8P2	0.163896	1.22795	1.64796	0.111095	0.324154	-4.99813
ENSG00000196705	ZNF431	0.163848	3.83556	2.24772	0.0330735	0.195289	-4.48116
ENSG00000176542	USF3	0.163825	5.24886	1.74772	0.0920204	0.295657	-5.52495
ENSG00000247627	MTND4P12	0.163777	3.41606	1.5537	0.132046	0.350787	-5.5143
ENSG00000134899	ERCC5	0.163755	0.232819	1.29492	0.206446	0.437023	-5.31419
ENSG00000114439	BBX	0.163723	7.10999	1.86882	0.0726703	0.266883	-5.41408
ENSG00000270804	AC010326.4	0.163669	0.628763	1.18471	0.246585	0.476488	-5.43926
ENSG00000119669	IRF2BPL	0.163548	5.12983	2.24811	0.033046	0.195226	-4.59078
ENSG00000224236	MRRFP1	0.163541	0.071437	1.12832	0.269236	0.498578	-5.45804
ENSG00000165732	DDX21	0.163537	8.96113	2.269	0.0315797	0.191767	-4.72622
ENSG00000044459	CNTLN	0.163464	4.04622	2.28816	0.0302866	0.188026	-4.4302
ENSG00000018510	AGPS	0.163464	6.13571	2.74082	0.0107995	0.125952	-3.66419
ENSG00000165660	ABRAXAS2	0.163377	5.22177	2.78757	0.00966648	0.121043	-3.49165
ENSG00000180336	MEIOC	0.163311	6.14341	1.95663	0.0609387	0.249093	-5.24134
ENSG00000108510	MED13	0.163218	6.91756	1.80752	0.0819754	0.280445	-5.51592
ENSG00000165568	AKR1E2	0.163153	0.723745	1.2179	0.233928	0.465593	-5.42357
ENSG00000198146	ZNF770	0.162933	5.47937	2.47157	0.0201375	0.157224	-4.20449
ENSG00000196865	NHLRC2	0.162915	5.26655	2.51382	0.0182951	0.151114	-4.11101
ENSG00000273117	AC144652.1	0.162863	1.73394	1.69397	0.101922	0.310872	-5.02417
ENSG00000035115	SH3YL1	0.162859	2.13179	2.50425	0.0186982	0.152894	-3.71927
ENSG00000007944	MYLIP	0.162857	4.65694	3.09058	0.00463585	0.091772	-2.72403
ENSG00000100767	PAPLN	0.162838	2.98489	2.1187	0.0435814	0.218393	-4.53289
ENSG00000115255	REEP6	0.162821	2.11029	1.13559	0.266233	0.495892	-5.8055
ENSG00000187772	LIN28B	0.162748	6.79173	2.52026	0.018028	0.150115	-4.16462
ENSG00000233836	AC139769.1	0.162594	1.475	1.5585	0.130905	0.349502	-5.22079
ENSG00000116406	EDEM3	0.162554	4.75025	2.02674	0.0527963	0.234623	-4.99308
ENSG00000272293	AC083964.1	0.162544	-0.328061	0.865348	0.394566	0.611598	-5.53717
ENSG00000111696	NT5DC3	0.162506	3.89856	2.51165	0.0183856	0.151701	-3.97727
ENSG00000249026	CTNNA1P1	0.162483	1.02561	1.36855	0.182561	0.409004	-5.3252
ENSG00000176105	YES1	0.16242	6.68824	2.31478	0.0285698	0.184293	-4.57693
ENSG00000134900	TPP2	0.162407	5.23691	2.23464	0.034024	0.19793	-4.65659
ENSG00000114735	HEMK1	0.162367	3.3322	2.05658	0.0496327	0.230326	-4.68723
ENSG00000139675	HNRNPA1L2	0.162303	2.49649	2.09736	0.0455817	0.222407	-4.50743
ENSG00000248854	HNRNPH1P3	0.162198	0.358736	1.14088	0.264062	0.493639	-5.47125
ENSG00000164609	SLU7	0.162104	6.01229	2.39883	0.0237157	0.168984	-4.35502
ENSG00000187193	MT1X	0.162028	3.70036	1.55704	0.131251	0.349905	-5.5096
ENSG00000134371	CDC73	0.161961	5.60722	2.39178	0.0240917	0.170063	-4.37316
ENSG00000075539	FRYL	0.16186	6.77107	1.75944	0.0899728	0.293075	-5.59073
ENSG00000139200	PIANP	0.16182	0.556414	1.35835	0.185733	0.412766	-5.25675
ENSG00000165806	CASP7	0.161593	4.69854	2.57963	0.0157329	0.141752	-3.84363
ENSG00000198780	FAM169A	0.161591	3.13825	2.00012	0.0557678	0.24004	-4.84165
ENSG00000186019	AC021092.1	0.16151	0.306938	1.12019	0.272621	0.502	-5.48606
ENSG00000112414	ADGRG6	0.16137	7.03581	1.79078	0.0846879	0.285311	-5.55793
ENSG00000270231	NBPF8	0.161369	3.1877	2.63334	0.0138936	0.135727	-3.61802
ENSG00000267002	AC060780.1	0.161338	2.65806	1.67908	0.104818	0.31542	-5.25685
ENSG00000135521	LTV1	0.161256	5.49569	2.09997	0.0453328	0.221833	-4.92783
ENSG00000008294	SPAG9	0.161215	7.67834	2.29345	0.0299379	0.187154	-4.64796
ENSG00000143127	ITGA10	0.161124	1.88082	2.02934	0.052514	0.23417	-4.61138
ENSG00000123106	CCDC91	0.161068	5.09308	2.20718	0.0360991	0.20156	-4.68519
ENSG00000233588	CYP51A1P2	0.161002	2.05234	1.96936	0.0593826	0.246311	-4.66513
ENSG00000018189	RUFY3	0.16099	3.84738	2.7065	0.0117093	0.128757	-3.5227
ENSG00000140398	NEIL1	0.160971	-0.317979	0.843143	0.406648	0.622632	-5.63275
ENSG00000100764	PSMC1	0.160921	5.27659	2.57218	0.0160051	0.142921	-3.94519
ENSG00000155330	C16orf87	0.160538	2.84866	2.27013	0.0315019	0.191767	-4.23437
ENSG00000118496	FBXO30	0.160517	5.71007	1.9629	0.0601685	0.247706	-5.17893
ENSG00000279088	AC022400.8	0.16049	3.28321	2.02918	0.0525318	0.234177	-4.78934
ENSG00000168300	PCMTD1	0.160365	5.72298	2.87542	0.00783391	0.112748	-3.33756
ENSG00000119906	SLF2	0.160309	5.6832	2.46218	0.02057	0.158978	-4.2313
ENSG00000170954	ZNF415	0.160305	2.61851	2.3046	0.0292157	0.186121	-4.1664
ENSG00000128609	NDUFA5	0.160293	5.99504	2.66447	0.0129214	0.132742	-3.81616
ENSG00000116754	SRSF11	0.160229	7.24956	2.25649	0.0324505	0.193856	-4.71024
ENSG00000148481	MINDY3	0.160149	4.00267	3.35778	0.00237579	0.0699947	-2.02815
ENSG00000072274	TFRC	0.160079	9.05457	2.41448	0.0228999	0.166473	-4.43154
ENSG00000198087	CD2AP	0.159965	6.57101	2.00311	0.0554268	0.239577	-5.16527
ENSG00000145685	LHFPL2	0.159668	5.31562	3.15879	0.00391499	0.0858135	-2.65846
ENSG00000180329	CCDC43	0.159659	4.81564	3.17919	0.00372114	0.0839949	-2.56494
ENSG00000231789	PIK3CD-AS2	0.159645	0.125125	0.912703	0.369577	0.590613	-5.58715
ENSG00000169379	ARL13B	0.159617	4.46458	2.59965	0.0150224	0.139686	-3.84657
ENSG00000164305	CASP3	0.159579	5.42776	3.21928	0.00336677	0.08078	-2.51843
ENSG00000236048	AC013470.3	0.159572	1.0911	1.442	0.160945	0.385068	-5.25734
ENSG00000088538	DOCK3	0.159465	4.22198	3.12149	0.00429466	0.0900036	-2.64767
ENSG00000240471	PHBP8	0.159385	0.379411	1.28213	0.210831	0.441893	-5.25091
ENSG00000137628	DDX60	0.159372	3.69028	0.824917	0.416737	0.631521	-6.07497
ENSG00000165215	CLDN3	0.159357	1.91405	1.40899	0.170394	0.396713	-5.3753
ENSG00000224628	AL121723.1	0.159357	-0.424592	0.860468	0.397202	0.614395	-5.57251
ENSG00000249992	TMEM158	0.159349	5.75949	1.40335	0.172051	0.39831	-5.98699
ENSG00000109576	AADAT	0.159309	2.72409	2.1488	0.0408929	0.213711	-4.46136
ENSG00000177311	ZBTB38	0.159273	7.52227	1.85442	0.0747698	0.270338	-5.45528
ENSG00000185947	ZNF267	0.159215	3.50156	1.73182	0.0948601	0.29991	-5.29666
ENSG00000114127	XRN1	0.159178	6.03197	1.72189	0.0966717	0.302431	-5.62037
ENSG00000172869	DMXL1	0.159164	4.87636	1.73459	0.0943602	0.29937	-5.53242
ENSG00000099246	RAB18	0.159154	6.10263	2.83381	0.00865678	0.117698	-3.44893
ENSG00000176293	ZNF135	0.159045	2.98211	2.25454	0.0325877	0.194082	-4.32278
ENSG00000197008	ZNF138	0.159026	2.96797	2.11289	0.0441179	0.219607	-4.57704
ENSG00000043093	DCUN1D1	0.158902	5.74394	2.63308	0.013902	0.135727	-3.87358
ENSG00000196110	ZNF699	0.158899	2.44599	1.56371	0.129676	0.348096	-5.34838
ENSG00000135913	USP37	0.158889	5.3613	2.71538	0.0114672	0.128055	-3.67605
ENSG00000183696	UPP1	0.158645	3.45181	1.57898	0.12613	0.34387	-5.43235
ENSG00000240429	LRRFIP1P1	0.158573	1.84662	1.61059	0.119046	0.334197	-5.26625
ENSG00000237999	ACTG1P19	0.158567	0.647799	1.30104	0.204374	0.434698	-5.31855
ENSG00000165879	FRAT1	0.158523	0.511024	0.933877	0.358747	0.581091	-5.62397
ENSG00000147118	ZNF182	0.158467	2.00991	1.62517	0.115889	0.329524	-5.20483
ENSG00000173145	NOC3L	0.15845	6.08705	2.04273	0.0510794	0.232405	-5.06509
ENSG00000276380	UBE2NL	0.158406	0.835759	1.277	0.212611	0.444119	-5.44221
ENSG00000080822	CLDND1	0.158375	5.74157	2.91558	0.00711055	0.108572	-3.23801
ENSG00000215311	NPM1P12	0.158367	0.3561	1.15182	0.259618	0.488765	-5.51609
ENSG00000007392	LUC7L	0.158345	4.7398	2.97585	0.00614262	0.103133	-3.02173
ENSG00000204681	GABBR1	0.158219	2.02905	1.67618	0.10539	0.316454	-5.17476
ENSG00000106993	CDC37L1	0.158111	3.66571	2.40264	0.0235146	0.168555	-4.10642
[truncated: 12,369 more rows]

## Sheet: Sheet 2 (-HGF vs +HGF) siEphA2
ensembl_id	Gene.name	logFC	AveExpr	t	P.Value	adj.P.Val	B
ENSG00000153234	NR4A2	2.13346	2.23381	6.91689	2.10422e-07	2.82634e-05	7.0886
ENSG00000125740	FOSB	1.99571	2.08148	12.3447	1.55044e-12	2.47588e-09	16.4621
ENSG00000123358	NR4A1	1.60067	5.03733	11.2451	1.26651e-11	1.30016e-08	16.6245
ENSG00000081041	CXCL2	1.54972	1.00966	6.05501	1.926e-06	0.000169819	4.84019
ENSG00000163545	NUAK2	1.40831	1.97819	11.0675	1.80123e-11	1.61795e-08	15.7101
ENSG00000162772	ATF3	1.40541	4.85881	16.1998	2.53246e-15	3.63966e-11	24.4804
ENSG00000137801	THBS1	1.35899	1.44899	6.8771	2.32659e-07	3.06768e-05	7.05965
ENSG00000118515	SGK1	1.32842	4.53872	11.4353	8.72226e-12	1.04464e-08	16.9661
ENSG00000170345	FOS	1.30016	4.50089	8.46872	4.88226e-09	1.70793e-06	10.7694
ENSG00000226053	LINC01776	1.27097	-1.51336	6.22986	1.22162e-06	0.000118629	4.8483
ENSG00000142627	EPHA2	1.18556	12.8492	10.2007	1.06107e-10	6.35407e-08	14.551
ENSG00000137965	IFI44	1.16303	0.811724	1.64361	0.111997	0.277663	-4.30108
ENSG00000141441	GAREM1	1.16114	0.25926	5.88542	3.00289e-06	0.000239764	4.26895
ENSG00000120738	EGR1	1.11967	6.03386	3.46874	0.00179143	0.0202091	-1.75474
ENSG00000159200	RCAN1	1.11235	5.14187	10.897	2.53473e-11	1.96587e-08	15.9522
ENSG00000200879	SNORD14E	1.10686	-0.477948	4.35773	0.00017472	0.00435194	0.526298
ENSG00000117069	ST6GALNAC5	1.08987	-0.588658	5.34206	1.26355e-05	0.000672581	3.13314
ENSG00000116741	RGS2	1.07526	3.95139	6.52806	5.65867e-07	6.6661e-05	6.22066
ENSG00000147003	CLTRN	1.05987	-0.62873	5.98216	2.33016e-06	0.00019934	4.20368
ENSG00000260589	STAM-AS1	1.05967	-0.678046	4.72242	6.60444e-05	0.00218707	1.58299
ENSG00000272574	AL596325.2	1.04188	-1.00158	5.56614	6.97036e-06	0.000434835	3.44282
ENSG00000120129	DUSP1	1.02288	6.14896	7.99629	1.48571e-08	3.55878e-06	9.68729
ENSG00000128016	ZFP36	0.990031	2.90783	9.59705	3.85542e-10	1.78742e-07	13.1071
ENSG00000133083	DCLK1	0.987969	-0.152778	5.70488	4.83013e-06	0.000333743	4.04314
ENSG00000241749	RPSAP52	0.960562	-0.804651	3.29731	0.00276788	0.0266622	-1.63796
ENSG00000070182	SPTB	0.960304	0.207552	5.35127	1.23296e-05	0.000663673	3.30027
ENSG00000225206	MIR137HG	0.944403	-0.481887	6.20543	1.30165e-06	0.000124716	4.9882
ENSG00000092929	UNC13D	0.923094	0.0335059	6.15747	1.47452e-06	0.000140343	4.97693
ENSG00000113369	ARRDC3	0.918489	3.20297	3.87331	0.000628451	0.0102994	-0.376084
ENSG00000280302	AP005264.7	0.918456	0.995653	5.75448	4.23779e-06	0.000306058	4.28347
ENSG00000257732	AC089983.1	0.904898	0.702853	5.7201	4.63993e-06	0.000325778	4.19129
ENSG00000151623	NR3C2	0.897835	0.632814	8.82526	2.14957e-09	8.34964e-07	11.0295
ENSG00000268223	ARL14EPL	0.882793	-0.329567	5.44959	9.49457e-06	0.000550226	3.31631
ENSG00000078401	EDN1	0.866637	-0.715871	4.44039	0.000140201	0.00371766	1.06063
ENSG00000232385	RPS3AP25	0.846791	-0.298036	3.968	0.000490168	0.00876709	-0.123559
ENSG00000279520	AC093525.8	0.846604	0.0947135	3.68621	0.00102338	0.0140478	-0.740625
ENSG00000166396	SERPINB7	0.83999	2.57246	6.48853	6.26311e-07	7.08767e-05	6.10935
ENSG00000278771	RN7SL3	0.832208	-1.62274	1.84191	0.0766362	0.220636	-4.16559
ENSG00000149591	TAGLN	0.832191	2.16666	5.38132	1.13826e-05	0.000626786	3.35719
ENSG00000223973	AC068491.1	0.826912	-0.274964	4.3934	0.000158894	0.00408222	0.859794
ENSG00000187037	GPR141	0.82	-0.733609	4.22	0.000251916	0.00555296	0.446962
ENSG00000164236	ANKRD33B	0.815256	4.67171	10.6489	4.19342e-11	2.8699e-08	15.4713
ENSG00000252690	AC105339.2	0.813448	0.131042	4.19767	0.000267275	0.00580254	0.428947
ENSG00000138395	CDK15	0.810463	-1.11707	3.84039	0.000684978	0.0109505	-0.384514
ENSG00000261098	AP000766.1	0.809867	-0.333867	4.59148	9.36986e-05	0.00278916	1.35117
ENSG00000171246	NPTX1	0.807377	-0.382975	4.11003	0.000337059	0.00686148	0.236797
ENSG00000108932	SLC16A6	0.804692	-0.0854322	4.0784	0.000366444	0.0073248	0.102568
ENSG00000075213	SEMA3A	0.80468	-0.366512	3.79418	0.000772825	0.011816	-0.481873
ENSG00000133640	LRRIQ1	0.802997	-0.370277	4.23715	0.00024071	0.00544801	0.465463
ENSG00000137714	FDX1	0.799665	3.6946	9.95797	1.77261e-10	9.09855e-08	14.0301
ENSG00000236824	BCYRN1	0.798531	0.094923	3.81356	0.000734716	0.0115283	-0.432168
ENSG00000153233	PTPRR	0.794361	1.73628	4.12872	0.000320809	0.00666281	0.25176
ENSG00000273723	AL139089.1	0.793339	-0.390798	3.5065	0.00162644	0.0188814	-1.12123
ENSG00000145632	PLK2	0.79162	4.61426	6.06506	1.87612e-06	0.000166442	4.93553
ENSG00000257607	AC073957.2	0.780251	-0.299078	3.91056	0.000569984	0.00972582	-0.21212
ENSG00000255883	FUNDC2P1	0.772487	-0.131828	2.7801	0.0098397	0.0607719	-2.62172
ENSG00000212724	KRTAP2-3	0.769345	2.04351	7.87032	2.00892e-08	4.51129e-06	9.39595
ENSG00000127329	PTPRB	0.76897	1.77455	4.22522	0.000248447	0.00551882	0.455062
ENSG00000154265	ABCA5	0.768793	-0.933386	3.11027	0.0044157	0.0362118	-1.95793
ENSG00000049192	ADAMTS6	0.761429	2.64684	5.39776	1.08962e-05	0.000604633	3.36912
ENSG00000136826	KLF4	0.743587	5.01295	13.5431	1.82005e-13	6.53944e-10	20.6841
ENSG00000081189	MEF2C	0.740714	4.56603	11.151	1.52558e-11	1.46171e-08	16.4276
ENSG00000197279	ZNF165	0.73874	-0.116558	4.18182	0.000278741	0.00598814	0.38837
ENSG00000163347	CLDN1	0.736829	4.5115	12.9599	5.06873e-13	1.21413e-09	19.7391
ENSG00000248323	LUCAT1	0.730631	-0.209485	2.43907	0.0216701	0.0998213	-3.23077
ENSG00000134516	DOCK2	0.723574	0.561162	5.24399	1.6405e-05	0.000782652	3.00687
ENSG00000164241	C5orf63	0.720542	-0.903401	3.24844	0.00312962	0.0289626	-1.67789
ENSG00000168970	JMJD7-PLA2G4B	0.715228	-0.0153933	5.11722	2.30033e-05	0.00098135	2.60852
ENSG00000224046	AC005076.1	0.714705	0.167115	4.46139	0.000132571	0.00358815	1.03858
ENSG00000233057	EEF1A1P14	0.710714	0.266109	5.11709	2.30111e-05	0.00098135	2.62201
ENSG00000258038	LINC02327	0.703833	0.549526	4.96783	3.42786e-05	0.00132433	2.27545
ENSG00000215457	RPS8P3	0.701223	0.124697	4.04733	0.000397755	0.00770422	0.101085
ENSG00000248905	FMN1	0.701011	-1.52412	3.13986	0.00410344	0.0345499	-1.90388
ENSG00000179546	HTR1D	0.697483	-0.25111	4.93003	3.79218e-05	0.00142673	2.16872
ENSG00000165617	DACT1	0.697296	0.805591	4.84567	4.75105e-05	0.0017028	2.03794
ENSG00000243759	ST13P15	0.696445	0.882359	6.07611	1.82276e-06	0.000163542	4.96834
ENSG00000259488	AC023355.1	0.695381	-0.785919	3.61736	0.00122291	0.0156228	-0.86922
ENSG00000243819	RN7SL832P	0.685363	-0.242344	1.747	0.0921466	0.246341	-4.3045
ENSG00000261105	LMO7-AS1	0.684798	-0.276994	5.35565	1.2187e-05	0.000658463	3.12428
ENSG00000247373	AC055713.1	0.680948	-0.336483	2.97411	0.00616868	0.0449756	-2.24253
ENSG00000144802	NFKBIZ	0.678059	3.44637	8.02475	1.38823e-08	3.38163e-06	9.79895
ENSG00000100583	SAMD15	0.671075	-0.510873	3.38295	0.00222887	0.0232462	-1.3883
ENSG00000148926	ADM	0.663926	4.53292	7.42905	5.87435e-08	1.0423e-05	8.36135
ENSG00000172901	LVRN	0.662922	4.09545	6.27104	1.09789e-06	0.000108623	5.50339
ENSG00000165923	AGBL2	0.66203	1.13041	5.3303	1.30371e-05	0.000687974	3.23276
ENSG00000179299	NSUN7	0.658702	0.578619	5.10872	2.35305e-05	0.000991732	2.67467
ENSG00000166343	MSS51	0.654585	-0.561946	3.28893	0.00282687	0.0270132	-1.58606
ENSG00000107984	DKK1	0.649403	2.71585	5.2927	1.44094e-05	0.000724095	3.1104
ENSG00000230701	FBXW4P1	0.646	-0.0388331	3.45579	0.00185168	0.0206297	-1.22525
ENSG00000048052	HDAC9	0.643811	5.72887	8.27794	7.62541e-09	2.33175e-06	10.3462
ENSG00000115963	RND3	0.638306	3.13004	8.14721	1.03789e-08	2.76232e-06	10.0824
ENSG00000169085	VXN	0.637145	0.610422	3.92836	0.000543981	0.00937422	-0.189179
ENSG00000197980	LEKR1	0.635046	0.520728	4.99964	3.14865e-05	0.00124662	2.37824
ENSG00000107485	GATA3	0.631517	0.122179	4.41128	0.000151508	0.00394139	0.947595
ENSG00000100290	BIK	0.62781	-0.494885	3.00222	0.00575972	0.0430915	-2.17586
ENSG00000133606	MKRN1	0.623305	6.24836	15.0281	1.54908e-14	1.11317e-10	23.1406
ENSG00000253898	LINC01419	0.621767	2.75863	8.22587	8.61922e-09	2.47751e-06	10.2265
ENSG00000178460	MCMDC2	0.621202	0.347164	5.3294	1.30683e-05	0.000687974	3.18869
ENSG00000128342	LIF	0.618949	4.9373	10.0208	1.55103e-10	8.25608e-08	14.188
ENSG00000171223	JUNB	0.615994	5.43547	5.7086	4.78284e-06	0.000332072	4.00697
ENSG00000233668	AL353662.2	0.615313	-0.0332818	3.65943	0.0010969	0.0145969	-0.783335
ENSG00000135905	DOCK10	0.614963	1.11763	6.29229	1.03909e-06	0.000104432	5.60759
ENSG00000147606	SLC26A7	0.612464	-1.23812	2.21072	0.0358252	0.13586	-3.64633
ENSG00000068784	SRBD1	0.611808	3.90877	8.09104	1.18573e-08	2.9897e-06	9.94988
ENSG00000136943	CTSV	0.610257	1.76861	6.96937	1.84367e-07	2.62349e-05	7.24655
ENSG00000100918	REC8	0.608096	0.000930571	3.15761	0.00392654	0.033605	-1.87799
ENSG00000215417	MIR17HG	0.607541	0.845119	4.3483	0.000179161	0.0044023	0.83483
ENSG00000164442	CITED2	0.606364	4.07991	9.38019	6.19931e-10	2.78426e-07	12.8262
ENSG00000180230	NACAP2	0.605575	-0.0779839	4.03344	0.000412592	0.00789583	0.0672376
ENSG00000135424	ITGA7	0.603014	-0.553544	2.97401	0.0061701	0.0449756	-2.23769
ENSG00000092969	TGFB2	0.602964	-0.350826	4.07359	0.00037112	0.0073767	0.183706
ENSG00000258477	PPIAP6	0.601152	0.221252	3.27368	0.00293748	0.0277382	-1.64377
ENSG00000073605	GSDMB	0.600292	1.84514	5.71954	4.64685e-06	0.000325778	4.22524
ENSG00000177606	JUN	0.598181	7.00645	5.55834	7.11592e-06	0.000438927	3.53054
ENSG00000184903	IMMP2L	0.598006	3.52447	10.0757	1.38062e-10	7.63167e-08	14.2505
ENSG00000272578	AP000347.1	0.59595	-0.576619	3.33765	0.00249989	0.0250372	-1.48237
ENSG00000128714	HOXD13	0.592702	0.367715	4.0702	0.000374463	0.00741293	0.172262
ENSG00000165511	C10orf25	0.589997	-0.140234	3.2096	0.00344927	0.0308865	-1.76912
ENSG00000274012	RN7SL2	0.588783	2.57268	2.37783	0.0248522	0.109128	-3.91855
ENSG00000171121	KCNMB3	0.588522	0.47778	4.05845	0.000386253	0.0075733	0.14682
ENSG00000074966	TXK	0.587869	-0.743554	2.73806	0.01087	0.0650117	-2.72546
ENSG00000260731	KRT8P22	0.587002	0.18973	3.68309	0.00103168	0.0140943	-0.719302
ENSG00000284602	AL031432.4	0.585965	-0.111637	2.90903	0.00722397	0.0499148	-2.37466
ENSG00000214282	KRT8P14	0.585832	-0.238646	3.47623	0.00175749	0.0199673	-1.18031
ENSG00000233117	LINC00702	0.585027	0.630042	3.77621	0.000809896	0.0122913	-0.51738
ENSG00000188641	DPYD	0.584918	2.44942	5.85714	3.23444e-06	0.000252638	4.5366
ENSG00000243014	PTMAP8	0.584695	-0.422273	2.8419	0.00849065	0.0555135	-2.50074
ENSG00000132122	SPATA6	0.583013	1.18826	4.77939	5.67181e-05	0.00195659	1.89056
ENSG00000214322	CBX1P2	0.577262	-0.11699	3.72103	0.000934954	0.0133109	-0.634409
ENSG00000173559	NABP1	0.576799	5.21288	8.94346	1.64382e-09	6.74999e-07	11.8663
ENSG00000138166	DUSP5	0.570326	7.84437	7.78567	2.46329e-08	5.13078e-06	9.13958
ENSG00000143878	RHOB	0.567316	3.9628	5.7825	3.93621e-06	0.000288628	4.29646
ENSG00000207547	MIR25	0.565613	0.173574	3.688	0.00101864	0.0140229	-0.709564
ENSG00000168621	GDNF	0.564313	0.0239547	3.43403	0.00195734	0.0213923	-1.28755
ENSG00000163444	TMEM183A	0.563699	4.68063	12.6415	8.99587e-13	1.61611e-09	19.1687
ENSG00000267519	AC020916.1	0.561208	4.08855	7.21476	9.97985e-08	1.62989e-05	7.86645
ENSG00000196873	CBWD3	0.55846	-0.123793	3.40428	0.00211135	0.0225028	-1.33752
ENSG00000117245	KIF17	0.557506	2.70668	4.77139	5.79438e-05	0.00199227	1.7619
ENSG00000118523	CTGF	0.556991	9.10372	12.0044	2.92716e-12	4.20692e-09	18.0967
ENSG00000276334	AL133243.2	0.555981	-0.239552	3.02948	0.0053878	0.0413651	-2.14185
ENSG00000166762	CATSPER2	0.554017	-0.0466194	3.43338	0.00196059	0.0214116	-1.27555
ENSG00000240541	TM4SF1-AS1	0.551393	-0.527545	2.72881	0.0111099	0.0658277	-2.71295
ENSG00000235081	AC245052.3	0.551378	-0.54949	2.65405	0.0132392	0.0733517	-2.87464
ENSG00000131873	CHSY1	0.550937	5.55876	10.4337	6.52799e-11	4.26455e-08	15.0399
ENSG00000241990	PRR34-AS1	0.548665	0.522542	3.41382	0.00206075	0.022185	-1.33389
ENSG00000261087	AP003469.4	0.546417	0.113867	3.14248	0.00407691	0.0344464	-1.90726
ENSG00000171451	DSEL	0.54622	1.51034	4.54579	0.000105851	0.00302442	1.30387
ENSG00000111348	ARHGDIB	0.545109	-0.274773	2.39174	0.0240938	0.106902	-3.49921
ENSG00000122728	TAF1L	0.544526	0.00204423	3.65212	0.00111784	0.0147662	-0.791752
ENSG00000234369	TATDN1P1	0.544524	1.46022	5.94561	2.56427e-06	0.000215155	4.75364
ENSG00000164483	SAMD3	0.544312	0.83446	4.97655	3.34892e-05	0.00130435	2.35461
ENSG00000216867	RPL22P12	0.541636	-0.259934	3.0075	0.0056858	0.0428283	-2.1796
ENSG00000133169	BEX1	0.541294	-0.345383	3.11657	0.00434734	0.035908	-1.95022
ENSG00000237489	C10orf143	0.538646	-0.455695	2.83918	0.00854622	0.0557541	-2.50542
ENSG00000230956	AL024493.1	0.53801	0.0848629	4.37912	0.000165053	0.00418368	0.892784
ENSG00000228551	SNRPGP9	0.535464	-0.348526	3.08019	0.00475623	0.0381241	-2.02532
ENSG00000101115	SALL4	0.53317	-0.357462	2.82457	0.00885017	0.0570635	-2.55274
ENSG00000205085	FAM71F2	0.53304	-0.799608	1.83527	0.0776437	0.222246	-4.21544
ENSG00000250332	AC010460.3	0.530177	-0.761249	3.25673	0.00306519	0.0286058	-1.65626
ENSG00000136153	LMO7	0.530118	4.86582	6.93007	2.03547e-07	2.7598e-05	7.10463
ENSG00000224831	TMEM183B	0.529679	2.25951	7.29334	8.21189e-08	1.40501e-05	8.06343
ENSG00000162614	NEXN	0.529316	2.95239	5.1094	2.34884e-05	0.000991732	2.57945
ENSG00000281207	SLFNL1-AS1	0.528455	1.46203	4.0638	0.000380837	0.0075184	0.0954722
ENSG00000102452	NALCN	0.527128	1.72328	5.44753	9.54666e-06	0.000551022	3.53167
ENSG00000251550	AC091133.4	0.526612	-0.0578215	3.89013	0.000601355	0.0100613	-0.272341
ENSG00000228742	LINC02577	0.524198	4.31627	8.17516	9.71505e-09	2.63443e-06	10.1436
ENSG00000231066	NPM1P9	0.524144	-0.326994	3.53389	0.00151612	0.0179762	-1.05513
ENSG00000184517	ZFP1	0.524099	4.22969	8.74951	2.55528e-09	9.66435e-07	11.4481
ENSG00000272288	AL451165.2	0.522009	-0.221853	2.29213	0.0300247	0.121791	-3.52165
ENSG00000224738	AC099850.1	0.521673	0.585282	4.11606	0.000331732	0.0068201	0.283779
ENSG00000177694	NAALADL2	0.521299	-0.00409511	3.0553	0.00505687	0.0396324	-2.10562
ENSG00000263766	AC025682.1	0.520419	0.0224356	2.81225	0.00911457	0.0582198	-2.61442
ENSG00000176697	BDNF	0.519759	4.05499	7.98435	1.5287e-08	3.60172e-06	9.69783
ENSG00000101333	PLCB4	0.51879	5.93127	4.51678	0.000114367	0.00319163	0.846642
ENSG00000197646	PDCD1LG2	0.51843	0.512938	3.87716	0.000622134	0.0102746	-0.303895
ENSG00000039139	DNAH5	0.51755	1.53354	3.97786	0.00047762	0.00866712	-0.125979
ENSG00000166530	HSBP1P2	0.517507	-0.431127	2.68235	0.0123921	0.0700902	-2.80973
ENSG00000257773	ST13P3	0.517011	-0.198081	2.44189	0.0215332	0.0994456	-3.29461
ENSG00000155542	SETD9	0.517008	3.04893	8.41432	5.54148e-09	1.8308e-06	10.6782
ENSG00000236393	AC091806.1	0.515867	0.249975	3.97354	0.000483088	0.00872228	-0.0562609
ENSG00000241472	PTPRG-AS1	0.513903	0.953359	4.34894	0.000178853	0.0044023	0.836265
ENSG00000163491	NEK10	0.512417	0.452343	3.03592	0.00530339	0.0409816	-2.18977
ENSG00000228451	SDAD1P1	0.511888	0.666593	3.58624	0.00132514	0.0164088	-0.964849
ENSG00000184056	VPS33B	0.511794	0.728638	3.68754	0.00101985	0.0140261	-0.711343
ENSG00000157064	NMNAT2	0.509102	-0.703216	2.81354	0.00908655	0.0580925	-2.55194
ENSG00000237943	PRKCQ-AS1	0.508516	0.989446	3.32178	0.00260222	0.0256043	-1.56769
ENSG00000162852	CNST	0.507692	5.08218	9.88544	2.06942e-10	1.02558e-07	13.9076
ENSG00000178821	TMEM52	0.507557	0.953533	3.95511	0.000507073	0.00894335	-0.108278
ENSG00000239653	PSMD6-AS2	0.507369	-0.591855	2.26503	0.0318538	0.126047	-3.60266
ENSG00000235618	FAM21EP	0.507359	0.192125	3.70931	0.00096385	0.0135543	-0.662781
ENSG00000106278	PTPRZ1	0.507195	0.292694	2.95532	0.00645727	0.0461849	-2.37681
ENSG00000180611	MB21D2	0.506805	4.15151	10.9227	2.40714e-11	1.96587e-08	15.9812
ENSG00000250826	HNRNPA3P13	0.506017	-0.372591	3.43458	0.00195461	0.0213923	-1.27142
ENSG00000279483	AC090498.1	0.50545	1.97178	3.49918	0.00165725	0.0191309	-1.33181
ENSG00000170379	TCAF2	0.504138	2.23978	3.73384	0.000904323	0.0130593	-0.703729
ENSG00000253320	AZIN1-AS1	0.5037	0.129046	2.97467	0.00616019	0.0449641	-2.24616
ENSG00000223723	BX842568.2	0.501934	0.869794	3.63332	0.00117352	0.015269	-0.86502
ENSG00000023445	BIRC3	0.501801	4.48936	2.86584	0.00801657	0.0536129	-3.12743
ENSG00000103381	CPPED1	0.501615	0.0328426	2.93234	0.00682764	0.048125	-2.38596
ENSG00000164949	GEM	0.500348	5.33103	6.01446	2.1413e-06	0.00018428	4.77854
ENSG00000229619	MBNL1-AS1	0.499779	0.790411	3.69174	0.0010088	0.0139677	-0.741402
ENSG00000090530	P3H2	0.499415	6.30655	11.5709	6.70129e-12	8.75554e-09	17.2749
ENSG00000231113	AL035587.1	0.499144	0.143792	2.96091	0.00637014	0.0458446	-2.289
ENSG00000049883	PTCD2	0.498583	4.01708	8.39385	5.81255e-09	1.8564e-06	10.6448
ENSG00000255128	HSPD1P3	0.498512	0.155089	3.29651	0.00277344	0.0266979	-1.57621
ENSG00000235530	AC087294.1	0.498468	-0.430831	2.84488	0.00843019	0.0552983	-2.50703
ENSG00000197557	TTC30A	0.498145	1.55531	3.3683	0.00231329	0.0238672	-1.56102
ENSG00000264112	AC015813.1	0.497252	3.85736	5.22254	1.73704e-05	0.000813182	2.7783
ENSG00000119508	NR4A3	0.49725	1.74271	3.72746	0.000919446	0.0132011	-0.6536
ENSG00000228217	PNRC2P1	0.494995	0.429549	3.68081	0.00103779	0.014151	-0.731612
ENSG00000228997	AL136452.1	0.49494	-0.0955354	4.11697	0.000330938	0.00681409	0.286621
ENSG00000173110	HSPA6	0.48641	2.17725	1.17689	0.24964	0.449759	-4.76958
ENSG00000263829	SINHCAFP1	0.485645	0.28644	3.54734	0.00146463	0.0176001	-1.04276
ENSG00000117425	PTCH2	0.483995	-0.132962	2.56183	0.016391	0.0839434	-3.07558
ENSG00000170390	DCLK2	0.482766	1.06967	4.19352	0.000270232	0.00584906	0.452069
ENSG00000231890	DARS-AS1	0.482303	0.004908	2.3924	0.0240586	0.106818	-3.36275
ENSG00000188001	TPRG1	0.481807	0.308833	2.34501	0.0267286	0.113539	-3.54387
ENSG00000177570	SAMD12	0.481583	2.00274	5.20922	1.7998e-05	0.000834872	2.90486
ENSG00000228192	AL512353.1	0.481457	1.61763	4.45584	0.000134547	0.00360397	1.08739
ENSG00000284052	AC006460.2	0.4811	-0.227779	2.89386	0.0074935	0.0510439	-2.40517
ENSG00000224287	MSL3P1	0.480484	0.114083	3.46913	0.00178965	0.0202091	-1.20579
ENSG00000268357	VN1R81P	0.480434	-0.0857054	3.34978	0.00242436	0.0244855	-1.46733
ENSG00000105851	PIK3CG	0.480065	2.46102	5.22587	1.72169e-05	0.000809651	2.92948
ENSG00000226312	CFLAR-AS1	0.478919	0.317421	3.21072	0.00343966	0.0308197	-1.76854
ENSG00000129422	MTUS1	0.478623	0.0212214	2.18427	0.0379164	0.140689	-3.85028
ENSG00000205464	ATP6AP1L	0.477703	0.925058	3.16526	0.00385253	0.0333051	-1.94365
ENSG00000213362	FTH1P12	0.477516	-0.167833	2.06481	0.0487903	0.165615	-3.9355
ENSG00000261324	AC010168.2	0.477482	-0.00442139	2.23091	0.0342989	0.131917	-3.75524
ENSG00000248103	AC008443.3	0.476544	1.16072	3.86943	0.000634854	0.0103331	-0.354939
ENSG00000162676	GFI1	0.47557	-0.683998	2.32075	0.0281976	0.117568	-3.43683
ENSG00000091972	CD200	0.474633	3.15205	6.7904	2.89763e-07	3.65305e-05	6.85515
ENSG00000132561	MATN2	0.474064	4.68285	5.20589	1.81584e-05	0.00083852	2.68017
ENSG00000197837	HIST4H4	0.473524	-0.221292	2.93038	0.00686028	0.048284	-2.34938
ENSG00000166920	C15orf48	0.472985	-0.790315	1.78496	0.0856497	0.235774	-4.30753
ENSG00000272669	AL021707.6	0.47209	0.120289	2.3751	0.0250035	0.109491	-3.4149
ENSG00000240471	PHBP8	0.471253	0.379411	3.59171	0.00130658	0.0163153	-0.924872
ENSG00000261008	LINC01572	0.470292	0.409403	2.64715	0.0134541	0.0740567	-2.9773
ENSG00000144642	RBMS3	0.467889	0.501536	3.40018	0.00213348	0.0226079	-1.40105
ENSG00000258297	AP001157.1	0.467242	0.724614	2.65493	0.0132122	0.0732812	-2.98432
ENSG00000184995	IFNE	0.466519	-1.28991	1.71294	0.0983296	0.257078	-4.47575
ENSG00000170989	S1PR1	0.465826	3.74231	8.40943	5.60502e-09	1.8308e-06	10.6806
ENSG00000115841	RMDN2	0.465544	0.393869	3.44925	0.00188283	0.0208769	-1.25117
ENSG00000122035	RASL11A	0.46355	0.442105	2.66826	0.0128072	0.0718165	-2.9062
ENSG00000127366	TAS2R5	0.463022	-0.793936	2.81838	0.00898203	0.0575779	-2.57551
ENSG00000280355	AL132656.4	0.462647	1.08547	4.20332	0.000263303	0.00577739	0.45476
ENSG00000230870	FBXW11P1	0.461314	-0.386489	2.16389	0.039602	0.144898	-3.79123
ENSG00000109339	MAPK10	0.461126	-0.3841	2.71471	0.0114853	0.0672641	-2.80058
ENSG00000269293	ZSCAN16-AS1	0.459859	1.55352	4.46253	0.000132169	0.00358402	1.0962
ENSG00000219553	AL031133.1	0.459547	-0.0590856	2.44192	0.0215314	0.0994456	-3.27835
ENSG00000143995	MEIS1	0.459155	-0.262815	2.63717	0.0137703	0.0752785	-2.91941
ENSG00000129596	CDO1	0.457918	4.31958	3.50991	0.00161228	0.018793	-1.56477
ENSG00000278916	CEP83-DT	0.45715	-0.398835	2.44857	0.0212112	0.0984016	-3.28955
ENSG00000282057	AC092807.3	0.456701	2.19885	5.14747	2.12197e-05	0.000935489	2.7531
ENSG00000226434	AC135371.1	0.455683	-0.767937	2.07224	0.0480415	0.164276	-3.94022
ENSG00000085563	ABCB1	0.455471	2.686	3.11396	0.00437547	0.0360575	-2.19734
ENSG00000180354	MTURN	0.455227	3.88576	6.93873	1.99151e-07	2.7598e-05	7.18844
ENSG00000119938	PPP1R3C	0.454443	1.34488	3.17781	0.00373398	0.0326428	-1.88033
ENSG00000183722	LHFPL6	0.454367	0.120429	2.49557	0.019071	0.0918837	-3.22126
ENSG00000175449	RFESD	0.452865	1.06241	3.38382	0.00222396	0.0232288	-1.48771
ENSG00000231216	AC004674.1	0.451898	0.0411393	1.94203	0.0627656	0.193785	-4.37013
ENSG00000100311	PDGFB	0.451548	0.897896	2.78307	0.00977049	0.0605412	-2.83892
ENSG00000253520	AC136628.3	0.450935	-0.18986	2.51259	0.0183464	0.0897155	-3.14244
ENSG00000144362	PHOSPHO2	0.449086	0.912078	4.05847	0.00038623	0.0075733	0.134985
ENSG00000269858	EGLN2	0.44852	2.68353	5.85916	3.21729e-06	0.000252638	4.55775
ENSG00000232383	AC010677.1	0.448367	0.101511	2.56146	0.016405	0.0839434	-3.1026
ENSG00000269304	FKBP1AP1	0.447261	-0.411565	2.23584	0.0339356	0.130879	-3.6325
ENSG00000121964	GTDC1	0.447167	3.02513	7.26576	8.79271e-08	1.46941e-05	8.01572
ENSG00000114270	COL7A1	0.446429	0.245032	2.5106	0.0184296	0.0898453	-3.17452
ENSG00000196335	STK31	0.445447	-1.33895	2.34786	0.0265606	0.113229	-3.471
ENSG00000148832	PAOX	0.444731	0.639439	3.54952	0.00145646	0.0175165	-1.05501
ENSG00000109819	PPARGC1A	0.444541	1.48681	3.90008	0.000585869	0.00987091	-0.323951
ENSG00000116285	ERRFI1	0.444491	8.47117	7.63166	3.57814e-08	6.76646e-06	8.76057
ENSG00000187860	CCDC157	0.444156	0.712085	3.52152	0.00156501	0.0184212	-1.09694
ENSG00000105173	CCNE1	0.442419	2.50328	5.13593	2.18832e-05	0.000955942	2.72911
ENSG00000095637	SORBS1	0.441204	-1.0109	1.31275	0.200453	0.394106	-4.7392
ENSG00000225695	HNRNPA1P35	0.441109	0.100581	3.40029	0.00213285	0.0226079	-1.35309
ENSG00000274391	TPTE	0.441018	0.359109	3.65215	0.00111777	0.0147662	-0.801394
ENSG00000112149	CD83	0.440784	2.42477	4.18301	0.000277861	0.00597818	0.33257
ENSG00000138675	FGF5	0.439225	7.41048	7.08727	1.37158e-07	2.05337e-05	7.43511
ENSG00000143248	RGS5	0.438682	1.67659	4.6687	7.62367e-05	0.00241871	1.58359
ENSG00000236956	NF1P8	0.437476	-0.367942	2.45215	0.0210407	0.0979263	-3.24953
ENSG00000196357	ZNF565	0.436258	1.3114	3.94947	0.000514644	0.00900011	-0.16104
ENSG00000134668	SPOCD1	0.43529	-0.236897	2.66334	0.0129553	0.0724207	-2.87594
ENSG00000235499	AC073046.1	0.435145	0.503265	2.75701	0.0103936	0.0631615	-2.79287
ENSG00000205664	BX890604.1	0.435053	-0.103594	2.32035	0.0282223	0.117602	-3.55771
ENSG00000270157	AC004918.3	0.434895	0.426491	3.08277	0.00472609	0.0379848	-2.08332
ENSG00000249898	MCPH1-AS1	0.432308	-0.656465	2.54685	0.0169644	0.0856383	-3.07732
ENSG00000230426	ERVMER61-1	0.432168	0.970476	3.30247	0.00273208	0.0264771	-1.64889
ENSG00000164362	TERT	0.431805	0.698842	1.88924	0.0697798	0.207764	-4.44157
ENSG00000231327	LINC01816	0.43154	-0.525022	1.69036	0.102617	0.263684	-4.51637
ENSG00000225234	TRAPPC12-AS1	0.430954	-0.331889	3.5917	0.00130663	0.0163153	-0.925606
ENSG00000261556	SMG1P7	0.429341	-0.290951	2.27431	0.0312163	0.124381	-3.61865
ENSG00000181458	TMEM45A	0.42877	0.87954	2.43833	0.0217059	0.0999542	-3.43305
ENSG00000205740	AL359878.1	0.427445	0.192841	2.88139	0.00772218	0.0520559	-2.50374
ENSG00000196569	LAMA2	0.427001	-0.590678	1.95656	0.0609477	0.190505	-4.11111
ENSG00000276141	WHAMMP3	0.426819	0.0660675	2.56659	0.0162124	0.0834546	-3.08745
ENSG00000206538	VGLL3	0.426458	0.765336	3.041	0.00523776	0.0406683	-2.24133
ENSG00000198185	ZNF334	0.425927	0.459394	2.62549	0.0141492	0.0765705	-3.03755
ENSG00000261114	AC012181.1	0.425895	-1.36422	1.09997	0.281175	0.483274	-4.8812
ENSG00000168939	SPRY3	0.42518	-0.270846	2.66866	0.0127954	0.0718061	-2.88421
ENSG00000105971	CAV2	0.42466	5.8765	5.78629	3.89713e-06	0.000287229	4.14697
ENSG00000067082	KLF6	0.424466	6.79538	5.31257	1.36669e-05	0.000702149	2.88272
ENSG00000181004	BBS12	0.423912	1.5874	4.17411	0.000284491	0.00609345	0.3859
ENSG00000215311	NPM1P12	0.423376	0.3561	2.91237	0.00716598	0.0496461	-2.44836
ENSG00000241549	GUSBP2	0.422354	-0.340306	2.52523	0.0178247	0.0882457	-3.14354
ENSG00000268129	AC026304.1	0.4223	-0.478902	1.70534	0.0997564	0.259587	-4.4696
ENSG00000224781	EIF4A2P4	0.421856	1.67461	3.86844	0.000636503	0.0103375	-0.382313
ENSG00000237188	AC242426.2	0.421627	-0.34775	2.38036	0.0247128	0.108682	-3.37933
ENSG00000220884	MESTP1	0.420803	-0.46259	2.49596	0.0190541	0.0918639	-3.19107
ENSG00000279529	AC008764.8	0.420206	-0.245076	1.72433	0.0962234	0.253016	-4.45888
ENSG00000236583	AP004290.1	0.420156	-0.566265	2.63095	0.0139711	0.0760001	-2.94459
ENSG00000138835	RGS3	0.419644	5.76562	4.79837	5.39126e-05	0.00188983	1.5845
ENSG00000173705	SUSD5	0.419446	3.6314	5.65287	5.54123e-06	0.000362861	3.97819
ENSG00000196268	ZNF493	0.419297	1.93766	4.02026	0.000427177	0.00808879	-0.0785294
ENSG00000279821	AC145098.2	0.419054	1.55734	3.16231	0.0038809	0.033439	-1.98431
ENSG00000030419	IKZF2	0.417948	1.4041	3.98838	0.00046459	0.00848423	-0.128293
ENSG00000106025	TSPAN12	0.417844	3.07033	6.81736	2.70625e-07	3.47269e-05	6.93083
ENSG00000152518	ZFP36L2	0.416726	6.62335	8.45923	4.99118e-09	1.70793e-06	10.747
ENSG00000185650	ZFP36L1	0.415931	6.82173	7.18933	1.06318e-07	1.71686e-05	7.7015
ENSG00000227581	AL121877.1	0.415847	-0.644337	1.78185	0.0861662	0.236468	-4.35502
ENSG00000166510	CCDC68	0.415632	2.47783	2.56833	0.0161477	0.0831808	-3.37654
ENSG00000142871	CYR61	0.415629	10.0902	8.11563	1.11853e-08	2.87063e-06	9.90475
ENSG00000275713	HIST1H2BH	0.415549	0.435046	3.52068	0.00156838	0.0184458	-1.09637
ENSG00000205213	LGR4	0.415544	4.42677	5.68082	5.14687e-06	0.000348554	3.94226
ENSG00000257056	LINC02282	0.415306	-0.0693324	2.57092	0.0160519	0.0829846	-3.08246
ENSG00000157653	C9orf43	0.4142	0.208239	2.57251	0.0159933	0.0828905	-3.10069
ENSG00000139223	ANP32D	0.414093	-0.49417	3.17378	0.00377165	0.0328522	-1.82834
ENSG00000163376	KBTBD8	0.41349	1.69645	3.14495	0.00405199	0.0343251	-2.06623
ENSG00000169908	TM4SF1	0.412492	9.56321	4.58543	9.52222e-05	0.00281591	0.914752
ENSG00000268061	NAPA-AS1	0.412231	0.403352	2.85081	0.00831124	0.0547429	-2.51516
ENSG00000163635	ATXN7	0.40912	-0.57391	2.06901	0.0483656	0.164851	-3.91313
ENSG00000122786	CALD1	0.408665	6.38966	5.30558	1.39235e-05	0.00070958	2.85552
ENSG00000155090	KLF10	0.408113	5.76692	3.45995	0.00183211	0.020507	-1.82183
ENSG00000174483	BBS1	0.406658	0.128283	2.8173	0.00900528	0.0577012	-2.57408
ENSG00000185507	IRF7	0.406095	2.81149	3.05921	0.00500848	0.0393344	-2.43117
ENSG00000245571	FAM111A-DT	0.405305	-0.35794	1.77746	0.0869008	0.237762	-4.40466
ENSG00000223749	MIR503HG	0.404987	0.338472	2.75173	0.0105244	0.0637407	-2.78731
ENSG00000124216	SNAI1	0.40467	1.93573	3.68856	0.00101717	0.0140229	-0.788218
ENSG00000170542	SERPINB9	0.40465	3.42085	5.59774	6.41095e-06	0.000404115	3.8187
ENSG00000259096	FAM35CP	0.403671	-0.614634	2.45934	0.0207021	0.0968208	-3.26904
ENSG00000142046	TMEM91	0.403031	-0.0899677	2.20036	0.0366314	0.137819	-3.73625
ENSG00000180479	ZNF571	0.401525	0.578705	3.10701	0.00445137	0.0364323	-2.02141
ENSG00000231154	MORF4L2-AS1	0.401468	-0.471614	2.45581	0.0208679	0.0973745	-3.25188
ENSG00000258895	AC104390.1	0.401245	-0.348827	2.58346	0.0155947	0.0816194	-3.00031
ENSG00000203799	CCDC162P	0.401006	-0.0753345	2.78317	0.00976817	0.0605412	-2.64348
ENSG00000186026	ZNF284	0.399885	0.845344	2.91383	0.0071406	0.0495293	-2.48926
ENSG00000269765	AC011492.1	0.399653	-0.190856	2.43019	0.022107	0.101281	-3.33059
ENSG00000239345	HNRNPA1P26	0.399111	0.476488	2.41299	0.0229763	0.103743	-3.47633
ENSG00000253636	AC022893.1	0.398676	-0.903952	2.2971	0.0296997	0.121115	-3.57153
ENSG00000170017	ALCAM	0.398676	4.55624	3.46519	0.00180774	0.0203134	-1.79003
ENSG00000105559	PLEKHA4	0.398623	0.155971	1.64877	0.110928	0.275966	-4.4923
ENSG00000279307	AC012065.5	0.398076	1.26654	2.88157	0.00771884	0.0520559	-2.56554
ENSG00000180044	C3orf80	0.398006	1.21359	3.07351	0.00483522	0.0385318	-2.18091
ENSG00000049130	KITLG	0.396446	-0.125883	1.82841	0.0786958	0.223875	-4.32871
ENSG00000110799	VWF	0.395951	-0.0690045	2.01985	0.0535514	0.175637	-4.00532
ENSG00000167604	NFKBID	0.39562	1.76625	3.60607	0.00125908	0.0159573	-1.04688
ENSG00000164342	TLR3	0.395372	-0.240039	2.23021	0.0343512	0.13204	-3.69307
ENSG00000259658	AC027559.1	0.394756	-0.0115675	3.06787	0.00490286	0.0388445	-2.06777
ENSG00000227709	AC091607.1	0.394639	0.0314753	2.12358	0.0431349	0.153449	-3.89996
ENSG00000166262	FAM227B	0.393608	0.940732	3.44956	0.00188138	0.0208769	-1.30751
ENSG00000236107	AC010127.1	0.39317	-0.359144	2.59549	0.0151676	0.0801427	-2.99432
ENSG00000259394	AC079328.1	0.392685	1.30738	3.80909	0.00074334	0.0115871	-0.495066
ENSG00000279092	AC025678.3	0.391999	0.669359	2.65661	0.0131606	0.0730852	-2.93768
ENSG00000169252	ADRB2	0.391971	6.45713	4.48834	0.000123382	0.00339701	0.719641
ENSG00000240399	AC004801.2	0.391855	0.181278	2.33063	0.0275902	0.115944	-3.5266
ENSG00000104154	SLC30A4	0.391567	1.04667	3.2158	0.00339627	0.0305897	-1.84072
ENSG00000280433	FP565260.6	0.391547	0.654705	3.22893	0.00328646	0.0298959	-1.76782
ENSG00000279738	AL022311.1	0.390942	0.612593	2.44102	0.0215753	0.0995121	-3.41946
ENSG00000263781	AC024619.4	0.390235	0.637249	2.66117	0.0130213	0.0726765	-2.93429
ENSG00000240371	RPS4XP13	0.389665	0.408183	2.57406	0.0159362	0.0826986	-3.10788
ENSG00000177197	PCNPP5	0.388789	-0.127186	2.00131	0.055632	0.179875	-4.08999
ENSG00000103647	CORO2B	0.388697	3.52068	6.39015	8.06852e-07	8.71886e-05	5.83671
ENSG00000204231	RXRB	0.388476	5.43364	8.28227	7.54819e-09	2.33175e-06	10.3605
ENSG00000176243	CDV3P1	0.38793	0.0755929	2.68633	0.012277	0.0695972	-2.86445
ENSG00000213189	BTF3L4P2	0.387508	1.7834	4.28933	0.000209569	0.00492523	0.640334
ENSG00000213036	AL445305.1	0.387395	1.43999	3.78155	0.000798699	0.0121599	-0.550601
ENSG00000100206	DMC1	0.387341	1.99144	4.71503	6.73608e-05	0.00221535	1.67508
ENSG00000162641	AKNAD1	0.386706	1.54011	3.96102	0.000499252	0.00885833	-0.1441
ENSG00000241316	SUCLG2-AS1	0.386496	-0.361804	2.05256	0.0500496	0.168338	-3.99708
ENSG00000134107	BHLHE40	0.385509	3.54937	2.57146	0.0160317	0.0829633	-3.52152
ENSG00000176406	RIMS2	0.384008	4.43984	5.28884	1.4558e-05	0.000726483	2.92781
ENSG00000254244	PAICSP4	0.383897	2.55843	5.33419	1.29027e-05	0.000684273	3.21952
ENSG00000111860	CEP85L	0.383797	2.3278	3.71535	0.000948852	0.013409	-0.868158
ENSG00000239351	NPM1P29	0.383197	0.365804	2.97321	0.00618218	0.0449836	-2.3148
ENSG00000204172	AGAP9	0.383153	0.457106	2.48826	0.0193903	0.0929234	-3.27579
ENSG00000246228	CASC8	0.382621	1.45806	4.29649	0.000205616	0.00485241	0.623406
ENSG00000125351	UPF3B	0.382292	4.59967	4.22914	0.000245881	0.0054832	0.155035
ENSG00000243176	AC092944.1	0.38048	-0.000623274	2.69638	0.0119908	0.0688776	-2.83492
ENSG00000213875	AC005019.1	0.380096	0.0741862	1.86964	0.0725526	0.212922	-4.26992
ENSG00000198134	AC007537.1	0.379592	-0.360832	2.13025	0.0425316	0.151863	-3.82599
ENSG00000213409	C1QBPP2	0.378096	0.550826	2.31857	0.0283329	0.117941	-3.61399
ENSG00000258301	VASH1-AS1	0.378061	0.58307	2.59846	0.0150636	0.0798319	-3.0788
ENSG00000054983	GALC	0.377911	0.869138	2.68109	0.0124285	0.070213	-3.01008
ENSG00000237774	AC126615.1	0.3772	1.24329	3.17634	0.00374768	0.0326831	-1.92581
ENSG00000067715	SYT1	0.376784	0.529948	2.47086	0.0201702	0.0953361	-3.36923
ENSG00000141449	GREB1L	0.376287	3.25493	4.35359	0.000176658	0.00439131	0.615129
ENSG00000249087	ZNF436-AS1	0.37613	0.80809	2.31654	0.0284596	0.11818	-3.6892
ENSG00000255815	KRT8P11	0.374853	-0.0952645	2.27159	0.0314016	0.124923	-3.61985
ENSG00000253276	CCDC71L	0.374729	4.77127	5.07316	2.58736e-05	0.00108097	2.36715
ENSG00000223529	EEF1A1P8	0.374316	0.513903	2.71863	0.0113797	0.0668526	-2.82241
ENSG00000242697	RPL5P12	0.3731	1.81631	4.14958	0.000303583	0.00641631	0.294316
ENSG00000148154	UGCG	0.372877	6.77963	6.82244	2.67162e-07	3.45915e-05	6.78223
ENSG00000135951	TSGA10	0.37257	0.614141	3.25298	0.00309422	0.0287388	-1.73006
ENSG00000163428	LRRC58	0.372443	7.05224	5.02025	2.97995e-05	0.00120303	2.09651
ENSG00000100916	BRMS1L	0.371954	3.52561	5.65305	5.53867e-06	0.000362861	3.96049
ENSG00000115828	QPCT	0.371895	1.44969	3.4848	0.00171936	0.0196584	-1.2382
ENSG00000239557	AC092045.1	0.371527	0.789522	2.65324	0.0132644	0.0734061	-3.02973
ENSG00000230445	LRRC37A6P	0.371284	0.305949	2.42474	0.0223789	0.101878	-3.45317
ENSG00000176387	HSD11B2	0.371085	0.702816	2.82108	0.00892434	0.057336	-2.65909
ENSG00000234753	FOXP4-AS1	0.370814	0.278936	2.68032	0.0124509	0.0702845	-2.92139
ENSG00000181904	C5orf24	0.370622	6.20281	5.28959	1.45289e-05	0.000726483	2.83203
ENSG00000151422	FER	0.370311	4.59477	3.70117	0.000984418	0.0137227	-1.19795
ENSG00000243495	GMFBP1	0.369649	-0.569077	1.73029	0.0951375	0.251437	-4.46119
ENSG00000158411	MITD1	0.369546	3.71253	5.62655	5.94064e-06	0.000381155	3.89611
ENSG00000073350	LLGL2	0.369233	1.20893	2.40878	0.023194	0.104268	-3.57621
ENSG00000221817	PPP3CB-AS1	0.369133	2.26975	3.99198	0.000460207	0.00844672	-0.139099
ENSG00000179361	ARID3B	0.36901	3.31915	5.29704	1.42436e-05	0.000718275	3.08663
ENSG00000172594	SMPDL3A	0.368819	2.16238	4.54283	0.000106689	0.00304232	1.25467
ENSG00000025423	HSD17B6	0.368314	2.65015	4.13248	0.000317639	0.00663375	0.137651
ENSG00000214027	ARPC3P5	0.368098	0.386342	2.43774	0.0217351	0.100057	-3.35431
ENSG00000257027	AC010186.3	0.36787	1.07727	2.43295	0.0219705	0.100882	-3.51289
ENSG00000113070	HBEGF	0.367016	6.06612	5.19121	1.88832e-05	0.000861553	2.59502
ENSG00000256060	TRAPPC2B	0.366951	2.15439	4.27143	0.000219772	0.00511923	0.597239
ENSG00000267787	AC027097.2	0.366889	1.51093	3.53388	0.00151616	0.0179762	-1.1816
ENSG00000152078	TMEM56	0.366376	3.67741	4.49929	0.000119829	0.00331828	0.941288
ENSG00000204584	FLJ45513	0.366349	-0.0291164	2.23855	0.0337375	0.130327	-3.77277
ENSG00000166352	C11orf74	0.366046	0.176117	2.66605	0.0128738	0.0720491	-2.89102
ENSG00000188092	GPR89B	0.365502	0.503648	2.59187	0.015295	0.0804904	-3.06043
ENSG00000187187	ZNF546	0.364537	1.4874	2.9416	0.00667603	0.0473583	-2.55829
ENSG00000254685	FPGT	0.364052	2.3867	4.0489	0.000396111	0.00769312	-0.0358846
ENSG00000079931	MOXD1	0.363727	0.733637	3.07715	0.00479199	0.0383253	-2.1358
ENSG00000136161	RCBTB2	0.363183	1.68707	2.69321	0.0120806	0.0691722	-3.07892
ENSG00000284879	AC133644.3	0.362773	-0.363145	2.14676	0.0410702	0.148344	-3.79414
ENSG00000255135	AP002360.1	0.361531	1.9723	3.77298	0.000816747	0.0123101	-0.643394
ENSG00000101966	XIAP	0.361264	5.57288	5.83039	3.47006e-06	0.000263691	4.28592
ENSG00000218180	SLC25A5P7	0.360914	-0.322789	1.61651	0.117755	0.286531	-4.62591
ENSG00000008311	AASS	0.360532	4.68469	4.73138	6.44826e-05	0.00216024	1.44054
ENSG00000171889	MIR31HG	0.360398	1.23813	2.24963	0.0329374	0.128321	-3.81797
ENSG00000175505	CLCF1	0.358663	3.40844	3.48623	0.0017131	0.019618	-1.51455
ENSG00000154188	ANGPT1	0.358195	3.71832	3.53696	0.00150421	0.0179556	-1.47869
ENSG00000163430	FSTL1	0.358177	4.88068	2.62516	0.0141601	0.0765938	-3.74574
ENSG00000203721	LINC00862	0.357364	-0.515252	1.89611	0.0688297	0.206015	-4.18557
ENSG00000006062	MAP3K14	0.357152	5.8659	5.92619	2.69818e-06	0.00022159	4.52862
ENSG00000058673	ZC3H11A	0.35684	0.00372997	2.36664	0.0254781	0.11086	-3.49188
ENSG00000130762	ARHGEF16	0.356543	0.323681	1.90756	0.067272	0.20286	-4.28087
ENSG00000243746	EEF1A1P10	0.356209	0.818935	2.63118	0.0139634	0.0759869	-3.03436
ENSG00000235411	AC007041.1	0.356179	1.11149	3.01243	0.00561768	0.0424263	-2.27011
ENSG00000272374	Z97832.2	0.356104	-0.0581552	2.01014	0.0546325	0.17787	-4.07848
ENSG00000266401	AP002478.1	0.355833	1.02385	2.45631	0.0208443	0.0973441	-3.31597
ENSG00000128872	TMOD2	0.355218	0.468482	2.25845	0.0323126	0.126856	-3.76763
ENSG00000270800	RPS10-NUDT3	0.355191	0.0663377	2.48988	0.019319	0.0926433	-3.22627
ENSG00000130402	ACTN4	0.354936	9.29241	6.49547	6.15242e-07	7.07237e-05	5.91193
ENSG00000168140	VASN	0.354871	1.77064	2.74265	0.0107527	0.0645662	-2.92381
ENSG00000146556	WASH2P	0.354453	0.422095	2.5028	0.0187601	0.0908728	-3.24286
ENSG00000256103	ATP5MFP5	0.35399	1.02618	1.90948	0.0670136	0.202512	-4.3621
ENSG00000206344	HCG27	0.353989	-0.349625	1.83096	0.0783029	0.223301	-4.25927
ENSG00000114019	AMOTL2	0.353848	8.15943	6.86591	2.39331e-07	3.12697e-05	6.86804
ENSG00000121989	ACVR2A	0.353839	2.80022	4.45835	0.000133651	0.00359705	0.976135
ENSG00000229037	BX323845.3	0.353559	0.0124128	2.67158	0.0127084	0.0714018	-2.89012
ENSG00000242615	AC022415.1	0.353368	-0.00379605	1.99836	0.0559685	0.180544	-4.07242
ENSG00000178695	KCTD12	0.35336	0.472295	2.32118	0.0281708	0.117505	-3.60277
ENSG00000260257	AL035071.1	0.352988	1.61551	2.55747	0.0165559	0.0843765	-3.31968
ENSG00000175471	MCTP1	0.352762	2.04582	3.00484	0.00572296	0.0429872	-2.48048
ENSG00000214561	RBBP4P4	0.3527	0.223762	2.51275	0.0183398	0.0897138	-3.2403
ENSG00000272631	AC067750.1	0.35266	0.508774	2.14229	0.0414613	0.149269	-4.0173
ENSG00000130413	STK33	0.351859	1.42982	3.37331	0.00228409	0.023662	-1.5542
ENSG00000099860	GADD45B	0.351674	5.12894	3.65498	0.0011096	0.0146929	-1.28358
ENSG00000162959	MEMO1	0.351362	2.32583	3.94942	0.000514713	0.00900011	-0.28272
ENSG00000179997	AC010894.1	0.351342	-0.251152	2.62973	0.0140107	0.0761303	-2.93195
ENSG00000213420	GPC2	0.350596	3.18344	4.88257	4.30492e-05	0.00157031	1.98891
ENSG00000241404	EGFL8	0.350506	0.752119	2.34492	0.0267335	0.113539	-3.61156
ENSG00000261740	BOLA2-SMG1P6	0.350308	1.24854	3.42544	0.00200067	0.0216775	-1.38709
ENSG00000145390	USP53	0.350293	3.98246	3.37003	0.00230314	0.0238134	-1.91802
ENSG00000135541	AHI1	0.350025	4.67302	3.72271	0.000930873	0.0132855	-1.13366
ENSG00000214199	EEF1A1P12	0.349797	2.13711	2.56927	0.016113	0.0830917	-3.40549
ENSG00000228624	HDAC2-AS2	0.349492	2.25912	3.87285	0.0006292	0.0102994	-0.446897
ENSG00000219545	UMAD1	0.349145	3.39027	5.63663	5.78432e-06	0.00037447	3.94563
ENSG00000100027	YPEL1	0.34819	0.769813	2.50142	0.0188191	0.0911281	-3.3027
ENSG00000224236	MRRFP1	0.348105	0.071437	2.29135	0.0300757	0.121863	-3.63336
ENSG00000179456	ZBTB18	0.347947	5.18743	8.21488	8.84562e-09	2.49273e-06	10.204
ENSG00000225099	ATP6V1E1P1	0.347749	-0.000619011	2.13215	0.0423611	0.151409	-3.84134
ENSG00000165983	PTER	0.347734	4.81596	5.32032	1.33879e-05	0.000695944	2.98465
ENSG00000188177	ZC3H6	0.347575	2.41409	3.76068	0.000843336	0.0125082	-0.760251
ENSG00000175893	ZDHHC21	0.346808	5.05304	4.16941	0.000288056	0.00614235	-0.0400459
ENSG00000119636	BBOF1	0.346601	0.382949	2.45106	0.0210926	0.0980092	-3.33281
ENSG00000151690	MFSD6	0.346301	0.208402	1.56766	0.128752	0.30091	-4.72196
ENSG00000249129	SUDS3P1	0.344789	1.26091	2.98606	0.00599154	0.0441365	-2.41866
ENSG00000105974	CAV1	0.343451	7.40129	4.53143	0.000109984	0.00310549	0.798552
ENSG00000164930	FZD6	0.343011	5.55046	4.56393	0.000100849	0.00293401	0.958754
ENSG00000198342	ZNF442	0.341943	0.128993	2.02003	0.0535315	0.175619	-4.05055
ENSG00000076067	RBMS2	0.341865	6.53652	5.79811	3.7777e-06	0.000282777	4.15543
ENSG00000262580	AC087741.1	0.341473	-0.328627	1.90772	0.0672515	0.202849	-4.222
ENSG00000243629	LINC00880	0.341302	-0.46674	1.62446	0.116042	0.284003	-4.55743
ENSG00000155974	GRIP1	0.340623	1.37281	1.98129	0.0579565	0.184404	-4.41974
ENSG00000269929	AL158152.1	0.340598	1.3565	2.80653	0.00923964	0.0587479	-2.80313
ENSG00000219329	AL357515.1	0.340364	0.704891	2.44402	0.0214298	0.0991914	-3.41745
ENSG00000122515	ZMIZ2	0.340337	6.69397	6.09183	1.74954e-06	0.000158821	4.91513
ENSG00000163029	SMC6	0.340334	6.03166	3.90823	0.000573487	0.00975049	-0.762334
ENSG00000135604	STX11	0.340299	1.70814	3.56396	0.00140337	0.0171035	-1.10787
ENSG00000145287	PLAC8	0.340178	4.65201	5.82877	3.48494e-06	0.000263691	4.30885
ENSG00000165813	CCDC186	0.340105	4.06136	3.10999	0.00441874	0.0362118	-2.56183
ENSG00000241293	PPATP1	0.339739	0.220148	2.74609	0.0106657	0.0642448	-2.79967
ENSG00000106366	SERPINE1	0.339707	10.6912	3.82994	0.000703937	0.0111784	-1.05608
ENSG00000255063	AP001646.2	0.339227	-0.239655	2.17598	0.0385942	0.142407	-3.75846
ENSG00000196381	ZNF781	0.339179	2.02137	3.10048	0.0045238	0.0368056	-2.27056
ENSG00000229570	GAPDHP58	0.338934	-0.520142	1.48995	0.147972	0.32811	-4.72365
ENSG00000204179	PTPN20	0.337942	1.23014	3.25812	0.00305459	0.0285728	-1.78988
ENSG00000236307	EEF1E1P1	0.337692	-0.529703	1.83624	0.0774963	0.222001	-4.29393
ENSG00000198695	MT-ND6	0.336651	7.62756	1.81649	0.0805529	0.227358	-5.42211
ENSG00000185585	OLFML2A	0.336338	-0.471274	1.87065	0.0724064	0.212612	-4.32841
ENSG00000143401	ANP32E	0.336291	7.43668	5.01798	2.99809e-05	0.00120696	2.08377
ENSG00000005073	HOXA11	0.336249	2.23718	3.1816	0.0036989	0.0324744	-2.07917
ENSG00000139793	MBNL2	0.335305	4.45878	3.31674	0.0026355	0.0257626	-2.09778
ENSG00000283566	AC243725.1	0.335218	1.9637	3.20273	0.00350895	0.0312457	-1.97404
ENSG00000259994	AL353796.1	0.334812	0.184743	2.10475	0.0448802	0.15754	-3.93597
ENSG00000183171	BX322650.1	0.334185	2.14758	3.76635	0.000830981	0.0124274	-0.695971
ENSG00000104691	UBXN8	0.33386	3.50369	4.91383	3.95991e-05	0.00148595	2.07228
ENSG00000166225	FRS2	0.333718	5.41566	3.87815	0.000620534	0.0102627	-0.796279
ENSG00000213051	RPL5P5	0.332876	1.1492	3.45316	0.00186415	0.0207525	-1.30813
ENSG00000235734	HMGN1P36	0.332803	1.06295	2.29739	0.0296809	0.121093	-3.75765
ENSG00000112394	SLC16A10	0.332641	0.840484	2.79259	0.00955179	0.0599735	-2.76562
ENSG00000087074	PPP1R15A	0.332568	6.70768	4.99638	3.17613e-05	0.00125187	2.09332
ENSG00000284681	AC007240.1	0.332434	-0.448806	1.81977	0.0800393	0.226397	-4.29865
ENSG00000112414	ADGRG6	0.331994	7.03581	3.6247	0.00119995	0.0154393	-1.51929
ENSG00000196911	KPNA5	0.331099	3.78168	3.68381	0.00102975	0.0140943	-1.13824
ENSG00000136997	MYC	0.330934	8.03644	7.13203	1.22643e-07	1.87514e-05	7.53695
ENSG00000166483	WEE1	0.330477	5.01311	5.52016	7.87349e-06	0.000475453	3.50239
ENSG00000198807	PAX9	0.33045	-0.329798	1.80121	0.0829895	0.231616	-4.35057
ENSG00000213935	RPL22P16	0.330416	3.78761	4.61002	8.91729e-05	0.00272679	1.25347
ENSG00000277142	LINC00235	0.330258	-0.258758	1.69642	0.101451	0.262047	-4.61411
ENSG00000138778	CENPE	0.3294	5.52155	2.33544	0.0272994	0.115227	-4.37939
ENSG00000185963	BICD2	0.329049	6.28295	8.25487	8.05034e-09	2.41041e-06	10.2772
ENSG00000236105	PRELID3BP10	0.328324	0.179805	2.11965	0.0434941	0.154307	-3.94142
ENSG00000219102	HNRNPA3P12	0.327805	0.301873	2.2391	0.0336969	0.130283	-3.74469
ENSG00000224848	AL589843.1	0.327157	0.330324	2.46053	0.0206464	0.0967178	-3.33117
ENSG00000104953	TLE6	0.326993	-0.642913	1.70504	0.0998121	0.259685	-4.42873
ENSG00000220267	ACTBP8	0.326805	0.392233	2.31424	0.0286043	0.118679	-3.63411
ENSG00000175087	PDIK1L	0.326698	3.32292	4.13083	0.000319028	0.00664503	0.058728
ENSG00000120832	MTERF2	0.326447	2.70927	4.31179	0.000197424	0.00470544	0.576241
ENSG00000089123	TASP1	0.326191	2.80598	4.28878	0.000209876	0.00492523	0.554697
ENSG00000236404	VLDLR-AS1	0.325713	0.868222	2.47844	0.0198267	0.0943543	-3.41538
ENSG00000238251	AL133477.1	0.325288	0.0121758	1.86893	0.0726551	0.213065	-4.31014
ENSG00000100592	DAAM1	0.32527	2.1316	3.70252	0.00098099	0.0137227	-0.8391
ENSG00000065534	MYLK	0.324984	-0.354866	2.20063	0.0366106	0.1378	-3.8314
ENSG00000056291	NPFFR2	0.324237	0.799114	2.73302	0.0110002	0.0654326	-2.86769
ENSG00000165115	KIF27	0.323769	1.00812	2.67105	0.012724	0.0714614	-3.05781
ENSG00000253106	AC090198.1	0.323249	0.475389	2.32914	0.0276813	0.116174	-3.64915
ENSG00000248113	AC067942.2	0.322578	-0.25397	2.06801	0.0484661	0.16506	-4.02231
ENSG00000267283	AC005306.1	0.322568	-0.0370302	1.69487	0.101748	0.262242	-4.58339
ENSG00000276380	UBE2NL	0.322564	0.835759	2.47635	0.019921	0.0946775	-3.38718
ENSG00000129472	RAB2B	0.322383	3.48638	5.85188	3.27942e-06	0.000254767	4.48808
ENSG00000232150	ST13P4	0.322141	0.958966	2.17685	0.0385222	0.142215	-3.93052
ENSG00000180008	SOCS4	0.321955	5.28915	4.38092	0.000164265	0.00417776	0.494339
ENSG00000243646	IL10RB	0.320177	-0.19183	1.76126	0.0896596	0.242395	-4.39467
ENSG00000067798	NAV3	0.320177	5.06582	3.18818	0.00363873	0.0321281	-2.49949
ENSG00000151025	GPR158	0.319728	3.24988	3.89965	0.00058654	0.00987091	-0.511645
ENSG00000143498	TAF1A	0.31905	3.44714	4.48459	0.000124621	0.00341439	0.955988
ENSG00000272693	AC073107.1	0.318892	-0.276555	1.60815	0.11958	0.28855	-4.6271
ENSG00000229692	SOS1-IT1	0.318023	-0.442475	1.60914	0.119363	0.288219	-4.63853
ENSG00000163762	TM4SF18	0.317977	3.80645	4.23249	0.0002437	0.00546405	0.204499
ENSG00000140386	SCAPER	0.31778	3.52954	3.42944	0.00198036	0.0215783	-1.72903
ENSG00000205885	C1RL-AS1	0.317526	1.30216	2.52868	0.0176849	0.0879777	-3.36213
ENSG00000275895	U2AF1L5	0.316774	0.641607	2.76588	0.0101776	0.0622433	-2.76934
ENSG00000256968	SNRPEP2	0.316676	2.01105	4.05498	0.000389809	0.00761188	0.0447417
ENSG00000180336	MEIOC	0.316037	6.14341	3.71297	0.000954727	0.013456	-1.26529
ENSG00000245534	RORA-AS1	0.315746	-0.519846	1.70437	0.0999388	0.259846	-4.45207
ENSG00000136158	SPRY2	0.315631	6.04287	5.56196	7.04793e-06	0.000436607	3.56551
ENSG00000253676	TAGLN2P1	0.315309	1.05728	1.95787	0.0607854	0.190204	-4.31388
ENSG00000285278	AL138885.3	0.315075	0.0687126	2.1301	0.0425451	0.151863	-3.85431
ENSG00000119771	KLHL29	0.315074	4.47699	6.49245	6.20038e-07	7.07237e-05	6.04648
ENSG00000227850	SEPT2P1	0.315074	0.775136	2.11362	0.0440501	0.155741	-4.05069
ENSG00000162616	DNAJB4	0.314445	5.19929	4.09013	0.000355257	0.00715092	-0.19028
ENSG00000072415	MPP5	0.314206	6.33783	5.14493	2.13638e-05	0.000938963	2.44401
ENSG00000243663	RPS4XP14	0.314065	1.68836	2.80915	0.00918217	0.0584697	-2.81502
ENSG00000213440	H2AFZP1	0.313672	0.40103	2.04008	0.0513608	0.170751	-4.09748
ENSG00000156976	EIF4A2	0.313587	8.40966	4.38031	0.000164529	0.00417776	0.393842
ENSG00000148677	ANKRD1	0.313548	3.97973	2.9819	0.00605272	0.0444506	-2.85429
ENSG00000281896	AC018638.8	0.312776	-0.597949	1.33385	0.193535	0.385727	-4.95039
ENSG00000197798	FAM118B	0.31273	4.28292	5.43679	9.82302e-06	0.000558004	3.33604
ENSG00000226823	SUGT1P1	0.312599	0.320476	2.2452	0.0332551	0.129243	-3.75403
ENSG00000139289	PHLDA1	0.312161	8.31283	5.43249	9.93566e-06	0.000559982	3.16453
ENSG00000248932	AC097103.2	0.311553	-0.481286	1.46239	0.155321	0.337959	-4.78064
ENSG00000171806	METTL18	0.311459	2.03714	3.61132	0.00124215	0.0157845	-1.04043
ENSG00000151883	PARP8	0.311396	4.24138	3.73144	0.00090999	0.0131177	-1.04025
ENSG00000233396	LINC01719	0.311337	-0.196855	2.09168	0.0461279	0.160365	-3.95634
ENSG00000223960	AC009948.1	0.31132	2.74692	4.04606	0.000399089	0.00771967	-0.0641683
ENSG00000175305	CCNE2	0.311285	5.13808	4.36748	0.000170246	0.00428506	0.479324
ENSG00000137601	NEK1	0.310873	3.91419	3.58639	0.00132463	0.0164088	-1.40448
ENSG00000127870	RNF6	0.310823	5.13506	3.39203	0.00217807	0.0228825	-1.98148
ENSG00000258300	NUTF2P2	0.310807	1.76678	3.07627	0.00480236	0.0383594	-2.23535
ENSG00000280088	AC126474.2	0.310718	1.7873	3.33697	0.00250419	0.0250628	-1.68881
ENSG00000234883	MIR155HG	0.310454	0.521458	2.00667	0.0550228	0.17863	-4.18992
ENSG00000236444	UBE2L5	0.31035	0.300015	2.24492	0.0332754	0.129277	-3.69736
ENSG00000113638	TTC33	0.310318	3.47216	3.42576	0.00199902	0.0216775	-1.71771
ENSG00000109063	MYH3	0.310309	1.70479	3.23472	0.00323912	0.029576	-1.87955
ENSG00000136014	USP44	0.309879	2.28102	3.59652	0.00129048	0.0161743	-1.16072
ENSG00000206052	DOK6	0.309686	1.76538	2.61742	0.0144168	0.077313	-3.26977
ENSG00000240225	ZNF542P	0.309528	6.2575	4.22906	0.000245932	0.0054832	0.0572677
ENSG00000258759	AL049779.2	0.30909	1.17414	2.739	0.0108458	0.0649213	-2.92681
ENSG00000232956	SNHG15	0.308983	5.72748	4.36359	0.000172016	0.00430699	0.448977
ENSG00000223485	LINC01615	0.308832	-0.632929	1.23836	0.226373	0.424114	-4.9402
ENSG00000177359	AC024940.2	0.308785	0.12018	1.69484	0.101754	0.262242	-4.59919
ENSG00000259086	AL136298.3	0.307545	0.669599	2.00482	0.0552329	0.178977	-4.18936
ENSG00000197748	CFAP43	0.307224	-0.318851	1.51305	0.14203	0.320246	-4.68121
ENSG00000268575	AL031282.2	0.306715	-0.23098	1.59998	0.121386	0.291051	-4.70821
ENSG00000183604	SMG1P5	0.30665	-0.245144	1.74066	0.0932728	0.24852	-4.46423
ENSG00000112183	RBM24	0.306648	5.14536	4.03089	0.000415371	0.00793073	-0.391137
ENSG00000114739	ACVR2B	0.306555	4.25496	4.66145	7.77271e-05	0.00245515	1.31189
ENSG00000205105	COX17P1	0.306134	-0.436507	1.51336	0.141952	0.320173	-4.70974
ENSG00000156795	WDYHV1	0.305946	4.52361	5.87348	3.09855e-06	0.000246035	4.45339
ENSG00000256463	SALL3	0.305939	1.45264	2.28721	0.0303495	0.122319	-3.83387
ENSG00000155970	MICU3	0.305552	1.9775	3.36706	0.00232056	0.0239026	-1.65849
ENSG00000137955	RABGGTB	0.305509	7.19814	4.01681	0.000431073	0.00815182	-0.517535
ENSG00000164221	CCDC112	0.305506	3.15303	2.82247	0.00889469	0.0572223	-3.04398
ENSG00000172159	FRMD3	0.305114	-0.0919993	1.48056	0.150443	0.331546	-4.87377
ENSG00000279476	AC092139.3	0.304784	1.38335	2.78029	0.00983512	0.0607697	-2.91867
ENSG00000131016	AKAP12	0.304762	9.0474	4.72528	6.55418e-05	0.00217544	1.28683
ENSG00000273382	AL356488.3	0.304283	0.185449	1.53406	0.136794	0.312805	-4.8478
ENSG00000260912	AL158206.1	0.304183	0.730213	2.03559	0.0518398	0.171906	-4.1497
ENSG00000165113	GKAP1	0.303806	2.41387	4.19817	0.000266922	0.00580254	0.363958
ENSG00000120217	CD274	0.303782	4.2148	4.64204	8.18649e-05	0.00254612	1.29623
ENSG00000068885	IFT80	0.303637	4.14276	3.79829	0.000764597	0.0117421	-0.907355
ENSG00000282458	AC008993.1	0.303415	0.201961	1.43082	0.164097	0.34903	-4.95612
ENSG00000155760	FZD7	0.30325	3.11508	3.1035	0.00449021	0.036666	-2.40634
ENSG00000280152	AC009078.3	0.303218	1.16232	2.62914	0.0140298	0.076153	-3.12482
ENSG00000198780	FAM169A	0.302508	3.13825	3.5985	0.0012839	0.0161418	-1.25564
ENSG00000280123	AC023632.6	0.302473	1.87793	3.0053	0.00571643	0.0429689	-2.49116
ENSG00000170161	AL512625.1	0.302408	-0.362203	2.04685	0.0506459	0.169271	-3.95072
ENSG00000236432	AC097662.1	0.302162	1.76648	2.71416	0.0115001	0.0672962	-3.01964
ENSG00000137962	ARHGAP29	0.302036	7.71328	3.37585	0.00226938	0.0235662	-2.14998
ENSG00000172748	ZNF596	0.300992	-0.300374	1.33004	0.194769	0.387114	-4.92418
ENSG00000231799	PA2G4P6	0.30036	1.71869	2.50578	0.0186332	0.0904627	-3.43529
ENSG00000101605	MYOM1	0.29998	-0.526321	1.96473	0.059945	0.18865	-4.16846
ENSG00000162444	RBP7	0.299745	4.06482	5.01674	3.00807e-05	0.0012076	2.26848
ENSG00000105849	TWISTNB	0.299723	4.92479	4.67892	7.41839e-05	0.00237455	1.30143
ENSG00000249921	AC034207.1	0.299706	-0.257778	1.63846	0.113074	0.279464	-4.60937
ENSG00000261167	AC107027.3	0.299339	1.18828	2.15913	0.0400055	0.145864	-4.08825
ENSG00000089048	ESF1	0.299093	5.50311	3.11223	0.00439427	0.0361089	-2.67719
ENSG00000244086	AC110749.1	0.298999	1.80129	2.00989	0.0546603	0.177893	-4.37223
ENSG00000267733	AP005264.5	0.298915	0.658576	2.75947	0.0103333	0.0628834	-2.8774
ENSG00000124721	DNAH8	0.29881	2.81604	2.96248	0.0063459	0.045693	-2.71691
ENSG00000224886	AL132656.1	0.298745	-0.735862	1.68038	0.104562	0.267165	-4.52859
ENSG00000140015	KCNH5	0.29857	2.08146	3.24748	0.00313718	0.0289627	-1.94575
ENSG00000214194	SMIM30	0.298431	4.85707	5.01018	3.06121e-05	0.0012221	2.18213
ENSG00000225383	SFTA1P	0.298379	5.16652	5.20496	1.82033e-05	0.00083852	2.65757
ENSG00000010219	DYRK4	0.298075	2.6219	3.39027	0.00218785	0.0229516	-1.63772
ENSG00000235036	AL035456.1	0.298061	0.960447	2.43921	0.0216633	0.0998213	-3.48003
ENSG00000138764	CCNG2	0.297803	3.49586	3.39794	0.00214564	0.0226245	-1.76125
ENSG00000246067	RAB30-AS1	0.297732	2.75985	4.62817	8.49537e-05	0.00262571	1.39243
ENSG00000133739	LRRCC1	0.297447	3.47245	2.78666	0.00968745	0.0604289	-3.2052
ENSG00000145012	LPP	0.297034	6.8136	3.00444	0.00572856	0.0429872	-3.00206
ENSG00000114841	DNAH1	0.297033	0.198966	1.94697	0.0621427	0.193064	-4.23983
ENSG00000261879	AC087500.1	0.296557	0.345208	2.09467	0.0458398	0.159711	-3.99357
ENSG00000185022	MAFF	0.296512	5.49077	4.91145	3.98516e-05	0.00148909	1.91117
ENSG00000177426	TGIF1	0.296137	5.13054	5.32711	1.31481e-05	0.000689653	3.00941
ENSG00000150625	GPM6A	0.296036	2.463	4.36569	0.00017106	0.00429053	0.760707
ENSG00000285108	AC103718.1	0.295845	1.63583	2.6505	0.0133496	0.0737356	-3.21769
ENSG00000188878	FBF1	0.295841	2.54034	3.29747	0.00276673	0.0266622	-1.85707
ENSG00000243071	AC107032.1	0.295688	1.7989	2.78422	0.00974372	0.0605412	-2.86341
ENSG00000166073	GPR176	0.295152	6.29102	5.00225	3.12671e-05	0.0012448	2.07725
ENSG00000273014	AC018645.2	0.295138	1.80703	2.66647	0.012861	0.0720338	-3.17529
ENSG00000216937	CCDC7	0.294989	0.478816	1.80483	0.0824064	0.230821	-4.47941
ENSG00000167380	ZNF226	0.29458	2.92142	3.60246	0.00127086	0.0160725	-1.1838
ENSG00000215086	NPM1P24	0.294432	4.19787	4.22257	0.000250204	0.00553221	0.195904
ENSG00000119725	ZNF410	0.294414	0.904062	2.71485	0.0114814	0.0672641	-2.88693
ENSG00000170946	DNAJC24	0.293977	3.075	4.3335	0.000186353	0.00454715	0.60889
ENSG00000034152	MAP2K3	0.293947	8.27659	6.12004	1.62548e-06	0.000151697	4.96306
ENSG00000173120	KDM2A	0.293805	6.98578	6.3693	8.51473e-07	8.97675e-05	5.63077
ENSG00000081923	ATP8B1	0.293785	3.00755	3.60192	0.00127264	0.0160725	-1.29207
ENSG00000166822	TMEM170A	0.293754	5.42337	6.66123	4.02485e-07	4.90213e-05	6.42525
ENSG00000228109	MELTF-AS1	0.293281	0.915132	2.1894	0.0375022	0.139632	-3.98943
ENSG00000244192	AC113367.1	0.293174	0.850593	1.762	0.0895303	0.242276	-4.56619
ENSG00000151491	EPS8	0.29313	6.08865	5.25418	1.59659e-05	0.000775209	2.74653
ENSG00000104343	UBE2W	0.292638	6.28761	5.34611	1.25e-05	0.000668068	2.98604
ENSG00000177675	CD163L1	0.29212	6.55617	5.77643	3.99967e-06	0.000291793	4.09761
ENSG00000267679	EIF5AP2	0.291705	-0.260929	1.52226	0.139715	0.317194	-4.77632
ENSG00000151748	SAV1	0.291699	6.01777	6.14467	1.52445e-06	0.000143199	5.0751
ENSG00000122970	IFT81	0.291483	3.75138	3.93123	0.000539893	0.00932613	-0.509277
ENSG00000270959	LPP-AS2	0.291373	0.830447	2.50058	0.0188551	0.0912408	-3.31051
ENSG00000104213	PDGFRL	0.291325	1.34688	3.15309	0.00397085	0.033889	-2.04706
ENSG00000153914	SREK1	0.290859	6.43064	2.93925	0.00671432	0.0475361	-3.12616
ENSG00000161551	ZNF577	0.290812	1.01809	1.94771	0.0620494	0.192941	-4.34721
ENSG00000275395	FCGBP	0.290628	0.680434	2.47396	0.0200289	0.0950045	-3.37205
ENSG00000122482	ZNF644	0.290324	5.83034	3.20576	0.00348252	0.0311068	-2.47815
ENSG00000086619	ERO1B	0.290315	1.2442	2.55547	0.0166323	0.084543	-3.23733
ENSG00000174799	CEP135	0.289928	3.91388	2.9737	0.00617487	0.0449798	-2.85734
ENSG00000163738	MTHFD2L	0.289911	3.74295	3.75521	0.000855424	0.0126094	-0.94748
ENSG00000225828	FAM229A	0.289804	1.29971	2.43219	0.0220081	0.10099	-3.51391
ENSG00000139278	GLIPR1	0.289803	4.4895	2.84415	0.00844489	0.0553695	-3.21619
ENSG00000196951	SCOC-AS1	0.289505	-0.209786	1.79778	0.0835447	0.23256	-4.38889
ENSG00000153944	MSI2	0.289475	5.80756	4.60518	9.03333e-05	0.0027402	1.04435
ENSG00000242588	AC108010.1	0.289322	0.497925	1.73733	0.0938675	0.249627	-4.63054
ENSG00000170264	FAM161A	0.289064	3.56954	3.33603	0.0025102	0.0250933	-1.94778
ENSG00000249740	OSMR-AS1	0.288758	-0.123606	1.94839	0.0619639	0.19283	-4.192
ENSG00000054967	RELT	0.288723	4.83668	4.81085	5.21434e-05	0.00184355	1.67326
ENSG00000197822	OCLN	0.288523	3.55376	4.15044	0.000302896	0.00641196	0.0588756
ENSG00000257303	AC073896.2	0.28843	0.397878	1.80617	0.0821914	0.230354	-4.47888
ENSG00000127325	BEST3	0.288122	1.10458	2.68558	0.0122985	0.0696525	-2.96423
ENSG00000275854	AC084824.4	0.287994	-0.707515	1.61149	0.118848	0.287652	-4.61218
ENSG00000213799	ZNF845	0.287935	2.99573	2.76325	0.0102411	0.0625524	-3.16609
ENSG00000118507	AKAP7	0.287882	2.39025	3.73354	0.000905027	0.0130593	-0.778708
ENSG00000260942	CAPN10-DT	0.287857	1.85809	4.11112	0.000336094	0.00686107	0.203273
ENSG00000258925	NPM1P5	0.287763	2.91217	3.95505	0.000507155	0.00894335	-0.330522
ENSG00000135976	ANKRD36	0.28739	1.87486	1.98051	0.0580494	0.184576	-4.55945
ENSG00000123607	TTC21B	0.287246	4.91001	4.37418	0.000167238	0.00422414	0.506727
ENSG00000135378	PRRG4	0.287175	0.70885	1.73408	0.0944525	0.250462	-4.67582
ENSG00000227959	AL451042.2	0.286819	-0.0924725	1.6147	0.118148	0.287119	-4.68048
ENSG00000140416	TPM1	0.286725	6.43561	4.41829	0.000148706	0.00391428	0.539307
ENSG00000187984	ANKRD19P	0.286362	2.04711	2.50432	0.0186953	0.0906487	-3.53772
ENSG00000228034	HMGN2P21	0.286274	0.308823	2.13003	0.0425517	0.151863	-3.91438
ENSG00000130475	FCHO1	0.285706	5.42743	3.40267	0.00211998	0.0225589	-1.96731
ENSG00000275632	AL035461.2	0.28557	0.428545	1.83762	0.0772855	0.221706	-4.43768
ENSG00000234297	AL592293.2	0.285467	1.75145	2.49292	0.0191861	0.0922834	-3.52504
ENSG00000134352	IL6ST	0.2849	7.39691	2.7834	0.00976285	0.0605412	-3.51118
ENSG00000150630	VEGFC	0.284892	1.83717	2.14766	0.0409924	0.148137	-4.06506
ENSG00000248966	BCLAF1P1	0.28482	-0.30672	1.39563	0.17434	0.361874	-4.96981
ENSG00000277149	TYW1B	0.28445	1.84984	2.84726	0.00838228	0.0550343	-2.75342
ENSG00000205707	ETFRF1	0.284084	2.70978	3.03747	0.0052833	0.0409114	-2.51236
ENSG00000134709	HOOK1	0.283804	4.26434	3.64008	0.00115322	0.0150536	-1.31855
ENSG00000227355	AL359644.1	0.283671	0.592193	1.73693	0.0939394	0.24974	-4.65211
ENSG00000138696	BMPR1B	0.283554	2.73479	3.47845	0.00174753	0.0199167	-1.46891
ENSG00000235592	AC004674.2	0.283481	-0.318409	1.73313	0.0946236	0.250722	-4.61152
ENSG00000244625	MIATNB	0.283471	-0.0919102	1.80048	0.0831077	0.231792	-4.39998
ENSG00000243648	AC109454.1	0.283306	0.848134	2.20353	0.0363829	0.137329	-3.83096
ENSG00000132664	POLR3F	0.282905	4.26618	3.9297	0.000542063	0.00935237	-0.556152
ENSG00000227694	RPL23AP74	0.282704	1.00401	2.45582	0.0208676	0.0973745	-3.42697
ENSG00000169946	ZFPM2	0.282429	1.8105	2.78195	0.00979639	0.0605825	-2.88834
ENSG00000266707	PSMD7P1	0.282342	0.490585	1.82589	0.0790851	0.224538	-4.39565
ENSG00000143751	SDE2	0.282276	5.12477	5.25037	1.61288e-05	0.000776615	2.80008
ENSG00000159905	ZNF221	0.282246	0.356398	1.41578	0.168416	0.354491	-5.04701
ENSG00000106299	WASL	0.281799	6.81324	5.50058	8.29304e-06	0.000493996	3.37586
ENSG00000249014	HMGN2P4	0.281716	0.425087	1.96652	0.0597273	0.188081	-4.21944
ENSG00000233406	AL162430.1	0.281667	0.499467	0.653381	0.519105	0.693943	-5.75878
ENSG00000248810	LINC02432	0.281563	3.22707	3.51032	0.0016106	0.0187886	-1.50532
ENSG00000160050	CCDC28B	0.2812	2.7164	2.35876	0.025927	0.111798	-3.94679
ENSG00000155975	VPS37A	0.280589	5.3524	4.9011	4.09693e-05	0.00150591	1.8687
ENSG00000151612	ZNF827	0.280423	3.81955	3.94133	0.00052576	0.00917017	-0.485088
ENSG00000133863	TEX15	0.280289	4.68288	2.31147	0.0287784	0.118886	-4.37444
ENSG00000231365	AL359915.2	0.280252	4.36311	5.82958	3.47752e-06	0.000263691	4.34158
ENSG00000170448	NFXL1	0.28023	4.85254	4.03391	0.000412078	0.00789583	-0.3508
ENSG00000177409	SAMD9L	0.280112	0.521607	1.20582	0.238476	0.437222	-5.27652
ENSG00000198885	ITPRIPL1	0.280056	4.39153	5.16904	2.00329e-05	0.000902549	2.62889
ENSG00000267577	AC010327.3	0.279867	0.583884	1.59913	0.121574	0.291192	-4.79921
ENSG00000176714	CCDC121	0.279763	1.095	2.68171	0.0124107	0.0701678	-2.96039
ENSG00000196937	FAM3C	0.279658	5.41547	4.51705	0.000114285	0.00319163	0.856852
ENSG00000164292	RHOBTB3	0.279615	6.8793	4.76186	5.94385e-05	0.00202956	1.42005
ENSG00000189423	USP32P3	0.27941	-0.973902	1.37346	0.181049	0.37066	-4.89213
ENSG00000180801	ARSJ	0.279389	3.22242	3.66284	0.00108726	0.0144954	-1.15738
ENSG00000164465	DCBLD1	0.279178	4.71157	5.62376	5.98458e-06	0.000382269	3.79473
ENSG00000128203	ASPHD2	0.278874	0.761377	1.52222	0.139725	0.317194	-4.9659
ENSG00000157021	FAM92A1P1	0.278735	1.66475	2.83857	0.00855873	0.055763	-2.79412
ENSG00000164430	CGAS	0.278313	5.65174	5.24846	1.6211e-05	0.000776615	2.76909
ENSG00000129204	USP6	0.278303	-0.259634	1.48539	0.149167	0.329616	-4.86336
ENSG00000251188	AC079140.3	0.278069	-0.0122473	1.63423	0.113964	0.280762	-4.69147
ENSG00000158050	DUSP2	0.278043	2.58335	2.56514	0.0162666	0.0836235	-3.44743
ENSG00000267069	AP005264.1	0.278022	0.864737	2.55951	0.0164784	0.0841712	-3.22754
ENSG00000154263	ABCA10	0.27778	-0.0900284	1.66947	0.106724	0.26971	-4.58476
ENSG00000118903	BTF3P11	0.277721	-0.453645	1.6959	0.101552	0.262141	-4.50909
ENSG00000257698	AC084033.3	0.277654	3.57135	3.53028	0.00153022	0.0181007	-1.45267
ENSG00000100867	DHRS2	0.277417	-0.993782	1.22445	0.231492	0.429398	-4.85113
ENSG00000253738	OTUD6B-AS1	0.277311	4.79494	3.64886	0.00112731	0.0148096	-1.32263
ENSG00000273748	AL592183.1	0.277121	1.13088	2.44635	0.0213176	0.0987811	-3.45463
ENSG00000163703	CRELD1	0.277097	3.74608	3.56371	0.00140427	0.0171035	-1.35453
ENSG00000118503	TNFAIP3	0.27705	1.56999	1.7721	0.0878048	0.239138	-4.65445
ENSG00000134146	DPH6	0.276986	1.60523	2.45485	0.0209131	0.0974587	-3.55886
ENSG00000154640	BTG3	0.27694	5.31852	4.07117	0.000373505	0.00740415	-0.286122
ENSG00000094975	SUCO	0.276543	5.52767	3.0491	0.00513455	0.0400029	-2.82334
ENSG00000185499	MUC1	0.276536	0.815826	1.54465	0.134216	0.309178	-5.03839
ENSG00000228709	LINC02575	0.276333	2.88747	1.35226	0.187649	0.378723	-5.55179
ENSG00000120688	WBP4	0.2759	4.03995	3.30874	0.00268926	0.0261326	-2.05669
ENSG00000225953	SATB2-AS1	0.275738	-0.148741	2.02977	0.0524676	0.173421	-4.04756
ENSG00000279392	AL158801.5	0.275232	2.23142	2.8798	0.00775176	0.0521819	-2.73979
ENSG00000249855	EEF1A1P19	0.274897	2.04151	2.44629	0.0213205	0.0987811	-3.63656
ENSG00000107864	CPEB3	0.274839	2.43515	2.98766	0.00596821	0.044055	-2.50343
ENSG00000120675	DNAJC15	0.274516	4.21133	4.09483	0.000350881	0.00708266	-0.128955
ENSG00000178187	ZNF454	0.274349	1.64617	2.71137	0.0115758	0.0674497	-3.03985
ENSG00000163006	CCDC138	0.274259	4.46006	4.13425	0.00031615	0.00661383	-0.069623
ENSG00000123268	ATF1	0.274248	4.99172	3.58837	0.00131789	0.0163847	-1.48776
ENSG00000158186	MRAS	0.273949	3.08393	3.47182	0.00177741	0.0201141	-1.52519
ENSG00000103042	SLC38A7	0.273733	3.99542	5.31961	1.34133e-05	0.000695944	3.06618
ENSG00000187240	DYNC2H1	0.273609	5.18534	2.12081	0.0433876	0.154079	-4.78221
ENSG00000152763	WDR78	0.273583	0.507177	1.36361	0.184091	0.374406	-5.08897
ENSG00000105825	TFPI2	0.27333	3.2185	2.88296	0.00769296	0.051932	-2.87266
ENSG00000240303	ACAD11	0.27314	0.835793	2.28467	0.0305187	0.122621	-3.77841
ENSG00000186777	ZNF732	0.272494	2.6748	2.9263	0.00692834	0.048549	-2.7586
ENSG00000219487	AL603766.1	0.272303	0.104945	1.84029	0.0768806	0.221074	-4.35394
ENSG00000124380	SNRNP27	0.272148	4.88952	5.17954	1.94798e-05	0.000880389	2.62627
ENSG00000271147	ARMCX5-GPRASP2	0.271874	1.03358	2.51034	0.0184405	0.0898453	-3.3097
ENSG00000236809	SNX25P1	0.271847	0.177591	1.91761	0.0659306	0.200345	-4.27053
ENSG00000112851	ERBIN	0.271709	7.5627	3.28541	0.00285206	0.0271816	-2.36009
ENSG00000226985	LINC01203	0.271636	0.465957	1.62165	0.116644	0.284958	-4.90001
ENSG00000148090	AUH	0.271469	3.66257	3.84934	0.000669136	0.0107812	-0.695737
ENSG00000198455	ZXDB	0.271277	2.09333	2.74376	0.0107246	0.0644914	-3.05687
ENSG00000125775	SDCBP2	0.270992	-0.0341835	1.11965	0.272848	0.474	-5.15417
ENSG00000273888	FRMD6-AS1	0.270956	-0.340881	1.93754	0.0633373	0.194935	-4.19605
ENSG00000126878	AIF1L	0.270845	1.10305	1.54968	0.133006	0.307375	-5.10562
ENSG00000276805	AL133216.2	0.27063	1.52234	2.83187	0.00869703	0.0563542	-2.72685
ENSG00000227992	AC108463.1	0.27061	0.945963	2.8145	0.00906566	0.0580364	-2.75891
ENSG00000168811	IL12A	0.270504	2.48455	2.95743	0.00642428	0.0460746	-2.62375
ENSG00000158552	ZFAND2B	0.270122	4.82624	4.45662	0.000134268	0.00360397	0.751879
ENSG00000164296	TIGD6	0.26962	2.81937	3.53361	0.00151719	0.0179762	-1.30287
ENSG00000173825	TIGD3	0.269572	-0.0764955	1.25857	0.219094	0.415246	-5.05377
ENSG00000226029	LINC01772	0.269285	-0.332205	1.60724	0.11978	0.28867	-4.61365
ENSG00000120756	PLS1	0.269192	5.58825	4.2498	0.000232762	0.00531836	0.139938
ENSG00000269374	AC011497.2	0.269082	1.49981	2.05954	0.0493283	0.166811	-4.22226
ENSG00000125347	IRF1	0.268853	3.67774	4.64131	8.20244e-05	0.00254612	1.35177
ENSG00000128534	LSM8	0.268687	5.26973	4.46569	0.00013106	0.00356068	0.732877
ENSG00000114646	CSPG5	0.268625	1.18796	1.99559	0.0562875	0.181138	-4.3259
ENSG00000134897	BIVM	0.268051	2.85983	3.02718	0.00541832	0.0414655	-2.57428
ENSG00000169239	CA5B	0.268022	2.30396	3.75152	0.000863676	0.0126621	-0.760259
ENSG00000149243	KLHL35	0.267966	0.188008	1.34167	0.191016	0.382831	-4.99762
ENSG00000113240	CLK4	0.267929	3.23623	2.55501	0.0166498	0.0845549	-3.63086
ENSG00000107186	MPDZ	0.267757	5.6904	3.02419	0.00545822	0.0416599	-2.90488
ENSG00000155744	FAM126B	0.267632	3.87275	3.8749	0.000625829	0.0102994	-0.673706
ENSG00000145908	ZNF300	0.267547	4.6591	2.99476	0.00586564	0.0435664	-2.86754
ENSG00000188010	MORN2	0.267523	3.69453	4.02267	0.000424468	0.00805643	-0.231614
ENSG00000219146	RPS4XP8	0.267137	2.45268	3.35554	0.0023893	0.0242679	-1.7211
ENSG00000163818	LZTFL1	0.267052	4.38782	3.76362	0.00083691	0.0124514	-0.972178
ENSG00000231208	ZBTB46-AS1	0.266977	0.945151	2.20109	0.0365745	0.137749	-3.89948
ENSG00000260007	AC107871.1	0.266894	0.301152	2.39422	0.0239612	0.106517	-3.50271
ENSG00000177425	PAWR	0.26653	6.99259	5.43628	9.83615e-06	0.000558004	3.19606
ENSG00000144674	GOLGA4	0.266412	6.44031	2.32112	0.0281744	0.117505	-4.4527
ENSG00000225377	NRSN2-AS1	0.266149	1.51889	2.57057	0.0160648	0.0830097	-3.2991
ENSG00000118985	ELL2	0.265828	4.66621	4.94619	3.63192e-05	0.0013809	2.038
ENSG00000054654	SYNE2	0.265623	5.2135	1.9113	0.0667708	0.202027	-5.16363
ENSG00000111110	PPM1H	0.265294	0.0547951	1.31937	0.198262	0.391727	-5.02375
ENSG00000204194	RPL12P1	0.265117	0.951302	1.96243	0.0602249	0.189275	-4.29136
ENSG00000230002	ALMS1-IT1	0.265089	-0.228347	1.56336	0.129759	0.302296	-4.69391
ENSG00000237765	FAM200B	0.265055	4.85155	3.59073	0.00130987	0.0163155	-1.49564
ENSG00000231006	RPL7P32	0.264702	1.47374	2.62972	0.0140109	0.0761303	-3.1723
ENSG00000267383	AC011447.3	0.264579	0.59108	1.74861	0.0918642	0.245907	-4.63388
ENSG00000196418	ZNF124	0.264504	2.55967	3.25745	0.00305967	0.0285728	-1.98979
ENSG00000127914	AKAP9	0.264489	5.79895	1.98928	0.0570192	0.182472	-5.04758
ENSG00000100359	SGSM3	0.264431	1.66906	2.57412	0.0159341	0.0826986	-3.32744
ENSG00000226314	ZNF192P1	0.264303	-0.645881	1.14641	0.261807	0.462017	-5.14617
ENSG00000165476	REEP3	0.264199	6.15756	3.51105	0.00160761	0.0187842	-1.75648
ENSG00000081181	ARG2	0.264152	5.2206	4.25565	0.000229177	0.00526997	0.176773
ENSG00000076604	TRAF4	0.263994	5.3869	3.84178	0.000682484	0.0109472	-0.870742
ENSG00000111907	TPD52L1	0.263983	2.8509	3.08658	0.00468187	0.0377716	-2.42613
ENSG00000150316	CWC15	0.263928	4.74598	4.41756	0.000148993	0.00391469	0.640199
ENSG00000198612	COPS8	0.263746	6.03029	5.18554	1.91706e-05	0.000869148	2.58235
ENSG00000184786	TCTE3	0.263695	1.68655	2.28819	0.0302849	0.122262	-3.85423
ENSG00000141384	TAF4B	0.263345	4.6188	3.81788	0.000726467	0.0114357	-0.884177
ENSG00000234771	SLC25A25-AS1	0.263342	0.0395464	1.1019	0.280353	0.482428	-5.26442
ENSG00000281183	NPTN-IT1	0.262795	-0.239261	1.47963	0.150689	0.331858	-4.91072
ENSG00000174028	FAM3C2	0.262756	3.70627	4.0603	0.000384374	0.00755708	-0.163663
ENSG00000124678	TCP11	0.262748	0.149079	2.31249	0.0287138	0.118755	-3.59491
ENSG00000105792	CFAP69	0.262718	2.08173	2.4745	0.0200047	0.0949811	-3.60404
ENSG00000138439	FAM117B	0.262547	3.75557	3.93666	0.000532259	0.00926104	-0.513488
ENSG00000185220	PGBD2	0.262424	2.74592	3.81887	0.000724599	0.0114188	-0.653316
ENSG00000064652	SNX24	0.262396	5.08776	6.27619	1.08332e-06	0.000108121	5.45509
ENSG00000176386	CDC26	0.262298	2.80625	3.24716	0.0031397	0.0289627	-2.02354
ENSG00000143375	CGN	0.262175	3.9705	3.29572	0.00277897	0.0267153	-2.13107
ENSG00000117020	AKT3	0.26209	6.0452	4.60013	9.15595e-05	0.00276448	1.02734
ENSG00000180257	ZNF816	0.261894	1.64453	2.39549	0.023893	0.106313	-3.66115
ENSG00000134343	ANO3	0.261843	0.571354	1.81246	0.08119	0.228438	-4.48639
ENSG00000148200	NR6A1	0.261796	2.88145	3.75653	0.000852487	0.012579	-0.845555
ENSG00000235381	AL596202.1	0.261599	0.65436	1.67385	0.105852	0.26845	-4.75241
ENSG00000077150	NFKB2	0.261548	6.39	4.26153	0.000225629	0.00523022	0.15433
ENSG00000117143	UAP1	0.2612	8.17082	3.8125	0.000736748	0.0115457	-1.06958
ENSG00000118418	HMGN3	0.261073	4.12671	2.93123	0.00684607	0.0482076	-2.93694
ENSG00000146278	PNRC1	0.261068	4.80167	2.62422	0.014191	0.0767249	-3.66206
ENSG00000224728	IMPDH1P8	0.261049	0.121683	2.10091	0.0452438	0.158403	-3.973
ENSG00000117226	GBP3	0.260905	1.76223	2.01258	0.054359	0.177315	-4.41301
ENSG00000134533	RERG	0.260775	2.29352	2.96562	0.00629754	0.0454471	-2.60075
ENSG00000224334	AP000357.1	0.26067	0.79298	2.45659	0.0208311	0.0973294	-3.45358
ENSG00000258282	BTF3P2	0.260578	1.32927	2.37024	0.0252753	0.110189	-3.64487
ENSG00000198420	TCAF1	0.260551	5.11058	3.75954	0.000845837	0.0125283	-1.07126
ENSG00000020426	MNAT1	0.260044	4.80689	4.06847	0.000376172	0.00743651	-0.257942
ENSG00000085224	ATRX	0.259668	5.61045	2.31003	0.0288696	0.119125	-4.43965
ENSG00000260276	AC022167.2	0.259567	0.184841	1.61972	0.117061	0.285395	-4.70452
ENSG00000164808	SPIDR	0.259548	5.62809	5.19638	1.86248e-05	0.000852472	2.61503
ENSG00000181218	HIST3H2A	0.259386	1.4816	2.78858	0.00964326	0.0603891	-2.82687
ENSG00000033867	SLC4A7	0.259028	6.20119	3.29497	0.00278418	0.0267475	-2.29192
ENSG00000215548	FRG1JP	0.258672	0.911232	1.61694	0.117663	0.286472	-4.83207
ENSG00000147421	HMBOX1	0.258626	3.3409	3.35323	0.00240326	0.0243404	-1.9064
ENSG00000242477	AC091429.1	0.2586	2.80084	3.08997	0.00464283	0.0376138	-2.35584
ENSG00000149582	TMEM25	0.258511	0.601544	1.22016	0.233087	0.430995	-5.30739
ENSG00000259707	AC105339.4	0.25831	0.129699	1.70165	0.100454	0.260471	-4.64449
ENSG00000138658	ZGRF1	0.258237	3.56407	2.70137	0.0118512	0.0684036	-3.40774
ENSG00000176208	ATAD5	0.258214	4.20459	3.04417	0.00519709	0.0403962	-2.73606
ENSG00000164039	BDH2	0.25807	-0.0959778	1.21175	0.236236	0.434667	-5.21668
ENSG00000198833	UBE2J1	0.257627	6.33193	6.93552	2.00773e-07	2.7598e-05	7.0762
ENSG00000228393	LINC01004	0.257423	0.832944	1.95312	0.061373	0.191312	-4.24558
ENSG00000261884	AC040162.1	0.257002	0.932465	2.36473	0.025586	0.111027	-3.66303
ENSG00000184226	PCDH9	0.256924	-0.606144	1.20289	0.239589	0.438598	-5.15588
ENSG00000129128	SPCS3	0.256899	7.36085	4.67194	7.5581e-05	0.00240854	1.17853
ENSG00000156313	RPGR	0.256562	2.40652	2.67277	0.0126729	0.0712787	-3.26227
ENSG00000247137	AP000873.2	0.256492	0.838043	2.01939	0.0536022	0.17572	-4.20847
ENSG00000233837	EIF3LP2	0.256464	0.982295	2.05153	0.0501558	0.168465	-4.18611
ENSG00000160352	ZNF714	0.256355	4.8259	4.02228	0.000424908	0.00805643	-0.395087
ENSG00000234645	YWHAEP5	0.256319	1.20254	2.20756	0.0360695	0.136419	-3.95073
ENSG00000278864	AC055811.4	0.256065	3.00974	2.61761	0.0144102	0.077313	-3.48282
ENSG00000230010	AL049646.1	0.256036	0.514738	1.76873	0.0883778	0.240062	-4.59411
ENSG00000165195	PIGA	0.256033	3.92203	3.29091	0.0028128	0.0269325	-2.10487
ENSG00000145781	COMMD10	0.255985	3.29834	3.65023	0.00112334	0.0148074	-1.14048
ENSG00000143384	MCL1	0.255954	8.4567	6.36795	8.54445e-07	8.97675e-05	5.60047
ENSG00000130150	MOSPD2	0.255893	3.58944	3.46901	0.00179019	0.0202091	-1.63168
ENSG00000275322	AC103746.1	0.2558	-0.0967149	1.72159	0.0967266	0.253967	-4.55523
ENSG00000100941	PNN	0.255674	7.22197	3.19774	0.00355296	0.0315594	-2.5455
ENSG00000213089	PDCL3P5	0.255168	-0.0520214	1.70163	0.100459	0.260471	-4.54012
ENSG00000205220	PSMB10	0.255037	2.05719	2.85102	0.00830696	0.0547399	-2.76815
ENSG00000062716	VMP1	0.255017	7.80342	7.28347	8.4151e-08	1.42284e-05	7.91744
ENSG00000115271	GCA	0.254979	3.08655	3.16392	0.00386533	0.0333449	-2.26943
ENSG00000256966	AL513165.2	0.254972	1.25323	2.71926	0.0113628	0.0668241	-2.93875
ENSG00000144366	GULP1	0.254922	4.32719	3.10305	0.00449524	0.036666	-2.60139
ENSG00000268379	AC025588.1	0.254359	0.130992	1.36704	0.183029	0.373225	-5.04362
ENSG00000150756	FAM173B	0.254336	3.91269	4.18742	0.000274636	0.00591764	0.11175
ENSG00000080822	CLDND1	0.254201	5.74157	4.57951	9.67391e-05	0.00283742	1.00705
ENSG00000151338	MIPOL1	0.254195	2.20041	2.4916	0.0192438	0.0924681	-3.64438
ENSG00000237676	RPL30P4	0.254099	0.761538	1.46382	0.154933	0.337439	-4.95049
ENSG00000224858	RPL29P11	0.254085	3.15821	2.21477	0.0355144	0.135101	-4.30628
ENSG00000103494	RPGRIP1L	0.253991	4.07348	3.39535	0.0021598	0.0227571	-1.88298
ENSG00000171174	RBKS	0.253688	0.726371	1.82756	0.0788277	0.224028	-4.46025
ENSG00000213104	NPM1P46	0.253232	4.56778	3.90464	0.000578908	0.00978831	-0.650723
ENSG00000250492	INTS6P1	0.25323	-0.12337	1.72219	0.0966175	0.253762	-4.57324
ENSG00000102471	NDFIP2	0.253133	5.74391	5.31222	1.36795e-05	0.000702149	2.9197
ENSG00000100479	POLE2	0.252934	4.3335	5.5721	6.8613e-06	0.000430614	3.67621
ENSG00000160888	IER2	0.252657	7.64665	3.22667	0.00330509	0.0300068	-2.48973
ENSG00000268350	FAM156A	0.252381	-0.0556354	1.3112	0.20097	0.394636	-5.06284
ENSG00000104320	NBN	0.252119	6.72061	3.28216	0.00287547	0.0273053	-2.33566
ENSG00000187231	SESTD1	0.252077	2.78487	3.26073	0.0030346	0.0284496	-2.01432
ENSG00000230383	AC009245.1	0.25206	4.24254	3.55765	0.00142631	0.0172405	-1.49707
ENSG00000234618	RPSAP9	0.252045	-0.308044	1.36162	0.184711	0.374909	-4.93732
ENSG00000132424	PNISR	0.251996	6.07487	2.69812	0.0119421	0.0686804	-3.64845
ENSG00000163104	SMARCAD1	0.251945	5.8346	3.2575	0.0030593	0.0285728	-2.35546
ENSG00000198945	L3MBTL3	0.251888	2.89492	2.54716	0.0169521	0.0856383	-3.60367
ENSG00000153922	CHD1	0.251839	6.41606	2.60813	0.0147305	0.0785848	-3.86219
ENSG00000131849	ZNF132	0.251756	0.0168195	1.72337	0.0964001	0.253238	-4.48351
ENSG00000117054	ACADM	0.251709	6.19388	3.64101	0.00115044	0.015031	-1.43751
ENSG00000168026	TTC21A	0.251693	-0.399208	1.10673	0.278296	0.480441	-5.13452
ENSG00000183688	RFLNB	0.251665	7.55597	3.65754	0.00110226	0.0146411	-1.44499
ENSG00000228057	SEC63P1	0.251448	1.2868	2.24963	0.0329371	0.128321	-3.88489
ENSG00000164142	FAM160A1	0.251419	1.37082	1.9244	0.0650367	0.198593	-4.5907
ENSG00000171016	PYGO1	0.251386	4.09146	3.4375	0.00194014	0.0212999	-1.78002
ENSG00000175455	CCDC14	0.25113	5.73243	3.25532	0.00307609	0.0286517	-2.3584
ENSG00000256616	AP002414.2	0.25101	0.138803	1.84958	0.0754871	0.21851	-4.44229
ENSG00000124571	XPO5	0.250931	7.87084	5.65295	5.54015e-06	0.000362861	3.74591
ENSG00000047365	ARAP2	0.250777	3.60725	2.72677	0.0111635	0.0659985	-3.33569
ENSG00000267076	CCDC58P3	0.250689	-0.30062	1.33668	0.19262	0.384973	-5.01522
ENSG00000204149	AGAP6	0.250558	2.99252	3.43723	0.00194147	0.0212999	-1.60678
ENSG00000153140	CETN3	0.250432	5.01397	4.23565	0.000241667	0.00546107	0.150797
ENSG00000143156	NME7	0.250274	4.72708	3.66337	0.00108577	0.0144954	-1.28652
ENSG00000264772	AC016876.2	0.250259	0.0453166	1.74783	0.0920004	0.246133	-4.45664
ENSG00000182600	SNORC	0.250061	-0.101537	1.38781	0.176683	0.364997	-4.94487
ENSG00000011198	ABHD5	0.249904	3.66279	4.1624	0.000293455	0.00624821	0.104346
ENSG00000285043	AC093512.2	0.249871	1.57482	2.32021	0.0282312	0.117606	-3.81542
ENSG00000138346	DNA2	0.249224	4.85128	3.98656	0.000466815	0.00851404	-0.486682
ENSG00000255455	AP003486.1	0.249044	1.50674	2.60465	0.0148497	0.0791324	-3.2617
ENSG00000172260	NEGR1	0.248947	2.22956	2.82797	0.00877845	0.0567029	-2.94935
ENSG00000113296	THBS4	0.248738	1.59865	3.05392	0.00507402	0.0397145	-2.30136
ENSG00000204977	TRIM13	0.248603	3.96753	4.651	7.99285e-05	0.00251183	1.32805
ENSG00000283429	MIR1244-3	0.248321	0.0786607	1.34304	0.190578	0.382327	-5.02364
ENSG00000143387	CTSK	0.248163	0.378601	1.62766	0.115357	0.283016	-4.72345
ENSG00000131503	ANKHD1	0.248088	2.42292	2.91206	0.00717126	0.0496461	-2.72103
ENSG00000107758	PPP3CB	0.248013	5.51734	5.47293	8.92425e-06	0.000519268	3.35723
ENSG00000197121	PGAP1	0.247728	5.04169	2.91915	0.00704938	0.0490386	-3.11478
ENSG00000179598	PLD6	0.247685	4.53844	3.96279	0.000496934	0.00883902	-0.489373
ENSG00000261315	LARP4P	0.247578	0.198832	1.48516	0.149228	0.329676	-4.97841
ENSG00000104047	DTWD1	0.247466	3.99847	3.54691	0.00146626	0.0176049	-1.50312
ENSG00000137502	RAB30	0.247383	3.14263	3.18787	0.00364157	0.0321281	-2.24996
ENSG00000151575	TEX9	0.247355	2.40064	3.27473	0.00292967	0.0277008	-1.93508
ENSG00000114107	CEP70	0.247021	3.83478	2.91926	0.00704747	0.0490386	-2.98873
ENSG00000175106	TVP23C	0.246883	2.4321	3.1609	0.00389454	0.0334963	-2.13126
ENSG00000213300	HNRNPA3P6	0.246808	4.02787	3.97465	0.000481676	0.00870774	-0.433809
ENSG00000198208	RPS6KL1	0.246775	1.29114	1.75738	0.09033	0.243354	-4.70036
ENSG00000172059	KLF11	0.24677	4.73779	5.22539	1.72386e-05	0.000809651	2.75108
ENSG00000124171	PARD6B	0.246397	1.68837	2.13293	0.042291	0.151299	-4.18074
ENSG00000263606	AP000919.1	0.246346	1.34695	2.18833	0.0375885	0.139845	-4.00872
ENSG00000164484	TMEM200A	0.24617	4.62291	4.01602	0.000431979	0.00815821	-0.350874
ENSG00000226383	LINC01876	0.245975	-0.513024	1.2028	0.239624	0.438598	-5.1108
ENSG00000156973	PDE6D	0.245974	4.51148	4.58047	9.6493e-05	0.00283599	1.09273
ENSG00000152818	UTRN	0.245898	6.71676	2.04187	0.0511707	0.170395	-5.00917
ENSG00000138640	FAM13A	0.245693	3.71983	4.20832	0.000259837	0.00571005	0.193223
ENSG00000104177	MYEF2	0.245647	6.44443	3.61993	0.00121483	0.0155507	-1.50364
ENSG00000172318	B3GALT1	0.245624	1.17782	1.87483	0.0718092	0.211637	-4.51084
ENSG00000149289	ZC3H12C	0.245268	4.60494	3.14516	0.00404983	0.0343251	-2.53542
ENSG00000075223	SEMA3C	0.245136	3.78925	1.8323	0.0780971	0.222966	-5.165
ENSG00000176244	ACBD7	0.244852	1.02403	2.2335	0.0341075	0.131349	-3.95033
ENSG00000139233	LLPH	0.244719	4.50073	3.3769	0.00226335	0.0235375	-1.95586
ENSG00000254703	SENCR	0.244663	1.12639	2.3523	0.0263007	0.112533	-3.66612
ENSG00000261534	AL596244.1	0.244356	-0.361853	1.5555	0.131617	0.305343	-4.85426
ENSG00000213047	DENND1B	0.24431	2.7113	2.40326	0.0234821	0.105002	-3.86918
ENSG00000113790	EHHADH	0.244249	0.531884	1.80485	0.0824037	0.230821	-4.47943
ENSG00000146373	RNF217	0.244203	4.5552	3.34236	0.00247032	0.0248276	-2.06121
ENSG00000138448	ITGAV	0.2441	6.21828	3.11692	0.00434358	0.0358976	-2.71269
ENSG00000113448	PDE4D	0.244054	3.30798	2.7221	0.0112872	0.0664834	-3.26438
ENSG00000111247	RAD51AP1	0.243853	5.94108	3.13763	0.00412627	0.0346597	-2.63769
ENSG00000259529	AL136295.5	0.243469	-0.585125	1.52803	0.138281	0.315112	-4.79837
ENSG00000139734	DIAPH3	0.243337	5.99827	3.449	0.00188403	0.0208769	-1.90119
ENSG00000163138	PACRGL	0.243314	4.18626	4.13202	0.000318025	0.00663375	-0.0311418
ENSG00000130433	CACNG6	0.243035	1.51021	1.75735	0.090335	0.243354	-4.7373
ENSG00000037280	FLT4	0.243007	2.56315	2.06673	0.0485963	0.16523	-4.43332
ENSG00000250829	AC108865.1	0.242905	1.32266	2.10009	0.0453216	0.158598	-4.23624
ENSG00000215883	CYB5RL	0.2429	3.60888	3.37311	0.0022852	0.023662	-1.88068
ENSG00000156671	SAMD8	0.242876	5.50606	3.80707	0.000747269	0.0116105	-0.978692
ENSG00000165312	OTUD1	0.242821	0.740333	1.18251	0.247442	0.4471	-5.2999
ENSG00000251129	LINC02506	0.242487	1.89218	2.90292	0.00733138	0.0504629	-2.6678
ENSG00000229586	TNPO1P3	0.242485	1.80598	2.52603	0.0177924	0.0882069	-3.48291
ENSG00000235272	RAMMETL	0.242482	0.522686	1.63757	0.11326	0.279685	-4.73927
ENSG00000139350	NEDD1	0.242391	5.54859	3.58615	0.00132542	0.0164088	-1.54184
ENSG00000251467	AC020893.2	0.242243	0.662285	1.90294	0.0678974	0.204019	-4.36885
ENSG00000261490	AC005674.2	0.242197	-0.571751	1.4393	0.161702	0.345794	-4.88815
ENSG00000160271	RALGDS	0.241905	1.7076	2.41603	0.0228208	0.103268	-3.60262
ENSG00000141519	CCDC40	0.241851	-0.751018	1.01813	0.317767	0.518356	-5.23195
ENSG00000174010	KLHL15	0.241846	4.44717	3.4938	0.00168022	0.0193495	-1.67132
ENSG00000245849	RAD51-AS1	0.241729	-0.0365227	1.3263	0.195989	0.388707	-5.10513
ENSG00000117155	SSX2IP	0.241592	6.47804	3.22891	0.00328663	0.0298959	-2.45727
ENSG00000200534	SNORA33	0.241223	-0.0853024	1.53537	0.136474	0.312575	-4.78847
ENSG00000064933	PMS1	0.240961	4.62278	3.1779	0.00373315	0.0326428	-2.46727
ENSG00000103351	CLUAP1	0.240955	3.42966	3.92734	0.000545432	0.00938797	-0.458607
ENSG00000146267	FAXC	0.240685	1.73187	2.09769	0.0455503	0.159127	-4.27475
ENSG00000105866	SP4	0.240551	4.04121	3.31038	0.00267816	0.02606	-2.08477
ENSG00000151849	CENPJ	0.240413	3.87502	2.96959	0.00623698	0.045226	-2.85603
ENSG00000107643	MAPK8	0.240361	6.53219	4.96055	3.49518e-05	0.00134246	1.95632
ENSG00000106526	ACTR3C	0.240359	0.641976	1.97621	0.0585603	0.18553	-4.24128
ENSG00000226457	RPL22P3	0.240156	1.89711	2.31571	0.0285117	0.118362	-3.86525
ENSG00000225224	RPS27AP12	0.240106	2.93184	3.41867	0.00203543	0.0219949	-1.64504
ENSG00000184349	EFNA5	0.239977	3.98615	4.5393	0.000107699	0.00306505	1.02586
ENSG00000149231	CCDC82	0.239913	4.34449	2.41431	0.0229085	0.103568	-4.08946
ENSG00000214517	PPME1	0.239853	6.97009	5.62126	6.02425e-06	0.000383099	3.68883
ENSG00000163795	ZNF513	0.239827	1.80994	2.60282	0.0149126	0.0793792	-3.28558
ENSG00000023608	SNAPC1	0.239582	4.4588	2.92954	0.00687422	0.0483379	-2.97761
ENSG00000121621	KIF18A	0.239511	4.74721	2.28961	0.030191	0.122044	-4.39966
ENSG00000274026	FAM27E3	0.239486	0.11702	1.18589	0.246127	0.44534	-5.24618
ENSG00000081019	RSBN1	0.239028	4.03531	3.42698	0.00199282	0.0216647	-1.78035
ENSG00000138587	MNS1	0.23902	1.86207	2.53247	0.017532	0.0873986	-3.4656
ENSG00000261761	AL136537.2	0.238983	2.79345	2.51907	0.0180772	0.0890837	-3.6478
ENSG00000096968	JAK2	0.238765	3.6774	2.71923	0.0113636	0.0668241	-3.38442
ENSG00000083720	OXCT1	0.238544	2.1678	2.58293	0.0156137	0.081636	-3.40499
ENSG00000104219	ZDHHC2	0.238418	5.00399	3.89838	0.000588494	0.00988065	-0.71178
ENSG00000271895	AL109811.3	0.238359	-0.241608	1.83095	0.0783042	0.223301	-4.36401
ENSG00000105717	PBX4	0.238134	1.42078	2.28371	0.0305822	0.122807	-3.81436
ENSG00000218208	RPS27AP11	0.237795	4.8801	4.12457	0.000324348	0.0067169	-0.10558
ENSG00000236852	BX322784.1	0.237727	1.10164	1.97396	0.0588297	0.186058	-4.34248
ENSG00000177337	DLGAP1-AS1	0.237573	2.76585	2.40505	0.0233883	0.104779	-3.79087
ENSG00000092421	SEMA6A	0.237118	0.872395	1.53785	0.135867	0.311781	-4.92048
ENSG00000240429	LRRFIP1P1	0.237099	1.84662	2.30187	0.0293911	0.120515	-3.953
ENSG00000123636	BAZ2B	0.237041	4.38986	2.33913	0.0270781	0.114494	-4.27042
ENSG00000056736	IL17RB	0.237	1.60678	2.17461	0.0387072	0.142563	-4.13132
ENSG00000250299	MRPS31P4	0.236923	-0.0598544	1.57035	0.128126	0.30015	-4.75331
ENSG00000129317	PUS7L	0.236877	5.43081	2.60003	0.0150092	0.0797165	-3.82834
ENSG00000234741	GAS5	0.236458	7.69607	3.13184	0.00418596	0.0349568	-2.7146
ENSG00000231441	AL512422.1	0.236224	0.391504	1.94471	0.0624272	0.193242	-4.27889
ENSG00000176209	SMIM19	0.236195	2.3752	2.74092	0.0107968	0.0647356	-3.02542
ENSG00000228224	NACAP1	0.236063	2.54962	2.30318	0.0293066	0.120224	-3.99902
ENSG00000267248	AC025048.2	0.235829	0.361247	1.36028	0.18513	0.375538	-5.05739
ENSG00000162711	NLRP3	0.235541	3.18408	3.12208	0.00428846	0.0355733	-2.45599
ENSG00000156802	ATAD2	0.234966	8.65582	3.08172	0.00473834	0.0380019	-2.86311
ENSG00000125122	LRRC29	0.234933	0.597062	1.44257	0.160785	0.345061	-4.95765
ENSG00000235720	GABPAP	0.234895	0.673754	1.61261	0.118604	0.287554	-4.8868
ENSG00000276966	HIST1H4E	0.234868	-0.689408	1.14195	0.263624	0.463972	-5.09681
ENSG00000185697	MYBL1	0.23482	6.99846	2.32403	0.0279944	0.117026	-4.47182
ENSG00000164898	FMC1	0.234497	3.12735	2.96462	0.00631289	0.0455238	-2.72678
ENSG00000148798	INA	0.234459	6.58932	5.67214	5.26618e-06	0.000351004	3.82974
ENSG00000106853	PTGR1	0.234427	3.3723	4.05411	0.000390701	0.00761893	-0.142839
ENSG00000177076	ACER2	0.234404	0.606945	1.39792	0.173657	0.360926	-5.11391
ENSG00000065665	SEC61A2	0.234272	3.56774	4.23374	0.000242895	0.00546405	0.289358
ENSG00000250148	KRT8P31	0.234262	-0.0544096	1.08144	0.289185	0.490983	-5.32756
ENSG00000279348	AC012513.3	0.234255	3.18766	2.00667	0.0550234	0.17863	-4.79014
ENSG00000109452	INPP4B	0.234123	5.01469	3.37592	0.002269	0.0235662	-2.04151
ENSG00000175183	CSRP2	0.233993	4.20487	3.71256	0.000955747	0.013456	-1.05636
ENSG00000225131	PSME2P2	0.233697	1.56491	2.29143	0.0300705	0.121863	-3.8288
ENSG00000082258	CCNT2	0.233542	5.55275	3.15104	0.00399115	0.0340219	-2.58745
ENSG00000166578	IQCD	0.233358	0.469735	2.02867	0.0525862	0.17354	-4.14996
ENSG00000260804	LINC01963	0.233266	4.21263	3.59759	0.00128693	0.0161535	-1.41763
ENSG00000203808	BVES-AS1	0.233224	1.03866	2.46181	0.0205869	0.0966279	-3.45678
ENSG00000153898	MCOLN2	0.233151	5.02593	5.08886	2.48117e-05	0.00104267	2.35024
ENSG00000231889	TRAF3IP2-AS1	0.233068	2.00944	2.6089	0.0147043	0.0784742	-3.31217
ENSG00000216775	AL109918.1	0.23306	4.10467	3.70733	0.000968798	0.0135988	-1.10555
ENSG00000151702	FLI1	0.232866	4.05733	4.31698	0.000194722	0.00466423	0.434904
ENSG00000279347	AC021945.1	0.232328	0.132373	1.59919	0.121562	0.291192	-4.83773
ENSG00000163110	PDLIM5	0.232111	5.71034	3.81933	0.000723722	0.0114175	-0.962289
ENSG00000240388	AC008799.1	0.231948	-0.176038	1.39919	0.173282	0.360458	-4.88481
ENSG00000104643	MTMR9	0.231662	4.40926	4.11501	0.000332653	0.0068201	-0.112975
ENSG00000123219	CENPK	0.231652	4.68642	2.80183	0.00934378	0.0591841	-3.32166
ENSG00000173334	TRIB1	0.231566	4.56947	3.40759	0.00209366	0.0224302	-1.87346
ENSG00000164985	PSIP1	0.231438	7.16763	3.67898	0.00104275	0.0141916	-1.3777
ENSG00000213864	EEF1B2P2	0.231346	0.208554	1.53081	0.137595	0.313942	-4.79537
ENSG00000104375	STK3	0.231334	5.3927	3.92246	0.000552462	0.00948624	-0.685987
ENSG00000276116	FUT8-AS1	0.231285	-0.254842	0.873043	0.390434	0.590155	-5.36528
ENSG00000188732	FAM221A	0.231102	3.10819	2.79485	0.00950037	0.0597808	-3.10767
ENSG00000100722	ZC3H14	0.230916	5.92353	3.65149	0.00111968	0.0147769	-1.39398
ENSG00000119707	RBM25	0.230875	7.1984	2.76098	0.0102963	0.0628356	-3.55605
ENSG00000221978	CCNL2	0.230728	6.63802	4.90464	4.05829e-05	0.00150324	1.80595
ENSG00000075151	EIF4G3	0.230523	6.9092	3.68916	0.00101557	0.0140209	-1.34724
ENSG00000131013	PPIL4	0.230421	5.67481	3.63268	0.00117549	0.015269	-1.42415
ENSG00000198887	SMC5	0.230421	5.56523	2.59219	0.0152835	0.0804892	-3.8582
ENSG00000198093	ZNF649	0.230282	1.98935	2.00489	0.0552244	0.178977	-4.46711
ENSG00000166803	PCLAF	0.230165	5.31068	2.28698	0.0303645	0.122319	-4.45502
ENSG00000196352	CD55	0.230143	4.46296	2.64941	0.0133834	0.0738676	-3.58064
ENSG00000122643	NT5C3A	0.230061	5.04484	3.34548	0.0024509	0.0246842	-2.07922
ENSG00000162623	TYW3	0.229987	5.84017	3.59133	0.00130785	0.0163155	-1.5362
ENSG00000110172	CHORDC1	0.229947	6.29414	2.72042	0.0113319	0.0667192	-3.5973
ENSG00000232486	AL592437.2	0.229907	0.139346	1.45666	0.156887	0.340253	-5.00004
ENSG00000169860	P2RY1	0.229806	3.61987	2.61749	0.0144143	0.077313	-3.58814
ENSG00000035115	SH3YL1	0.229541	2.13179	3.38342	0.00222623	0.0232356	-1.64924
ENSG00000120669	SOHLH2	0.229459	4.39928	4.05581	0.00038895	0.00760542	-0.248064
ENSG00000239528	RPS14P8	0.229434	3.36635	4.34759	0.000179498	0.0044023	0.636098
ENSG00000279692	AC110285.7	0.229383	-0.184939	1.36232	0.184493	0.374722	-4.94697
ENSG00000085491	SLC25A24	0.229374	6.68556	4.00467	0.000445085	0.00828596	-0.541082
ENSG00000187699	C2orf88	0.229366	1.72915	2.71901	0.0113696	0.0668318	-3.02297
ENSG00000214076	CPSF1P1	0.229347	0.371908	1.75645	0.0904916	0.243561	-4.59576
ENSG00000163132	MSX1	0.22909	-0.953133	0.791119	0.435855	0.629305	-5.20606
ENSG00000028203	VEZT	0.229043	6.29749	3.26654	0.00299061	0.0281103	-2.35321
ENSG00000253250	C8orf88	0.228998	4.97637	5.4353	9.86175e-06	0.000558004	3.28848
ENSG00000134371	CDC73	0.228418	5.60722	3.30455	0.00271781	0.0263565	-2.22866
ENSG00000180673	EXOC5P1	0.228241	1.33703	1.9819	0.0578848	0.184282	-4.4271
ENSG00000243710	CFAP57	0.228207	1.52315	2.20516	0.0362558	0.136979	-4.08697
ENSG00000267156	TPMTP1	0.228107	0.70502	1.94555	0.0623217	0.193173	-4.30106
ENSG00000165698	SPACA9	0.228091	1.25885	1.55214	0.132417	0.306357	-4.91351
ENSG00000149313	AASDHPPT	0.227899	6.12202	3.69634	0.000996833	0.0138287	-1.29219
ENSG00000177410	ZFAS1	0.227874	6.77764	3.01683	0.00555749	0.0421915	-2.95053
ENSG00000153574	RPIA	0.227801	5.7328	5.32149	1.33462e-05	0.000695944	2.94907
ENSG00000163597	SNHG16	0.227776	6.36727	3.97548	0.000480628	0.00869974	-0.592979
ENSG00000269609	RPARP-AS1	0.227698	1.49361	2.75487	0.0104463	0.0634473	-2.93161
ENSG00000186020	ZNF529	0.22762	4.04186	3.42527	0.00200153	0.0216775	-1.79128
ENSG00000143942	CHAC2	0.227516	4.1535	2.92537	0.00694393	0.0486109	-2.96897
ENSG00000127328	RAB3IP	0.227386	5.23447	4.19978	0.000265789	0.00579723	0.0378275
ENSG00000155111	CDK19	0.227207	4.9958	3.92159	0.000553725	0.00949659	-0.669978
ENSG00000170049	KCNAB3	0.227181	0.644489	1.63617	0.113555	0.279981	-4.80059
ENSG00000145088	EAF2	0.227173	2.03861	1.84347	0.0764014	0.220313	-4.73084
ENSG00000196323	ZBTB44	0.227086	5.33102	4.24909	0.000233204	0.00532001	0.153644
ENSG00000050405	LIMA1	0.227032	8.18498	3.96372	0.000495726	0.00882847	-0.684962
ENSG00000197579	TOPORS	0.226908	5.41589	3.11179	0.00439911	0.0361112	-2.67178
ENSG00000128573	FOXP2	0.226899	2.08534	1.21262	0.235909	0.434344	-5.55749
ENSG00000115414	FN1	0.226805	3.64169	1.44201	0.160943	0.345339	-5.6079
ENSG00000146350	TBC1D32	0.226689	3.15428	2.74896	0.0105936	0.0639569	-3.23169
ENSG00000196459	TRAPPC2	0.226663	3.36136	3.26717	0.0029859	0.0280846	-2.06544
ENSG00000124260	MAGEA10	0.226634	5.68926	5.53371	7.59579e-06	0.000462571	3.51724
ENSG00000238084	AL031284.1	0.226542	0.518004	1.99449	0.0564145	0.181423	-4.19649
ENSG00000197620	CXorf40A	0.22643	2.74113	3.18049	0.00370917	0.032505	-2.1411
ENSG00000197603	CPLANE1	0.226359	4.54792	2.28831	0.0302767	0.122262	-4.40295
ENSG00000153015	CWC27	0.226273	5.25161	3.12823	0.0042236	0.0351893	-2.61699
ENSG00000119397	CNTRL	0.226245	3.08431	2.18967	0.0374808	0.139589	-4.36923
ENSG00000075426	FOSL2	0.226241	6.16865	3.69898	0.000990046	0.0137611	-1.29419
ENSG00000223489	NEFHP1	0.22613	-0.0852634	1.57245	0.127637	0.299786	-4.74532
ENSG00000153558	FBXL2	0.226096	1.68278	1.66947	0.106724	0.26971	-4.94151
ENSG00000109670	FBXW7	0.22609	3.89529	3.14364	0.00406516	0.0343674	-2.44309
ENSG00000254996	ANKHD1-EIF4EBP3	0.225968	0.677653	2.13686	0.0419416	0.150508	-3.9919
ENSG00000024526	DEPDC1	0.225927	6.82672	2.81862	0.00897691	0.0575708	-3.41894
ENSG00000144959	NCEH1	0.22566	7.36846	3.03542	0.00530994	0.0409852	-2.94158
ENSG00000250159	AC106791.1	0.22557	2.65513	3.01265	0.00561463	0.0424256	-2.56292
ENSG00000111231	GPN3	0.225416	5.65961	5.12626	2.24545e-05	0.000969119	2.44151
ENSG00000236111	AL603882.1	0.225308	1.33834	1.73662	0.0939951	0.249842	-4.76792
ENSG00000163611	SPICE1	0.225305	3.74301	3.06036	0.00499433	0.0392786	-2.61558
ENSG00000165525	NEMF	0.225224	5.10602	2.42661	0.0222856	0.10155	-4.16516
ENSG00000215007	DNAJA1P3	0.22503	0.952928	1.95918	0.0606241	0.189956	-4.31675
ENSG00000132623	ANKEF1	0.225014	0.782001	1.57815	0.126322	0.297768	-4.89439
ENSG00000002549	LAP3	0.224994	6.38248	4.65759	7.85342e-05	0.0024752	1.17611
ENSG00000198431	TXNRD1	0.224601	9.26692	3.0508	0.00511308	0.0399159	-2.93941
ENSG00000168505	GBX2	0.224558	3.08267	2.74296	0.0107449	0.0645591	-3.24407
ENSG00000145241	CENPC	0.224435	3.38974	2.55684	0.01658	0.0843823	-3.68267
ENSG00000215093	EEF1A1P29	0.224355	-0.348944	0.969018	0.341244	0.54126	-5.40801
ENSG00000183340	JRKL	0.224322	2.81712	2.28963	0.0301897	0.122044	-4.10833
ENSG00000204186	ZDBF2	0.224268	5.00048	2.2827	0.0306501	0.122831	-4.44456
ENSG00000179157	RPS2P28	0.224151	-0.366845	1.45831	0.156435	0.33962	-4.79897
ENSG00000229117	RPL41	0.224091	7.33995	3.62896	0.00118683	0.0153253	-1.5009
ENSG00000226543	MYL6P1	0.224048	-0.333627	1.06181	0.297845	0.499745	-5.23474
ENSG00000244716	BX679664.3	0.224035	5.74957	4.00113	0.000449254	0.00831752	-0.495754
ENSG00000186908	ZDHHC17	0.223925	5.04123	2.97566	0.00614539	0.044908	-2.95997
ENSG00000223478	AL441992.1	0.223722	1.43014	1.95308	0.061379	0.191312	-4.49327
ENSG00000153721	CNKSR3	0.223614	4.19283	4.40909	0.000152395	0.00394139	0.651954
ENSG00000255150	EID3	0.22312	1.59468	2.28558	0.0304579	0.122445	-3.94059
ENSG00000157214	STEAP2	0.223118	3.82526	2.45518	0.0208977	0.0974505	-3.97737
ENSG00000117906	RCN2	0.223094	6.10538	3.84487	0.000677007	0.0108766	-0.923159
ENSG00000187772	LIN28B	0.223093	6.79173	3.39996	0.00213463	0.0226079	-2.05475
ENSG00000138685	FGF2	0.223075	5.95435	2.51362	0.0183032	0.0895999	-4.02685
ENSG00000175198	PCCA	0.223033	2.00279	2.51048	0.0184349	0.0898453	-3.5639
ENSG00000153904	DDAH1	0.223008	7.77101	4.34768	0.000179456	0.0044023	0.316063
ENSG00000213516	RBMXL1	0.22261	5.22919	3.75927	0.000846437	0.0125283	-1.08479
ENSG00000215190	LINC00680	0.222594	2.48251	2.29628	0.0297531	0.121164	-3.98304
ENSG00000185222	TCEAL9	0.2225	3.91722	2.94835	0.00656764	0.0467509	-2.87005
ENSG00000170498	KISS1	0.22249	2.87892	1.51942	0.140427	0.31838	-5.36007
ENSG00000188816	HMX2	0.222441	0.0265573	1.08303	0.28849	0.490092	-5.38244
ENSG00000184378	ACTRT3	0.222322	3.35815	2.91432	0.00713223	0.0495076	-2.80947
ENSG00000012983	MAP4K5	0.222198	5.80927	2.86419	0.00804843	0.0537011	-3.26853
ENSG00000237842	AL157713.1	0.222168	1.93995	2.56937	0.016109	0.0830917	-3.40574
ENSG00000166206	GABRB3	0.221956	1.66344	2.24162	0.0335139	0.129828	-3.96609
ENSG00000159433	STARD9	0.221942	3.9004	2.83525	0.00862686	0.0560765	-3.18953
ENSG00000245146	MALINC1	0.22191	1.63055	2.1149	0.0439317	0.155437	-4.22461
ENSG00000204248	COL11A2	0.22186	0.171629	1.34029	0.191459	0.383399	-5.11949
ENSG00000108840	HDAC5	0.221721	5.74207	2.75925	0.0103386	0.0628834	-3.46964
ENSG00000115827	DCAF17	0.221607	4.66101	2.92546	0.00694251	0.0486109	-3.05224
ENSG00000136237	RAPGEF5	0.221569	1.74268	1.95164	0.0615574	0.191785	-4.59403
ENSG00000043355	ZIC2	0.221568	3.76098	3.46283	0.00181872	0.0204048	-1.65462
ENSG00000065559	MAP2K4	0.221468	5.50263	4.77956	5.66916e-05	0.00195659	1.53487
ENSG00000104497	SNX16	0.221377	5.1069	3.08774	0.00466839	0.0377145	-2.69985
ENSG00000159259	CHAF1B	0.221324	5.20754	3.48848	0.00170324	0.0195376	-1.75203
ENSG00000144655	CSRNP1	0.221307	4.54042	2.80562	0.00925981	0.0588078	-3.20222
ENSG00000129295	LRRC6	0.221285	0.43802	1.81739	0.0804123	0.227005	-4.47818
ENSG00000215105	TTC3P1	0.221089	2.0559	2.16363	0.0396241	0.144942	-4.30493
ENSG00000087884	AAMDC	0.221014	2.31847	1.8994	0.06838	0.204918	-4.70103
ENSG00000112319	EYA4	0.221001	3.13267	3.10036	0.00452516	0.0368056	-2.42493
ENSG00000235944	ZNF815P	0.220915	-0.514459	1.05489	0.300941	0.502337	-5.23005
ENSG00000137331	IER3	0.220834	4.59513	2.46384	0.020493	0.0963033	-3.95519
ENSG00000175600	SUGCT	0.22043	2.03218	2.56057	0.0164385	0.0840463	-3.41985
ENSG00000165240	ATP7A	0.22042	1.68817	1.78646	0.0854005	0.235536	-4.73728
ENSG00000214193	SH3D21	0.220353	3.08239	2.27922	0.0308837	0.1235	-4.17123
ENSG00000101745	ANKRD12	0.220302	5.23758	1.8832	0.0706238	0.209279	-5.19166
ENSG00000277778	PGM5P2	0.220183	2.62058	1.94832	0.0619733	0.19283	-4.78149
ENSG00000101888	NXT2	0.219921	3.68474	3.4405	0.00192535	0.02124	-1.70458
ENSG00000223508	RPL23AP53	0.219871	0.477692	1.65003	0.110668	0.275652	-4.72249
ENSG00000165568	AKR1E2	0.219773	0.723745	1.57954	0.126003	0.297261	-4.84857
ENSG00000256268	LINC02454	0.219735	1.7782	1.72116	0.0968056	0.254117	-4.92745
ENSG00000253301	LINC01606	0.2197	3.09113	3.13881	0.00411421	0.0345935	-2.36911
ENSG00000102174	PHEX	0.219668	-0.587684	1.15764	0.257274	0.457504	-5.25368
ENSG00000229152	ANKRD10-IT1	0.219474	0.708929	1.53518	0.13652	0.312604	-4.98157
ENSG00000168734	PKIG	0.219445	4.65076	3.50918	0.00161531	0.018813	-1.64679
ENSG00000171943	SRGAP2C	0.219388	2.7898	2.9287	0.0068883	0.0483864	-2.77496
ENSG00000079134	THOC1	0.219371	5.03223	3.44684	0.00189447	0.0209602	-1.84478
ENSG00000075826	SEC31B	0.219354	1.1397	2.00438	0.0552822	0.179066	-4.3605
ENSG00000127311	HELB	0.219209	3.01643	3.0306	0.00537306	0.0413171	-2.5396
ENSG00000197780	TAF13	0.219163	5.18331	3.31532	0.00264495	0.0258067	-2.15021
ENSG00000170142	UBE2E1	0.218913	2.30275	2.98714	0.00597582	0.0440886	-2.53881
ENSG00000163661	PTX3	0.218861	3.83752	3.68406	0.00102909	0.0140943	-1.16454
ENSG00000134758	RNF138	0.218717	5.12927	3.51757	0.00158095	0.0185785	-1.66976
ENSG00000154727	GABPA	0.218568	4.81348	2.54328	0.0171036	0.0861592	-3.89553
ENSG00000176399	DMRTA1	0.218547	3.15458	2.53408	0.0174678	0.0871869	-3.65064
ENSG00000240291	AL450384.2	0.218443	-0.218102	1.15335	0.259001	0.459324	-5.20581
ENSG00000152465	NMT2	0.21826	5.39955	4.55052	0.000104523	0.00301044	0.928582
ENSG00000178882	RFLNA	0.218255	2.96802	2.36454	0.025597	0.111041	-4.01773
ENSG00000178075	GRAMD1C	0.21799	2.08191	3.03988	0.00525216	0.0407362	-2.47269
ENSG00000151006	PRSS53	0.217963	0.28842	1.52496	0.139043	0.316342	-4.89872
ENSG00000157181	ODR4	0.217943	4.31603	2.33793	0.0271497	0.114763	-4.24206
ENSG00000040275	SPDL1	0.217751	6.44572	2.22113	0.0350311	0.133794	-4.6431
ENSG00000031003	FAM13B	0.217726	5.81857	2.44164	0.0215452	0.0994692	-4.17052
ENSG00000147174	GCNA	0.217642	1.19795	1.45592	0.157089	0.340372	-5.07172
ENSG00000176531	PHLDB3	0.217611	2.89342	2.32369	0.0280156	0.117047	-4.00725
ENSG00000237682	AC234775.2	0.217544	1.61187	2.336	0.0272655	0.115176	-3.83216
ENSG00000181626	ANKRD62	0.217543	3.62563	3.29907	0.00275558	0.0265972	-2.05437
ENSG00000169604	ANTXR1	0.217536	6.25687	3.24227	0.00317844	0.0291958	-2.41598
ENSG00000163510	CWC22	0.217392	4.87281	2.41934	0.0226519	0.102598	-4.13947
ENSG00000184949	FAM227A	0.21736	2.45964	2.37662	0.024919	0.10932	-3.83898
ENSG00000261071	AL441883.1	0.217356	-0.0658325	1.34108	0.191206	0.383106	-5.02567
ENSG00000185900	POMK	0.217317	2.04364	2.06684	0.0485843	0.16523	-4.39723
ENSG00000196417	ZNF765	0.217218	2.84056	2.34078	0.0269794	0.114144	-4.03627
ENSG00000164830	OXR1	0.217163	5.29721	3.11311	0.00438469	0.0360921	-2.66482
ENSG00000189298	ZKSCAN3	0.216848	2.53293	2.31162	0.0287692	0.118886	-3.9565
ENSG00000182667	NTM	0.21682	-0.602434	0.942052	0.354623	0.555371	-5.51119
ENSG00000227725	GCOM2	0.216764	0.14276	1.24981	0.222228	0.419143	-5.20172
ENSG00000177842	ZNF620	0.216654	2.6848	3.0166	0.0055606	0.0421915	-2.51464
ENSG00000092208	GEMIN2	0.21657	3.60474	2.9328	0.00682008	0.0480953	-2.89331
ENSG00000172824	CES4A	0.216476	0.132702	1.6926	0.102186	0.262946	-4.71602
ENSG00000135845	PIGC	0.216471	4.0164	4.31233	0.000197145	0.00470544	0.444426
ENSG00000172717	FAM71D	0.216258	-0.564082	1.44578	0.15989	0.343874	-4.88234
ENSG00000147905	ZCCHC7	0.216232	5.38874	3.75007	0.000866959	0.0126754	-1.10819
ENSG00000008952	SEC62	0.216173	6.84567	2.82849	0.00876769	0.0566588	-3.38719
ENSG00000198876	DCAF12	0.215887	6.83075	4.78519	5.58448e-05	0.00193865	1.49058
ENSG00000198015	MRPL42	0.215734	6.98089	3.8843	0.000610612	0.010171	-0.854499
ENSG00000249779	AC106800.2	0.215724	1.4317	2.47912	0.0197963	0.0942564	-3.48929
ENSG00000126070	AGO3	0.21567	5.07068	3.67543	0.00105236	0.0142416	-1.28303
ENSG00000198478	SH3BGRL2	0.215602	3.68805	2.9025	0.00733883	0.05049	-2.95982
ENSG00000228409	CCT6P1	0.215577	2.75917	1.99092	0.0568281	0.182238	-4.58102
ENSG00000163171	CDC42EP3	0.215514	6.33874	3.53874	0.00149736	0.0178886	-1.70261
ENSG00000224520	KRT8P45	0.215471	3.15821	2.37616	0.0249447	0.109367	-3.98717
ENSG00000254093	PINX1	0.215424	2.78337	3.03547	0.00530921	0.0409852	-2.48438
ENSG00000214552	COPS8P2	0.215365	1.22795	2.07176	0.0480894	0.164341	-4.19002
ENSG00000182919	C11orf54	0.21529	3.09029	2.95437	0.00647217	0.0462316	-2.76199
ENSG00000122884	P4HA1	0.215186	5.91773	4.06251	0.000382138	0.00752341	-0.333115
ENSG00000232586	KIAA1614-AS1	0.215064	-0.243357	1.81746	0.0804002	0.227005	-4.32093
ENSG00000138182	KIF20B	0.214843	6.16268	1.69184	0.102332	0.263238	-5.56619
ENSG00000231503	PTMAP4	0.21484	0.818678	2.16613	0.0394139	0.144504	-3.92302
ENSG00000268686	AC010643.1	0.21479	2.67872	2.76773	0.010133	0.0620764	-3.12224
ENSG00000238110	AL353572.2	0.214777	-0.0511148	1.34897	0.188691	0.380027	-5.00468
ENSG00000158987	RAPGEF6	0.21475	4.06667	2.95565	0.00645204	0.0461849	-2.90436
ENSG00000138347	MYPN	0.21463	2.66149	2.37496	0.0250114	0.109493	-3.95458
ENSG00000106460	TMEM106B	0.21457	5.23004	3.0763	0.00480201	0.0383594	-2.74047
ENSG00000148942	SLC5A12	0.214503	0.937861	1.56926	0.128379	0.300303	-4.97564
ENSG00000135090	TAOK3	0.214431	5.08105	3.94203	0.000524802	0.00916459	-0.615703
ENSG00000254708	AL139174.1	0.214407	0.955526	1.91582	0.0661674	0.200739	-4.38827
ENSG00000223864	NPM1P19	0.214152	0.850437	1.60779	0.119658	0.288578	-4.86425
ENSG00000062282	DGAT2	0.21411	2.46001	1.75876	0.0900903	0.243178	-4.99877
ENSG00000113083	LOX	0.214035	1.31838	1.80353	0.0826158	0.231093	-4.7332
ENSG00000123552	USP45	0.214034	4.43717	2.53741	0.0173353	0.0867759	-3.85586
ENSG00000022556	NLRP2	0.213936	3.12115	2.70369	0.0117867	0.0682506	-3.29195
ENSG00000213432	RPL17P34	0.213885	-0.216333	0.937588	0.356871	0.557753	-5.35926
ENSG00000109576	AADAT	0.213874	2.72409	2.77641	0.0099264	0.0611528	-3.07341
ENSG00000215003	RPL15P20	0.213834	0.142768	1.1448	0.262465	0.462726	-5.25966
ENSG00000168283	BMI1	0.213812	5.70067	3.67567	0.00105173	0.0142416	-1.32249
ENSG00000230311	TOMM20P4	0.213715	0.448006	1.86134	0.073755	0.215492	-4.418
ENSG00000124802	EEF1E1	0.213554	4.97084	3.46755	0.0017969	0.0202549	-1.78923
ENSG00000062194	GPBP1	0.213452	6.60567	2.70428	0.0117704	0.068184	-3.65115
ENSG00000138735	PDE5A	0.213437	2.22548	1.69847	0.10106	0.261463	-5.09028
ENSG00000259706	HSP90B2P	0.213432	3.85527	2.38399	0.0245135	0.10807	-4.03129
ENSG00000213906	LTB4R2	0.213371	0.521993	1.70786	0.0992812	0.258814	-4.67794
ENSG00000255112	CHMP1B	0.213292	6.45275	2.69016	0.0121672	0.0692686	-3.66531
ENSG00000175548	ALG10B	0.213244	4.98061	2.83789	0.00857253	0.0557991	-3.26957
ENSG00000118965	WDR35	0.213101	6.07512	3.0325	0.00534807	0.0412131	-2.90374
ENSG00000123091	RNF11	0.213086	7.22837	5.14975	2.10906e-05	0.000932659	2.44133
ENSG00000249149	AC099522.1	0.213076	1.51654	1.94812	0.0619984	0.192866	-4.44251
ENSG00000101773	RBBP8	0.213066	6.5239	3.07611	0.00480427	0.0383594	-2.81346
ENSG00000163660	CCNL1	0.212845	6.5159	2.13143	0.0424254	0.151563	-4.81207
ENSG00000230882	AC005077.4	0.212747	-0.845065	0.67942	0.502727	0.682	-5.44176
ENSG00000085382	HACE1	0.21274	3.73143	3.07339	0.00483658	0.0385318	-2.60055
ENSG00000158234	FAIM	0.212738	2.19957	2.52722	0.0177438	0.0879969	-3.50477
ENSG00000143971	ETAA1	0.212698	3.94315	2.70636	0.0117132	0.068017	-3.45616
ENSG00000228612	HK2P1	0.21247	0.84715	1.36446	0.183826	0.37412	-5.21614
ENSG00000167528	ZNF641	0.212402	0.535708	1.11621	0.274291	0.47564	-5.28288
ENSG00000232187	FTH1P7	0.21214	1.36403	1.93056	0.0642354	0.197002	-4.36373
ENSG00000228158	TLE1P1	0.21212	-0.00451796	1.25987	0.218631	0.414862	-5.17592
ENSG00000241361	SLC25A24P1	0.21208	1.37467	1.81375	0.0809862	0.228186	-4.67527
ENSG00000138646	HERC5	0.212029	4.47507	1.61515	0.118051	0.287028	-5.38526
ENSG00000231831	MTHFD1P1	0.211997	1.96356	2.76863	0.0101112	0.0619694	-2.99182
ENSG00000169118	CSNK1G1	0.211995	5.17945	3.67842	0.00104426	0.0141963	-1.28061
ENSG00000163728	TTC14	0.21199	4.55554	2.86917	0.0079526	0.0532594	-3.16153
ENSG00000233382	NKAPP1	0.211738	-0.497545	1.15985	0.256389	0.456663	-5.17517
ENSG00000235109	ZSCAN31	0.211662	1.12654	1.64837	0.111011	0.27604	-4.78601
ENSG00000113734	BNIP1	0.211256	3.73179	3.6308	0.00118121	0.015294	-1.21285
ENSG00000235454	HAUS6P3	0.211253	-0.189729	1.30702	0.202366	0.396403	-5.12482
ENSG00000137831	UACA	0.211248	5.83034	2.40654	0.0233104	0.104594	-4.2582
ENSG00000220685	AL139094.1	0.211086	-0.236153	1.14113	0.263962	0.464171	-5.24448
ENSG00000112812	PRSS16	0.211056	0.974974	1.52887	0.138074	0.314784	-4.97725
ENSG00000105854	PON2	0.211033	6.3681	3.79886	0.000763454	0.0117421	-1.04172
ENSG00000178105	DDX10	0.211002	5.15161	2.6729	0.0126692	0.0712787	-3.6385
ENSG00000168779	SHOX2	0.210964	5.507	3.81354	0.000734757	0.0115283	-0.960017
ENSG00000162604	TM2D1	0.210874	4.43179	3.77119	0.00082056	0.0123101	-0.95848
ENSG00000139324	TMTC3	0.210747	4.68353	2.47262	0.0200897	0.0950706	-4.01527
ENSG00000188599	NPIPP1	0.210652	1.52244	2.0883	0.0464559	0.161155	-4.17591
ENSG00000184557	SOCS3	0.210469	3.67302	2.24928	0.0329619	0.128382	-4.33925
ENSG00000169750	RAC3	0.210434	5.48648	2.77657	0.00992246	0.0611528	-3.42699
ENSG00000073803	MAP3K13	0.210334	4.10471	4.59026	9.40035e-05	0.00278916	1.14268
ENSG00000213621	RPSAP54	0.210323	1.47897	1.75057	0.0915196	0.245263	-4.71909
ENSG00000154608	CEP170P1	0.210239	2.92851	1.98142	0.0579414	0.184396	-4.75752
ENSG00000152242	C18orf25	0.21012	5.33021	4.0918	0.000353697	0.00712951	-0.247757
ENSG00000139116	KIF21A	0.20992	5.91423	2.62328	0.014222	0.0767549	-3.80063
ENSG00000197885	NKIRAS1	0.209815	2.26479	2.29842	0.0296143	0.121051	-3.96906
ENSG00000164031	DNAJB14	0.209814	5.2253	2.49432	0.019125	0.0920821	-4.03237
ENSG00000259429	UBE2Q2P2	0.209743	0.49566	1.48051	0.150455	0.331546	-5.01595
ENSG00000242411	AC011506.1	0.209433	0.735591	1.54168	0.134937	0.31029	-4.89531
ENSG00000163002	NUP35	0.2092	4.18467	2.75938	0.0103354	0.0628834	-3.35174
ENSG00000162885	B3GALNT2	0.209104	4.46362	3.09569	0.00457773	0.0371072	-2.6407
ENSG00000170571	EMB	0.209085	-1.31818	0.890258	0.381289	0.581791	-5.36719
ENSG00000161609	CCDC155	0.209034	-0.562255	0.815048	0.422265	0.617563	-5.38036
ENSG00000111799	COL12A1	0.209006	-1.26909	0.839712	0.408535	0.606277	-5.46936
ENSG00000270781	AC091133.5	0.209003	0.598216	1.21787	0.23394	0.431936	-5.2538
ENSG00000174842	GLMN	0.208879	3.9112	3.12505	0.00425699	0.035406	-2.48764
ENSG00000070404	FSTL3	0.208868	3.48631	2.54512	0.0170317	0.0858575	-3.68351
ENSG00000177868	SVBP	0.208832	2.82192	2.95894	0.00640065	0.0459767	-2.69569
ENSG00000224043	CCNT2-AS1	0.208829	0.593041	1.53575	0.136381	0.312411	-4.90736
ENSG00000029363	BCLAF1	0.208702	7.44738	2.54914	0.0168754	0.0853988	-4.01654
ENSG00000131437	KIF3A	0.208637	4.6077	2.46037	0.0206541	0.0967225	-4.05175
ENSG00000255717	SNHG1	0.208585	6.73415	2.22822	0.0344989	0.132501	-4.62979
ENSG00000242193	CRYZL2P	0.208426	2.10897	2.42066	0.0225851	0.102525	-3.75509
ENSG00000198961	PJA2	0.207928	6.73717	2.92799	0.0069	0.0484213	-3.15944
ENSG00000173258	ZNF483	0.207888	1.01742	1.55324	0.132155	0.30602	-5.0074
ENSG00000144583	MARCH4	0.207857	7.03317	4.30741	0.000199737	0.00473106	0.228147
ENSG00000144061	NPHP1	0.207791	2.71555	2.22703	0.034588	0.132753	-4.20498
ENSG00000114857	NKTR	0.207712	5.99595	1.84936	0.0755208	0.218563	-5.29922
ENSG00000107949	BCCIP	0.207657	6.80242	3.24485	0.00315799	0.0290741	-2.42264
ENSG00000173588	CEP83	0.207639	4.86873	2.43553	0.0218431	0.100393	-4.12579
ENSG00000111790	FGFR1OP2	0.207519	5.99299	3.11562	0.00435761	0.0359722	-2.69298
ENSG00000147883	CDKN2B	0.207409	4.75951	2.85518	0.00822458	0.054522	-3.18808
ENSG00000185658	BRWD1	0.207127	5.52215	2.29188	0.0300409	0.121791	-4.45339
ENSG00000164406	LEAP2	0.207075	-5.82683e-05	1.19985	0.240751	0.439597	-5.26334
ENSG00000214756	CSKMT	0.207057	2.74052	2.42883	0.0221747	0.101334	-3.82032
ENSG00000128590	DNAJB9	0.206791	5.10387	2.49934	0.0189083	0.0914366	-3.93666
ENSG00000270344	POC1B-AS1	0.206687	-0.240028	1.41973	0.167273	0.353068	-4.90767
ENSG00000269904	MAP2K4P1	0.20664	-0.255574	1.36161	0.184716	0.374909	-4.98018
ENSG00000166266	CUL5	0.206578	5.50638	2.5923	0.0152798	0.0804892	-3.8428
ENSG00000149177	PTPRJ	0.206509	3.84203	3.01984	0.00551668	0.0419723	-2.75565
ENSG00000004866	ST7	0.206479	5.5008	4.62858	8.48597e-05	0.00262571	1.14892
ENSG00000244153	WWP1P1	0.206415	1.64864	1.93599	0.0635357	0.195213	-4.52522
ENSG00000184319	RPL23AP82	0.206192	2.8418	2.79914	0.00940384	0.0594597	-3.04333
ENSG00000228071	RPL7P47	0.206083	2.70946	2.29789	0.0296486	0.121058	-4.05092
ENSG00000112419	PHACTR2	0.206043	4.93048	2.67968	0.0124698	0.0703633	-3.61215
ENSG00000076554	TPD52	0.206026	7.09305	4.00202	0.000448196	0.00831752	-0.550129
ENSG00000164331	ANKRA2	0.205928	2.9974	3.03623	0.00529939	0.0409816	-2.52774
ENSG00000188785	ZNF548	0.205894	2.51401	2.55462	0.0166645	0.0845997	-3.52396
ENSG00000146263	MMS22L	0.205864	5.89048	3.02305	0.00547339	0.0417314	-2.91115
ENSG00000144451	SPAG16	0.205797	2.82649	2.6862	0.0122807	0.0695972	-3.30394
ENSG00000244705	AC020658.1	0.205625	1.60263	1.81277	0.0811405	0.228388	-4.66385
ENSG00000228196	PTPN2P1	0.205535	1.4011	2.0246	0.0530296	0.174443	-4.32306
ENSG00000135679	MDM2	0.205235	6.74505	3.95395	0.000508615	0.00895353	-0.667241
ENSG00000184402	SS18L1	0.205217	4.91265	4.19119	0.000271905	0.00587641	0.0430664
ENSG00000232917	HSPE1P6	0.205207	0.545027	1.34397	0.190281	0.381783	-5.13121
ENSG00000250658	AC097652.1	0.204752	0.127936	1.41449	0.168789	0.354913	-5.01048
ENSG00000198756	COLGALT2	0.20446	2.17071	2.15503	0.0403555	0.146684	-4.27591
ENSG00000006576	PHTF2	0.204413	7.27225	3.24214	0.00317951	0.0291958	-2.45403
ENSG00000197013	ZNF429	0.204377	2.96234	2.77712	0.00990951	0.0611242	-3.13437
ENSG00000169045	HNRNPH1	0.204351	8.73316	3.90725	0.000574958	0.00975049	-0.837297
ENSG00000128513	POT1	0.20428	5.11071	2.96591	0.00629307	0.0454471	-2.9785
ENSG00000099246	RAB18	0.204242	6.10263	3.56997	0.00138182	0.0169463	-1.6021
ENSG00000232951	IPO7P1	0.204234	-0.0765666	1.45564	0.157165	0.340482	-4.91817
ENSG00000188985	DHFRP1	0.204061	3.71317	3.72105	0.000934901	0.0133109	-1.0273
ENSG00000254449	SF3A3P2	0.204042	2.29483	2.88476	0.00765969	0.0517803	-2.75509
ENSG00000177990	DPY19L2	0.203785	3.06098	2.4723	0.0201044	0.095109	-3.82799
ENSG00000139163	ETNK1	0.203774	7.14717	3.10273	0.00449876	0.0366739	-2.77808
ENSG00000142856	ITGB3BP	0.203718	4.7325	3.14483	0.00405322	0.0343251	-2.52951
ENSG00000164022	AIMP1	0.203631	5.61743	2.73982	0.010825	0.0648509	-3.5211
ENSG00000197969	VPS13A	0.203477	5.74247	1.78544	0.0855701	0.235732	-5.40417
ENSG00000006652	IFRD1	0.203407	6.30525	2.69293	0.0120885	0.06919	-3.6538
ENSG00000260077	AC104794.2	0.203262	1.1593	1.67606	0.105415	0.268145	-4.85119
ENSG00000173163	COMMD1	0.203195	3.57791	3.31155	0.00267025	0.0260006	-1.98649
ENSG00000079387	SENP1	0.203173	5.97245	3.38695	0.00220637	0.0230954	-2.05524
ENSG00000104450	SPAG1	0.203158	4.77343	2.59899	0.0150452	0.0798189	-3.76514
ENSG00000251639	AC092535.2	0.203143	-0.134896	1.42604	0.165459	0.350787	-4.97817
ENSG00000119661	DNAL1	0.203103	4.37046	3.48574	0.00171525	0.019627	-1.67352
ENSG00000176055	MBLAC2	0.203011	3.39677	3.09789	0.00455286	0.0369561	-2.50571
ENSG00000235453	SMIM27	0.202964	1.40034	2.02968	0.0524776	0.173421	-4.29449
ENSG00000145730	PAM	0.202936	7.21934	4.3985	0.000156753	0.00403738	0.463435
ENSG00000137776	SLTM	0.20283	6.02989	2.8145	0.00906557	0.0580364	-3.38943
ENSG00000138641	HERC3	0.202744	3.07654	2.64659	0.0134718	0.0741257	-3.45635
ENSG00000104856	RELB	0.202556	4.95495	2.7836	0.00975807	0.0605412	-3.31701
ENSG00000148429	USP6NL	0.202545	5.17787	4.04407	0.000401185	0.00774977	-0.359311
ENSG00000169570	DTWD2	0.202416	2.65372	2.48832	0.0193877	0.0929234	-3.70462
ENSG00000272281	TPTE2P2	0.202371	0.334149	1.56384	0.129647	0.302138	-4.88757
ENSG00000112357	PEX7	0.202305	2.9401	2.69226	0.0121073	0.0692042	-3.29414
ENSG00000235677	NPM1P26	0.202233	0.867016	1.89258	0.0693163	0.20707	-4.46682
ENSG00000138111	MFSD13A	0.20207	3.28014	2.42988	0.0221222	0.101281	-3.90554
ENSG00000198108	CHSY3	0.20197	-1.06228	0.690139	0.49607	0.67726	-5.48641
ENSG00000177879	AP3S1	0.201919	7.47722	3.25626	0.00306884	0.0286206	-2.41311
ENSG00000119314	PTBP3	0.201865	7.35761	3.19573	0.00357082	0.0316789	-2.56779
ENSG00000227344	HAUS6P1	0.20171	1.79982	1.72832	0.095495	0.251911	-4.95779
ENSG00000163689	C3orf67	0.201677	2.12614	2.20055	0.0366169	0.1378	-4.11494
ENSG00000118579	MED28	0.201671	5.85153	5.30307	1.40169e-05	0.00070958	2.88803
ENSG00000233237	LINC00472	0.201628	1.0628	1.73289	0.0946674	0.250729	-4.84631
ENSG00000161647	MPP3	0.201614	2.16035	2.39363	0.0239924	0.106575	-3.7842
ENSG00000161914	ZNF653	0.2016	2.20018	2.11601	0.0438289	0.155226	-4.22945
ENSG00000122952	ZWINT	0.201512	7.48343	5.14375	2.14311e-05	0.00093905	2.41825
ENSG00000117616	RSRP1	0.201508	4.83751	3.14437	0.00405777	0.0343251	-2.53303
ENSG00000115738	ID2	0.201458	1.06325	1.05047	0.302929	0.504534	-5.34906
ENSG00000205583	STAG3L1	0.201423	1.92636	1.94606	0.0622576	0.193166	-4.57001
ENSG00000168014	C2CD3	0.201389	5.30151	3.60016	0.00127842	0.016117	-1.48759
ENSG00000145293	ENOPH1	0.201334	5.84613	4.23733	0.000240592	0.00544801	0.101101
ENSG00000278384	AL354822.1	0.20125	-0.0673471	1.15909	0.256695	0.457096	-5.30441
ENSG00000197841	ZNF181	0.201118	1.42614	1.54286	0.134649	0.309777	-5.06497
ENSG00000204681	GABBR1	0.201041	2.02905	2.05293	0.0500109	0.168288	-4.42897
ENSG00000204410	MSH5	0.200695	1.20058	1.924	0.065089	0.198653	-4.50493
ENSG00000256894	AC022509.3	0.200623	-0.571778	0.914228	0.36879	0.569613	-5.438
ENSG00000151461	UPF2	0.200593	5.75468	2.51346	0.0183101	0.0895999	-4.02364
ENSG00000214719	AC005562.1	0.200369	-0.0272316	1.40317	0.172102	0.359044	-4.96089
ENSG00000163605	PPP4R2	0.200305	5.767	2.74895	0.0105939	0.0639569	-3.51416
ENSG00000261777	AC012184.3	0.200264	1.29837	1.67439	0.105744	0.268368	-4.82978
ENSG00000189229	AC069277.1	0.200176	1.53253	1.69577	0.101577	0.262141	-4.89211
ENSG00000284906	AC091057.6	0.199955	0.17553	0.969084	0.341211	0.54126	-5.49962
ENSG00000167635	ZNF146	0.199644	6.39058	2.10195	0.0451447	0.158154	-4.86792
ENSG00000158201	ABHD3	0.199602	4.88495	3.38721	0.00220492	0.0230954	-1.94877
ENSG00000136111	TBC1D4	0.199504	6.98857	3.48348	0.00172521	0.0197096	-1.85923
ENSG00000114520	SNX4	0.199499	5.5185	3.71596	0.000947339	0.013408	-1.21244
ENSG00000214182	PTMAP5	0.19948	4.83942	4.01453	0.000433674	0.00817731	-0.396783
ENSG00000109738	GLRB	0.199403	2.57203	2.47205	0.0201157	0.095131	-3.70719
ENSG00000124786	SLC35B3	0.199395	4.13871	3.29201	0.00280503	0.0268759	-2.10687
ENSG00000101928	MOSPD1	0.199318	3.66131	3.14632	0.00403817	0.0342601	-2.38677
ENSG00000117620	SLC35A3	0.19929	4.14435	2.71173	0.0115662	0.0674497	-3.44907
ENSG00000184203	PPP1R2	0.199236	5.58502	4.29195	0.000208114	0.0049033	0.261009
ENSG00000180329	CCDC43	0.199214	4.81564	3.87097	0.0006323	0.0103142	-0.762497
ENSG00000250182	EEF1A1P13	0.1992	3.74528	2.39356	0.0239964	0.106575	-4.03438
ENSG00000175352	NRIP3	0.198917	6.37318	4.61474	8.80544e-05	0.0027041	1.06353
ENSG00000232531	AC027612.3	0.198888	0.947332	1.94662	0.062186	0.193108	-4.33541
ENSG00000176273	SLC35G1	0.198788	4.66972	3.55539	0.00143463	0.017312	-1.54119
ENSG00000212719	C17orf51	0.198786	4.48317	3.8891	0.000602975	0.0100748	-0.69902
ENSG00000128791	TWSG1	0.198725	6.44256	2.61721	0.0144238	0.0773162	-3.84189
ENSG00000187742	SECISBP2	0.198663	5.78249	4.35305	0.000176911	0.00439131	0.40666
ENSG00000166507	NDST2	0.198501	0.077877	1.35262	0.187536	0.378549	-5.05415
ENSG00000109674	NEIL3	0.198426	4.08244	3.00721	0.0056898	0.0428359	-2.78362
ENSG00000229251	HNRNPA1P8	0.198393	0.609811	1.26228	0.217778	0.413789	-5.25093
ENSG00000196205	EEF1A1P5	0.198386	7.95831	4.55808	0.000102436	0.00295625	0.866807
ENSG00000156508	EEF1A1	0.19815	10.9241	5.732	4.49651e-06	0.00031992	3.91669
ENSG00000102287	GABRE	0.198143	3.1635	2.14368	0.0413394	0.149017	-4.43471
ENSG00000282826	FRG1CP	0.198111	3.38578	3.01084	0.00563949	0.0425463	-2.66384
ENSG00000233020	AL354872.1	0.197948	-0.199588	1.04088	0.307279	0.508722	-5.30923
ENSG00000145349	CAMK2D	0.197911	4.66749	3.27581	0.00292175	0.0276623	-2.22385
ENSG00000120526	NUDCD1	0.197861	7.30286	3.06224	0.0049713	0.0392138	-2.8761
ENSG00000197622	CDC42SE1	0.197741	6.15569	4.72863	6.49582e-05	0.00216106	1.37318
ENSG00000150455	TIRAP	0.197658	1.675	1.70806	0.099243	0.258814	-4.83662
ENSG00000124641	MED20	0.197511	5.16884	4.64265	8.1731e-05	0.00254612	1.19495
ENSG00000168556	ING2	0.197443	3.08509	2.85746	0.00817968	0.0543873	-2.95326
ENSG00000197594	ENPP1	0.197429	2.8402	2.7535	0.0104805	0.0635819	-3.16462
ENSG00000138593	SECISBP2L	0.19738	5.84296	2.51721	0.0181539	0.0891755	-4.01885
ENSG00000146247	PHIP	0.197355	6.57291	1.7862	0.0854439	0.23561	-5.43067
ENSG00000226564	FTH1P20	0.197345	1.7486	1.50867	0.14314	0.321892	-5.11724
ENSG00000081377	CDC14B	0.197307	5.13209	3.72687	0.000920857	0.0132081	-1.16554
ENSG00000170425	ADORA2B	0.196988	5.8818	4.12696	0.00032231	0.00668433	-0.175472
ENSG00000255823	MTRNR2L8	0.196864	0.828746	1.51822	0.140726	0.318708	-4.95828
ENSG00000136143	SUCLA2	0.196852	4.74672	3.26845	0.00297629	0.0280126	-2.25337
ENSG00000178093	TSSK6	0.196813	2.42021	2.02887	0.0525645	0.17354	-4.48351
ENSG00000101974	ATP11C	0.196788	5.48009	2.50701	0.0185812	0.0902804	-4.04239
ENSG00000159882	ZNF230	0.196745	1.34539	1.61107	0.11894	0.28773	-4.92753
ENSG00000166598	HSP90B1	0.196627	9.63683	2.56126	0.0164125	0.0839434	-4.02892
ENSG00000224578	HNRNPA1P48	0.196572	5.61288	3.83881	0.000687807	0.010978	-0.900446
ENSG00000151135	TMEM263	0.196541	6.15378	3.9181	0.000558832	0.00954998	-0.728358
ENSG00000077232	DNAJC10	0.196532	6.95572	2.70008	0.0118873	0.0685297	-3.67483
ENSG00000196586	MYO6	0.196496	5.19048	2.8963	0.0074495	0.050853	-3.15362
ENSG00000102098	SCML2	0.196461	4.20563	2.88478	0.00765947	0.0517803	-3.07941
ENSG00000253877	LINC01608	0.196335	2.41523	2.15845	0.040063	0.145879	-4.26375
ENSG00000109133	TMEM33	0.19631	7.52228	4.04233	0.000403037	0.00777509	-0.462895
ENSG00000165288	BRWD3	0.196241	4.84954	2.31979	0.0282572	0.11768	-4.36022
ENSG00000008405	CRY1	0.196206	5.65682	3.43907	0.00193236	0.0212648	-1.90668
ENSG00000164162	ANAPC10	0.19615	3.3768	3.24042	0.0031932	0.029231	-2.12866
ENSG00000168000	BSCL2	0.195973	0.850644	1.29808	0.205376	0.399766	-5.21934
ENSG00000080345	RIF1	0.195941	7.27431	1.86565	0.0731287	0.214011	-5.32749
ENSG00000214960	ISPD	0.195896	1.0902	1.5704	0.128114	0.30015	-4.95152
ENSG00000272079	AC004233.3	0.195872	0.0975102	1.00182	0.325437	0.525645	-5.467
ENSG00000229007	EXOSC3P1	0.195756	1.16791	2.08454	0.0468228	0.162115	-4.17369
ENSG00000096401	CDC5L	0.195752	6.54322	3.08278	0.00472596	0.0379848	-2.79932
ENSG00000139174	PRICKLE1	0.195713	0.731233	1.52239	0.139682	0.317194	-5.12679
ENSG00000174839	DENND6A	0.19551	5.19293	4.00797	0.000441238	0.00825279	-0.447682
ENSG00000259953	AL138756.1	0.1953	0.800526	1.49995	0.145375	0.324633	-5.07514
ENSG00000270055	AC127502.2	0.195247	0.0163326	1.53398	0.136814	0.312805	-4.81763
ENSG00000235636	NUS1P1	0.195207	2.15237	2.00202	0.0555502	0.179651	-4.5349
ENSG00000173846	PLK3	0.194973	4.12423	2.96038	0.00637836	0.0458808	-2.83871
ENSG00000105875	WDR91	0.194948	2.72445	2.64782	0.0134331	0.0740547	-3.33831
ENSG00000076351	SLC46A1	0.194857	3.29846	2.43715	0.021764	0.100158	-3.90723
ENSG00000152784	PRDM8	0.194739	3.63127	3.02794	0.00540821	0.0414513	-2.68484
ENSG00000163293	NIPAL1	0.194706	2.63835	1.77745	0.0869027	0.237762	-5.01808
ENSG00000145348	TBCK	0.194624	3.07135	2.27369	0.0312587	0.124515	-4.182
ENSG00000104427	ZC2HC1A	0.194473	4.05819	2.39163	0.0240998	0.106902	-4.10675
ENSG00000152527	PLEKHH2	0.194366	0.32577	1.16416	0.254669	0.454615	-5.40951
ENSG00000183250	LINC01547	0.194279	-0.272408	0.957783	0.346776	0.546836	-5.35197
ENSG00000148481	MINDY3	0.194234	4.00267	3.95903	0.000501867	0.00889374	-0.437878
ENSG00000213383	AC104297.1	0.194173	2.19525	2.27045	0.0314802	0.125051	-4.02768
ENSG00000138434	SSFA2	0.194161	7.23948	3.11174	0.00439958	0.0361112	-2.75862
ENSG00000239305	RNF103	0.19416	4.64276	3.36482	0.00233374	0.0239668	-1.97679
ENSG00000168676	KCTD19	0.194123	-0.0483721	1.28767	0.208925	0.404074	-5.18091
ENSG00000015568	RGPD5	0.194094	1.26333	1.9195	0.065681	0.19983	-4.53467
ENSG00000145332	KLHL8	0.193907	5.09337	2.81383	0.00908024	0.0580881	-3.32615
ENSG00000187605	TET3	0.193818	5.80117	2.85619	0.00820463	0.0544651	-3.28471
ENSG00000152404	CWF19L2	0.193711	3.60752	1.85847	0.0741736	0.216179	-4.9934
ENSG00000238072	AC009244.1	0.193694	0.516757	1.63687	0.113407	0.279772	-4.74784
ENSG00000117318	ID3	0.19323	6.33174	1.6471	0.111274	0.276468	-5.59453
ENSG00000205791	LOH12CR2	0.19322	-0.275232	1.1764	0.249831	0.449793	-5.20236
ENSG00000197021	CXorf40B	0.193144	3.84981	2.47393	0.0200306	0.0950045	-3.88159
ENSG00000279457	FO538757.1	0.193136	0.553739	1.4429	0.160692	0.344954	-4.9696
ENSG00000215817	ZC3H11B	0.1931	1.46738	1.76949	0.0882494	0.239885	-4.77748
ENSG00000135148	TRAFD1	0.193065	5.30787	4.3197	0.00019332	0.00464614	0.36096
ENSG00000138600	SPPL2A	0.192835	5.56691	3.41796	0.00203911	0.0220115	-1.94177
ENSG00000164823	OSGIN2	0.192801	6.20065	3.86841	0.000636561	0.0103375	-0.858094
ENSG00000108799	EZH1	0.192747	4.26436	3.77404	0.000814482	0.0123101	-0.952462
ENSG00000086300	SNX10	0.192569	2.56447	1.977	0.0584659	0.185409	-4.59973
ENSG00000213090	AC007256.1	0.192569	-0.415024	1.05684	0.300065	0.501803	-5.33376
ENSG00000182050	MGAT4C	0.192382	-0.870801	1.11828	0.273423	0.474823	-5.25252
ENSG00000165417	GTF2A1	0.192285	5.78018	2.90171	0.00735297	0.0505147	-3.17274
ENSG00000153774	CFDP1	0.192088	4.94651	3.32937	0.0025528	0.0253902	-2.11859
ENSG00000265491	RNF115	0.192075	5.72308	5.31356	1.36309e-05	0.000702149	2.92803
ENSG00000198380	GFPT1	0.192035	7.18067	3.43274	0.00196382	0.0214305	-1.98334
ENSG00000066557	LRRC40	0.192015	4.65435	2.83196	0.00869512	0.0563542	-3.24861
ENSG00000161267	BDH1	0.191998	4.92215	3.21895	0.00336956	0.0304575	-2.38058
ENSG00000174132	FAM174A	0.191963	3.44799	2.62573	0.0141413	0.0765705	-3.48372
ENSG00000055732	MCOLN3	0.19196	2.97808	2.37388	0.0250715	0.109643	-4.00033
ENSG00000125676	THOC2	0.19195	6.47599	2.02762	0.0527006	0.173718	-5.01488
ENSG00000137343	ATAT1	0.19191	3.18223	2.11315	0.0440941	0.15582	-4.45079
ENSG00000224559	LINC01087	0.191867	0.751535	1.3876	0.176745	0.36507	-5.2256
ENSG00000146729	NIPSNAP2	0.191766	4.81713	3.59068	0.00131005	0.0163155	-1.47662
ENSG00000259612	EEF1A1P22	0.191744	0.81996	1.4171	0.168033	0.354049	-5.12373
ENSG00000149554	CHEK1	0.191679	5.94636	3.66068	0.00109335	0.0145631	-1.37004
ENSG00000164118	CEP44	0.191605	3.9277	2.80972	0.0091696	0.0584184	-3.21599
ENSG00000198874	TYW1	0.191592	4.81063	4.17159	0.000286396	0.00611602	0.00456042
ENSG00000265646	TUFMP1	0.191588	1.2084	1.40473	0.171645	0.358515	-5.19653
ENSG00000174607	UGT8	0.191519	4.59668	3.3657	0.00232855	0.0239384	-1.99268
ENSG00000057657	PRDM1	0.191493	0.388489	1.22523	0.231201	0.42924	-5.35774
ENSG00000261824	LINC00662	0.191265	2.96727	2.46772	0.0203141	0.0957539	-3.78191
ENSG00000250312	ZNF718	0.191186	3.12057	3.21644	0.00339079	0.0305897	-2.18237
ENSG00000105321	CCDC9	0.191139	4.42228	2.62611	0.0141288	0.0765682	-3.59661
ENSG00000028277	POU2F2	0.191135	-0.0816219	1.2191	0.23348	0.431419	-5.10149
ENSG00000087502	ERGIC2	0.191071	6.45119	2.68965	0.0121818	0.0693096	-3.68024
ENSG00000151835	SACS	0.190966	6.88933	1.76756	0.0885769	0.240451	-5.48248
ENSG00000259516	ANP32AP1	0.190785	1.2182	1.79715	0.0836477	0.232711	-4.67816
ENSG00000148690	FRA10AC1	0.19077	3.60947	2.81265	0.00910583	0.0581899	-3.11635
ENSG00000234420	ZNF37BP	0.190746	4.50525	2.49205	0.0192241	0.0924042	-3.9853
ENSG00000123095	BHLHE41	0.190686	3.9306	3.16489	0.00385608	0.0333051	-2.38946
ENSG00000273018	AC107983.2	0.190627	-0.379351	1.14339	0.263037	0.463168	-5.3678
ENSG00000196696	AC009022.1	0.190587	-0.526702	1.11378	0.275314	0.476466	-5.19935
ENSG00000090520	DNAJB11	0.190499	6.52873	3.54371	0.00147834	0.0177204	-1.67846
ENSG00000036549	AC118549.1	0.190485	5.74932	2.26639	0.0317592	0.125811	-4.52023
ENSG00000212829	RPS26P3	0.190481	1.19989	1.6617	0.108286	0.271945	-4.85242
ENSG00000158092	NCK1	0.190455	5.13268	3.26629	0.00299253	0.0281103	-2.28467
ENSG00000119969	HELLS	0.190438	5.67658	3.42986	0.00197827	0.0215719	-1.9308
ENSG00000188342	GTF2F2	0.190383	5.44825	2.73268	0.0110089	0.0654326	-3.53125
ENSG00000158850	B4GALT3	0.190327	5.70556	3.79822	0.000764725	0.0117421	-1.00085
ENSG00000102038	SMARCA1	0.19007	6.06472	3.11882	0.00432318	0.0358113	-2.6966
ENSG00000083535	PIBF1	0.19004	3.67906	1.95887	0.0606621	0.189962	-4.87221
ENSG00000214784	AC010468.1	0.189934	1.01033	1.80208	0.0828494	0.231565	-4.55824
ENSG00000233476	EEF1A1P6	0.189899	6.1331	2.66025	0.0130494	0.0728049	-3.71869
ENSG00000177873	ZNF619	0.189823	1.40456	1.7556	0.0906388	0.243761	-4.73725
ENSG00000213950	RPS10P2	0.189776	1.0421	1.44437	0.160284	0.344489	-5.08519
ENSG00000241907	RPS20P4	0.189718	-0.345695	1.0866	0.286937	0.488493	-5.22165
ENSG00000134852	CLOCK	0.189503	5.86302	2.06027	0.0492534	0.166675	-4.92364
ENSG00000198783	ZNF830	0.189485	3.35655	2.85266	0.00827445	0.0546682	-3.01458
ENSG00000163659	TIPARP	0.189482	6.28629	2.19938	0.036709	0.137853	-4.65637
ENSG00000031691	CENPQ	0.189448	4.54046	2.39935	0.023688	0.105663	-4.14649
ENSG00000251022	THAP9-AS1	0.189363	4.66855	1.87703	0.0714962	0.210995	-5.11285
ENSG00000182263	FIGN	0.189351	4.23419	2.26228	0.0320444	0.126453	-4.41624
ENSG00000111011	RSRC2	0.189179	6.17552	2.36006	0.0258524	0.11161	-4.34294
ENSG00000279800	BCLAF1P2	0.189136	2.94615	1.9167	0.0660513	0.200568	-4.81825
ENSG00000213252	AP001282.1	0.189064	-0.0557482	0.838445	0.409234	0.607006	-5.45898
ENSG00000082701	GSK3B	0.188935	6.56059	3.56893	0.00138553	0.0169615	-1.63644
ENSG00000048028	USP28	0.188889	4.93585	3.20476	0.0034912	0.0311633	-2.41921
ENSG00000167524	SGK494	0.188632	0.981422	1.98987	0.0569499	0.182372	-4.34003
ENSG00000068745	IP6K2	0.18862	5.90049	4.45553	0.00013466	0.00360397	0.683544
ENSG00000163093	BBS5	0.188609	1.44261	1.44313	0.160628	0.344919	-5.21628
ENSG00000124788	ATXN1	0.188417	5.33351	3.10718	0.00444948	0.0364323	-2.66918
ENSG00000184220	CMSS1	0.188413	6.37108	3.59597	0.00129231	0.0161743	-1.55062
ENSG00000104369	JPH1	0.188204	1.19642	1.75758	0.0902962	0.243354	-4.76298
ENSG00000151914	DST	0.188199	8.46401	1.25362	0.220858	0.41749	-6.25647
ENSG00000219481	NBPF1	0.188166	4.17921	3.66434	0.00108305	0.0144868	-1.23273
ENSG00000069509	FUNDC1	0.188161	2.86413	2.49565	0.0190676	0.0918837	-3.68356
ENSG00000198586	TLK1	0.188138	5.64356	3.18991	0.00362308	0.0320831	-2.49834
ENSG00000114541	FRMD4B	0.188112	0.372494	1.4599	0.156	0.338982	-5.14312
ENSG00000060339	CCAR1	0.188098	6.86151	2.53739	0.0173361	0.0867759	-4.02676
ENSG00000115355	CCDC88A	0.188078	6.93327	1.69629	0.101476	0.262047	-5.59163
ENSG00000249863	AC021106.1	0.188056	0.21707	1.06221	0.297665	0.499734	-5.45432
ENSG00000188603	CLN3	0.188035	-0.27268	1.23932	0.226024	0.423798	-5.10644
ENSG00000181544	FANCB	0.187973	3.10407	2.27122	0.0314274	0.124923	-4.24589
ENSG00000254272	AC087854.1	0.187962	1.9955	2.35549	0.0261157	0.112351	-3.81466
ENSG00000140043	PTGR2	0.187939	3.25818	2.97304	0.00618477	0.0449836	-2.75009
ENSG00000096872	IFT74	0.187784	3.40774	2.35362	0.0262239	0.112471	-4.08957
ENSG00000172262	ZNF131	0.187765	5.20358	2.62273	0.0142402	0.0767886	-3.74811
ENSG00000170627	GTSF1	0.187731	5.03032	3.25006	0.00311694	0.0288824	-2.29793
ENSG00000167785	ZNF558	0.187725	3.82997	2.90412	0.00731025	0.0503658	-2.96251
ENSG00000005436	GCFC2	0.187689	4.75326	2.73876	0.0108522	0.0649324	-3.45293
ENSG00000186130	ZBTB6	0.187625	4.04362	2.19706	0.0368917	0.138233	-4.482
ENSG00000134294	SLC38A2	0.187584	9.2148	3.29278	0.00279962	0.0268556	-2.3696
ENSG00000134056	MRPS36	0.187573	4.71556	3.52404	0.00155494	0.0183327	-1.60479
ENSG00000069956	MAPK6	0.187394	6.64915	2.65918	0.0130818	0.0728727	-3.75979
ENSG00000136682	CBWD2	0.187334	2.4897	2.45849	0.0207419	0.0969756	-3.71819
ENSG00000067533	RRP15	0.18713	4.82353	2.69504	0.0120288	0.0689857	-3.56496
ENSG00000204348	DXO	0.187106	5.12926	3.50846	0.0016183	0.0188326	-1.68642
ENSG00000171126	KCNG3	0.187103	3.51463	2.83338	0.00866574	0.0562276	-3.08791
ENSG00000133812	SBF2	0.187056	5.04738	2.4424	0.0215083	0.0993948	-4.12969
ENSG00000164136	IL15	0.186864	0.868465	1.0746	0.292183	0.494262	-5.41647
ENSG00000234602	MCIDAS	0.186757	2.68336	2.13273	0.0423095	0.151299	-4.38865
ENSG00000103544	VPS35L	0.186749	2.79345	2.78791	0.00965869	0.0604136	-3.08434
ENSG00000270231	NBPF8	0.186665	3.1877	2.94852	0.00656493	0.0467509	-2.81322
ENSG00000146094	DOK3	0.186627	1.01633	1.4043	0.171771	0.358666	-5.29011
ENSG00000239830	RPS4XP22	0.186591	5.42386	3.81126	0.000739141	0.0115467	-0.949522
ENSG00000114446	IFT57	0.18658	5.37551	3.35385	0.00239954	0.0243203	-2.08378
ENSG00000233994	GDI2P2	0.186284	1.2712	1.79936	0.0832891	0.232163	-4.65443
ENSG00000213963	AC019080.1	0.185857	0.624688	1.31543	0.199566	0.392922	-5.24433
ENSG00000049167	ERCC8	0.185752	3.90995	3.38768	0.00220229	0.0230863	-1.86
ENSG00000153487	ING1	0.185751	3.51869	3.04869	0.00513975	0.0400154	-2.5867
ENSG00000213856	VDAC1P2	0.185707	1.95897	1.83093	0.0783077	0.223301	-4.75585
ENSG00000159314	ARHGAP27	0.18565	2.43455	2.1646	0.0395423	0.144764	-4.21054
ENSG00000111885	MAN1A1	0.185603	4.82529	2.68497	0.0123161	0.0697152	-3.57392
ENSG00000275131	AC241952.1	0.185538	0.705502	1.64219	0.112293	0.278015	-4.81991
ENSG00000183117	CSMD1	0.185492	2.08658	1.52638	0.138691	0.31569	-5.24555
ENSG00000134970	TMED7	0.18547	6.64291	2.35213	0.0263107	0.112533	-4.38536
ENSG00000165185	KIAA1958	0.185448	4.72375	2.33953	0.0270539	0.114426	-4.30934
ENSG00000253210	AC040970.1	0.18537	-0.052606	1.03103	0.311786	0.513235	-5.33077
ENSG00000214535	RPS15AP1	0.185324	3.74232	2.68033	0.0124508	0.0702845	-3.42262
ENSG00000113318	MSH3	0.185319	4.84114	2.96844	0.00625444	0.0452613	-2.96088
ENSG00000113391	FAM172A	0.185244	3.88482	3.18571	0.00366125	0.0322667	-2.38449
ENSG00000138119	MYOF	0.185212	8.12288	2.44714	0.0212796	0.0986869	-4.25529
ENSG00000146281	PM20D2	0.185149	6.35794	3.15703	0.00393222	0.0336192	-2.62921
ENSG00000230896	AL604028.1	0.185099	0.145964	1.16859	0.252912	0.452367	-5.26647
ENSG00000137812	KNL1	0.184923	5.7797	1.88479	0.070401	0.208779	-5.23167
ENSG00000080200	CRYBG3	0.18488	5.26118	1.81998	0.0800052	0.226362	-5.30778
ENSG00000168803	ADAL	0.184822	3.59053	2.91494	0.00712154	0.0494687	-2.92132
ENSG00000136100	VPS36	0.184805	5.31251	3.16187	0.00388513	0.0334495	-2.54909
ENSG00000151233	GXYLT1	0.184769	6.15607	2.40703	0.0232849	0.104555	-4.26527
ENSG00000151247	EIF4E	0.184709	5.17163	3.1617	0.00388677	0.0334495	-2.5362
ENSG00000180263	FGD6	0.184676	5.90309	2.36356	0.0256529	0.111083	-4.33798
ENSG00000184844	CYCSP45	0.184586	1.12784	1.70262	0.10027	0.260311	-4.77401
ENSG00000075391	RASAL2	0.184573	5.1881	2.35407	0.0261982	0.112471	-4.3191
ENSG00000130176	CNN1	0.184557	-1.17844	0.595349	0.556629	0.721414	-5.33265
ENSG00000092108	SCFD1	0.184522	5.7283	2.48258	0.0196418	0.0938158	-4.07714
ENSG00000126226	PCID2	0.184508	5.79643	3.2872	0.00283922	0.0270952	-2.27535
ENSG00000259494	MRPL46	0.184506	3.24947	2.61425	0.014523	0.0776504	-3.50149
ENSG00000225423	TNPO1P1	0.184338	0.100645	1.11278	0.275732	0.476932	-5.34139
ENSG00000085185	BCORL1	0.184261	5.01221	2.28982	0.0301766	0.122044	-4.41858
ENSG00000242715	CCDC169	0.184228	1.18515	1.65914	0.108805	0.272573	-4.9276
ENSG00000117139	KDM5B	0.18418	5.19585	3.42634	0.00199609	0.0216675	-1.90206
ENSG00000020577	SAMD4A	0.184169	5.9575	3.00231	0.00575842	0.0430915	-2.95488
ENSG00000125650	PSPN	0.184162	0.920691	1.34912	0.188645	0.379986	-5.18636
ENSG00000126777	KTN1	0.184134	8.03822	1.92169	0.0653924	0.199327	-5.24575
ENSG00000163634	THOC7	0.18404	5.27588	4.40892	0.000152465	0.00394139	0.587181
ENSG00000152952	PLOD2	0.183961	5.18987	2.62119	0.0142911	0.0769545	-3.75121
ENSG00000108848	LUC7L3	0.183921	7.12546	2.31669	0.0284505	0.118177	-4.4838
ENSG00000103253	HAGHL	0.183772	2.79854	1.49443	0.146804	0.326555	-5.42446
ENSG00000175318	GRAMD2A	0.183741	-0.393832	0.997274	0.327596	0.527738	-5.39089
ENSG00000122861	PLAU	0.183694	9.52771	2.00033	0.0557431	0.180121	-5.12777
ENSG00000133641	C12orf29	0.183639	5.30845	3.02744	0.00541484	0.0414609	-2.85101
ENSG00000225531	AL807761.2	0.18357	0.555585	1.42082	0.166957	0.352867	-5.04918
ENSG00000198900	TOP1	0.183474	7.82622	3.32543	0.00257834	0.0255382	-2.26346
ENSG00000139168	ZCRB1	0.183433	5.7857	3.68583	0.00102438	0.0140481	-1.29356
ENSG00000084444	FAM234B	0.183406	4.37914	3.06054	0.0049921	0.0392786	-2.69852
ENSG00000145996	CDKAL1	0.183339	3.93438	3.00052	0.0057837	0.0432034	-2.75999
ENSG00000137845	ADAM10	0.183263	6.14363	2.70263	0.0118163	0.0682951	-3.64542
ENSG00000111554	MDM1	0.183214	3.9709	2.77597	0.00993674	0.0611609	-3.28948
ENSG00000214944	ARHGEF28	0.183157	6.64946	3.08949	0.0046483	0.0376368	-2.79415
ENSG00000204899	MZT1	0.18312	5.91117	2.93811	0.00673282	0.0476436	-3.09981
ENSG00000248988	AC093700.1	0.183102	0.0438024	1.23071	0.229176	0.427134	-5.18032
ENSG00000075043	KCNQ2	0.18309	-0.24102	0.802655	0.42927	0.623097	-5.55009
ENSG00000166924	NYAP1	0.183088	-0.0347634	0.992323	0.32996	0.530327	-5.45259
ENSG00000095015	MAP3K1	0.183044	2.71459	2.30591	0.0291317	0.119794	-4.05331
ENSG00000108061	SHOC2	0.182779	5.24837	2.72368	0.0112452	0.0663178	-3.53413
ENSG00000169379	ARL13B	0.182755	4.46458	2.89618	0.00745174	0.050853	-3.08408
ENSG00000174405	LIG4	0.182726	1.93685	1.93839	0.0632288	0.194755	-4.57531
ENSG00000100442	FKBP3	0.182676	5.3712	2.99739	0.00582803	0.0434442	-2.93043
ENSG00000242352	FAM91A3P	0.182623	0.30778	1.26582	0.216525	0.412482	-5.23591
ENSG00000154059	IMPACT	0.182581	5.04455	3.02502	0.00544712	0.0416194	-2.83207
ENSG00000214223	HNRNPA1P10	0.182365	5.36951	3.60201	0.00127235	0.0160725	-1.47746
ENSG00000173295	FAM86B3P	0.182362	1.25747	1.56441	0.129513	0.301973	-5.04833
ENSG00000180573	HIST1H2AC	0.182297	2.83292	1.38895	0.176339	0.364418	-5.5948
ENSG00000237296	SMG1P1	0.182278	1.98413	1.91661	0.0660633	0.200568	-4.63087
ENSG00000179094	PER1	0.182167	5.16066	1.80198	0.0828652	0.231565	-5.29632
ENSG00000185418	TARSL2	0.182047	3.35358	2.9862	0.00598954	0.0441365	-2.754
ENSG00000256849	TCP1P3	0.182006	2.94074	3.12387	0.00426945	0.0354691	-2.33173
ENSG00000164659	KIAA1324L	0.181976	3.53379	2.39462	0.0239397	0.106455	-3.99444
ENSG00000139146	SINHCAF	0.181953	7.13687	4.05697	0.000387767	0.00759263	-0.414687
ENSG00000238269	PAGE2B	0.181948	1.73528	1.13684	0.265719	0.465664	-5.61461
ENSG00000153201	RANBP2	0.181932	7.25564	1.82303	0.0795304	0.225402	-5.39546
ENSG00000211455	STK38L	0.181929	5.85112	2.55039	0.0168272	0.0852153	-3.93977
ENSG00000251107	PDCD5P2	0.181882	-0.607715	0.905468	0.373327	0.573293	-5.35418
ENSG00000039319	ZFYVE16	0.181793	5.42615	1.90007	0.0682883	0.204765	-5.17682
ENSG00000133731	IMPA1	0.181719	6.60023	2.80271	0.00932431	0.0590869	-3.4325
ENSG00000198517	MAFK	0.181633	6.8641	3.19882	0.00354342	0.0315124	-2.52739
ENSG00000102081	FMR1	0.181615	5.59463	2.95976	0.006388	0.0459272	-3.02883
ENSG00000170653	ATF7	0.181567	5.58754	3.06023	0.00499591	0.0392786	-2.80085
ENSG00000138750	NUP54	0.181532	5.87152	3.01467	0.00558695	0.0422889	-2.92003
ENSG00000125618	PAX8	0.181492	2.89225	1.88755	0.0700155	0.208166	-4.81848
ENSG00000224183	SDHDP6	0.181472	-0.0366107	1.16459	0.2545	0.454369	-5.23638
ENSG00000118193	KIF14	0.181453	5.77719	1.6484	0.111005	0.27604	-5.61585
ENSG00000189050	RNFT1	0.181449	4.00231	3.08684	0.00467877	0.0377716	-2.56753
ENSG00000144426	NBEAL1	0.181296	4.42008	1.7964	0.0837688	0.232822	-5.27909
ENSG00000087299	L2HGDH	0.181162	4.32115	3.65793	0.00110116	0.01464	-1.26362
ENSG00000169967	MAP3K2	0.181143	6.22128	2.50397	0.0187102	0.090662	-4.06482
ENSG00000164327	RICTOR	0.181126	5.59531	1.75789	0.0902412	0.243354	-5.42133
ENSG00000102753	KPNA3	0.181125	6.53763	3.16754	0.00383074	0.0331859	-2.60232
ENSG00000235257	ITGA9-AS1	0.181113	0.977774	1.71177	0.0985481	0.257468	-4.79713
ENSG00000167550	RHEBL1	0.181037	2.38118	1.91584	0.0661657	0.200739	-4.58114
ENSG00000038382	TRIO	0.181	8.62594	2.27312	0.0312971	0.124564	-4.60796
ENSG00000242439	AC127024.1	0.18095	1.83791	1.92467	0.0650019	0.198593	-4.54937
ENSG00000185305	ARL15	0.180911	1.6643	2.15886	0.0400283	0.145864	-4.17115
ENSG00000149548	CCDC15	0.180896	3.06004	1.85088	0.0752946	0.218338	-4.96793
ENSG00000196550	FAM72A	0.180851	1.79312	1.7683	0.0884521	0.240218	-4.85346
ENSG00000013392	RWDD2A	0.180729	2.32771	2.0268	0.0527898	0.173963	-4.47515
ENSG00000163291	PAQR3	0.180615	4.89567	2.70189	0.0118366	0.0683472	-3.5522
ENSG00000128699	ORMDL1	0.180559	5.69187	3.58921	0.00131502	0.0163632	-1.53121
ENSG00000125629	INSIG2	0.180539	4.44307	2.50993	0.0184579	0.0898884	-3.91545
ENSG00000151239	TWF1	0.180342	6.7707	2.46505	0.020437	0.0961756	-4.16804
ENSG00000119900	OGFRL1	0.180195	5.09669	3.12198	0.00428949	0.0355733	-2.63189
ENSG00000227063	RPL41P1	0.180166	2.1355	1.38543	0.177402	0.365918	-5.45428
ENSG00000165490	DDIAS	0.180091	5.09218	2.00635	0.0550588	0.178705	-4.94842
ENSG00000161813	LARP4	0.180082	7.80417	2.63297	0.0139055	0.0758732	-3.85149
ENSG00000159556	ISL2	0.180002	1.74016	1.44823	0.159211	0.343261	-5.21394
ENSG00000196074	SYCP2	0.179988	5.40369	1.82786	0.0787802	0.224026	-5.30237
ENSG00000217716	RPS10P3	0.179987	1.68808	1.89209	0.0693844	0.207187	-4.56615
ENSG00000196227	FAM217B	0.179955	5.70044	3.08858	0.00465874	0.0376789	-2.74267
ENSG00000122691	TWIST1	0.179954	2.8544	2.40928	0.0231679	0.104248	-3.87482
ENSG00000170759	KIF5B	0.179922	8.27465	2.13226	0.0423515	0.151409	-4.87188
ENSG00000159346	ADIPOR1	0.179875	6.72261	4.43185	0.00014343	0.00379628	0.574113
ENSG00000272335	AC093297.2	0.179831	0.149141	1.36961	0.182233	0.372342	-5.13171
ENSG00000122566	HNRNPA2B1	0.179798	10.2039	4.28842	0.000210073	0.00492523	0.125321
ENSG00000145375	SPATA5	0.179636	4.19078	2.32907	0.0276855	0.116174	-4.26285
ENSG00000152520	PAN3	0.179588	4.74273	3.08923	0.00465135	0.0376403	-2.67125
ENSG00000134744	TUT4	0.179518	5.54655	2.40349	0.02347	0.105002	-4.24211
ENSG00000136895	GARNL3	0.179506	2.20459	2.14984	0.0408026	0.147786	-4.28901
ENSG00000172845	SP3	0.179381	6.59088	2.55833	0.0165233	0.0843297	-3.96928
ENSG00000091986	CCDC80	0.179345	0.218809	1.31755	0.198862	0.39224	-5.213
ENSG00000123200	ZC3H13	0.179336	5.90617	2.40641	0.0233175	0.104594	-4.25377
ENSG00000153130	SCOC	0.17929	5.7625	2.82358	0.00887107	0.0571263	-3.34969
ENSG00000071243	ING3	0.179252	4.63522	2.06293	0.0489817	0.166029	-4.79562
ENSG00000205659	LIN52	0.179252	4.74492	4.45438	0.000135074	0.00360832	0.741344
ENSG00000234072	AC074117.1	0.179239	3.14685	2.75025	0.0105614	0.0638686	-3.22725
ENSG00000235957	COX7CP1	0.179237	1.19423	1.56668	0.128981	0.301221	-4.95637
ENSG00000214244	SETP21	0.179201	-0.13913	1.02888	0.31278	0.514157	-5.3226
ENSG00000182141	ZNF708	0.179089	2.59529	1.94342	0.0625907	0.193494	-4.73105
ENSG00000242327	AC023906.1	0.179069	2.43023	1.79739	0.0836082	0.232691	-4.85584
ENSG00000247809	NR2F2-AS1	0.17905	1.24095	1.19434	0.242862	0.441769	-5.55632
ENSG00000227361	RPS24P7	0.178961	0.564626	1.64034	0.112679	0.278633	-4.73438
ENSG00000266602	AC008109.1	0.178949	1.76032	1.9409	0.0629095	0.194062	-4.53537
ENSG00000164190	NIPBL	0.178794	6.44929	1.73931	0.0935136	0.249115	-5.50169
ENSG00000170954	ZNF415	0.178687	2.61851	2.47333	0.0200578	0.0950045	-3.71325
ENSG00000242208	RPL5P29	0.178683	2.16421	1.8916	0.0694531	0.207263	-4.7138
ENSG00000071205	ARHGAP10	0.178506	4.02615	3.56753	0.00139052	0.0170081	-1.42879
ENSG00000185670	ZBTB3	0.178491	1.85614	1.96313	0.0601395	0.189131	-4.51551
ENSG00000257376	AC079601.2	0.178479	0.604775	1.48547	0.149147	0.329616	-4.94919
ENSG00000129480	DTD2	0.178397	3.25868	2.61586	0.0144688	0.0774185	-3.51068
ENSG00000115750	TAF1B	0.178356	5.22163	2.77619	0.00993155	0.0611552	-3.42036
ENSG00000137817	PARP6	0.178302	4.40946	2.96324	0.00633418	0.0456315	-2.90723
ENSG00000161298	ZNF382	0.178263	2.32859	1.72997	0.0951959	0.251473	-5.02683
ENSG00000075292	ZNF638	0.17826	6.41171	2.05591	0.0497023	0.167563	-4.95255
ENSG00000172888	ZNF621	0.178257	5.08542	2.77982	0.00984631	0.0607866	-3.39802
ENSG00000163629	PTPN13	0.17818	5.3959	1.92069	0.0655243	0.199474	-5.14738
ENSG00000182957	SPATA13	0.178099	3.70513	2.53036	0.0176171	0.0876708	-3.78721
ENSG00000075711	DLG1	0.17808	6.45091	2.72258	0.0112744	0.0664356	-3.6259
ENSG00000150433	TMEM218	0.178016	3.57038	2.95741	0.00642454	0.0460746	-2.83357
ENSG00000083123	BCKDHB	0.177975	3.10179	2.33356	0.0274126	0.115569	-4.07297
ENSG00000198707	CEP290	0.177877	4.59712	1.60042	0.121287	0.290863	-5.57875
ENSG00000123965	PMS2P5	0.17774	1.35261	1.63195	0.114446	0.281598	-4.92526
ENSG00000166347	CYB5A	0.177655	4.88184	3.58177	0.00134047	0.0165509	-1.49321
ENSG00000131797	CLUHP3	0.177571	1.56148	1.52182	0.139826	0.317318	-5.17891
ENSG00000248578	NPM1P21	0.177499	4.47714	2.60506	0.0148356	0.0790867	-3.70228
ENSG00000230715	AC018638.2	0.17746	1.34061	1.4278	0.164957	0.350445	-5.23392
ENSG00000088035	ALG6	0.177457	4.53513	3.25243	0.00309849	0.0287388	-2.26327
ENSG00000177683	THAP5	0.177454	4.97969	2.5833	0.0156004	0.0816198	-3.79625
ENSG00000115966	ATF2	0.177301	5.26078	2.54405	0.0170735	0.086038	-3.91713
ENSG00000120049	KCNIP2	0.177294	-0.331829	0.981432	0.335201	0.536411	-5.42283
ENSG00000166012	TAF1D	0.1772	6.63472	2.13942	0.0417149	0.149905	-4.79544
ENSG00000164306	PRIMPOL	0.177196	4.45467	3.05342	0.00508034	0.0397164	-2.72426
ENSG00000137193	PIM1	0.177188	4.32156	2.11875	0.0435766	0.154561	-4.59794
ENSG00000135913	USP37	0.17711	5.3613	2.96905	0.00624522	0.0452582	-3.00209
ENSG00000134602	STK26	0.177038	3.74723	2.51718	0.0181553	0.0891755	-3.82989
ENSG00000134318	ROCK2	0.176877	6.54506	1.96957	0.0593572	0.187285	-5.12036
ENSG00000145354	CISD2	0.176834	5.32157	3.65475	0.00111025	0.0146929	-1.33883
ENSG00000158373	HIST1H2BD	0.176797	0.729082	1.15224	0.259448	0.459777	-5.32469
ENSG00000175105	ZNF654	0.176734	3.3152	1.96244	0.0602242	0.189275	-4.79594
ENSG00000226067	LINC00623	0.176646	0.369975	0.952552	0.349372	0.549925	-5.4414
ENSG00000106392	C1GALT1	0.176624	5.29533	3.01704	0.00555464	0.0421915	-2.88413
ENSG00000188647	PTAR1	0.176593	6.28212	2.20021	0.0366433	0.137827	-4.6869
ENSG00000137203	TFAP2A	0.176586	4.80722	3.80296	0.000755336	0.0117029	-0.956243
ENSG00000129493	HEATR5A	0.176545	3.32096	2.79223	0.00955982	0.0599908	-3.18794
ENSG00000235489	DBF4P1	0.176482	2.69942	1.85888	0.0741142	0.216103	-4.86797
ENSG00000204344	STK19	0.176473	2.93349	2.14268	0.0414271	0.149221	-4.36935
ENSG00000132383	RPA1	0.176464	8.09435	5.02196	2.9664e-05	0.00120093	2.08019
ENSG00000226124	FTCDNL1	0.176125	0.947861	1.75172	0.0913174	0.245014	-4.68726
ENSG00000147687	TATDN1	0.175907	5.45712	2.40384	0.0234517	0.104966	-4.20603
ENSG00000204152	TIMM23B	0.175896	3.63844	2.67014	0.0127512	0.071586	-3.4537
ENSG00000268916	CSAG3	0.17581	1.35021	1.48583	0.149052	0.329586	-5.11304
ENSG00000213943	KRT18P17	0.175719	2.08704	1.55529	0.131667	0.305361	-5.19937
ENSG00000185561	TLCD2	0.175699	2.02719	1.74499	0.0925022	0.247062	-4.92105
ENSG00000114770	ABCC5	0.175406	6.8601	4.22303	0.000249898	0.00553221	0.0188908
ENSG00000146802	TMEM168	0.175404	4.67235	2.61929	0.0143543	0.0771282	-3.71985
ENSG00000235863	B3GALT4	0.175351	0.235704	1.07378	0.292545	0.494525	-5.28015
ENSG00000104412	EMC2	0.175351	4.8507	2.11073	0.0443191	0.156385	-4.74394
ENSG00000203914	HSP90B3P	0.175317	2.61455	1.70678	0.0994838	0.259111	-5.00526
ENSG00000243777	AP000942.1	0.175055	0.786753	1.37198	0.181502	0.37135	-5.15412
ENSG00000175265	GOLGA8A	0.175051	3.46737	1.89751	0.0686382	0.205643	-4.95559
ENSG00000214485	RPL7P1	0.174926	5.72179	2.4613	0.0206107	0.096645	-4.11575
ENSG00000168301	KCTD6	0.174911	3.03369	2.42927	0.0221527	0.101298	-3.87814
ENSG00000144747	TMF1	0.174865	5.4373	1.95712	0.060878	0.190411	-5.06888
ENSG00000113460	BRIX1	0.174826	6.67303	2.58603	0.0155024	0.08135	-3.90869
ENSG00000166004	CEP295	0.174765	3.95735	1.72815	0.0955271	0.251911	-5.31975
ENSG00000225603	AC244394.1	0.174687	1.23372	1.61874	0.117273	0.285765	-5.01522
ENSG00000128915	ICE2	0.174586	5.48926	2.60056	0.0149906	0.079706	-3.82211
ENSG00000197860	SGTB	0.174529	4.72713	2.4764	0.0199189	0.0946775	-4.01388
ENSG00000116874	WARS2	0.174483	4.21406	3.17686	0.00374283	0.0326831	-2.40602
ENSG00000168876	ANKRD49	0.174458	2.85571	2.07778	0.0474885	0.163292	-4.49659
ENSG00000173226	IQCB1	0.174453	5.44473	2.86003	0.00812927	0.0541901	-3.23968
ENSG00000092439	TRPM7	0.174391	5.62826	2.09424	0.0458808	0.159777	-4.84371
ENSG00000133103	COG6	0.174321	3.82276	2.68703	0.0122567	0.0695931	-3.4637
ENSG00000251136	AF117829.1	0.174314	1.84127	1.89228	0.069359	0.207154	-4.65788
ENSG00000261614	YBX3P1	0.174155	1.93638	1.66574	0.107471	0.270788	-4.97813
ENSG00000167637	ZNF283	0.174151	3.26266	2.21851	0.0352294	0.134266	-4.32131
ENSG00000273466	AC012510.1	0.17414	0.309564	1.23193	0.228729	0.426589	-5.21237
ENSG00000101972	STAG2	0.174042	7.25267	2.17506	0.0386697	0.142539	-4.76404
ENSG00000235323	COTL1P2	0.173881	-0.300932	1.01515	0.319157	0.519353	-5.34943
ENSG00000137274	BPHL	0.173881	2.89009	2.35413	0.0261943	0.112471	-3.96212
ENSG00000231579	RPL7P21	0.173759	0.0696404	1.32774	0.195519	0.388174	-5.07288
ENSG00000083312	TNPO1	0.173659	8.70525	2.2978	0.0296546	0.121058	-4.56118
ENSG00000104218	CSPP1	0.173543	6.04959	2.30612	0.0291184	0.119774	-4.46011
ENSG00000237176	AC079905.1	0.17347	1.09468	1.56039	0.130458	0.303291	-4.94664
ENSG00000136492	BRIP1	0.173457	4.62007	2.05129	0.0501808	0.168465	-4.84963
ENSG00000223509	AC135983.2	0.173388	-0.0782499	1.14781	0.261242	0.461306	-5.28505
ENSG00000146414	SHPRH	0.173301	4.99878	2.21586	0.0354311	0.134927	-4.57513
ENSG00000114544	SLC41A3	0.173293	6.24368	3.14723	0.00402908	0.0342031	-2.62672
ENSG00000179008	C14orf39	0.173243	0.513248	1.44068	0.161314	0.34541	-5.07331
ENSG00000269958	AL049840.4	0.173221	2.65562	2.73366	0.0109836	0.0654192	-3.17246
ENSG00000107938	EDRF1	0.173198	4.97348	2.51345	0.0183103	0.0895999	-3.96004
ENSG00000138385	SSB	0.17318	6.96759	2.64347	0.0135698	0.0743771	-3.79696
ENSG00000086065	CHMP5	0.173089	6.29594	3.04972	0.00512666	0.0399785	-2.85213
ENSG00000214654	B3GNT10	0.172937	1.83129	1.45849	0.156385	0.339614	-5.23972
ENSG00000261868	MFSD1P1	0.172846	-0.250682	1.37164	0.181607	0.371448	-4.96554
ENSG00000254901	BORCS8	0.17279	3.73508	2.75017	0.0105633	0.0638686	-3.28594
ENSG00000107625	DDX50	0.172786	5.63357	3.21424	0.00340946	0.0306446	-2.43609
ENSG00000183935	HTR7P1	0.172656	3.58827	2.89384	0.00749393	0.0510439	-2.98448
ENSG00000143228	NUF2	0.172652	5.64133	1.82093	0.0798575	0.226117	-5.32417
ENSG00000249353	NPM1P27	0.17264	7.91655	3.43765	0.00193937	0.0212999	-1.99166
ENSG00000244119	PDCL3P4	0.172608	0.213657	1.22724	0.230457	0.428866	-5.2593
ENSG00000071794	HLTF	0.172476	7.03159	2.34118	0.0269555	0.114077	-4.43579
ENSG00000144824	PHLDB2	0.172318	6.79556	2.02476	0.0530125	0.174427	-5.03175
ENSG00000225264	ZNRF2P2	0.172023	1.153	1.3399	0.191585	0.383597	-5.31004
ENSG00000146007	ZMAT2	0.17199	6.4588	3.44635	0.00189684	0.0209703	-1.92303
ENSG00000198830	HMGN2	0.171989	7.78542	3.74084	0.000888018	0.0128785	-1.23472
ENSG00000162642	C1orf52	0.171906	5.29844	3.13987	0.0041034	0.0345499	-2.58097
ENSG00000173933	RBM4	0.171857	3.19311	2.39488	0.0239255	0.106425	-3.93351
ENSG00000153165	RGPD3	0.171846	-0.591786	0.835851	0.410666	0.607796	-5.5158
ENSG00000143222	UFC1	0.171704	5.05376	3.22991	0.00327845	0.0298592	-2.34738
ENSG00000139200	PIANP	0.171694	0.556414	1.39922	0.173272	0.360458	-5.09749
ENSG00000075303	SLC25A40	0.171648	5.75612	3.36783	0.00231602	0.023878	-2.08757
ENSG00000115548	KDM3A	0.17159	6.47664	2.70609	0.0117205	0.0680319	-3.63093
ENSG00000197808	ZNF461	0.17155	2.0868	1.63273	0.11428	0.281377	-5.02738
ENSG00000165997	ARL5B	0.171387	5.60198	2.25178	0.0327838	0.127966	-4.53349
ENSG00000114626	ABTB1	0.171356	4.21328	1.89014	0.0696555	0.207554	-5.03354
ENSG00000144893	MED12L	0.171261	3.94227	2.3594	0.0258903	0.111673	-4.18082
ENSG00000132170	PPARG	0.171228	1.42839	1.55264	0.132298	0.306183	-5.10761
ENSG00000204177	BMS1P1	0.171201	0.348868	1.11374	0.27533	0.476466	-5.38431
ENSG00000163512	AZI2	0.171127	5.55439	2.98585	0.00599461	0.0441365	-2.95524
ENSG00000197208	SLC22A4	0.171106	0.787827	1.10983	0.276981	0.478515	-5.41309
ENSG00000206530	CFAP44	0.171073	2.53789	1.42268	0.166422	0.351903	-5.54428
ENSG00000136870	ZNF189	0.170813	3.47232	1.72838	0.0954855	0.251911	-5.18969
ENSG00000075089	ACTR6	0.170797	5.02428	2.71475	0.011484	0.0672641	-3.518
ENSG00000147996	CBWD5	0.170633	1.23026	1.56637	0.129053	0.301242	-4.98537
ENSG00000054267	ARID4B	0.170602	4.9324	1.87457	0.0718465	0.211637	-5.16539
ENSG00000125971	DYNLRB1	0.170577	6.64605	3.16718	0.00383415	0.0331954	-2.59503
ENSG00000110218	PANX1	0.170566	4.55746	3.06344	0.00495652	0.0391402	-2.69715
ENSG00000270015	AC087481.3	0.170558	1.70204	1.66073	0.108483	0.272222	-4.98804
ENSG00000271707	ATP1B3P1	0.170548	2.49237	2.34932	0.0264746	0.113045	-3.9041
ENSG00000160051	IQCC	0.170456	2.77979	2.62545	0.0141505	0.0765705	-3.39983
ENSG00000131747	TOP2A	0.170421	8.14021	1.8418	0.0766532	0.220641	-5.38847
ENSG00000223460	GAPDHP69	0.170399	2.05721	1.60337	0.120633	0.289853	-5.08926
ENSG00000259790	ANP32BP1	0.170353	2.9722	2.4802	0.0197481	0.0941047	-3.73442
ENSG00000131979	GCH1	0.170335	2.14945	1.8137	0.0809938	0.228186	-4.81899
ENSG00000122008	POLK	0.170241	4.3939	1.88302	0.0706502	0.209293	-5.10243
ENSG00000171793	CTPS1	0.17024	8.5219	4.16011	0.000295236	0.00627683	-0.182275
ENSG00000155367	PPM1J	0.170226	1.04859	1.46474	0.154682	0.337212	-5.09412
ENSG00000138381	ASNSD1	0.170116	5.58697	2.63732	0.0137656	0.0752785	-3.74297
ENSG00000022567	SLC45A4	0.170035	5.40357	3.40904	0.00208594	0.0224059	-1.9539
ENSG00000197275	RAD54B	0.169995	2.78166	1.95733	0.0608521	0.190371	-4.75154
ENSG00000214259	AC018695.1	0.169898	0.500517	1.14044	0.264243	0.464266	-5.32926
ENSG00000196628	TCF4	0.169825	5.00803	2.52119	0.0179898	0.0888543	-3.95251
ENSG00000140006	WDR89	0.169739	4.14223	2.57335	0.0159624	0.0827601	-3.73967
ENSG00000198298	ZNF485	0.169726	2.99302	1.94431	0.062478	0.193312	-4.787
ENSG00000075131	TIPIN	0.169603	4.46478	3.01469	0.00558672	0.0422889	-2.80454
ENSG00000188542	DUSP28	0.169599	1.9371	1.79545	0.0839247	0.232986	-4.80751
ENSG00000066654	THUMPD1	0.169552	5.06643	2.3713	0.0252153	0.11005	-4.25816
ENSG00000103742	IGDCC4	0.169512	0.224926	0.927957	0.361754	0.562186	-5.66012
ENSG00000091527	CDV3	0.169491	8.73307	3.11795	0.00433247	0.0358535	-2.77694
ENSG00000138398	PPIG	0.16948	5.50836	1.873	0.0720698	0.212034	-5.22041
ENSG00000083937	CHMP2B	0.16931	4.16825	3.17645	0.00374667	0.0326831	-2.3805
ENSG00000104231	ZFAND1	0.169298	6.59087	2.54697	0.0169598	0.0856383	-3.98657
ENSG00000135678	CPM	0.169179	1.655	1.42348	0.166192	0.35182	-5.32352
ENSG00000124145	SDC4	0.169095	7.67842	3.36836	0.00231289	0.0238672	-2.15118
ENSG00000272462	U91328.1	0.169016	1.38149	1.57347	0.1274	0.299435	-5.03202
ENSG00000173890	GPR160	0.168968	1.35926	1.66116	0.108396	0.272117	-4.89475
ENSG00000151718	WWC2	0.168903	6.40668	2.46196	0.0205799	0.0966267	-4.16833
ENSG00000149781	FERMT3	0.168887	-0.49713	0.769663	0.448265	0.639831	-5.23339
ENSG00000258484	SPESP1	0.16886	3.53602	2.57197	0.0160132	0.0829633	-3.65419
ENSG00000080608	PUM3	0.168858	5.60903	2.13847	0.0417982	0.150106	-4.75212
ENSG00000131019	ULBP3	0.168842	1.44683	1.66519	0.107583	0.270972	-4.86085
ENSG00000139826	ABHD13	0.168842	3.38707	2.29529	0.029818	0.121263	-4.19598
ENSG00000232040	ZBED9	0.168821	-0.377363	0.81334	0.423226	0.618528	-5.43632
ENSG00000183891	TTC32	0.168657	3.36515	2.25793	0.0323491	0.126958	-4.28242
ENSG00000197381	ADARB1	0.168632	4.31245	3.47413	0.00176693	0.0200276	-1.71938
ENSG00000106610	STAG3L4	0.168613	4.4349	3.15053	0.00399621	0.0340246	-2.47628
ENSG00000145555	MYO10	0.168561	8.04443	3.10057	0.00452279	0.0368056	-2.80514
ENSG00000149311	ATM	0.16842	5.80508	1.59846	0.121723	0.291374	-5.6976
ENSG00000198513	ATL1	0.168417	1.61496	1.48224	0.149999	0.330998	-5.17245
ENSG00000150764	DIXDC1	0.168375	3.99511	2.38277	0.0245803	0.108259	-4.14016
ENSG00000170776	AKAP13	0.168357	5.81364	2.17482	0.0386898	0.14255	-4.71022
ENSG00000103978	TMEM87A	0.168321	5.27281	3.03495	0.00531604	0.0410103	-2.82016
ENSG00000096063	SRPK1	0.168302	7.93934	3.15743	0.00392822	0.033605	-2.67054
ENSG00000203791	EEF1AKMT2	0.168241	3.62334	2.30119	0.0294349	0.120532	-4.23617
ENSG00000249395	CASC9	0.168167	-0.501289	0.971428	0.340065	0.540702	-5.27495
ENSG00000205413	SAMD9	0.168087	3.17644	0.875653	0.389038	0.588741	-6.17205
ENSG00000143337	TOR1AIP1	0.168071	5.63747	3.25601	0.00307076	0.0286206	-2.33794
ENSG00000239198	RPL5P22	0.168062	3.00827	2.25943	0.0322438	0.126787	-4.18783
ENSG00000130522	JUND	0.168048	5.89762	1.63181	0.114475	0.281623	-5.61331
ENSG00000116199	FAM20B	0.167991	6.02476	3.59848	0.00128398	0.0161418	-1.52948
ENSG00000142396	ERVK3-1	0.167981	3.67984	2.89761	0.00742599	0.0507935	-2.97855
ENSG00000140471	LINS1	0.16786	2.93328	2.18895	0.0375385	0.139731	-4.3161
ENSG00000121454	LHX4	0.16779	1.9694	1.77386	0.0875077	0.23869	-4.90644
ENSG00000121879	PIK3CA	0.167735	5.97241	1.97551	0.0586438	0.185657	-5.07878
ENSG00000123106	CCDC91	0.167709	5.09308	2.24483	0.0332816	0.129277	-4.49935
ENSG00000122644	ARL4A	0.167547	3.65203	1.67218	0.106185	0.268849	-5.34776
ENSG00000178163	ZNF518B	0.167527	4.05871	2.5755	0.0158835	0.0825894	-3.74093
ENSG00000257433	AC004241.1	0.167337	0.828331	1.01063	0.321276	0.521697	-5.55784
ENSG00000166821	PEX11A	0.167327	1.69446	1.46361	0.15499	0.337502	-5.20621
ENSG00000172292	CERS6	0.167065	6.05804	2.50769	0.0185522	0.0901699	-4.04013
ENSG00000140474	ULK3	0.16698	5.05456	2.92843	0.00689276	0.0483941	-3.05082
ENSG00000104408	EIF3E	0.166958	9.19426	3.06804	0.00490077	0.0388445	-2.89991
ENSG00000238795	SCARNA12	0.166942	-0.514283	1.05677	0.300099	0.501803	-5.288
ENSG00000198580	AC073343.1	0.166899	-0.579254	1.00297	0.324892	0.525	-5.36181
ENSG00000261716	AC239868.1	0.166856	1.56516	1.51225	0.142232	0.320521	-5.19086
ENSG00000198919	DZIP3	0.166824	5.43225	2.24226	0.0334673	0.129717	-4.55034
ENSG00000120158	RCL1	0.166807	5.13832	4.19391	0.000269952	0.00584906	0.0400825
ENSG00000043039	BARX2	0.166748	4.99641	2.39113	0.0241269	0.106956	-4.17386
ENSG00000254454	RCC2P6	0.166689	0.562406	1.14395	0.262809	0.463049	-5.40484
ENSG00000162980	ARL5A	0.166572	5.79625	2.69108	0.0121408	0.0692042	-3.65065
ENSG00000100473	COCH	0.166553	5.51735	3.70654	0.000970788	0.0136097	-1.22608
ENSG00000234456	MAGI2-AS3	0.166539	4.73431	2.2524	0.0327395	0.127897	-4.46884
ENSG00000174953	DHX36	0.166534	6.9386	2.51775	0.0181317	0.0891513	-4.0653
ENSG00000108384	RAD51C	0.166517	4.90231	3.11788	0.00433325	0.0358535	-2.61552
ENSG00000116017	ARID3A	0.166513	4.89971	2.21247	0.0356906	0.135592	-4.55666
ENSG00000178691	SUZ12	0.166337	6.3212	2.40909	0.0231778	0.10426	-4.26728
ENSG00000135269	TES	0.166319	6.26189	2.38001	0.024732	0.108733	-4.31066
ENSG00000163625	WDFY3	0.166298	5.55053	1.7327	0.0947023	0.250729	-5.46895
ENSG00000253598	SLC10A5	0.166293	-0.25104	0.687635	0.497621	0.678475	-5.51768
ENSG00000138686	BBS7	0.166249	3.93869	2.89776	0.00742339	0.0507935	-3.01345
ENSG00000228002	DHX9P1	0.16621	2.0635	1.61695	0.11766	0.286472	-5.1249
ENSG00000023734	STRAP	0.166181	8.74296	4.86749	4.48192e-05	0.00162252	1.6655
ENSG00000256128	LINC00944	0.16618	1.06268	1.5966	0.122139	0.291906	-4.90301
ENSG00000249859	PVT1	0.166171	5.37835	2.99925	0.00580169	0.043298	-2.9152
ENSG00000138639	ARHGAP24	0.166103	1.87911	1.6553	0.109587	0.273816	-5.04979
ENSG00000187079	TEAD1	0.166083	7.5219	2.0291	0.0525399	0.173507	-5.04895
ENSG00000231259	AC125232.1	0.16604	0.243275	1.02635	0.313947	0.515073	-5.44788
ENSG00000102547	CAB39L	0.165994	4.04015	2.61036	0.0146547	0.0782383	-3.66275
ENSG00000066651	TRMT11	0.165984	3.65096	2.55907	0.0164953	0.0842168	-3.70542
ENSG00000092853	CLSPN	0.165934	5.77314	1.99328	0.0565542	0.181671	-5.03485
ENSG00000140451	PIF1	0.165784	3.04496	2.06508	0.0487632	0.165601	-4.59337
ENSG00000163312	HELQ	0.165706	3.14976	2.37366	0.0250839	0.109643	-3.99152
ENSG00000156136	DCK	0.165683	5.10997	2.7342	0.0109696	0.065395	-3.49628
ENSG00000170791	CHCHD7	0.165569	5.80972	2.48314	0.0196166	0.0937265	-4.07356
ENSG00000150593	PDCD4	0.165469	5.13711	3.08243	0.00473002	0.0379848	-2.70194
ENSG00000204604	ZNF468	0.165454	3.52699	2.06542	0.0487286	0.165562	-4.6346
ENSG00000111615	KRR1	0.165399	6.87846	2.10692	0.0446757	0.157256	-4.87901
ENSG00000119280	C1orf198	0.165396	3.86229	2.71512	0.0114741	0.0672641	-3.40057
ENSG00000025156	HSF2	0.165378	5.03488	2.43599	0.0218208	0.100355	-4.12312
ENSG00000109107	ALDOC	0.165266	-0.25168	0.83576	0.410716	0.607796	-5.4714
ENSG00000198521	ZNF43	0.165135	4.73458	2.97231	0.0061958	0.045041	-2.93937
ENSG00000220205	VAMP2	0.165126	4.43814	3.17421	0.00376759	0.0328368	-2.40833
ENSG00000116885	OSCP1	0.165009	1.56134	1.61204	0.118728	0.287559	-4.90469
ENSG00000261799	AC007406.5	0.164993	3.13888	2.05891	0.0493929	0.166877	-4.62875
ENSG00000203499	IQANK1	0.164981	-0.399579	1.01867	0.317515	0.518089	-5.29833
ENSG00000137504	CREBZF	0.164857	5.32983	2.70256	0.0118181	0.0682951	-3.58595
ENSG00000228106	AL392172.1	0.164827	1.06617	1.32626	0.196003	0.388707	-5.24851
ENSG00000168300	PCMTD1	0.16476	5.72298	2.90038	0.00737647	0.0506278	-3.17533
ENSG00000144158	AL078621.1	0.164707	2.11808	2.16445	0.039555	0.144764	-4.22568
[truncated: 12,369 more rows]

## Sheet: Sheet 3 EphA2 sensitive mRNAs
	siNT -HGF 1	siNT -HGF 2	siNT -HGF 3	siNT +HGF 1	siNT +HGF 2	siNT +HGF 3	siEphA2 -HGF 1	siEphA2 -HGF 2	siEphA2 -HGF 3	siEphA2 +HGF 1	siEphA2 +HGF 2	siEphA2 +HGF 3
KLF6	6.34083	6.69608	6.35694	7.50698	7.78886	7.5759	6.53637	6.76403	6.33634	7.15865	7.24631	6.95634
EDN1	0.22319	0.643075	0.221878	1.6825	2.56554	2.22971	0.516144	0.783133	0.385568	1.1517	1.29712	0.617016
CXCL2	-0.390313	-0.0899833	-0.707833	2.6041	3.41496	3.41853	-0.896839	-0.271616	0.131542	1.38862	1.78712	0.876795
ARRDC3	1.33615	1.59133	1.21798	2.66575	3.3606	2.86729	1.52882	1.32673	1.83904	1.98006	2.06084	1.66343
RGS2	2.37348	1.8511	2.70397	4.30509	4.4771	4.8027	2.11247	1.87831	2.80085	3.45623	3.54053	3.25738
SGK1	4.06726	4.22211	3.99405	6.0471	6.25579	5.85705	4.00747	4.12792	4.13843	4.92334	4.95179	4.20465
DUSP1	4.91203	4.76663	5.33556	6.96375	7.80922	7.74082	4.83973	4.8957	5.69429	6.14358	6.50578	6.39405
EGR1	4.1435	3.42325	4.30706	7.18023	5.57693	5.29209	4.80942	3.54302	4.61222	6.46802	4.2803	4.19673
NR4A1	4.41167	3.89079	4.67582	6.41621	7.04269	6.85881	4.42344	3.88684	4.73683	4.99132	5.17987	5.26718
FOSB	-0.0511927	-0.892683	0.364506	3.40277	2.67595	2.77231	0.20035	-0.724342	0.601491	1.28408	0.660325	1.51859
ZFP36	1.82197	1.43782	2.24266	4.02242	4.06487	4.11977	1.94288	1.44967	2.59544	3.08832	2.83873	3.33442
LIF	4.55328	4.4008	4.71439	5.62789	5.75201	5.82979	4.63891	4.29832	4.87485	5.119	4.80463	5.16299
BHLHE40	1.96224	1.87848	2.82523	3.5408	4.03494	3.96697	2.92893	2.50035	3.28673	3.49578	3.18937	3.43202
IER3	3.48406	3.4993	3.78164	4.84184	5.06201	4.98319	3.91401	3.67043	4.41896	4.77292	4.47996	4.78749
NFKBIZ	2.84293	2.82611	2.55042	4.5028	4.50567	4.18715	2.53922	2.94592	2.70359	3.88787	3.90009	3.32283
NR4A2	0.691518	0.481046	1.43675	3.75095	5.25079	4.79026	0.732628	0.436562	1.38984	2.00768	2.74119	2.34599
RCAN1	4.71034	4.80709	4.99141	6.00895	5.33597	5.28481	4.71628	4.67628	4.90407	4.76808	4.65866	4.6586
ATF3	3.61565	3.02299	3.91346	5.52404	5.21861	5.79287	3.76928	2.97752	4.10346	4.17408	3.8007	4.28298
NUAK2	1.87405	1.48846	1.91195	3.11852	3.73751	3.33236	1.78567	1.6009	1.87138	1.94048	1.81135	1.90793
FOS	1.91882	1.12682	2.20524	5.4662	4.85176	5.00614	1.91784	0.978365	3.06973	4.29782	3.1328	4.03571
JUNB	4.57267	4.08311	4.96286	5.72204	5.67433	5.63166	4.65605	3.97617	5.33243	5.26976	4.72289	5.19671
JUN	6.03378	6.25829	6.64568	7.81464	7.60467	7.47348	6.50098	6.4918	6.74895	7.31646	6.92721	7.05506
ZFP36L1	6.34083	6.41726	6.91065	7.60023	7.64118	7.75359	6.57492	6.56642	6.9137	7.18806	7.22768	7.4447
AC020916.1	3.61054	3.99329	3.38008	5.08478	5.06804	4.88342	3.86899	3.99767	3.90526	4.49218	4.47996	4.35301
AP005264.7	0.240928	0.867365	1.05924	3.14582	2.90399	2.96164	0.970376	1.24121	1.31656	2.25818	2.20805	1.83639
