# Supplementary material for: Nuclear-capture of endosomes depletes nuclear G-actin to promote SRF/MRTF activation and cancer cell invasion
Source: Nat Commun. 2021 Nov 24;12:6829. doi: 10.1038/s41467-021-26839-y (PMC8613289; doi:10.1038/s41467-021-26839-y)
Supplement: Supplementary file 15 — Source Data [file 41467_2021_26839_MOESM15_ESM.xlsx]

## Sheet: Figure 1a
Figure 1a
		histogram							area box and whiskers
		0-0.4 -HGF	0-0.4 +HGF	0.4-0.8 -HGF	0.4-0.8 +HGF	0.8-1.2 -HGF	0.8-1.2 +HGF		-HGF	+HGF
	1	22.1116	32.9244	9.51772	12.1689	10.9178	8.49606		4.577	5.305
	2	12.4385	35.1161	7.01615	10.1415	5.75327	11.2157		4.577	13.986
	3	14.99	22.66	9.9	9.68	7.81	8.19		6.009	6.047
									7.991	11.865
									4.99	9.241
									6.57	2.568
									3.304	3.931
									11.246	5.868
									12.923	9.547
									16.18	5.811
									5.851	10.396
									9.742	10.093
									6.868	5.453
									9.054	5.364
									8.21	5.211
									6.15	6.814
									5.299	2.388
									9.21	3.651
									6.245	5.06
									11.961	5.06
									8.948	7.513
									5.131	6.492
									7.343	3.79
									11.375	4.814
									9.312	4.428
									10.385	11.506
									5.839	6.629
									3.283	7.809
									1.286	9.154
									8.512	4.853
									9.371	5.203
									7.333	4.501
									10.7	4.892
									7.539	4.932
									7.902	12.201
									8.159	10.567
									8.934	9.608
									6.405	4.799
									6.89	4.794
									10.173	4.487
									2.303	5.488
									2.288	1.428
									1.504	2.126
									3.729	2.006
									3.425	4.988
									4.058	3.491
									2.041	0.628
									3.253	4.225
									2.688	2.44
									3.531	3.089
									3.831	6.654
									5.57	5.296
									5.878	9.582
									3.923	7.056
									5.387	4.463
									3.92	3.535
									4.46	3.726
									4.99	6.684
									4.336	6.231
									4.607	6.222
									5.914	9.06
									9.118	7.385
									13.935	5.367
									12.457	9.138
									8.158	4.688
									8.649	4.012
									8.1	7.004
									2.701	4.956
									4.829	4.393
									4.789	6.082
									7.471	6.639
									3.736	9.123
									7.516	3.798
									9.118	5.718
									4.408	4.567
									8.466	1.78
									8.624	6.593
									4.756
									4.676
									5.581
									5.381
									2.441
									4.343
									5.935
									7.158
									6.851
									4.244
									3.78
									6.952
									3.341
									3.782
									3.527
									3.226
									2.195
									6.482
									2.883
									4.57
									7.238

## Sheet: Figure 1d
Figure 1d
			-HGF								+HGF
		0	0	0.105485	0	0.15	0.12	-0.12	-0.00448	0.004477	0	0.105485	0	0.15	0.12	-0.12	0.044771	-0.04477
		7.5	0.210971	0.316456	0.15	-0.08	2.01	1.89	4.46365	4.82181	1.47679	1.26582	0.99	1.3	4.83	4.47	7.23496	7.226
		15	1.47679	1.68776	0.92	1.3	5.3	5.28	8.43034	9.0034	4.53587	5.16878	1.68	1.38	7.13	7.49	10.9509	11.2733

## Sheet: Figure 1e
Figure 1e
			histogram														area box and whiskers
			nt -HGF 0-0.4	nt +HGF 0-0.4	siEA2 -HGF 0-0.4	siEA2 +HGF 0-0.4	nt -HGF 0.4-0.8	nt +HGF 0.4-0.8	siEA2 -HGF 0.4-0.8	siEA2 +HGF 0.4-0.8	nt -HGF 0.8-1.2	nt +HGF 0.8-1.2	siEA2 -HGF 0.8-1.2	siEA2 +HGF 0.8-1.2			nt -HGF	nt +HGF	siEphA2 -HGF	siEphA2 +HGF
		1	13.12	22.78	18.09	18.88	7.63	13.5	8.72	6.37	4.4	8.44	6.69	9.74			4.577	5.305	4.04	3.776
		2	15.44	25.12	15.66	17.61	8.75	12.3	4.46	3.54	9.94	4.8	6.63	4.33			4.577	13.986	5.866	2.478
		3	16.13	20.38	18.18	19.68	14.18	7.67	6.52	8.99	8.15	11.15	4.3	9.46			6.009	6.047	6.746	5.018
																	7.991	11.865	4.423	3.035
																	4.99	9.241	3.628	7.21
																	6.57	2.568	4.482	3.752
																	3.304	3.931	3.887	4.854
																	11.246	5.868	6.188	3.296
																	12.923	9.547	3.592	2.878
																	16.18	5.811	4.784	4.662
																	5.851	10.396	5.614	5.94
																	9.742	10.093	4.705	8.494
																	6.868	5.453	1.731	11.901
																	9.054	5.364	2.309	5.646
																	8.21	5.211	7.736	9.01
																	6.15	6.814	4.234	3.261
																	5.299	2.388	2.582	5.734
																	9.21	3.651	7.874	5.61
																	6.245	5.06	3.723	2.336
																	11.961	5.06	4.548	5.485
																	8.948	7.513	5.329	6.198
																	5.131	6.492	5.285	4.924
																	7.343	3.79	5.189	4.988
																	11.375	4.814	6.288	2.729
																	9.312	4.428	10.2	2.746
																	10.385	11.506	5.565	3.544
																	5.839	6.629	5.138	1.561
																	3.283	7.809		5.389
																	1.286	9.154		6.402
																	8.512	4.853		5.191
																	9.371	5.203		5.242
																	7.333	4.501		3.416
																	10.7	4.892		2.669
																	7.539	4.932		3.977
																	7.902	12.201		2.218
																	8.159	10.567		6.993
																	8.934	9.608
																	6.405	4.799
																	6.89	4.794
																	10.173	4.487
																	2.303	5.488
																	2.288	1.428
																	1.504	2.126
																	3.729	2.006
																	3.425	4.988
																	4.058	3.491
																	2.041	0.628
																	3.253	4.225
																	2.688	2.44
																	3.531	3.089
																	3.831	6.654
																	5.57	5.296
																	5.878	9.582
																	3.923	7.056
																	5.387	4.463
																	3.92	3.535
																	4.46	3.726
																	4.99	6.684
																	4.336	6.231
																	4.607	6.222
																	5.914	9.06
																	9.118	7.385
																	13.935	5.367
																	12.457	9.138
																	8.158	4.688
																	8.649	4.012
																	8.1	7.004
																	2.701	4.956
																	4.829	4.393
																	4.789	6.082
																	7.471	6.639
																	3.736	9.123
																	7.516	3.798
																	9.118	5.718
																	4.408	4.567
																	8.466	1.78
																	8.624	6.593
																	4.756
																	4.676
																	5.581
																	5.381
																	2.441
																	4.343
																	5.935
																	7.158
																	6.851
																	4.244
																	3.78
																	6.952
																	3.341
																	3.782
																	3.527
																	3.226
																	2.195
																	6.482
																	2.883
																	4.57
																	7.238

## Sheet: Figure 2b
Figure 2b
		nt			siCHC
	0	0	0	0	0	0	0
	4	57.45	59.42	49.57	2.29	1.08	1.48
	8	74.35	77.93	64.62	6.88	3.92	8.55
	12	90.36	84.56	73.2	8.38	7.11	18.06

## Sheet: Figure 2c
Figure 2c
			nt -HGF			nt +HGF			siCHC -HGF			siCHC +HGF
		0	0	0	0	0	0	0	0	0	0	0	0	0
		4	21.14	20.09	20.16	30.95	27.32	28.01	4.16	3.79	2.17	3.31	0.63	3.33
		8	31.99	31.4	28.98	43.96	40.59	46.04	7.18	6.28	9.16	11.1	6.83	11.26
		12	46.08	44.22	44.95	56.78	49.82	54.71	16.2	12.12	15.89	17.95	13.11	27.37

## Sheet: Figure 2d
Figure 2d
			nt -HGF			nt +HGF			siRab17 -HGF			siRab17 +HGF
		0	0	0	0	0	0	0	0	0	0	0	0	0
		4	27.6	30.15	24.57	41.27	44.98	38.9	28.05	27.46	22.77	28.63	32.27	22.86
		7	34.99	46.65	35.71	56.26	61.88	53.98	42.65	41.82	34.39	46.15	48.26	40.31
		12	57.32	62.94	53.36	69.41	73.72	58.66	58.78	54.75	45.97	63.93	64.55	53.3

## Sheet: Figure 3h
Figure 3h
									EphA2-GFP WT							EphA2-GFP NLS1						EphA2-GFP NLS2
			0	0	0.0947418	0	-0.32895	0	1.08	0	-0.5	0	-0.03583	0	0	0.067272	0	0.403924	0	0	0	0.61	0	0.296736	0
			7.5	3.03174	2.65277	3.67	1.44737	1.31579	4.52	3.98	1.85	1.63	2.7947	3.29631	1.07635	1.2109	-0.27	1.21177	0.750144	1.95	0.98	1.64	1.77	1.52607	1.35651
			15	5.68451	6.63193	5.59	3.55263	2.76316	9.04	8.32	5.98	5.82	6.37764	6.77177	2.48907	2.75816	3.73	0.115407	0.403924	5.13	4.4	3.67	2.99	4.40865	4.36626
			22.5	8.90573	11.0848	6.47	4.53947	4.14474	13.2	11.03	10.54	12.86	8.52741	8.31243	3.83451	3.56542	3.73	1.55799	1.78881	3.42	5.01	5.89	5.85	7.50318	7.96948

## Sheet: Figure 4a
Figure 4a
				EphA2 -/-			EphA2 -/- + WT			EphA2 -/- + NLS1			EphA2 -/- + NLS2
			15	0.014	0.021	0.054	2.734	9.088	8.866	0.000954	0.057	0.041	0.044	0.167	0.231
			30	0.01	0.338	0.017	2.076	6.36	7.172	0.005	0.025	0.028	0.044	0.086	0.117
			45	0.000382	0.011	0.013	2.412	4.77	5.46	0.013	0.226	0.016	0.097	0.074	0.074
			60	0.003	0.001	0.016	2.458	3.99	3.951	0.013	0.132	0.014	0.049	0.062	0.035
			75	0.004	0.005	0.009	2.506	3.139	2.712	0.013	0.007	0.021	0.018	0.028	0.026
			90	0.006	0.001	0.002	2.28	2.214	1.705	0.007	0.017	0.013	0.001	0.022	0.022
			105	0.001	0.017	0.012	2.163	0.857	0.928	0.001	0.012	0.01	0.001	0.02	0.013
			120	0.000286	0.005	0.002	2.178	0.658	0.241	0.000191	0.005	0.007	0.000382	0.02	0.005
			135	0.000572	0.001	0.029	1.941	0.194	0.227	0.000382	0.002	0.003	0.000191	0.01	0.002
			150	0.000382	0.000954	0.002	1.998	0.131	0.136	0.000382	0.004	0.034	0.001	0.004	0.000954
			165	0.000572	0.000858	0.003	1.667	0.044	0.232	0.001	0.001	0.002	0.000477	0.001	0.004
			180	0.000382	0.001	0.002	1.627	0.054	0.151	0.000668	0.003	0.002	0.000858	0.001	0.087
			195	0.001	0.000668	0.001	1.235	0.039	0.121	0.000954	0.001	0.003	0.000286	0.004	0.003
			210	0.000477	0.000477	0.002	1.246	0.032	0.046	0.007	0.003	0.001	0.01	0.001	0.004
			225	0.003	0.000572	0.003	0.934	0.009	0.003	0.000191	0.002	0.023	0.000668	0.005	0.001

## Sheet: Figure 4c
Figure 4c
		control	-/-	+WT	+NLS1	+NLS2
		0.045385	0.017429	0.037	0.024615	0.028571
		0.04	0.018421	0.036471	0.019286	0.032727
		0.035882	0.020909	0.031739	0.0175	0.024167
		0.041818	0.019583	0.030952	0.017647	0.0205
		0.051538	0.0175	0.04	0.015789	0.023333
		0.048462	0.02875	0.038	0.02375	0.022222
		0.055556	0.02	0.040667	0.024167	0.01875
		0.043333	0.021333	0.02625	0.014444	0.02
		0.042308	0.016842	0.08125	0.025714	0.034
		0.04375	0.019	0.0375	0.021818	0.016429
		0.048333	0.015238	0.027308	0.017143	0.013846
		0.033125	0.017308	0.026786	0.02	0.017083
		0.048182	0.017391	0.035909	0.016111	0.016364
		0.0475	0.020385	0.038889	0.012381	0.018095
		0.032308	0.021154	0.038333	0.017333	0.015
		0.037895	0.02375	0.025	0.014667	0.020667
		0.035	0.02	0.022963	0.021667	0.0185
		0.041053	0.018846	0.0325	0.02	0.020556
		0.077143	0.016061	0.036471	0.017778	0.0165
		0.047692	0.023462	0.037222	0.016522	0.026429
		0.040667	0.02	0.035714	0.016316	0.027143
		0.044615	0.0256	0.0425	0.017	0.026316
		0.048571	0.017429	0.041176	0.016471	0.0215
		0.049444	0.02	0.0375	0.017727	0.020526
		0.065	0.015313	0.034762	0.020625	0.0165
		0.045556	0.018421	0.0355	0.018333	0.015294
		0.038462	0.017742	0.03	0.017692	0.023333
		0.0625	0.019286	0.038	0.02	0.018571
		0.048182	0.017333	0.041667	0.019412	0.021176
		0.051667	0.017429	0.048235	0.021875	0.019032
		0.038235	0.023214	0.033333	0.02	0.021481
		0.042667	0.02	0.032609	0.014643	0.025652
		0.051111	0.017742	0.050625	0.015385	0.0248
		0.0725	0.02375	0.036	0.016842	0.022381
		0.036923	0.0228	0.034286	0.021905	0.025714
		0.047143	0.019667	0.048667	0.022143	0.022222
		0.041111	0.020588	0.033636	0.019474	0.0216
		0.065	0.019231	0.056923	0.016	0.031667
		0.0725	0.020811	0.035789	0.019412	0.022759
		0.036875	0.019	0.030909	0.023333	0.0184
		0.049286	0.016111	0.041765	0.012	0.0175
		0.051818	0.018485	0.03	0.015	0.018947
		0.045	0.015769	0.0345	0.015714	0.018824
		0.055	0.022083	0.030455	0.0185	0.015
		0.04	0.013077	0.039412	0.015238	0.019375
		0.05625	0.017917	0.036667	0.015714	0.01625
		0.0375	0.024839	0.025652	0.019444	0.022273
		0.029231	0.0228	0.046429	0.016429	0.031765
		0.040909	0.018333	0.034118	0.016364	0.0196
		0.047778	0.024783	0.044444	0.0235	0.023462
		0.037692	0.020571	0.028333	0.018182	0.019211
		0.07	0.020606	0.053846	0.016087	0.023478
		0.044444	0.018667	0.035625	0.019524	0.020952
		0.048889	0.019091	0.032105	0.016875	0.021429
		0.06	0.019063	0.052308	0.024615	0.024583
		0.05	0.018438	0.030556	0.020455	0.018621
		0.0425	0.018214	0.051429	0.020667	0.0204
		0.03375	0.015405	0.035	0.015714	0.0255
		0.042727	0.015625	0.049286	0.022105	0.0172
		0.045714	0.017391	0.031818	0.017143	0.012778
		0.063333	0.019286	0.029	0.025	0.018571
		0.065	0.018148	0.03	0.028889	0.01875
		0.043333	0.020385	0.035625	0.0155	0.021333
		0.035	0.019286	0.033043	0.022381	0.029333
		0.063333	0.020357	0.034375	0.020476	0.018
		0.057778	0.0208	0.0315	0.021	0.017917
		0.035833	0.02	0.038333	0.019474	0.027222
		0.030833	0.015429	0.041053	0.021579	0.021429
		0.05	0.021935	0.030909	0.025385	0.0245
		0.048182	0.017813	0.029	0.019167	0.0172
		0.054444	0.020968	0.023182	0.013684	0.026111
		0.05	0.021	0.045	0.0185	0.02
		0.04	0.021333	0.037647	0.019375	0.021364
		0.058889	0.019394	0.046316	0.0144	0.019583
		0.103333	0.016071	0.034118	0.021111	0.024737
		0.093333	0.022222	0.031111	0.018824	0.020476
		0.051667	0.017857	0.022778	0.023636	0.018333
		0.041905	0.024	0.03069	0.024074	0.020714
		0.046316	0.020278	0.057778	0.019167	0.023333
		0.034286	0.027586	0.0365	0.01375	0.021481
		0.037308	0.020909	0.035238	0.017308	0.01875
		0.033913	0.023438	0.025357	0.013667	0.019688
		0.032	0.027857	0.030952	0.018636	0.019565
		0.035909	0.02069	0.028636	0.020417	0.02125
		0.056471	0.019688	0.037	0.015517	0.022667
		0.040952	0.02625	0.022069	0.019286	0.017222
		0.046364	0.022941	0.032174	0.020952	0.01875
		0.050714	0.023462	0.024483	0.025714	0.023571
		0.049167	0.025263	0.036087	0.0256	0.0292
		0.027778	0.0348	0.027391	0.022222	0.02
		0.041905	0.0185	0.044211	0.026316	0.023714
		0.032667	0.020588	0.034	0.022174	0.024
		0.045	0.022857	0.036	0.019524	0.016389
		0.042778	0.017879	0.036667	0.022273	0.021563
		0.053913	0.020857	0.033333	0.015909	0.021351
		0.0464	0.024412	0.036364	0.020435	0.023125
		0.052778	0.023333	0.03913	0.0208	0.020286
		0.03	0.018261	0.057857	0.016316	0.025
		0.0375	0.031379	0.028462	0.020455	0.02
		0.034737	0.021111	0.041364	0.023182	0.019677
		0.036	0.022	0.032381	0.021304	0.01973
		0.045789	0.02	0.037727	0.015455	0.017632
		0.029259	0.022813	0.0325	0.016667	0.0248
		0.035385	0.023333	0.032174	0.018929	0.018621
		0.0415	0.021429	0.031053	0.022727	0.02
		0.0415	0.027143	0.040526	0.022609	0.019063
		0.0385	0.023182	0.027917	0.019655	0.019722
		0.029412	0.023077	0.025185	0.02087	0.028621
		0.037143	0.023778	0.0276	0.025	0.01931
		0.051875	0.030588	0.056111	0.018947	0.0312
		0.0424	0.027568	0.040476	0.024583	0.016765
		0.047857	0.023714	0.04	0.0176	0.022857
		0.043333	0.022778	0.037727	0.0208	0.026923
		0.043478	0.021818	0.041	0.02125	0.024828
		0.035417	0.02875	0.03381	0.021176	0.018378
		0.042105	0.027059	0.029259	0.0225	0.025
		0.028182	0.024324	0.031905	0.024286	0.021481
		0.032143	0.023158	0.03	0.022727	0.024231
		0.044167	0.0255	0.039474	0.020476	0.02
		0.044286	0.022581	0.033333	0.019231	0.023103
		0.035714	0.024063	0.038667	0.017241	0.018056
		0.0405	0.023182	0.033158	0.019259	0.018788
		0.030833	0.028	0.028519	0.016316	0.01973
		0.035417	0.019545	0.035	0.021667	0.026552
		0.0368	0.028333	0.033103	0.01913	0.022424
		0.033913	0.020909	0.044762	0.022222	0.0228
		0.044545	0.02439	0.0292	0.021481	0.023333
		0.034828	0.023902	0.0316	0.021538	0.021379
		0.049524	0.02575	0.041667	0.024762	0.028276
		0.048846	0.020238	0.0365	0.025833	0.023793
			0.030556	0.04	0.022593	0.032917
		0.0425	0.022683	0.0324	0.021071	0.023448
		0.0364	0.021136	0.0384	0.022273	0.022059
		0.044118	0.02359	0.038261	0.018889	0.022188
		0.037692	0.024857	0.036667	0.021364	0.025161
		0.032857	0.026667	0.0365	0.015455	0.022333
		0.058125	0.024103	0.036	0.022	0.025417
		0.033636	0.021471	0.035294	0.015385	0.0315
		0.032	0.02	0.025238	0.022353	0.017143
		0.042778	0.019706	0.0255	0.018929	0.015385
		0.049	0.023243	0.030455	0.014783	0.01871
		0.034167	0.023077	0.029565	0.017619	0.024762
		0.036667	0.021053	0.030435	0.018889	0.021212
		0.035714	0.029412	0.028462	0.021	0.025714
		0.0444	0.02325	0.03619	0.025769	0.016486
		0.041852	0.0245	0.033333	0.024762	0.026129
		0.048095	0.024884	0.030357	0.020769	0.018378
		0.048333	0.024872	0.032273	0.02037	0.01931
		0.037619	0.026571	0.02375	0.0264	0.025
		0.036522	0.027317	0.036111	0.021364	0.025714
		0.046316	0.023902	0.02375	0.022	0.02129
		0.031304	0.024545	0.038	0.0148	0.022813
		0.038095	0.02	0.031429	0.017273	0.027917
		0.028261	0.02	0.036316	0.0176	0.020313
		0.0405	0.023333	0.048333	0.025714	0.024667
		0.049091	0.018684	0.041667	0.020833	0.019091
		0.048095	0.020857	0.055	0.019167	0.017879
		0.033333	0.021622	0.039444	0.015185	0.021034
		0.036	0.019714	0.047778	0.015	0.024074
		0.0324	0.028077	0.05	0.02	0.024783
		0.044444	0.0225	0.036842	0.016667	0.018824
		0.04	0.018478	0.036667	0.021739	0.013571
		0.044667	0.020625	0.055714	0.017241	0.022667
		0.042667	0.022727	0.046667	0.018214	0.019394
		0.038947	0.02	0.046	0.02	0.022143
		0.047857	0.025161	0.060588	0.020952	0.02
		0.034	0.020278	0.056667	0.017037	0.032727
		0.037083	0.024688	0.044211	0.016087	0.020278
		0.037333	0.01825	0.044783	0.025417	0.017222
		0.049048	0.021143	0.065882	0.017917	0.016129
		0.041154	0.02122	0.0575	0.02	0.0212
		0.060588	0.023721	0.055909	0.0225	0.018667
		0.033929	0.02175	0.0424	0.020741	0.021379
		0.050769	0.027667	0.0605	0.0215	0.021786
		0.032609	0.023947	0.045417	0.026875	0.019032
		0.042381	0.025938	0.043158	0.022222	0.020625
		0.043333	0.025854	0.038333	0.017692	0.025357
		0.042174	0.02	0.037586	0.018182	0.018966
		0.0348	0.021379	0.041765	0.019333	0.0175
		0.053125	0.024348	0.053333	0.017273	0.018889
		0.04	0.017714	0.0425	0.0265	0.024091
		0.029474	0.023611	0.047727	0.019545	0.017037
		0.046316	0.019535	0.036364	0.018077	0.017083
		0.033125	0.02525	0.044762	0.018438	0.02
		0.041364	0.027826	0.041905	0.0175	0.024194
		0.05	0.024211	0.047308	0.016364	0.019063
		0.037826	0.020889	0.063333	0.024545	0.022414
		0.04125	0.02	0.054118	0.019286	0.023846
		0.037	0.029615	0.056	0.0225	0.021852
		0.032	0.020612	0.053478	0.018621	0.019643
		0.037778	0.022895	0.0484	0.024348	0.025
		0.040625	0.024884	0.062	0.026364	0.019189
		0.034545	0.027838	0.0665	0.025385	0.021515
		0.047143	0.020667	0.0425	0.017857	0.021081
		0.036667	0.022222	0.0404	0.017407	0.0225
		0.032174	0.02	0.047826	0.01963	0.02
		0.039167	0.022963	0.049524	0.015556	0.020476
		0.0416	0.016176	0.05625	0.016333	0.017143
		0.041111	0.022955	0.068824	0.0184	0.017333
		0.048636	0.022222	0.04	0.017667	0.025417
		0.041429	0.032	0.053333	0.02	0.019375
		0.035625	0.037143	0.0396	0.017857	0.019394
		0.032222	0.035833	0.046364	0.02129	0.025862
		0.037778	0.024103	0.064211	0.023	0.020938
		0.042273	0.022791	0.063478	0.019032	0.021111
		0.038333	0.023421	0.046364	0.019286	0.016552
		0.037222	0.020732	0.065294	0.018286	0.022692
		0.027667	0.028571	0.075882	0.017419	0.018485
		0.044375	0.024634	0.067778	0.026957	0.021724
		0.042381	0.03	0.06	0.0256	0.018182
		0.036	0.020952	0.079333	0.023043	0.023571
		0.03913	0.027857	0.040909	0.0196	0.022727
		0.044	0.032083	0.048421	0.019355	0.0184
		0.058421	0.024286	0.039524	0.020385	0.0185
		0.0545	0.024333	0.0435	0.016667	0.0192
		0.040357	0.019655	0.043529	0.021053	0.0175
		0.041667	0.025667	0.043478	0.016429	0.02381
		0.038636	0.022903	0.037273	0.018	0.02087
		0.041111	0.028056	0.067368	0.016897	0.017813
		0.0325	0.026571	0.03931	0.024762	0.019688
		0.043889	0.030714	0.056667	0.018788	0.017241
		0.04625	0.024324	0.056667	0.022174	0.019355
		0.032963	0.01973	0.064211	0.01875	0.0212
		0.032105	0.021	0.044286	0.021905	0.023043
		0.060833	0.025714	0.050476	0.017368	0.01875
		0.047692	0.021613	0.037143	0.022609	0.017097
		0.039444	0.025417	0.056	0.017037	0.024783
		0.043158	0.021515	0.035185	0.020833	0.0285
		0.044545	0.026207	0.051765	0.017083	0.027143
		0.040417	0.026957	0.0364	0.017917	0.027857

## Sheet: Figure 4f
Figure 4f
		WT -H	WT +H	siEphA2 +NLS1 -H	siEphA2 +NLS1 +H	siEphA2 +NLS2 -H	siEphA2 +NLS2 +H		n.t. -H	n.t. +H	siRab17 -H	siRab17 +H
		10.79	101.7	38.95	22.21	8.11	43.37		42.01	38.57	28.06	14.64
		12.44	124.9	44.05	23.09	16.97	32.77		11.28	63.25	25.17	34.21
		8.33	113.52	35.72	9.62	16.82	21.31		33.62	53.04	37.4	43
		17.95	117.07	45.03	41.75	19.87	22.1		31.27	81.73	38.33	34.02
		20.97	110.92	33.2	34.16	12.97	18.78		16.48	115.7	24.63	23.71
		14.74	94.47	19.95	38.16	19.01	25.37		24.64	47.26	25.41	29.79
		22.44	78.34	15.05	32.14	20.02	33.27		25.74	34.03	28.34	38.12
		48.93	49.11	14.78	14.74	20.59	26.83		27.5	38.69	25.78	31.49
		20.4	57.26	20.93	13.34	27.56	20.51		23.88	36.84	24.24	25.94
		12.32	67.35	23.98	67.12	32.14	19.91		22.32	17.42	16.81	44.28
		21	54.47	26.09	41.97	13.46	29.42		24.31	74.29	17.08	31.12
		25.76	53.08	14.1	39.62	17.32	24.62		25.63	51.48	15.92	26.48
		20.51	74.27	18.18	34.59	23.26	13.52		26.62	35.41	25.69	45
		27.87	78.89	14.25	23.64	29.94	31.22		36.69	115.18	32.15	31.31
		14.76	96.21	21.19	27.6	16.3	37.16		25.55	182.02	37.4	17.09
		21.08	35.94	5.77	32.47	13.24	22.33		32.23	203.92	44.05	23.78
		15.88	100.07	13.5	19.87	5.77	42.35		25.96	260.57	35.44	19.11
		41.62	46.69	21.52	15.38	9.88	39.05		41.59	258.47	40.43	34.85
		23.98	71.18	29.29	22.59	4.11	62.14		30.71	244.98	39.68	21.25
		11.16	30.74	24.75	37.55	7.2	62.87		27.03	220.58	41.66	31.79
		23.02	59.87	27.22	18.21	29.92	18.96		26.02	55.9	52.54	22.95
		17.98	76.91	25.57	15.38	42.77	27.17		29.25	49.97	47.32	14.33
		16.93	45.04	28.66	27.39	48.28	31.69		31.01	82.82	18.88	35.9
		18.9	46.13	21.15	33.64	49.74	21.23		9.46	43.61	32.42	40.19
		7.05	84.06	28.99	25.74	20.14	29.72		19.54	59.43	35.23	34.24
		7.05	74.89	12.82	29.74	24.89	27.87		14.21	62.01	45.53	31.69
		13.24	83.51	21.68	28.88	7.05	34.27		24.55	32.48	23.05	36.03
		8.33	121.87	25.42	27.83	14.74	41.62		36.11	39.09	30	36.68
		18.24	175.55	14.47	37.39	46.77	19.11		33.8	74.89	15.92	55.92
		12.34	60.23	9.62	36.61	77.84	22.02		7.36	51.68	7.91	33.24
		18.74	50.9	19.91	44.46	43.61	11.05		19.97	110.23	25.12	13.71
		22.36	92.92	23.87	33.86	82.87	19.33		23.62	87.54	15.77	14.03
		16.82	108.07	9.72	34.2	88.9	75		35.85	116.83	24.12	29.16
		15.05	68.08	59.66	16.49	28.49	73.27		26.97	106.72	31.2	36.77
		20.14	62.77	42.67	62.34	25.62	54.67		26.33	55.28	36.7	104.2
		27.44	79.8	46.81	44.93	43.09	48.88		19.39	56.61	34.62	49.48
		24.83	54.85	19.85	42.9	79.26	45.7		20.25	59.92	19.98	48.06
		27.09	35.98	23.02	22.75	70.57	28.4		24.18	62.44	35.26	50.8
		16.33	51.21	47.07	104.26	82.58	44.94		44.64	42.26	24.58	44.81
		24.62	62.25	42.02	64.18	106	38.66		18.55	48.53	26.76	22.08
		3.21	43.63	73.19	42.05	86.87	40.97		23.22	66.67	28.58	25.5
		23	61.2	79.77	45.52	74.05	32.14		21.15	90.23	36.12	31.46
		23.87	87.63	87.59	100.68	43.3	48.52		33.31	88.7	25.09	96.04
		13.73	181.69	57.83	82.84	36.41	27		26.73	91.55	27.51	5.43
		13.46	61.29	41.28	59.39	52.56	40.6		53.02	96.64	37.71	34.26
		23.31	49.5	31.9	74.64	49.73	62.95		53.23	81.41	37.56	140.55
		14.74	56.94	44.6	61.53	112.73	132.5		100.51	87.06	33.73	102.63
		19.01	57.68	42.57	39.77	38.02	41.79		69.02	121.4	46.68	69.59
		15.98	43.02	73.19	45.08	26.55	66.73		62.41	73.9	60.31	44.85
		14.14	47.79	79.77	72.81	48.98	72.83		25.63	159.54	35.78	67.99
		37.11	83.12	87.59	54.77	67.65	43.89		44.23	55	22.02	58.31
		16.23	49.33	57.83	73.56	132.45	62.52		34.78	44.51	33.49	45.09
		23.33	36.38	41.28	76.02	29.13	54.89		37.71	52.5	34.39	37.85
		16.18	123.09	31.9		97.57	53.32		22.81	51.59	41.3	49.35
		22.85	81.14	44.6		119.53	69.03		14.34	98.76	101.15	38.63
		15.38	44.75	42.57		124.47	77.72		38.47	107.35	122	22.91
		69.59	40.46	40.82		121.58	61.01		43.94	96.87	58.83	69.55
		58.98	47.79	44.43		53.92	60.39		28.09	87.79	40.94	90.59
		56	83.12	45.87		139.29	75.08		40.51	117.39	31.35	52.88
		52.5	49.33	41.6		38.57	65.04		30.45	105.25	20.85	29.63
		36.3	36.38	67.96		49.8			29.14	89.3	32.16	26.55
		49.83	123.09	83.13		37.96			88.09	129.44	28.97	26.95
		49.7	81.14	84.88		22.61			64.8	106.69	33.2	50.62
		47.67	44.75	59.59		39.21			31.12	153.9	41.41	35.1
		43.89	40.46	54.93					31.82	196.66	42.9	41.09
		49.28	89.6	77.87					40.88	102.11	32.95	39.69
		63.24	140.7	89.47					15.23	149.63	27.74	93.02
		46.58	130.15	101.24					24.75	88.48	22.15	72.38
		46.04	101.06						30.67	88.52	34.38	86.33
		39.39	34.77						20.89	99.97	36.21	100.27
		32.53	44.77						24.98	138.42	30.79	17.9
		37.12	45.27						31.76	69.97	29.99	112.21
		83.34	40.62						56.78	51.71	63.58	53.2
		26.64	91.87						25.22	99.07	72.57	43.04
		24.77	88.98						27.44	84.8	95.03	28.12
		41.67	67.86						24.27	125.33	91.17	12.65
		27.79	45.5						31.35	148.43	103.09	164.53
		42.24	61.06						55.68	101.13	100.59	29.97
		43.74	76.97						71.66	102.73	36.66	43.4
		36.63	46.38						66.74	138.28	38.15	74.64
		46.61	37.75						79.8	58.28	24.67	42.11
		38.98	59.78						38.51	75.72	34.57	18.02
		28.05	81.09						31.16	216.28	51.45	50.43
		15.25	50.58						34.91	126.44	53.7	41.75
		63.1	81.59						28.15	192.32	54.2	38.33
		13.75	49.37						32.98	116.06	39.06	41.33
		9.39	72.44						22.99	91.19	17.89	93.85
		28.84	47.37						24.33	113.49	27.01	146.1
		52.5	39.49						13.29	92.45	46.01	170.23
			84.19						4.17	119.81	18.29
			68.69						15.6	156.03	42.98
			70.7						35.96	130.45	35.65
			32.37						27.01	105.97	35.58
			77.69						18.47	85.48	39.4
			95.43						27.56	51.26
			41.45						33.54	44.69
			66.3						29.04	55.87
			76.37						30.81	55.28
			41.38						42.75	131.09
			78.74						26.71	145.96
			101.66						42.38	81.17
			87.72						37.89	77.7
			91.97							48.98
			130.4
			90.58
			108.29
			84.51
			100.37
			186.54
			82.73
			81.75
			75.23
			123.29
			134.03
			67.65
			118.47
			127.58
			45.57
			125.26
			116.73
			78.79
			83.32
			106.95
			102.57
			122.06
			132.89
			187.15
			199.6
			143.88
			133.87
			168.96
			115.41
			96.79
			139.89
			183.78
			133.41
			65.96
			145.19
			214.26
			139.45
			149.01
			120.06
			41.98
			41.67
			95.64
			140.44
			106.87
			112.8
			28.76
			112.33
			118.79
			127.77
			97.11
			283.02
			140.92
			137.44
			135.38
			120.8
			80.84
			105.26
			103.2
			54.29

[truncated: 26 more sheets: Figure 5b, Figure 5c, Figure 5d, Figure 5e, Figure 6a, Figure 6c, Figure 6d, Figure 6e, Figure 7d, Supplementary Figure 2a, Supplementary Figure 3a, Supplementary Figure 3b, Supplementary Figure 3c, Supplementary Figure 3d, Supplementary Figure 3f, Supplementary Figure 3g, Supplementary Figure 3h, Supplementary Figure 4b, Supplementary Figure 4c, Supplementary Figure 4d …]
